# Supplementary material for: Extensive diversity of unusual microorganisms associated with severe pneumonia in kidney transplant recipients
Source: PLoS Pathog. 2025 Nov 3;21(11):e1013667. doi: 10.1371/journal.ppat.1013667 (PMC12591451; doi:10.1371/journal.ppat.1013667)
Supplement: S2 Table — (XLSX) [file ppat.1013667.s007.xlsx]

## Sheet: Supplementary Table 2
S2 Table. Detailed epidemiological and clinical information on 32 KTR cases with pneumonia.
Cases	Transplant time	Onset time	Admission time	BALF sampling time	Clinical test time	Discharge time	Gender	Age	Onset post- transplantation (month)	Comorbidities	Immunosuppressants	Suspension or reduction of immunosuppressant therapy	Onset to admission (days)	Maximum Temperature	Hospitalization (days)	Stay in ICU (days)	Anti-infection drug when sampling
Severe-1	20210619	2021-11-23	2021-12-08	2021-12-10	2021-12-09	2021-12-16	M	44	5	PTA	Tac + MPA	Suspended	15	39.1	8	-	CPR, MXF, SMZ
Severe-2	20190121	2019-09-08	2019-09-10	2019-09-11	2019-09-11	2019-09-27	F	39	7	-	Tac + MPA	No	2	38	17	-	CAS, GCV, MEM, MXF, SMZ
Severe-3	20190321	2019-11-28	2019-12-05	2019-12-06	2019-12-06	2019-12-18	M	46	8	HTN	Tac + MPA	Reduced	7	38.4	13	-	GCV, MEM, MXF, SMZ
Severe-4	20210913	2022-06-21	2022-07-01	2022-07-06	2022-07-02	2022-07-11	M	28	9	PTA	Tac + MPA	Suspended	10	38.1	10	-	CAS, GCV, MXF, SMZ
Severe-5	20180705	2019-10-10	2019-10-12	2019-10-15	2019-10-13	2019-10-22	F	32	15	HTN, PTA, HepB	Tac + MPA	No	2	39.1	10	-	CAS, CTZ, ETV, GCV, MXF
Severe-6	20190324	2020-10-09	2020-10-21	2020-10-27	2020-10-22	2020-11-02	M	57	18	HepB, PTA, LUAD	Tac + MPA	No	12	37.9	12	-	ETV, GCV, MXF, SMZ
Severe-7	20180425	2020-11-19	2020-11-24	2020-11-25	2020-11-25	2020-12-09	M	52	30	HTN	Tac + MPA	No	5	38	15	-	CAS, MXF, SMZ
Severe-8	20151101	2022-10-28	2022-11-01	2022-11-04	2022-11-02	2022-11-09	M	31	84	HZ	CsA + MPA + MCE	Reduced	4	40	8	-	CAS, FCV, GCV, MEM
Severe-9-1	20150628	2023-05-04	2023-06-09	2023-06-14	2023-06-10	2023-06-30	F	62	95	DM, HTN	mTOR + MPA	Suspended	35	38	21	-	MXF, PEN, SMZ
Severe-9-2	20150628	2024-04-04	2024-04-19	2024-05-11	2024-04-20	2024-05-23	F	63	106	DM, HTN	mTOR + MPA	Suspended	14	38.3	34	-	MEM, CAS
Severe-10	20130618	2021-11-01	2021-11-16	2021-11-19	2021-11-17	2021-11-27	M	49	100	HTN	Tac + MPA	Suspended	10	38.4	11	-	CTZ, GCV, MXF
Severe-11	20100701	2019-08-28	2019-09-13	2019-09-25	2019-09-23	2019-09-30	M	71	110	HTN, PTA, AC	mTOR + MPA	No	15	38.1	17	-	MEM, GCV, SMZ
Critically ill-1	20181201	2019-05-14	2019-05-21	2019-05-23	2019-05-22	2019-06-20	M	33	5	PTA	Tac + MPA	Reduced	7	38.5	30	13	CAS, GCV, MXF, MEM
Critically ill-2	20201124	2021-06-03	2021-06-07	2021-06-08	2021-06-07	2021-07-06	F	63	6	HTN, PTA	CsA + MPA	Suspended	4	39.3	29	22	CAS, GCV, SMZ, MXF
Critically ill-3	20181018	2019-05-18	2019-05-21	2019-05-22	2019-05-22	2019-06-21	F	23	7	-	Tac + MPA	No	3	39.9	30	10	MXF, CAS, GCV, SMZ
Critically ill-4	20200506	2021-01-08	2021-01-23	2021-01-23	2021-01-23	2021-02-09	M	40	8	HTN, PTA	Tac + MPA	Suspended	14	NA	17	9	GCV, MXF, MEM, SMZ
Critically ill-5	20190103	2019-11-05	2019-10-15	2019-11-07	2019-11-07	2019/11/28¶	M	41	9	DM, PTA, HZ	CsA + MPA + Lef	Suspended (After samlpization of BALF)	0*	37.4	43	14	FCV, MXF, MEM, GCV, SMZ, MS
Critically ill-6	20180322	2019-03-02	2019-02-22	2019-03-26	2019-03-27	2019-03-29	M	47	12	HTN, PTA	Tac + MPA	Suspended	0*	37.7	35	32	CAS, GCV, MXF, SMZ
Critically ill-7	20180705	2019-10-11	2019-10-18	2019-10-21	2019-10-21	2019-11-15	M	37	16	HTN, PTA	CsA + MPA	Suspended	7	38.5	28	8	CAS, CFM, GCV, MXF, SMZ
Critically ill-8	20180322	2019-11-10	2019-11-20	2019-11-20	2019-11-20	2019-12-18	M	49	19	HTN	Tac + MPA	Suspended	7	38	28	8	CM, GCV, MXF, SMZ
Critically ill-9	20170118	2020-05-17	2020-05-27	2020-05-27	2020-05-27	2020-06-12	F	61	40	HTN, PTA, HepB, BC	mTOR + MPA	Suspended	10	38	16	5	ETV, GCV, MXF, MEM
Critically ill-10	20170515	2022-02-01	2022-02-07	2022-02-08	2022-02-08	2022-03-08	F	58	56	HTN, PTA	CsA + MPA + Lef	Suspended	7	37.5	29	9	MXF, MEM, MS
Critically ill-11	20080201	2019-02-25	2019-02-28	2019-02-28	2019-02-28	2019-03-19	F	55	132	HTN, PTA	CsA + MPA	Suspended	3	38.9	19	5	BIPM, CAS, GCV, MXF
Critically ill-12	19870501	2019-05-10	2019-05-11	2019-05-12	2019-05-12	2019/6/6	F	60	396	HTN, PTA, CC	mTOR + MPA	Suspended	1	39.9	26	9	CTZ, GCV
Critically ill-13	20220514	2022-07-27	2022-08-27	2022-09-02	2022-08-29	2022/9/12#	M	61	3	HTN, DM, PTA, CHD	CsA + MPA	Suspended	30	38.6	16	7	CAS, MEM
Critically ill-14	20180721	2019-03-25	2019-03-22	2019-04-15	2019-04-13	2019/4/29#	F	65	8	DM, PTA, RPC	mTOR + MPA	Suspended	0*	37.5	29	17	CAS, MXF, SMZ, TGC, VRC
Critically ill-15	20160331	2020-04-22	2020-05-22	2020-05-23	2020-05-23	2020/7/16#	M	43	49	HTN, DM, PTA, CHD	Tac + MPA	No	30	38.5	35	34	MXF, MEM, GCV, SMZ, TGC
Critically ill-16	20120601	2020-08-19	2020-08-29	2020-08-29	2020-08-29	2020/11/9#	F	32	98	HTN, PTA	Tac + MPA	Suspended	10	37.8	72	70	CAS, MXF, MEM, GCV, TGC
Critically ill-17	20210801	2024-07-29	2024-08-09	2024-08-16	2024-08-12	2024-08-23	M	60	36	HTN, DM, PTA	Tac + MPA	Suspended	10	NA	14	7	MEM, CAS
Critically ill-18	20240122	2024-09-25	2024-09-27	2024-10-02	2024-09-28	2024-10-15	F	30	8	HTN, PTA	Tac + MPA	Reduced	2	39.3	18	10	CAS, GCV
Critically ill-19	20240929	2025-01-07	2025-01-06	2025-01-09	2025-01-07	2025-01-16	M	36	3	HTN, PTA	CsA + MPA	Suspended	15	39.8	10	7	MEM, CAS, GCV, SMZ, CEC
Critically ill-20	20250107	2025-01-15	2025-01-07	2025-01-15	2025-01-15	2025-02-08	F	46	<1 (9 days)	HTN, PTA	Tac + MPA	Reduced	0*	38.1	31	5	MEM, CAS, DAP
Notes: ICU, intensive care unit; M, male; F, female. Tac, tacrolimus; CsA, cyclosporin A; Lef, leflunomide; MCE, methylprednisolone; MPA, mycophenolic acid; mTOR, mammalian target of rapamycin. AC, appendiceal cancer; BC, bladder cancer; CC, cervical cancer; CHD, coronary heart disease; DM, diabetes mellitus; HepB, hepatitis b disease; HTN, hypertension; HUA, hyperuricemia; HZ, herpes zoster; LUA…
