# Supplementary material for: Extensive diversity of unusual microorganisms associated with severe pneumonia in kidney transplant recipients
Source: PLoS Pathog. 2025 Nov 3;21(11):e1013667. doi: 10.1371/journal.ppat.1013667 (PMC12591451; doi:10.1371/journal.ppat.1013667)
Supplement: S3 Table — (XLSX) [file ppat.1013667.s008.xlsx]

## Sheet: Supplementary Table 3
S3 Table. The clinical signs of 32 KTR cases with pneumonia.
	Fever	Cough	Expectoration	Chest pain	Tachypnea and/or dyspnea	Hypoxemia	Fatigue	Sore throat	Runny nose
Severe-1	+	+	-	-	-	-	-	-	+
Severe-2	+	-	-	-	-	-	-	-	-
Severe-3	+	-	-	+	-	-	-	-	-
Severe-4	+	+	-	-	+	-	+	-	-
Severe-5	+	+	-	-	-	-	-	-	-
Severe-6	+	+	+	-	-	-	+	-	-
Severe-7	+	+	-	-	-	-	-	+	-
Severe-8	+	-	-	-	-	-	-	-	-
Severe-9-1	+	-	+	-	+	-	-	-	-
Severe-9-2	+	-	-	+	-	-	-	-	-
Severe-10	+	+	-	-	-	-	-	-	-
Severe-11	+	+	-	-	-	-	+	-	-
Critically ill-1	+	+	-	-	+	-	-	-	-
Critically ill-2	+	-	+	-	-	-	-	+	-
Critically ill-3	+	-	-	+	-	-	-	-	-
Critically ill-4	+	+	+	-	-	-	-	-	-
Critically ill-5	+	-	-	+	+	+	-	-	-
Critically ill-6	+	+	-	-	-	-	-	-	-
Critically ill-7	+	+	+	-	+	+	+	-	-
Critically ill-8	+	+	-	+	-	-	-	-	-
Critically ill-9	+	+	+	+	-	-	-	-	-
Critically ill-10	+	+	+	+	+	-	-	-	-
Critically ill-11	+	+	+	-	-	-	-	-	-
Critically ill-12	+	+	-	-	-	-	-	-	-
Critically ill-13	+	-	-	-	-	-	-	-	-
Critically ill-14	+	-	-	+	+	+	-	-	-
Critically ill-15	+	+	-	-	+	+	-	-	-
Critically ill-16	+	+	-	+	+	-	-	-	-
Critically ill-17	+	-	-	+	+	+	-	-	-
Critically ill-18	+	-	-	+	-	+	-	-	-
Critically ill-19	+	+	-	-	+	-	-	-	-
Critically ill-20	+	+	-	+	-	-	-	+	-
Note: +, presence of clinical symptoms; -, absence of clinical symptoms.
