# Supplementary material for: Extensive diversity of unusual microorganisms associated with severe pneumonia in kidney transplant recipients
Source: PLoS Pathog. 2025 Nov 3;21(11):e1013667. doi: 10.1371/journal.ppat.1013667 (PMC12591451; doi:10.1371/journal.ppat.1013667)
Supplement: S4 Table — (XLSX) [file ppat.1013667.s009.xlsx]

## Sheet: Supplementary Table 4
S4 Table. Chest CT results and the descriptions by three clinicians of 32 KTR cases with pneumonia
Case	Clinicain Z														Clinicain Y														Clinicain X
	Unilateral lung	Bilateral lungs	Diffuse patchy shadow	Ground glass opacity	Consolidation	Nodular	Pleural thickening	Pleural effusion	Interstitial changes	Swollen lymph nodes	Atelectasis	Air bronchus	Paving stone sign	Reticular/stripes shadow	Unilateral lung	Bilateral lungs	Diffuse patchy shadow	Ground glass opacity	Consolidation	Nodular	Pleural thickening	Pleural effusion	Interstitial changes	Swollen lymph nodes	Atelectasis	Air bronchus	Paving stone sign	Reticular/stripes shadow	Unilateral lung	Bilateral lungs	Diffuse patchy shadow	Ground glass opacity	Consolidation	Nodular	Pleural thickening	Pleural effusion	Interstitial changes	Swollen lymph nodes	Atelectasis	Air bronchus	Paving stone sign	Reticular/stripes shadow
Severe-1	+	-	Yes	No	No	No	No	No	No	No	No	No	No	Yes	+	-	Yes	No	Yes	Yes	No	No	Yes	Yes	No	No	No	No	+	-	Yes	No	No	Yes	No	No	No	No	No	Yes	No	No
Severe-2	-	+	Yes	Yes	No	No	No	No	Yes	No	No	No	No	No	-	+	No	Yes	Yes	No	No	No	Yes	No	No	No	No	No	-	+	Yes	No	No	No	No	No	No	No	No	No	No	No
Severe-3	-	+	Yes	No	No	No	Yes	No	Yes	No	No	Yes	No	Yes	-	+	No	Yes	Yes	Yes	No	No	Yes	No	No	No	Yes	Yes	-	+	Yes	No	No	Yes	No	No	No	Yes	No	Yes	No	No
Severe-4	-	+	No	No	Yes	No	No	No	Yes	No	No	No	No	Yes	-	+	Yes	Yes	Yes	No	No	No	Yes	No	No	No	No	Yes	-	+	Yes	No	No	No	No	No	No	No	No	No	No	Yes
Severe-5	+	-	No	No	Yes	No	No	No	Yes	No	No	No	No	No	+	-	Yes	Yes	Yes	No	No	No	No	Yes	No	Yes	No	No	+	-	Yes	No	No	No	No	No	No	No	No	No	No	No
Severe-6	-	+	No	No	No	No	No	No	Yes	No	No	Yes	No	Yes	-	+	No	Yes	No	No	No	No	Yes	No	No	No	Yes	Yes	-	+	No	No	No	No	Yes	Yes	No	No	No	No	No	Yes
Severe-7	-	+	No	No	Yes	No	No	No	No	No	No	No	No	Yes	-	+	Yes	No	Yes	No	Yes	Yes	No	No	Yes	No	No	No	-	+	Yes	No	Yes	No	Yes	Yes	No	Yes	No	Yes	No	No
Severe-8	-	+	No	No	No	No	No	No	Yes	Yes	No	Yes	No	No	-	+	No	Yes	No	No	No	No	No	No	No	No	No	No	-	+	Yes	No	No	Yes	No	No	No	No	No	No	No	No
Severe-9-1	-	+	No	No	No	No	Yes	No	Yes	No	No	Yes	No	No	-	+	Yes	Yes	No	No	Yes	Yes	No	No	No	No	No	No	-	+	Yes	No	Yes	No	No	No	No	No	No	No	No	No
Severe-9-2	-	+	Yes	No	Yes	No	No	Yes	Yes	Yes	Yes	No	No	Yes	-	+	Yes	Yes	No	Yes	Yes	Yes	No	No	Yes	No	Yes	No	-	+	Yes	Yes	Yes	Yes	Yes	Yes	No	No	No	No	No	No
Severe-10	-	+	No	Yes	No	No	Yes	No	Yes	No	No	Yes	No	Yes	-	+	No	Yes	No	Yes	No	No	No	No	No	No	No	No	-	+	Yes	No	No	Yes	No	No	No	No	No	No	No	No
Severe-11	-	+	No	No	No	No	Yes	No	Yes	No	No	Yes	No	Yes	-	+	Yes	Yes	No	No	Yes	No	No	No	No	No	No	No	-	+	Yes	No	No	Yes	No	No	No	No	No	No	No	No
Critically ill-1	-	+	No	No	No	No	Yes	No	Yes	No	No	Yes	No	Yes	-	+	Yes	Yes	No	No	No	No	No	No	No	Yes	No	Yes	-	+	Yes	No	No	No	Yes	No	No	No	No	No	No	No
Critically ill-2	-	+	Yes	Yes	No	No	No	No	Yes	No	No	No	No	Yes	-	+	Yes	Yes	No	No	Yes	No	No	No	No	No	No	No	-	+	Yes	Yes	No	Yes	No	No	No	No	No	No	No	No
Critically ill-3	-	+	No	Yes	No	Yes	Yes	No	No	No	No	No	No	No	-	+	No	Yes	No	No	No	No	No	No	No	No	No	No	-	+	Yes	No	No	Yes	No	No	No	No	No	No	No	No
Critically ill-4	-	+	No	Yes	No	No	No	No	Yes	No	No	No	No	No	-	+	No	Yes	No	No	No	No	No	No	No	No	No	No	-	+	Yes	No	No	No	No	No	No	No	No	No	No	No
Critically ill-5	-	+	No	Yes	No	No	Yes	No	No	No	No	No	No	No	-	+	No	Yes	No	Yes	No	No	No	No	No	No	No	No	-	+	No	Yes	No	Yes	No	No	No	Yes	No	No	No	Yes
Critically ill-6	-	+	Yes	No	No	Yes	Yes	No	Yes	No	No	No	No	Yes	-	+	Yes	Yes	Yes	No	Yes	Yes	No	No	No	Yes	No	Yes	-	+	No	Yes	Yes	No	Yes	No	No	No	No	No	No	No
Critically ill-7	-	+	No	No	Yes	No	No	Yes	Yes	No	No	Yes	No	No	-	+	Yes	Yes	Yes	No	Yes	Yes	No	No	Yes	Yes	No	No	-	+	Yes	No	Yes	No	No	Yes	No	No	No	Yes	No	No
Critically ill-8	-	+	Yes	Yes	No	No	No	No	Yes	No	No	No	No	No	-	+	Yes	Yes	Yes	No	No	No	No	No	No	Yes	No	No	-	+	Yes	Yes	No	No	No	No	No	Yes	No	Yes	No	No
Critically ill-9	+	-	No	No	Yes	No	No	No	No	No	No	No	No	No	+	-	Yes	Yes	Yes	Yes	No	No	No	No	No	No	No	No	+	-	Yes	No	No	No	No	No	No	No	No	No	No	Yes
Critically ill-10	-	+	Yes	No	Yes	Yes	No	No	Yes	No	No	No	No	No	-	+	Yes	Yes	No	No	No	No	Yes	No	No	No	Yes	No	-	+	Yes	No	No	No	No	Yes	No	Yes	No	No	Yes	No
Critically ill-11	-	+	Yes	No	No	No	No	No	Yes	No	No	No	No	No	-	+	No	Yes	No	Yes	No	No	No	No	No	No	No	No	-	+	Yes	No	No	No	No	No	No	No	No	No	No	No
Critically ill-12	-	+	Yes	Yes	No	No	Yes	No	Yes	No	No	No	No	No	-	+	Yes	Yes	No	No	Yes	No	No	No	No	No	No	Yes	-	+	Yes	No	No	Yes	Yes	No	No	Yes	No	No	No	No
Critically ill-13	+	-	No	No	No	No	No	No	No	No	No	Yes	No	No	+	-	No	No	No	Yes	No	No	No	No	No	No	No	No	+	-	Yes	No	No	Yes	Yes	No	No	No	No	No	No	No
Critically ill-14	-	+	Yes	Yes	No	No	No	No	Yes	Yes	No	No	No	No	-	+	No	Yes	No	No	Yes	Yes	No	No	No	No	No	No	-	+	No	Yes	No	Yes	No	No	No	No	No	Yes	No	No
Critically ill-15	-	+	No	No	Yes	No	Yes	Yes	No	No	Yes	No	No	No	-	+	Yes	Yes	Yes	Yes	Yes	Yes	No	No	Yes	No	No	Yes	-	+	Yes	No	No	No	No	Yes	No	No	No	No	No	No
Critically ill-16	-	+	Yes	Yes	Yes	No	No	No	Yes	No	No	Yes	No	Yes	-	+	No	Yes	Yes	No	Yes	No	Yes	No	No	No	Yes	Yes	-	+	No	Yes	No	No	No	No	No	No	No	No	No	Yes
Critically ill-17	-	+	Yes	Yes	No	No	No	No	Yes	No	No	Yes	No	No	-	+	Yes	Yes	No	No	No	No	No	No	No	No	No	No	-	+	No	Yes	No	No	No	No	No	No	No	No	No	No
Critically ill-18	-	+	Yes	No	No	No	No	No	No	No	No	No	No	No	-	+	Yes	No	No	No	No	No	No	No	No	No	No	No	-	+	Yes	No	No	No	No	No	No	No	No	No	No	No
Critically ill-19	-	+	Yes	No	No	Yes	Yes	No	No	No	No	No	No	No	-	+	Yes	No	No	Yes	Yes	No	No	No	No	No	No	No	-	+	Yes	No	No	Yes	Yes	No	No	No	No	No	No	No
Critically ill-20	-	+	Yes	No	No	No	No	No	No	No	Yes	No	No	Yes	-	+	Yes	No	No	No	No	No	No	No	No	No	No	Yes	-	+	Yes	No	No	No	No	No	No	No	No	No	No	Yes
