# Supplementary material for: Extensive diversity of unusual microorganisms associated with severe pneumonia in kidney transplant recipients
Source: PLoS Pathog. 2025 Nov 3;21(11):e1013667. doi: 10.1371/journal.ppat.1013667 (PMC12591451; doi:10.1371/journal.ppat.1013667)
Supplement: S5 Table — (XLSX) [file ppat.1013667.s010.xlsx]

## Sheet: Supplementary Table 5
S5 Table. Blood cells, lymphocyte subsets, cytokine profiles and biochemical indicators of 32 KTR cases with pneumonia.
	Blood cells								Lymphocyte subsets						Cytokine profiles						Biochemical indicators
	RBC	PLT	WBC	NEUT	MONO	EOS	BASO	LYMPH	CD3+ T cell	CD4+ Th cell	CD8+ Ts cell	CD4/ CD8	CD19+ B cell	Nk cell	TNF-α	IL-1β	IL-2R	IL-6	IL-8	IL-10	ALT	AST	BUN	Serum Cr	LDH	CRP	hCRP	PCT	BDG	HGB	HCT
	(1012/L)	(109/L)	(109/L)	(109/L)	(109/L)	(109/L)	(109/L)	(109/L)	%	%	%	%	%	%	(pg/mL)	(pg/mL)	(U/mL)	(pg/mL)	(pg/mL)	(pg/mL)	(U/L)	(U/L)	(mmol/L)	(μmol/L)	(mmol/L)	(mg/L)	(mg/L)	(ng/mL)	(pg/mL)	(g/L)	%
NV	4.3-5.8	125-350	3.5-9.5	1.8-6.3	0.1-0.6	0.02-0.52	0.00-0.06	1.1-3.2	59.4-84.6	28.5-60.5	11.1-38.3	0.9-3.6	6.4-22.6	5.6-30.9	<8.00	<5.0	223-710	<3.4	<62	<9.1	7-40	13-35	2.9-8.2	44-115	109-245	0-10	0.0-3.0	<0.5	<100	130-175	40-50
Severe-1	3.48	255	5.65	4.2	0.58	0	0.01	0.8	80.6	28.6	41.6	0.7	7.2	10.7	13.1	<5.0	1179	2.3	5	7.6	26	19	9	135	309	NA	NA	0.33	9.9	94	31.3
Severe-2	4.09	210	10.25	8.9	0.54	0.01	0.02	0.8	77.6	35.2	41.5	0.8	4.9	17	8.8	<5.0	2871	<2.0	6	<5.0	10	16	4.9	98	360	32.8	NA	0.08	255	123	37.6
Severe-3	5.13	199	6.67	6.2	0.12	0	0.01	0.4	75.6	51.7	23.9	2.2	5.7	18.5	10.4	<5.0	2732	2.6	5	<5.0	14	12	7.6	137	182	NA	NA	NA	658	145	42.8
Severe-4	3.26	237	2.63	1.9	0.06	0.06	0.01	0.6	82.3	52.6	24.1	2.2	8.9	8.4	22.1	<5.0	6028	13.6	22	50.7	9	13	13.7	186	213	NA	NA	0.05	397.7	94	29.3
Severe-5	3.77	166	12.98	12.3	0.25	0	0.01	0.4	76	39.4	36	1.1	18.6	5	5	<5.0	169	2	5	<5.0	5	10	7.1	106	106	NA	NA	0.08	9.9	107	33.8
Severe-6	4.25	329	8.83	5.3	0.71	0.19	0.04	2.6	89.4	59.5	28.5	2.1	5.4	5.1	15	<5.0	453	19	11	<5.0	16	16	5.3	103	148	NA	NA	0.03	9.9	129	39
Severe-7	5.05	98	4.72	4.1	0.17	0	0	0.4	46.5	13.5	28.9	0.5	2.6	50.6	19.6	<5.0	526	4.5	7	5	30	23	7.7	166	147	NA	NA	0.26	9.9	152	44
Severe-8	4.67	125	7.78	6.8	0.28	0	0.02	0.7	82.8	26.3	55.4	0.5	6.8	9.7	19.1	5	1957	2.2	12	21	401	510	6.2	111	911	NA	4.7	1.9	NA	146	43.4
Severe-9-1	2.8	187	3.01	2.4	0.05	0	0.02	0.5	76.6	20.3	53.5	0.4	19	20.9	10.7	5	542	2	10	5	27	35	19.1	242	513	60.2	NA	0.23	10	85	26.9
Severe-9-2	2.16	131	5.48	4.1	0.22	0.09	0.02	1.1	91.4	39.3	50.9	0.8	2.2	6.1	14.5	5	318	30.5	39	5	28	38	31.3	393	346	20	8.4	0.38	NA	69	21.8
Severe-10	4.4	176	3.65	3.4	0.04	0	0.01	0.2	68	39.7	26	1.5	4.6	27.3	12.8	<5.0	1582	2.1	7	<5.0	8	13	17.9	82	297	20	NA	0.09	12.7	135	39.4
Severe-11	3.81	226	3.87	1.8	0.55	0.11	0.01	1.4	81.2	27.6	49	0.6	1.2	17.2	17.5	<5.0	1459	40.1	14	<5.0	19	26	5.9	89	210	NA	NA	0.09	10.4	106	33.4
Critically ill-1	2.9	255	13.54	11.8	0.81	0	0.01	0.9	85.5	31.4	48.4	0.6	10.8	3.2	11.9	<5.0	2046	18.1	11	6	17	16	28.4	238	332	62	NA	0.19	NA	99	29.4
Critically ill-2	2.57	241	6.94	6.7	0.11	0	0.01	0.2	72.4	42.6	26.5	1.6	12.4	13.8	21.6	<5.0	5417	33.9	29	34.5	14	30	14.1	233	311	63.1	NA	0.71	573.9	82	24
Critically ill-3	4.34	172	6.03	4.4	0.48	0.07	0.03	1.1	97.7	54.1	42.7	1.3	0	1.8	19.9	<5.0	477	74	14	9.5	7	19	6.6	98	483	147.7	NA	1.27	314	129	39.5
Critically ill-4	4.78	250	9.68	8.6	0.29	0	0.02	0.8	75.7	40.9	33.9	1.2	4.8	19.5	5.3	<5.0	746	2	5	5.7	19	25	4.8	120	206	22.3	NA	0.06	81.8	101	32.6
Critically ill-5	3.42	89	3.87	3.6	0.15	0	0	0.1	71.8	28.5	35.5	0.8	9.9	17.9	15.6	<5.0	1674	9	14	<5.0	11	42	37.9	491	684	48.5	NA	0.9	110.5	97	30.8
Critically ill-6	3.76	89	8.66	8.2	0.25	0	0.02	0.1	83.8	46.6	36.4	1.3	7.1	8.5	13.9	NA	351	3.9	7	5	34	84	11.6	75	395	NA	8.3	0.04	3113.5	111	32.6
Critically ill-7	3.32	242	6.54	5.3	0.55	0.24	0.01	0.4	79.6	47.9	30.2	1.6	0.1	20.2	12.6	<5.0	2784	18.1	19	<5.0	13	16	14.2	251	264	28.3	NA	0.11	268.6	95	28.7
Critically ill-8	4.43	143	5.28	4.3	0.69	0.04	0.01	0.3	80	49.2	28.7	1.7	0.3	19.4	NA	NA	NA	NA	NA	NA	12	18	8.6	156	208	26.7	NA	0.14	152	135	40.6
Critically ill-9	2.9	109	5.24	4.5	0.38	0	0.02	0.4	50.6	19.4	31.4	0.6	5.4	43.5	10.4	<5.0	748	40.3	10	<5.0	13	29	5.7	121	239	40.2	NA	0.22	9.9	87	27.6
Critically ill-10	2.19	131	14.17	13.7	0.26	0	0.01	0.2	55.6	21.4	33.3	0.6	11.1	31.6	6.6	<5.0	2043	3.5	39	31.2	30	28	35.7	443	1152	75.2	NA	1.6	18.9	65	20.7
Critically ill-11	3.74	155	4.31	3.3	0.47	0	0	0.5	50.9	28.1	22.3	1.3	8.7	39.9	6.5	<5.0	341	12	18	<5.0	37	41	5.4	84	298	22.9	NA	0.07	91.8	116	34.3
Critically ill-12	2.24	201	10.09	9.5	0.49	0.03	0.01	0.1	70.8	49.3	19.9	2.5	3.7	20.5	13.2	<5.0	762	19.2	28	5.2	25	18	6	101	213	83.6	NA	0.22	NA	67	19.7
Critically ill-13	1.95	37	1.64	1.5	0.08	0	0.02	0.1	38.9	24.3	13.2	1.8	43.3	17.2	69	<5.0	697	56.2	82	<5.0	5	10	25	220	166	88.2	NA	2.9	600	64	19.4
Critically ill-14	2.51	56	6.54	6.4	0.09	0	0.01	0.1	87.3	19.8	66.9	0.3	6.1	6.4	20	5	2618	41	103	10.5	27	31	58.8	241	800	28.7	NA	0.49	561	71	20.8
Critically ill-15	2.83	414	12.2	10.8	0.55	0	0.04	0.8	78.7	43.3	33.4	1.3	6.7	14.3	27.8	5.4	7500	<2.00	9	8.2	12	23	16.2	365	382	26.3	NA	0.27	523.7	81	25.3
Critically ill-16	3.06	463	19.04	17.8	0.65	0.02	0.02	0.6	96.8	47.2	48.9	1	0	1.9	7.3	<5.0	3202	3.2	12	5	66	15	35	338	343	90	NA	0.61	345.4	86	27.7
Critically ill-17	3.7	124	4.79	3.2	0.68	0.03	0.01	0.9	72.8	37.5	26.3	1.4	3.1	22.9	16.8	5	677	6.3	6	5	42	31	8.4	169	176	NA	NA	NA	NA	109	32.7
Critically ill-18	3.55	170	3.83	2.9	0.41	0	0.01	0.5	83.5	39.2	41.2	1	8.3	8	32.4	5	4091	<2.00	9	15.4	9	15	9.2	152	256	NA	51	0.12	270.8	112	33.2
Critically ill-19	3.68	176	4.67	3.8	0.61	0.03	0.04	0.2	82.1	50.3	31.7	1.6	8.8	5.1	39.3	<5.0	2714	47.4	15	<5.0	14	11	29.6	326	212	NA	13.9	0.59	10	102	31.6
Critically ill-20	3.84	197	11.22	9.4	0.52	0.19	0.02	1.1	81.2	41.7	35.5	1.2	4	14.5	38.1	<5.0	1971	30.5	6	<5.0	7	10	709	632	158	46.6	NA	1.02	NA	101	33.6
Abbreviations: NV, normal range. WBC, white blood cell; EOS, eosinophil; IL, interleukin; LYMPH, lymphocyte; MONO, monocyte; NEUT, neutrophils;PLT, platelet; RBC, red blood cells; TNF-α, tumor necrosis factor-α; ALT, alanine aminotransferase; AST, aspartate aminotransferase; BDG, (1,3)-β-D-glucan; BUN, blood urea nitrogen; CRP, C‐reactive protein; hs‐CRP, high‐sensitivity C‐reactive protein; HCT,…
