# Supplementary material for: Extensive diversity of unusual microorganisms associated with severe pneumonia in kidney transplant recipients
Source: PLoS Pathog. 2025 Nov 3;21(11):e1013667. doi: 10.1371/journal.ppat.1013667 (PMC12591451; doi:10.1371/journal.ppat.1013667)
Supplement: S6 Table — (XLSX) [file ppat.1013667.s011.xlsx]

## Sheet: Supplementary Table 6
S6 Table. Whole blood RNA-seq libraries used in this study and the gene coverages and available read counts.
Cases	Gene coverage (TPM>0.5)	Available read counts
Control-B1	17669	73157097
Control-B2	16799	32508505
Control-B3	17784	33527099
Control-B4	17496	25241003
Control-B5	16706	19798467
Control-B6	18008	13107624
Control-B7	18185	19998332
Control-B8	18170	37339877
Control-B9	17432	17727371
Control-B10	17485	35776490
Control-B11	15889	25295707
Control-B12	18451	41472998
Control-B13	17574	67273131
Control-B14	17343	24833521
Severe-1	NA	NA
Severe-2	15664	4510718
Severe-3	16518	7322224
Severe-4	16077	4786742
Severe-5	18256	6675390
Severe-6	16681	2199835
Severe-7	NA	NA
Severe-8	NA	NA
Severe-9-1	16398	5433272
Severe-9-2	16603	3647385
Severe-10	15188	4858175
Severe-11	15269	2665719
Critically ill-1	13877	2148229
Critically ill-2	11354	3483936
Critically ill-3	17699	7585683
Critically ill-4	12828	1143787
Critically ill-5	8123	2039280
Critically ill-6	NA	NA
Critically ill-7	NA	NA
Critically ill-8	16621	8580288
Critically ill-9	15287	2428977
Critically ill-10	13196	4819889
Critically ill-11	17876	6508376
Critically ill-12	13608	2367812
Critically ill-13	15924	3668881
Critically ill-14	15665	3442390
Critically ill-15	11031	3017421
Critically ill-16	13409	2248620
Critically ill-17	17535	30072414
Critically ill-18	16484	38246653
Critically ill-19	15694	2080919
Critically ill-20	15434	5161739
NA, not available.
