# Supplementary material for: Extensive diversity of unusual microorganisms associated with severe pneumonia in kidney transplant recipients
Source: PLoS Pathog. 2025 Nov 3;21(11):e1013667. doi: 10.1371/journal.ppat.1013667 (PMC12591451; doi:10.1371/journal.ppat.1013667)
Supplement: S7 Table — (XLSX) [file ppat.1013667.s012.xlsx]

## Sheet: Supplementary Table 7
S7 Table. Gene expression matrix (TPM) of whole blood RNA-seq libraries.
Gene Symbol	Control-B1	Control-B2	Control-B3	Control-B4	Control-B5	Control-B6	Control-B7	Control-B8	Control-B9	Control-B10	Control-B11	Control-B12	Control-B13	Control-B14	Severe-2	Severe-3	Severe-4	Severe-5	Severe-6	Severe-9-1	Severe-9-2	Severe-10	Severe-11	Critically ill-1	Critically ill-2	Critically ill-3	Critically ill-4	Critically ill-5	Critically ill-8	Critically ill-9	Critically ill-10	Critically ill-11	Critically ill-12	Critically ill-13	Critically ill-14	Critically ill-15	Critically ill-16	Critically ill-17	Critically ill-18	Critically ill-19	Critically ill-20
A1BG	4.08522	5.38407	4.4563	4.46193	13.2696	1.65403	7.37374	4.42975	6.61026	8.44719	7.76055	12.0267	1.76829	16.6645	10.6145	10.694	3.21464	20.5673	31.0656	5.32883	13.3036	5.07275	24.041	2.09928	3.33189	11.4042	6.41149	0	8.31653	14.0447	5.61306	18.4263	7.26223	14.085	3.86586	2.00301	4.50703	7.30784	2.65617	0.761982	2.40964
A1BG-AS1	0.080119	0.176349	1.93833	0.116198	11.0668	2.22331	5.40631	5.29513	11.2618	2.37707	2.46563	5.09949	3.52179	14.3541	0	4.36183	2.12778	2.06353	4.00133	1.33661	3.6229	0.848253	2.61581	2.50113	14.7026	3.16318	1.45501	0	4.22764	1.85925	0	4.22475	1.73048	8.66124	0.767647	0	0	1.15267	2.10975	1.21046	0.95697
A1CF	0.00153442	0.00844349	0	0	0.00252319	0.0309674	0	0.0507054	0.11367	0.0337766	0	0.0027511	0.112414	0.00901327	0	0	0	0	0	0.0255984	0.0115641	0	0	0	0	0	0.027866	0	0.00506041	0	0	0	0.0773305	0	0	0	0	0	0	0	0
A2M	18.5524	24.9661	34.7775	48.5172	80.5643	66.9157	181.85	33.273	91.538	60.5591	13.3422	73.0673	50.5004	61.5828	4.31215	3.17028	4.22513	20.9844	10.5338	12.9488	16.8405	5.66564	9.39681	0.67725	0.424655	17.935	0.525313	0	5.81915	0.419536	1.02838	9.83268	0.624767	0	6.85944	2.74889	1.29246	5.00129	0.831519	5.3535	1.38201
A2M-AS1	4.41565	14.4123	19.1362	37.0339	54.3958	37.3014	110.861	20.955	57.6103	39.677	4.99187	35.8525	29.2733	28.8651	18.4388	3.18118	2.94849	27.5115	18.9024	12.6284	14.2622	4.40789	46.2981	0.525129	6.85294	18.656	0.916468	0	6.65715	2.0494	1.71611	8.74343	0.726651	0	7.25277	0	1.6106	4.48583	0.753025	3.43094	0.753458
A2ML1	0.0152495	0.109088	0.0120305	0.138229	0.20061	0.0480881	0.335859	0	0.195524	0.00729744	0.111738	0	0.00199501	0.0839783	0.0668627	0	0.0202496	0.310938	0.0634665	0	0	0.0201816	0.0248941	0.158685	0.279843	0	5.26188	0.0414161	0.037719	4.73317	0.117859	0.0574373	0.219582	0	0.840138	0	0.194679	0.0430952	0.0334634	0.115197	0.0227682
A2MP1	30.9449	37.0109	80.4093	114.351	131.048	156.131	410.789	118.208	240.487	141.456	9.31816	129.078	88.5091	62.4583	7.43453	4.04878	3.0021	27.9014	21.1707	22.0014	18.1035	9.72406	8.304	0	0	26.8791	0	0	7.92201	0	0	14.3696	0	0	4.06155	2.40503	0	5.66303	0.744166	14.9437	2.53162
A3GALT2	0.0831586	0.18304	0	13.2667	0	4.19573	0	3.1819	0.315919	0	0	3.72743	6.2664	6.83871	7.77845	4.28902	52.1206	28.5575	0	19.4224	13.7879	18.4891	0	15.5761	46.3916	4.17859	0	0	9.87305	3.85957	8.22666	2.50573	0	0	58.961	0	12.7394	17.9459	28.1753	37.6914	17.879
A4GALT	0.00767491	0.0084466	0.0161461	0.011131	0.290273	0.0580852	0.287717	1.26143	0	0	0.0112473	0.144486	0	0.0225415	0	0	0	0	0.0638838	0.170719	0.115684	0.406287	0	0	0	0.137733	1.11505	0	0.151868	0	0	0	0.552564	4.83988	7.86834	0.653161	0.489898	0.015774	0.0202101	0	0
AAAS	13.1378	17.181	13.3435	11.7255	11.8702	12.7716	15.2263	15.1661	10.5305	18.7732	13.2584	12.9079	13.0247	13.173	12.0412	7.55647	5.11222	9.99834	9.77388	7.38611	4.20714	6.11407	6.28477	3.20493	2.26078	10.2253	1.39833	0	9.83995	9.60416	2.73744	10.8755	7.20663	15.2604	5.71751	6.77121	4.66912	6.60702	4.6465	4.36239	8.16226
AACS	3.52117	2.7308	2.46671	4.56597	4.39866	4.03442	6.34469	2.42595	4.4953	2.75915	2.31207	2.61015	2.27419	3.3595	1.55122	1.74664	1.3332	2.00098	2.32803	1.47555	3.56713	0.379634	2.06043	1.26863	0	1.85325	0.651188	0	0.946036	1.99705	1.4189	2.70111	1.85874	4.65159	0.961966	1.302	0.823968	1.25284	0.604297	0.541739	0.942239
AADAC	0.856744	0	0	1.55319	0	0	0	0	0	0	0	0	0	0	0	0	0	0.45971	0	0	0	0	0	0	0	0	0	0	0	0	0	0	0	0	0	0	0	0	0.141002	0	0
AAGAB	11.6114	16.3639	16.46	15.2595	12.7558	11.7661	20.3834	11.0135	11.9589	19.1839	18.0599	13.8644	16.9382	9.94298	1.06788	5.54803	4.26901	6.16834	3.0409	6.50103	6.24082	3.35217	2.86263	1.90079	2.94982	7.60514	1.54807	13.2293	5.62254	3.10855	9.18585	8.02672	4.73441	7.13082	3.96705	3.73089	2.02101	5.4687	6.03928	6.80737	3.4909
AAK1	24.7083	28.9284	36.3942	30.4547	32.4308	35.1941	49.3888	18.762	31.0874	35.0263	19.7602	35.4015	34.2833	38.8863	8.68295	10.2443	9.82366	10.1707	12.4217	8.88869	22.7337	7.41321	7.36618	5.1886	3.01112	18.8103	9.69748	6.87665	7.54567	5.66243	6.62508	13.4927	3.97178	12.7112	5.92947	2.3073	4.51454	7.7478	12.4502	15.0132	4.26614
AAMDC	0.8432	2.09468	0.735904	1.89639	0.432042	1.02505	2.58835	1.28852	1.17803	1.09647	1.464	1.61587	1.72341	1.94262	0.232183	0.341401	0.178498	0.445886	0.381444	0.220858	0.598638	0.0323453	0.379031	0.127163	0	0.701772	0.27741	0	0.403017	0.141792	0.132226	0.448769	0.241949	0.440357	0.087815	0	0.195008	0.345345	0.370062	0.738509	0.2007
AAMP	56.7042	37.8903	53.7556	46.0949	68.5543	41.0598	48.7891	47.5985	52.1307	44.3464	28.2703	44.0481	46.3372	51.056	49.6438	41.8757	18.1398	45.1688	27.1465	27.8885	39.1873	11.7269	32.9483	18.8895	4.96856	30.5889	14.5276	21.0573	36.5287	43.9103	35.1932	34.3019	18.1641	62.9186	23.5834	5.06224	3.53504	20.3301	9.26312	15.3397	13.2298
AANAT	1.91225	2.76003	5.10007	7.12285	1.54647	4.05962	13.0054	4.18002	2.69943	2.56022	2.87889	3.87817	3.69649	6.35291	11.8512	4.25168	4.99524	11.6625	13.5686	16.7353	16.0655	4.53594	6.82329	8.69887	12.2725	4.27556	1.51815	7.94628	16.128	29.0989	2.19669	18.0259	0	14.8735	35.2422	0	3.7352	3.73691	39.8985	73.8846	26.8346
AAR2	7.49831	7.83449	7.60584	4.24167	8.57485	6.6874	6.48506	5.02171	4.30246	6.43198	5.63557	8.08868	3.23677	5.42803	3.63783	6.34754	3.30519	4.80809	4.24725	4.15246	8.1601	2.10822	2.27544	4.14415	1.46166	6.07492	1.35609	0	3.28351	1.29963	3.53966	7.54692	3.40486	5.94218	1.78864	2.33011	0.794399	3.2229	1.72599	2.82041	1.70949
AARD	0	0	4.54903	0.108141	0	0	0	1.10231	0	0	0	0	0	0	0	0	0	0	0	0	0	0	0	0	0	0	1.35412	0	0.245905	0	0	0	0	1.34344	0	0	0	0.153248	0	0	0
AARS1	30.9154	22.3753	33.0532	39.0208	25.6273	33.4889	32.6373	115.705	30.519	31.4588	28.3065	22.3674	25.5155	38.6532	16.1741	23.346	26.2895	19.5031	15.0004	13.5502	6.88652	24.3202	14.5851	10.5649	39.8713	32.3408	6.91433	14.3385	28.9632	20.6157	23.8544	29.6365	13.3401	37.5003	29.9129	16.1288	18.4699	19.954	15.5955	37.1975	30.9237
AARS2	5.80269	6.20966	10.2466	6.52619	9.476	10.1889	18.8039	8.5322	10.7938	10.8194	5.46345	11.3292	9.35085	15.2766	13.2997	5.34125	3.3536	12.734	13.5974	5.51739	14.1241	2.54655	8.50735	5.94436	2.42763	9.74799	1.09203	2.83072	3.70178	5.69795	0.743582	8.22895	3.31908	10.473	4.12901	0.2843	1.40736	4.22255	1.44267	2.11979	2.99263
AASDH	3.39772	3.58603	3.32255	3.41137	2.31011	3.25548	3.87564	3.44057	2.31195	3.82869	2.95701	3.9254	4.12083	3.83319	0.188604	0.563048	0.7789	0.981995	0.659133	0.652377	0.464173	0.434719	0.344718	0.122076	0.473623	0.842124	0.159788	0	0.918876	0.374331	0.272007	0.883728	0.105577	0.924747	0.814921	0.449273	0.299532	0.967467	0.65903	0.974829	0.227702
AASDHPPT	63.1082	47.3633	38.2792	57.3728	41.5552	42.0378	35.6225	37.6045	34.7916	29.3593	45.7114	37.1915	53.7434	52.4301	3.01912	7.59614	2.74306	5.61604	3.43892	3.44622	5.70841	2.00482	3.1474	1.79132	0	8.77358	3.12625	20.1971	5.33658	1.9974	15.7526	9.46637	5.949	8.37434	2.30913	6.2507	1.31858	6.40386	5.80227	5.20161	2.673
AASS	0.691941	0.727107	0.626991	0.770786	0.651164	0.273404	0.636768	0.168555	0.281079	0.456784	0.531439	0.231678	0.757992	0.198941	0.0243684	0.1911	0.121771	0.116305	0.190828	0.139078	0.109951	0.154461	0.0136091	0.108438	0	0.336619	0.0378496	0	0.0206203	0.0967303	0.090204	0.10205	0.0600206	0.112654	0.179721	0.165544	0.133034	0.23131	0.153668	0.440832	0.186704
AATBC	30.9797	16.2803	32.9974	34.2301	43.3947	43.3197	44.4483	32.0312	42.5724	41.1576	18.138	61.0756	23.6902	34.0047	61.4929	34.2931	6.7123	60.6288	61.8757	34.1039	44.5388	1.96758	58.7337	49.1196	6.5479	28.6817	4.72499	0	133.856	134.555	34.7013	57.1175	3.74636	120.542	10.6836	0	33.2148	27.1952	10.2441	8.98476	33.7403
AATF_1	3.46235	0.725804	0.606993	0.597797	0.135559	1.2478	0.463559	0.215065	0.313177	0.236694	0	11.0853	0.819641	0.48424	0.481934	0.944845	0	16.6319	0	0	0	0	0	6.86263	0	0.887641	0	1.79112	0.271871	1.91304	1.52911	0.620995	0.593514	0.742651	0.789855	0	2.10481	0	0.361797	0	0.492327
AATK	27.7445	8.71133	10.671	35.3769	60.4055	30.7679	10.1435	18.7959	28.598	23.1753	36.4801	32.9599	18.0564	53.4704	146.19	37.8628	134.882	240.413	61.3144	178.225	197.713	67.813	60.9688	311.988	137.43	20.8727	303.341	73.8813	83.4817	120.521	90.3911	32.1864	11.514	189.476	126.608	20.8964	179.829	138.78	63.9485	139.114	201.921
ABALON	42.6537	78.7644	29.9424	19.9259	58.1789	45.3069	43.7622	37.0923	57.482	39.3616	94.4845	42.5845	24.7641	41.4068	156.439	50.6884	124.964	95.5956	15.6964	241.189	20.9795	132.626	72.1221	10.2786	75.8018	161.149	1.63077	0.975518	114.608	194.839	14.9908	87.9374	5.17205	96.2661	281.344	18.8504	161.638	302.952	87.4903	170.942	202.179
ABAT	3.72938	1.80785	2.00665	4.42883	2.15001	1.64699	2.01651	1.47123	2.44021	2.07102	2.31983	2.44648	1.74769	1.79119	1.28249	1.08117	0.876245	2.10187	1.47542	1.30777	1.30943	0.966208	0.630289	1.18705	1.21094	0.818871	0.509951	1.18207	0.49197	0.895988	2.11597	1.50713	0.328519	1.40712	0.908024	1.28447	2.19566	1.81974	1.09219	1.21969	0.932825
ABCA1	50.9096	38.8457	36.1303	46.876	58.7407	68.2987	29.2649	27.5384	51.5189	34.5325	56.781	86.3969	48.5422	47.6324	20.0709	14.2876	34.3872	98.3202	30.8905	39.002	66.4109	51.6673	14.9455	22.4561	41.1618	9.44718	6.23493	34.4553	33.8597	46.0956	85.9206	44.3354	8.35698	91.6084	88.9725	10.0175	75.1356	30.9296	256.106	139.802	143.331
ABCA10	2.39619	5.90896	2.54216	1.99154	2.28062	4.81517	4.19543	1.5882	1.27809	3.69297	0.744561	3.33602	2.28508	0.746116	0.240832	0.157386	0	0.294726	0.342898	0.229084	0.103489	0.654226	0.0896656	0.857346	0	0.394285	0.249377	0	0.49815	0	0.339612	0.465485	0	0.123706	0.131569	0.389539	0.175302	0.493894	0.204903	0	0.0820084
ABCA11P	6.93625	5.94831	10.423	10.321	7.55458	19.998	16.5471	19.1923	1.36887	20.0017	15.7092	16.6354	17.6772	33.4683	2.63312	5.67853	5.26316	5.80027	5.99848	3.50655	11.5412	6.19922	5.29391	0.937374	0	5.49639	0	0	2.97082	1.04522	0	8.82154	0.64855	12.1727	0	0	0	3.98054	3.24184	1.36097	1.07596
ABCA12	0	0.015577	0.243172	0	0.00775818	0.107119	0.00884334	0.217449	0.00896175	0	0.255817	0.101508	0	0.318706	0	0	0.0501192	0.0202524	0	0	0.0711137	0	0	0	0	0.0338672	0.085681	0	0	0.109485	0	0.124391	0.27174	0.0850055	0	0.160606	0	0.0290901	0.0165648	0	0
ABCA13	1.21729	0.00734073	0.0219837	0.0193474	0	0.0482368	0.000833493	0.0058004	0.0261842	0.0119163	0.0338856	0.039066	0.0204772	0.000653008	0.228764	0.0203863	0.120456	0.104985	0.0481172	1.59742	0.144104	0.0635569	0.00871085	1.59176	1.90947	0.72299	1.63933	11.5986	0.00733249	0.0412763	3.73092	0.045221	5.8971	0.328486	0.102253	2.17471	0.562	0.227567	1.12176	0.208265	0.72765
ABCA2	17.5197	13.5197	23.4761	16.9699	31.0879	21.1601	33.5141	10.7286	15.6129	14.0724	11.5521	18.9987	18.3911	35.4237	72.6775	30.197	38.6304	64.765	46.0052	58.5461	102.134	28.1447	37.4981	40.221	24.7436	37.7118	19.8646	7.0269	19.1989	39.1736	17.9808	29.592	1.62804	37.8053	69.9362	2.20787	23.2287	37.5695	18.2791	25.1066	27.198
ABCA3	11.1706	4.11212	10.4084	12.5571	13.1358	4.35547	26.034	5.96071	11.8942	5.32705	1.66156	5.15142	7.87501	11.7687	20.4878	6.79291	10.4021	14.3799	17.1592	11.607	15.5363	6.13849	17.6676	9.65319	4.72876	9.15628	4.21175	0.279938	4.929	10.7637	10.9935	16.7908	5.00913	9.28565	1.97517	7.30995	3.94759	9.95673	2.98563	2.72522	3.53956
ABCA4	0.405536	0.0765105	0	0.0336089	0	0	0.304055	0	0	0	0	0.560904	0	0.0340307	0.812847	0	0	0.497376	0	0	0.174647	0	0	0	0	0.415869	0	0.251747	0.0764246	0	0	0.174566	1.00104	1.25258	0	0	0	0.0714418	0.061022	0	0.276792
ABCA5	20.0992	26.7547	21.2029	27.4553	26.9682	28.0449	50.745	18.8477	18.915	27.8239	20.0421	27.0837	27.0857	25.6865	0.734036	1.7712	1.59034	2.52907	2.97459	1.93356	4.8042	1.48274	0.378407	0.603029	1.63062	3.81325	0.877018	8.2891	1.81562	0.112067	2.20956	3.41958	0.695372	1.13113	1.01795	0.821967	0.123302	2.01485	1.92445	3.64806	1.09596
ABCA6	0.792938	0.00827171	0.288565	0.833894	0.389317	0.4361	0.133836	0.166669	0	0.510728	0.479125	0.384056	0.208455	0.00551869	0	0.021536	0	0.0967902	0.0312806	0	0.113289	0.079575	0	0.312843	0	0.0404644	0.27299	0	0.0247873	0	1.44061	0.0424634	0	0.203129	0.0360067	0.17057	0	0.239435	0.0296875	0.0567768	0.0448869
ABCA7	4.63156	5.49558	3.24117	5.09797	8.70412	4.88189	4.7544	3.87113	5.80931	5.30974	5.33923	7.08085	3.68839	10.7837	29.5116	5.90709	16.2852	27.3787	19.1763	14.8826	14.5194	7.49178	15.4436	25.8165	12.4687	10.1727	15.3547	4.25448	14.9777	26.4868	9.21207	11.869	2.75753	17.58	17.7616	1.39617	14.9866	14.379	13.0433	9.88066	22.611
ABCA8	0.0742064	0.00276839	0	0.28821	0	0	0.16031	0	0.00477813	0.00240748	0	0	0	0.011082	0	0	0	0.010798	0	0	0	0	0	0	0	0	0	0	0	0.0583742	0	0	0	0	0	0	0.192678	0	0	0	0
ABCA9	0.139764	0.0946563	0.331724	0.213096	0.029465	0.216976	0.194801	0.193218	0.251867	0.0754565	0.12079	0.735696	0.144401	0.0052627	0	0	0	0.0923005	0	0.0398573	0.0270084	0	0	0	0	0.0385874	0.260328	0	0	0.124745	0	0.0134979	0	0	0.0343365	0	0	0.0368273	0.015728	0.108286	0
ABCB1	15.3149	10.2827	10.281	8.6097	7.521	12.21	16.0303	5.9933	7.73568	8.81471	4.6482	14.1259	14.3318	14.9973	1.60247	2.24407	1.87193	2.48778	1.04302	1.08879	5.19408	1.36814	0.664813	0	0	1.54602	0.142229	0	0.594054	0.908716	0.290539	4.15923	0.225541	0.705537	0.675344	0.266602	0.199962	1.7223	0.474328	0.473294	0.233862
ABCB10	43.2251	81.2613	48.9257	51.2883	38.1012	36.4887	56.0986	51.5851	54.0082	64.467	101.708	42.9031	50.1782	49.9565	26.1727	17.1143	31.6678	32.6611	18.4533	29.2647	15.8969	30.593	30.4985	24.0772	26.2268	28.1586	30.2936	6.43018	42.9453	33.4653	10.9792	22.6588	7.20577	37.3261	37.9457	12.2727	23.6308	45.686	22.2838	35.9331	26.8014
ABCB11	0	0	0	0.162553	0	0.0209445	0	0	0	0	0	0	0	0	0.0242681	0	0.0220491	0	0	0	0.0625705	0.0439501	0	0.12959	0	0	0.376938	0	0.0136903	0	0	0	0.119547	0.299174	0	0	0	0.00426589	0.0473682	0	0
ABCB4	0.575558	0.721134	0.931409	0.227949	0.859081	0.725989	1.2531	1.23974	0.752676	1.27755	0.778574	0.740215	0.835218	1.19631	0.142356	0.234691	0.141097	0.256568	0.0737044	0.0492406	0.133467	0.257809	0.0433648	0.0230354	0	0.0556172	0.160808	0	0.0584047	0.154113	0.28743	0.216784	0.0159377	0.119655	0.0636302	0.138154	0.0565208	0.0545967	0.0369184	0.735788	0.0132205
ABCB5	0.81421	0.515244	0.353285	0.841364	0.552289	0.0256754	1.03016	0.592992	1.04395	0.983812	0	1.09487	0.415423	2.55577	0	0.145813	1.08118	0.524265	0	0.39618	0.0767037	0.538774	0.332289	0.105907	0.298831	1.05935	0.184832	0	0.503477	0.118091	0	0.690011	0.43965	0.0916875	0.585092	0	0.12993	0.397438	0.46454	1.84519	0.850956
ABCB6	5.69038	14.5162	4.72707	8.42214	6.766	4.71148	7.71238	6.69943	8.64709	9.02097	19.6287	4.44722	6.85649	10.8848	19.9599	10.6191	13.4848	16.1592	9.95882	36.3498	8.79703	9.88658	10.0991	18.5232	19.064	14.6632	6.88939	0	10.6825	15.9139	12.4495	13.2993	0.210095	87.5415	27.1209	2.31788	1.49015	24.0203	8.22215	6.61321	15.5106
ABCB7	10.9845	7.31959	12.7176	11.97	11.4315	10.9705	15.8368	10.2785	14.9771	11.8162	9.64733	11.9785	12.2247	14.783	0.395854	3.19056	2.39772	2.93894	1.94136	2.34294	2.72168	2.34984	1.03168	1.48751	2.59563	3.48346	0.4099	0	2.70455	1.83323	0.790809	4.16563	2.05835	2.98224	1.73007	0.213428	2.11306	3.10808	1.90852	3.29639	2.06689
ABCB8	3.95967	4.06045	3.65547	7.85071	7.4305	5.85249	7.89353	5.73629	4.45974	8.64049	2.37571	5.3705	4.75849	13.8872	11.4926	5.97995	4.00844	10.6784	10.9347	6.47632	10.8134	2.3674	8.88225	3.78106	1.16262	9.26286	0.676801	0	5.56149	7.02677	3.05311	7.57986	0.804935	12.9257	5.26682	1.37436	2.14094	4.07868	1.60288	1.26686	2.94903
ABCB9	0.357859	0.224646	0.149482	0.108673	0.114718	0.143402	0.37292	0.107853	0.191411	0.0024729	0	0.141294	0.167661	0.724727	0.135947	0.170282	0.0823443	0.088731	0.279591	0.172421	0.292094	0.0683899	0.168718	0.0537739	0	0.204023	0.187695	0.0280695	0.093734	0.119921	0.383416	0.165443	0.037205	0.209492	0.0990258	0.0146595	0.0989568	0.321283	0.0430913	0.0780741	0.15431
ABCC1	2.0894	3.44922	2.63258	2.23371	1.21044	2.14268	2.29251	0.824778	3.09223	2.09183	1.40649	3.31214	1.61044	1.72541	0.595846	0.827455	0.917308	0.692728	1.9324	0.661244	1.70696	0.389671	0.517634	0.972206	0.831272	0.833247	0.257078	1.6301	0.905688	1.67536	1.17283	1.91944	0.407666	2.16794	0.596779	0.0160628	0.650578	0.893188	0.656058	0.42774	0.388889
ABCC10	2.14987	2.28178	2.89084	3.20183	2.79787	2.99162	3.99458	2.05027	3.19927	2.77534	1.87979	2.64861	2.20998	3.3728	5.06936	2.31453	1.67635	4.89598	4.34368	2.38932	3.55607	1.26545	3.59117	2.03228	0.986303	3.21885	0.312117	0.729851	2.48361	3.00936	1.52633	4.08404	0.832405	7.00949	1.51196	0.469813	0.658218	1.94276	1.0313	1.48713	1.36232
ABCC11	0.165665	0.344499	0.24069	0.143364	0.00602032	0.350968	0.298514	0.195801	0.0208628	0.213741	0	0.328206	0.318032	0.190862	0.0856129	0.0367164	0.204184	0.141442	0.0914223	0.132335	0.234532	0.0969043	0.0358595	0.228583	0	0.0525615	0.365684	0	0.138852	0.0424801	0.0792279	0.103422	0.0922552	0.230874	0.0701567	0	0.420647	0.346131	0.342244	0.331878	0.185851
ABCC13	44.8132	42.6391	53.4246	33.5928	25.5451	27.8083	25.8925	44.653	19.9665	47.9863	58.89	34.3153	41.7171	18.1683	8.42912	11.4613	17.2931	12.1789	0	41.1244	3.15476	27.3299	4.5556	0.483987	5.46252	22.5363	3.37867	0	25.7695	5.93634	34.7966	24.5256	1.00458	41.0624	40.5529	0.791646	13.6567	75.8049	28.8634	16.1621	68.8873
ABCC1_1	8.01768	8.66548	17.7202	21.0179	14.023	15.904	15.4451	16.2876	6.80734	12.8183	19.0523	16.7202	14.2227	18.2854	10.7049	11.6929	9.72604	16.2821	13.2821	16.8742	24.6432	2.63106	8.54059	1.36103	6.72054	18.2144	2.85036	0	8.02311	12.4444	12.6156	7.291	2.07167	28.7502	6.76718	0.445241	5.00923	8.41399	6.72759	6.32342	5.6241
ABCC2	0.953783	1.04968	1.41637	1.05781	1.96511	0.353844	1.65106	0.927004	0.447599	1.77198	0.781083	1.87101	1.6823	2.35638	0.229596	0.305445	0.417204	1.13194	0.653802	1.02959	0.803385	0.683106	0.109906	0.0583821	0.53538	0.503426	0.50945	0	0.314551	0.325494	0.242826	0.316978	0.24236	1.26358	1.77395	0.127326	0.572997	0.559258	2.41307	0.678117	0.703643
ABCC3	18.2407	27.8148	36.9061	34.3373	66.2441	25.5489	37.5018	23.3679	30.9503	25.0072	67.2148	39.9068	22.8357	16.4918	38.1551	35.5964	78.6564	37.0007	43.0857	38.7969	41.3854	42.7703	22.4843	84.074	84.2513	24.9598	2.45228	0	18.5554	30.8136	317.541	61.9644	27.0591	85.7614	7.11587	33.1984	77.2862	66.5376	21.9865	19.381	24.5964
ABCC4	47.4265	49.4172	38.681	40.6872	24.5803	28.9554	38.6263	49.3822	43.3656	44.8016	71.9736	46.5201	42.6947	52.5392	6.46043	16.6239	32.3055	13.8897	5.78385	15.4796	7.94989	26.7903	6.01331	11.7172	47.4106	20.1322	0.836208	24.7379	28.8384	15.5422	64.8329	11.6986	11.3014	27.8299	25.6282	17.8593	25.2763	32.1115	21.5309	35.8582	22.2242
ABCC5	5.411	8.72548	6.60846	8.95393	5.03135	6.61405	11.2503	5.42357	6.83944	6.5114	11.4844	8.75731	6.54383	8.47786	3.09556	3.41172	2.26521	5.03742	2.54919	2.80131	1.98453	1.89396	2.5231	2.0253	2.24804	5.0543	0.675733	0	2.52031	2.62362	6.68944	3.88097	0.824272	8.86999	2.46814	0.876901	2.44815	4.10607	1.82897	2.07566	2.52985
ABCC5-AS1	2.89786	0	0	0.525352	0	0	0	0	0	0	0	25.3289	5.30756	0	0	4.15171	0	10.8845	3.01513	0	0	0	0	7.53871	0	0	0	0	1.19462	0	0	4.09304	0	0	0	0	0	4.46693	1.27181	0	4.32664
ABCC6	0.00559214	0.0030772	0.10588	0.304139	0.344838	0.0846447	0.0157229	0	0.0371779	0.0535207	0	0.28575	0.153634	0.213516	0.424998	0.0721057	0.163366	0.0600124	0.139642	0.0777437	0.0842902	0.177619	0.32864	0.174573	0.123145	0.0301068	0.507783	0	0.202867	0	0.34576	0.084251	0	0.277079	0.16074	0	0.0713904	0.198261	0.036814	0	0.183685
ABCC6P1	0	0.274894	0	3.26033	0	1.26025	0.117047	0	0	0	0	0.111959	0	0.366805	0	0.715708	0	1.87637	0	0	0.470615	0.330565	0	3.89876	0	0	0	0	0.205939	0	0	0.235198	0	0	0	0	0	0.320853	2.46651	0	0
ABCC6_1	0.323794	0.320715	0.249767	0.0313069	0.86966	0.462879	0.384383	0.225261	0.26652	0.402862	0.0158169	1.1514	0.011296	0	0.252391	0.402041	0.573281	1.06561	0.089839	1.26042	0.162685	0.114271	0.422862	0.112312	0	0.619815	0.98005	0	0.249165	0.125233	1.60161	0.243913	0	0.291697	0.206825	0	0.826724	1.20896	1.2979	0.652262	1.16025
ABCC8	0.0441639	0	0	0.0832671	0	0.00557069	0.0538076	0.00192028	0	0	0	0	0	0	0	0	0	0	0	0	0	0	0	0	0	0	0.120307	0	0	0	0	0	0.0635927	0	0	0	0	0	0	0	0
ABCC9	0.0298276	0.00234476	0	0.080339	0	0	0.0718829	0.00370551	0.00404696	0.00203908	0	0.00190996	0	0.0187724	0.0124554	0	0	0.00914563	0	0	0	0	0	0	0	0	0.116076	0	0.00702639	0	0.0526923	0.00802468	0	0	0	0	0	0.00437885	0	0.0321888	0
ABCD1	11.3483	9.4336	16.1423	23.3596	12.7313	10.4052	14.9007	8.51613	21.8844	8.04939	12.9667	22.4744	9.13996	20.2351	34.081	27.4662	17.7466	33.4323	25.3173	25.1148	23.0966	12.1979	22.8702	19.6616	16.2374	19.1044	13.3908	7.25933	29.2569	38.7673	41.6012	32.9797	7.63121	73.6916	22.74	3.00683	20.5914	17.2384	31.1271	26.806	44.8618
ABCD2	8.07397	10.2393	8.52506	9.69888	6.21825	6.69495	12.4966	5.27334	4.5233	9.11633	4.90756	7.50678	8.30935	9.66051	0.418239	1.60089	1.42951	1.40389	1.67305	0.303114	0.616197	0.829576	0.867568	0.0354501	0.325088	3.75381	0.433079	0	0.943757	0.158114	0.631912	0.769887	0.0245272	0.337594	0.685463	0.0193283	0	0.689675	0.675804	0.669108	0.122074
ABCD3	36.446	33.5359	34.4161	23.3055	23.8307	28.7147	35.0845	24.4805	26.2276	23.2543	23.0691	26.5168	31.3781	26.7662	2.95745	5.03076	3.24023	5.68441	2.84851	3.47512	4.70968	3.70194	2.2346	1.85794	5.46085	7.47645	2.16169	4.04096	5.49582	2.24433	8.09565	6.44477	6.21312	4.82545	2.8512	2.11041	2.46932	5.09162	2.92546	5.61987	2.22149
ABCD4	0.916224	0.823809	1.42065	1.02587	1.60356	1.66893	1.9244	1.37853	1.34794	0.767896	0.390813	1.39237	0.893631	1.69762	1.77318	0.695273	0.51067	1.84736	1.5148	0.916538	2.7517	0.363539	1.18086	0.57169	0.117622	1.19955	0.540436	0	0.709644	1.31476	0.219381	1.23294	0.230732	2.08284	0.438659	0.0974063	0.350682	0.649261	0.397841	0.536064	0.553679
ABCE1	62.0758	73.0775	73.9461	70.8294	47.8605	51.7674	62.4774	57.0007	55.6181	72.2908	49.2958	70.3242	69.8847	60.0118	1.40833	6.40067	5.69983	5.17049	2.55206	4.14069	6.602	5.10104	1.00102	2.73468	3.2151	12.8909	0	34.9732	4.55018	2.79518	9.61393	9.156	3.31112	3.74855	2.93765	5.83982	1.95707	6.45903	4.3636	8.2718	2.74662
ABCF1_4	0.0506965	0.0836908	0.186643	0	0.125048	0.0639468	0	0.0440865	0.770384	0.0485202	0.0371468	0.204514	0.119382	2.08456	0.592754	0.145264	0	0.217621	0.210992	0.14096	0	0.268372	0	0	0	0.181959	0	0	0	0	0.156727	0.381896	0	0	0	0	0	0.0781464	0.467241	1.1489	1.05969
ABCF2	13.6455	6.79415	10.3741	11.4102	9.47066	10.8258	18.345	9.98412	8.93783	7.0973	9.8192	11.0348	10.322	20.8955	2.64077	6.2559	3.39901	5.81713	4.69994	5.02391	2.83695	2.59051	1.4748	5.48391	0	7.56599	0	0	3.72431	3.93095	0	7.23086	7.04638	6.78229	1.80335	1.28141	0.961114	4.02305	1.94943	2.27487	2.92253
ABCF2-H2BK1	0	1.15211	0	0.596464	1.537	0	0.140159	2.34093	0	0	0	0	0	3.56879	0.874289	0.107129	0.198586	0.481474	0.311205	0.207911	0.281772	0.19792	0.488269	0	0	0	0	0	0.123302	0	0	0.281641	0	2.02089	0	0	0	0.422631	0.0984518	0	0
ABCF3	15.8276	13.0627	16.2423	15.3304	19.0391	15.1693	17.4834	13.0385	21.2908	13.5781	15.5069	19.1226	16.4362	17.8085	16.6927	11.5505	8.62398	17.5923	12.5826	22.1675	30.8022	6.16471	12.1375	12.2345	1.47948	12.499	2.03353	5.23071	9.3429	10.5239	6.50795	14.5504	2.98284	21.2846	8.69022	5.14588	7.71925	7.89375	4.14768	12.6881	5.34986
ABCG1	5.07258	5.58837	5.59085	4.17571	7.68423	8.08216	6.22095	4.4552	7.23895	5.26064	7.2572	10.0803	5.46052	11.8387	4.14168	2.25996	5.70932	9.30312	4.15401	6.88953	5.86527	4.61863	3.12201	3.77682	3.68888	2.30476	2.0915	3.10885	3.21114	4.00886	8.80381	2.90498	0.452268	3.26972	14.278	0.712807	8.5096	3.9701	14.1126	9.17439	13.9018
ABCG2	3.56032	7.41816	3.93411	4.777	6.33368	2.76281	3.3774	7.62977	4.72574	4.43783	7.42502	5.57946	6.13755	3.24688	0.821446	0.971017	2.89753	1.57887	0.481593	1.67766	0.249169	3.87228	1.18737	0.344035	0.879732	2.04695	0.450314	0	2.8758	2.01398	0.76657	1.91459	0.208277	1.41475	2.13823	0.656519	4.95934	2.5524	2.0314	2.62239	3.1592
ABCG4	0.0725042	0.00997428	0.123931	0.144587	0	0	0.0849387	0	0	0	0	0	0	0	0	0	0.0481386	0.0389042	0	0.151197	0.0683035	0	0	0	0	0	0	0	0	0	0	0	0.326252	0.326585	0	0	0.115701	0	0	0	0
ABCG5	0.0190005	0.00836437	0	0.0110227	0.374932	0	0	0.0330462	0.0144366	0	0	0	0.135224	0	0	0	0	0	0.0632619	0	0	0	0.0992555	0	0	0.0272784	0	0	0.0250649	0.264556	0	0	0	0.273872	0	0	0	0.0546717	0	0	0
ABCG8	0.207597	0.267044	0.136125	0.0234609	0.354672	0.204044	0	0.365749	0.0921813	0.345764	0	0.00483386	0.245488	0.0237554	0.157615	0.0463513	0.0286406	0.185172	0.0897654	0.089956	0.0812757	0.0570888	0.0352096	0	0	0.135473	0.195849	2.92889	0.0355658	0	0	0.0406189	0.271749	0	0.154992	0	0	0.0498705	0.00473298	0	0
ABHD1	0.368658	0	0.702399	0.0807051	0.526153	0.245667	1.72102	0.157271	0.951305	0.732293	0	0.336725	0.291197	0.0204295	1.7079	0.797237	0.369461	1.91096	1.62115	0.696255	0.524225	1.10466	0.726722	0.289526	0	0.898764	0.252644	0	1.55991	1.45276	0	2.04352	0.200317	2.13054	0.399876	1.105	0.710395	0.814878	0.96467	1.26108	0.332331
ABHD10	18.3226	19.2759	19.0124	15.1021	16.8337	14.0021	16.4599	13.9237	19.5059	16.9161	12.5875	12.3604	19.5698	13.4124	2.7118	3.94158	2.20895	3.15845	2.66281	1.77898	2.89317	1.43947	2.40226	2.99602	0	4.24834	0	0	2.84858	1.48476	7.31849	6.3861	2.76385	3.74653	0.766283	0.907504	0	2.71217	1.86732	1.69163	2.29265
ABHD11	1.51899	0.96076	2.34159	0.101288	2.84235	1.76184	1.81632	1.07042	2.40444	0.751957	1.02346	1.97998	2.00549	1.48711	3.1642	1.62592	2.27208	3.4476	2.54327	1.84475	2.30274	0.785625	2.67919	2.90694	2.43505	1.56665	0.475618	0	1.43952	3.44395	0	3.05792	1.00562	5.977	1.84016	1.83258	4.90367	2.12615	1.89268	3.82489	1.66836
ABHD11-AS1	0.358436	0	11.6879	19.2343	0	0.904238	7.39038	0	17.7021	0	0	5.46253	0	0	31.4318	6.16229	9.51923	50.7749	20.8847	11.9594	5.4027	3.79491	30.4267	33.5686	2.63106	2.57298	0	0	8.27469	0	35.4592	13.5005	0	0	13.7372	77.2771	13.7276	12.892	8.49472	37.9074	6.42193
ABHD12	10.3764	7.97362	7.84395	8.45371	8.68193	10.4756	12.858	9.94506	10.6876	10.3551	10.6739	8.5679	7.9407	15.5208	10.0257	5.79733	3.83805	10.1739	9.78379	8.03653	13.9412	2.55011	13.5889	7.71968	6.57705	6.81225	4.54918	0	6.2277	9.27854	7.14838	8.01972	2.98269	15.4494	4.06171	2.56911	1.10697	3.61378	1.26005	2.76565	3.16464
ABHD12B	3.74874	1.44254	0.68018	1.82496	2.3853	2.02809	0.458615	0.805492	1.32787	0.36798	3.79047	2.92976	1.97543	1.10358	1.22604	0.550845	1.29959	1.65046	2.03659	0.680305	0.526851	3.79316	0.342357	2.7279	0	0.878175	2.85648	0	0.979826	0.608347	2.05309	1.18486	0.125825	2.20419	2.51174	0	4.01599	2.02944	15.3709	13.2021	1.87872
ABHD13	45.9381	39.3417	52.5875	49.0619	33.013	35.4636	54.7702	28.103	32.5289	32.8354	36.0462	39.0706	39.8474	33.8799	10.0285	5.66505	4.78738	6.73958	3.87216	7.76077	9.97003	3.30913	4.55645	10.1354	5.54891	5.79167	8.44824	20.6885	7.0956	6.0724	8.26933	4.70892	0.732645	1.70252	4.87506	1.97949	2.96939	5.99059	14.2404	11.421	6.33784
ABHD14A	15.0061	35.4895	10.579	6.94583	19.9508	15.3037	0.299229	12.4943	6.0647	10.8478	4.6789	11.592	9.35637	10.7839	8.39942	11.893	8.47932	10.9644	22.5895	4.43873	2.40625	11.8312	2.08483	3.32238	0	13.1784	0	0	12.1091	3.70461	0	18.0384	5.74672	8.6289	7.6478	0	0	7.54637	2.80249	4.82375	7.62717
ABHD14B	24.7809	27.1873	24.8778	29.4076	24.3835	24.9906	17.9879	19.0328	31.5768	26.6354	33.3892	17.2615	26.4053	34.5045	8.68685	29.183	20.5535	22.059	10.307	9.46816	6.76585	10.3242	10.9156	7.40904	24.314	29.8884	3.93535	0	13.6805	9.339	8.03898	25.0686	6.01767	9.20306	12.1609	11.2406	13.4368	14.92	6.19532	9.82175	9.61371
ABHD15	62.9041	37.9669	55.6413	70.1175	42.6471	55.5508	55.583	28.4257	85.1416	42.8053	32.9149	45.3148	34.4412	53.2481	82.6744	35.6139	18.7137	60.7055	45.2114	14.1501	25.8152	14.7653	66.7811	40.2266	28.0169	33.5456	15.1073	0	22.5932	59.6168	16.9431	47.3672	4.93225	34.8255	26.7244	2.77628	8.74575	25.0927	6.228	4.43581	8.7672
ABHD16A_2	0.0211601	0.0232877	0.734509	0	0.0347956	0	0.0396626	0	0	0.0202518	0.0310093	0.341448	0.0221461	0	0	0	0	0	0	1.41204	0	0	0.138172	0	0	0	0	0	1.46548	0	0	0.159399	0	0	0.202743	0	0	0.0217449	2.63743	3.19693	0
ABHD16A_3	2.43342	0.0232877	0.0222578	0	0	0	0	0	0.0401937	0	0	0	0	0	0	0	0	0	0	0	0	0.112016	0	0	0	1.29111	0	0	0	0	0	0	0	0	0	0	0	0.0217449	0.0185734	1.91816	0
ABHD17A	62.5744	47.7339	76.4395	63.9477	104.281	91.4362	106.978	35.7558	74.468	39.3204	50.1685	68.8684	57.4225	87.5821	210.458	78.5117	66.1693	114.461	117.438	119.006	249.38	47.5131	173.367	93.5671	95.1641	109.904	37.4096	22.0229	54.6176	132.975	62.065	133.129	37.4298	93.0812	60.9336	51.7572	55.7256	62.6489	30.7092	49.1529	36.7115
ABHD17B	8.32116	5.21625	6.17796	6.90979	4.70067	7.60522	5.7277	4.24315	3.18305	6.9655	4.00859	6.28877	5.06371	4.60805	4.1299	1.67114	2.87964	4.19609	2.52984	2.74078	2.97156	1.86983	3.11102	1.19669	2.77364	2.7419	2.08849	3.48026	2.19433	2.47811	3.19972	3.2177	1.47851	1.77603	2.67596	2.65647	1.78273	2.3045	1.95397	1.98568	1.56985
ABHD17C	9.54677	0.716364	8.2162	5.87399	7.13575	14.2314	15.861	8.05044	3.43448	10.4521	0.211975	2.33409	9.23467	3.08006	12.2616	4.76639	9.21964	10.5556	6.62206	17.6963	8.17605	4.97721	6.1394	26.3409	3.18531	10.1238	5.2538	0	3.10076	11.7485	10.7322	4.90334	17.1833	13.0309	5.54369	15.5927	21.236	4.16208	5.01514	4.37076	3.88739
ABHD18	3.32094	4.18596	3.65771	3.66536	3.56413	3.8729	5.38326	3.16285	3.19399	4.72492	3.66173	4.50561	4.03444	4.27929	1.47452	0.953979	1.25931	1.45082	1.62357	1.07533	1.00113	1.28179	1.38345	1.71475	1.20959	1.3036	4.97752	1.75363	1.25882	1.11209	1.91297	1.216	4.35819	1.83292	1.09554	0.877683	1.26651	1.36336	1.81983	2.08316	1.0243
ABHD2	19.7851	14.0775	18.4284	15.878	11.3385	13.7206	8.81633	10.6066	15.4698	15.5318	21.225	20.8084	16.1893	13.6698	7.15714	9.18314	12.3888	15.781	4.01173	18.6829	24.6043	12.403	5.83482	3.95364	20.6845	8.88917	4.40832	21.6313	16.4865	13.5112	19.0109	11.1436	9.77666	13.2792	23.0219	8.82209	16.1681	11.7422	31.1016	34.5479	12.1648
ABHD3	16.888	9.76867	12.301	15.2278	11.9726	14.68	20.1021	14.7166	9.63829	8.47497	9.48541	16.6704	13.7361	20.0012	3.20468	5.19544	9.40685	12.8516	7.42925	9.69221	10.0105	5.76654	5.78221	12.9442	3.97221	8.02132	1.02104	9.77251	9.52593	9.62227	8.82097	7.14701	1.11316	6.83771	15.5547	0.757587	6.28035	7.01988	40.9358	19.7493	12.2138
ABHD4	7.8697	5.14229	8.65488	11.4338	6.10694	7.46694	8.28706	5.9573	5.6753	4.48972	8.96155	5.66562	7.15996	5.20773	2.93836	5.38735	7.61352	9.22953	3.56386	9.0062	8.34759	5.81415	1.27633	5.23019	7.24217	4.677	0	0	5.43325	3.13195	18.7036	12.761	2.94854	17.8602	6.42101	7.8684	14.259	7.03983	11.3889	9.28117	8.894
ABHD5	37.4654	9.37156	20.7424	21.8216	10.8745	14.208	9.18086	10.5638	9.50295	16.314	36.7782	35.6643	22.2294	16.0024	4.64104	2.57516	6.84214	8.03723	1.87017	10.9533	6.66031	3.96463	2.20067	5.53325	11.1049	3.57511	3.53628	42.6331	6.74292	4.86635	13.5214	4.79545	2.6421	7.82644	16.5761	10.3254	11.9513	7.38846	41.0666	21.2723	13.8208
ABHD6	6.25176	2.73175	6.80015	4.11038	3.95984	2.94401	5.72895	2.59347	5.2075	7.18005	2.95888	5.6792	4.13909	1.98578	1.51608	2.91924	0.885505	4.85044	2.3128	1.1331	1.39604	1.07865	3.8706	5.58992	0	2.85885	0	0	3.78758	1.71945	6.5283	6.00017	0	7.00876	2.30727	0	2.1283	4.79699	1.10563	2.23889	2.43379
ABHD8	16.5795	9.00838	12.915	12.7193	10.0263	6.53198	10.8025	13.0015	20.4664	9.11299	4.52884	9.43443	6.86216	14.2282	42.4813	29.9158	14.1965	39.4392	22.2474	36.6933	61.0595	10.6117	15.8165	11.2989	0	27.2803	18.2022	0	19.282	7.75308	37.1827	31.1447	24.0537	39.8797	13.6046	10.8992	14.928	16.7373	19.868	13.881	10.9741
ABI1	13.1839	12.5672	14.5241	14.9789	11.25	11.8577	17.8891	11.2663	11.454	14.2919	8.67015	13.9716	15.505	13.6649	1.32876	3.64058	4.03224	3.12214	2.25136	4.41116	6.02964	4.27137	1.09827	2.64897	5.3889	4.1197	0.866821	6.61739	3.2607	2.32078	7.23741	5.23924	6.57832	4.64803	3.8546	5.62239	6.0644	5.72016	9.86351	9.16864	3.39353
ABI2	0.515765	0.458246	0.493109	0.598628	0.444018	0.456358	0.727949	0.420899	0.444086	0.501136	0.299077	0.41116	0.437425	0.590535	0.103072	0.0948096	0.137264	0.145146	0.132683	0.100731	0.138336	0.150867	0.0756996	0.24881	0.251744	0.175105	0.030703	0	0.098768	0.0784662	0.219516	0.137362	0.156497	0.195821	0.0717365	0.139768	0.209664	0.162319	0.0820422	0.0948725	0.0894287
ABI3	33.834	19.0183	33.7547	43.4765	34.8404	45.3043	33.8108	32.1179	28.0166	27.2406	43.8135	42.6332	40.3649	40.217	68.2823	38.7216	26.2552	59.6348	55.7444	25.1604	40.2576	25.4285	68.3287	88.9776	15.6548	49.0753	3.61972	9.31075	51.4035	100.833	62.4811	82.9552	9.32753	141.313	47.3611	2.0355	19.5928	27.6105	46.1697	12.9487	42.9718
ABI3BP	0.114088	0.0681983	0.108637	0.0738488	0.0402858	0.0278724	0.144065	0.038014	0.0465355	0.0312628	0.0492772	0.0430634	0.145295	0.153784	0.00280829	0.0110114	0.0127575	0.00824818	0.0119954	0.0240417	0.0072406	0.00254293	0.00941015	0.044988	0	0.0241378	0.1832	0	0.014258	0.00557374	0.0178206	0.0144745	0.00691695	0.00432752	0.00460258	0	0	0.0133284	0.0413214	0.0508028	0.0057377
ABITRAM	11.7583	18.8842	14.7413	24.3901	11.4663	23.627	7.04761	20.8071	3.1165	17.7309	22.1402	10.7248	25.5425	19.5763	3.59687	3.91765	2.90487	4.98871	3.41417	3.04126	5.66733	4.70456	0.892784	2.13411	4.01444	6.8702	8.6905	0	6.31272	3.17284	2.11341	4.63475	0.492182	11.7013	2.62001	7.36929	6.98182	5.69038	9.90088	7.22984	3.26617
ABL1	24.3019	19.3679	24.2633	31.3807	35.1236	30.0409	29.4745	31.0784	22.0921	27.8015	20.0338	24.8465	19.4498	35.1579	25.1526	17.4581	8.40388	19.8391	14.556	13.9695	23.3254	7.42054	11.8721	8.66533	10.0857	20.8222	5.29303	0	13.3195	10.3064	10.555	21.8508	8.69327	26.5066	9.04252	7.79552	4.42952	10.1691	5.51857	9.43586	7.54273
ABL2	2.9854	2.00155	3.27021	3.37672	3.88784	3.37612	5.98175	2.67075	3.33075	2.94262	1.85056	3.37614	3.14964	3.28304	0.802433	1.00783	1.03891	1.14158	0.92829	0.782374	1.07325	0.526794	0.425732	0.660592	0.931972	1.8228	0.716657	1.47249	0.984564	0.915762	1.94134	1.48634	0.667046	1.34473	1.0521	0.457516	0.525686	1.22187	1.66263	1.63308	1.01443
ABLIM1	3.40154	4.45833	4.83211	4.70998	3.68913	3.61836	4.12795	2.97537	2.9791	4.9098	2.7407	5.06781	3.59787	4.41911	0.361117	0.911336	0.83304	0.774788	0.809531	0.358119	0.851828	0.475419	0.277482	0.619984	0.582049	1.97491	0.198899	0	0.37709	0.381238	2.67077	1.12039	0.0883141	0.848525	0.272836	0.164045	1.0011	0.849971	0.352234	0.602308	0.170063
ABLIM2	0.0434827	0.125159	0.0331729	0.216218	0.108433	0.0699156	0.180921	0.0581742	0.0780571	0.0695125	0	0.0728211	0.0615119	0.0505227	0.0949774	0.0328598	0.0304563	0.10666	0.0556828	0.0478294	0.187261	0.010118	0.0624029	0.0596672	0.119254	0.0583108	0.0173554	0.467186	0.0157586	0.0443544	0	0.057592	0.0894454	0.0602652	0.00915654	0	0	0.0353547	0.0041942	0.0144384	0.0171222
ABLIM3	3.948	7.11786	3.53478	7.65806	5.93245	3.04913	4.01615	1.94289	4.38299	3.00295	5.11693	3.37917	3.9946	1.27294	1.39178	2.96476	4.45824	2.42385	3.2265	5.73686	5.47465	5.28345	1.37518	11.2433	26.1456	1.78564	2.27261	0.530521	1.50988	3.25814	20.5322	6.10438	6.63631	10.806	0.643367	15.1348	15.5469	9.27473	2.5853	3.64294	2.36966
ABO	0.0269378	1.42302	0.538368	0	0.0442963	0.543654	0.656398	1.52266	2.66075	1.65001	0	0.893504	0	0.0791171	0.157481	4.32244	2.43238	0.115634	4.03601	1.19839	0.812065	2.70941	0	1.68187	3.95467	2.12706	3.42444	15.5099	0.88839	2.81304	16.6555	3.65259	0.775767	0	0.774299	16.9645	0	0.332187	1.46598	2.84888	0.804385
ABO_1	0	0	0	0.0382369	0	0.0665106	0	0.022927	0	0.227095	0	0	0	0	1.07891	0	0	0.226346	2.63341	0.586446	0.596089	0	0	0.274346	0	0.189254	2.39398	0	0	0	0.163011	0.297905	1.70833	0	1.01043	0	0	0.135466	0.300841	0.398322	0
ABR	0.180986	0.0486694	0.272211	0.691256	0.646399	0.326424	0.595591	0.693649	0.26756	0.666218	0.441646	1.12179	0.223704	0.113047	6.10901	0.811912	0.339288	2.77015	3.53103	2.33169	3.44395	0.138728	3.29408	3.45986	1.44272	1.10519	4.69971	0.0355866	1.58268	3.8389	1.83299	1.17213	4.17442	5.62176	1.08283	0.260194	2.09096	0.898803	0.235777	0.296947	1.49661
ABR-AS1_1	1.34242	1.07058	0.0409293	0	0	0.0981615	0	0.0338374	1.69995	0.111721	0	0	0	3.54275	0	0	0	0.334059	0	0	0	0	0	0.809803	0	0	0	0	0.25665	0	0	0	0.280143	0.701073	0.372817	0	0	0.0399862	0	0	0
ABRA	1.74987	3.58599	2.7927	1.83776	3.07592	0.761111	5.82474	1.41677	4.06887	3.37837	0.972686	2.54236	2.87341	0	0.529132	0.172896	0.640999	0.129509	0.753383	0.167774	0.909508	0.95827	0.39401	0	0	0.541429	0	0	0.596994	0.350065	2.61157	0.113635	1.08607	0	0	0	0.385158	0.124016	0.423712	0	0.180181
ABRACL	59.2808	74.3123	94.9235	76.3209	58.2106	120.226	70.7102	89.3192	108.79	91.7282	60.8579	66.6895	96.9354	47.7949	17.2972	48.4452	26.941	35.8345	15.8322	24.6802	14.3349	16.2222	28.9802	29.6889	0	36.0305	30.7045	141.198	23.349	42.9133	28.7476	45.3726	60.1019	32.3664	7.08722	58.7534	6.74502	21.1751	21.5186	7.98244	11.3594
ABRAXAS1	10.7041	19.2436	18.217	23.1605	12.6495	10.9488	15.7747	13.5605	20.4514	21.4478	11.2119	14.3533	14.5587	13.5436	3.98479	2.7901	1.84715	4.47845	4.28413	1.54711	2.3064	2.43006	6.26746	4.92154	10.5172	3.04556	0.505247	12.3916	2.61493	3.06668	4.38642	4.13911	3.10466	4.38606	2.53234	3.15688	6.03787	4.13124	4.04152	4.41343	3.57227
ABRAXAS2	20.9392	29.0908	28.7503	19.1398	23.7264	14.6487	22.2811	15.7778	20.9454	24.8492	17.3913	20.8043	23.1426	30.4337	2.62884	5.60208	4.25769	5.70693	0.65095	3.58783	6.18855	5.38187	1.53197	1.22068	2.43971	6.66636	0.355059	20.1774	5.93198	4.76389	2.41767	8.24756	2.95596	9.86329	5.99441	6.65544	5.99023	5.54522	6.26378	5.90765	2.68553
ABR_1	0.0910012	0.68211	0.0155225	0.00713408	0.331639	0.0124093	0.0184403	0.0213881	0	0.0235391	2.7825	0.057326	0.0154446	0.0144472	0.115027	0.0563786	0	0.0633461	0.0818885	0.0273541	0.0741438	0.0781189	0.0642399	0	0	0.247171	1.60797	0.0534377	0.0648899	0.171225	0	0.129691	0	0	0.0471304	0	0	0.0556042	0.0690826	0	0.029377
ABR_2	0.0335132	0.0453942	0.0596567	0.00747765	0.0254349	0.0390207	0.0193284	0.112091	0.303601	0.0246727	0.181337	0.120174	0.0242825	0.0454289	0.0602835	0.0147734	0.410784	2.32389	0.729573	0.888816	0.0388572	0.272937	0.0673337	0.160954	0	0.0555161	0	1.62432	0.0340075	0	1.68957	0.0776783	0.0371203	1.34699	0.0494002	0	0.065821	0.0423869	0.067884	0	0.246334
ABT1	86.5897	54.3545	77.0409	70.9557	87.4176	82.4284	79.8465	61.5217	63.3876	67.9865	59.9597	64.5657	77.4438	98.1813	23.0713	36.9172	22.503	34.8778	21.7384	16.4594	34.991	16.8974	12.8848	16.3057	1.27802	34.1614	1.05397	23.3277	19.1399	7.40733	7.89436	37.1607	13.3708	32.4155	22.7986	10.8659	8.89079	13.419	16.6578	24.551	13.1708
ABTB1	66.4055	90.4959	45.9627	82.7036	92.5757	62.6503	52.4711	40.7103	62.1585	68.2641	167.228	90.5183	61.2889	104.632	172.048	70.0004	203.233	232.079	102.747	187.678	97.8446	127.153	101.347	182.305	175.194	72.8519	193.836	41.7705	161.388	177.503	84.947	71.1085	16.8796	88.7087	231.993	53.7059	253.812	209.062	173.904	152.667	190.321
ABTB2	6.00945	8.02816	9.75583	6.95233	11.0814	8.58787	4.68796	7.61231	3.95894	8.01216	3.20702	8.22101	3.27197	11.2225	14.6213	2.58786	7.56471	7.45558	14.4569	11.7833	24.085	3.8616	6.35106	14.4586	3.05976	13.091	9.4626	0	4.58237	31.438	10.9536	13.8686	4.75173	13.7691	9.98472	6.70074	7.53875	4.60487	4.48208	8.92178	39.6236
ACAA1	26.285	29.4043	19.4342	21.8484	31.9474	29.3984	29.9247	19.244	32.1673	24.8583	16.6461	26.0628	19.844	32.8533	59.32	30.4142	36.0531	66.6734	41.6536	41.8865	37.0617	19.2493	37.0861	54.2354	24.5309	29.4585	16.6665	20.3158	33.8065	44.4018	36.7221	32.0877	9.84858	81.1155	47.4492	15.1291	37.8003	33.5241	32.3583	23.8063	34.1259
ACAA2	67.8422	56.6545	89.4929	59.0356	62.1477	55.9719	73.7876	52.8691	53.3163	60.2482	53.3368	71.9377	51.9879	59.1778	12.9367	36.3755	17.94	16.2484	10.6639	10.0388	33.3547	11.7143	10.6471	19.3911	6.41185	36.3679	0	0	12.2912	4.72981	22.3235	32.2425	20.5437	29.3782	9.48526	22.4667	2.97369	14.6017	9.30291	11.4375	7.30341
ACACA	0.0545416	0.0823607	0.0613736	0.0128772	0.181462	0.0383983	0.216353	0.0948604	0.226478	0.0109256	0.0390348	0.237651	0.0059738	0.162053	0	0.0399789	0.0202116	0.027224	0	0.0282142	0.0286781	0	0	0.0131989	0	0.0318678	0.0460702	0	0.033465	0.0588696	0	0.00477745	0.0821886	0.217108	0.0121531	0.115142	0	0.0404074	0.00556677	0.0191635	0.00757517
ACACA_1	0.0754065	0.0301776	0.540806	0.154103	0.191633	0.6831	0.244136	0.0417293	0.49481	0.22963	0.215987	0.104472	0.0089682	0.352341	0.320607	0.157139	0.0910283	0.205986	0.228241	0.114363	0.0516637	0.0362891	0.33572	0.249668	0	0.0738129	0	0	0.0904312	0.0397702	0	0.0903694	0	0.30878	0.0985221	0.0194465	0	0.0528344	0.0391114	0.0517846	0
ACACB	1.36976	1.22064	1.01999	1.23171	2.5221	1.93063	1.92153	0.993443	1.84794	1.59226	1.13311	1.35223	1.05467	1.92194	1.09302	0.544805	0.673272	1.31269	2.01785	0.99565	1.64789	0.620686	1.076	0.692483	0.255871	1.47291	0.604269	1.46309	0.736786	0.514767	1.11682	1.1876	0.342225	1.68432	0.698336	0.170801	0.627053	0.512898	0.357427	0.670275	0.615073
ACAD10	19.8714	17.8512	17.437	14.4556	17.0456	25.9386	24.5036	16.8608	13.7112	23.4165	15.16	21.6327	13.5721	18.951	21.7129	13.0472	7.57893	28.9139	20.61	11.9022	15.0235	6.3316	12.4687	10.2626	2.46444	18.2259	1.5243	0	18.0618	12.1737	3.37325	16.123	4.38113	22.4952	11.4599	0.476206	12.3225	15.461	17.7738	15.2172	10.0254
ACAD11	0	0	0.207806	0.483505	0	0.311491	0.0462878	0	0	0.330885	0	0.22138	0	0	0	0	0	0	0	0	0	0	0	0	0	0	0	0	0	0.143267	0	0	0	0	0	0	0	0.0253772	0	0	0
ACAD8	4.22646	5.68657	6.62853	5.59189	5.18522	5.73691	7.84383	5.39457	4.54354	5.47641	4.47702	5.83411	6.85999	6.02992	2.69911	4.20801	2.42621	3.45775	4.04743	5.38071	4.10883	1.66405	2.43747	2.0444	1.11765	3.59626	0.0891983	0	2.8023	1.31077	1.82211	3.97742	1.16694	5.88493	2.1177	1.08679	0.501624	2.63473	2.20734	2.52301	1.58399
ACAD9	12.2845	5.5116	8.53902	6.18939	16.1605	9.84907	13.8788	6.93067	11.3028	10.7973	10.0617	16.0755	7.60145	12.4353	11.9629	7.21352	4.50492	12.0202	8.96466	6.064	12.1752	2.92193	7.56005	3.64233	3.35988	10.0987	2.20039	0	7.50335	3.74895	4.07868	11.5611	1.5508	15.16	5.03057	2.36779	1.71865	5.58917	2.70605	3.86451	3.61802
ACADM	13.7748	15.1683	22.442	13.207	11.2561	13.8147	14.4163	16.3597	11.9212	15.1341	16.2754	17.0854	21.3554	13.4405	3.05749	4.58388	8.41546	6.93319	1.53645	2.65173	1.39114	5.61862	4.01773	2.88119	6.09723	5.41055	0.558703	24.3975	7.30508	5.7114	12.5543	7.58978	6.64479	7.62161	7.22176	6.71996	8.05131	7.98273	5.15772	7.20438	3.39903
ACADS	27.142	17.6752	21.4789	16.2383	8.60197	21.7629	24.1689	18.8745	24.1438	29.2486	21.0477	14.9734	13.7591	25.6739	30.3132	34.1853	27.0539	30.5311	13.7501	30.1104	30.4326	15.3034	17.079	10.5048	10.1048	42.8209	1.66666	18.9428	24.213	17.0376	11.6324	22.1225	9.58064	37.6177	28.5777	7.02921	33.9764	36.7337	18.8498	14.5586	21.9235
ACADSB	21.9973	21.8197	26.0414	16.0102	24.9539	17.2291	31.0928	17.4972	17.8095	20.5247	14.4518	22.6425	20.8579	28.9423	0.602334	3.24746	2.50175	1.51638	1.83773	0.818505	1.88578	1.7921	0.768888	1.53163	0	4.54325	1.60382	0	2.13584	0.683133	4.73231	3.49262	2.33134	3.04975	1.26924	1.83718	0.939519	1.92095	1.42115	2.22376	0.527421
ACADVL	34.4055	26.2696	29.9901	35.2792	43.0438	35.2715	43.8472	34.7669	32.1425	29.3788	35.418	38.6738	31.3744	41.8899	44.9471	18.8887	17.1667	31.6282	30.7536	27.2758	45.3354	12.8507	21.1506	19.4085	17.401	28.0549	12.1526	7.6563	19.3455	25.028	30.9431	26.2501	10.0456	77.7921	19.4394	7.87592	17.9036	27.1848	10.2665	17.6388	12.5845
ACAN	0.00582747	0	0.216585	0.30426	0	0.294023	0.356818	0.138516	0.0959336	0.107828	0.153718	0.0452757	0.095551	0.114103	0.022712	0.077923	0.0412704	0.100061	0.064675	0.108021	0.409908	0.0205659	0.177577	0	0	0.237046	0	0	0.0128124	0.270465	0	0.0146327	0.0839111	0	0.148893	0	0	0.00798469	0.0306905	0	0
ACAP1	0.0157174	0.0345955	0.0330655	0	0.0258456	0.0396508	0.0294607	0.0136681	0.0895656	0.0601707	0.0230332	0.0704505	3.28173	0.0230813	0.367542	0.090072	0.0834836	0.134938	0.261655	0.0874035	0.118454	0	0.102632	0	0.115372	0.112825	0.570876	0.341494	0	0.18237	0	0.177599	1.13159	0.141594	0	0.178347	0.200652	0.0161518	0.013796	0	0
ACAP1_1	2.05871	1.41142	2.84001	2.05578	68.2615	2.89477	2.02431	1.17396	3.84641	2.06723	1.187	8.04784	1.66013	2.37895	1.97302	0.773631	2.15113	2.02822	1.68552	1.87678	62.5705	0.714636	2.20376	0	14.864	2.42265	3.67745	0.733276	0.222606	1.56638	3.33873	1.5254	0	2.43231	0.646727	1.14887	68.9361	0.693641	0.65172	2.03957	0.403114
ACAP2	53.0776	39.2063	47.7777	48.6979	31.6863	35.0208	38.6204	32.9203	33.6475	40.4801	33.1375	42.0115	51.1709	38.685	9.00573	6.48865	8.02398	14.7857	5.72917	9.94171	10.7115	6.68787	6.14821	10.2009	6.01469	8.78011	3.84194	17.6413	9.73817	8.43575	11.7354	8.39461	4.18318	11.6497	11.6479	4.85176	10.7269	9.12775	26.826	22.5085	10.0897
ACAP3	4.62298	5.62675	4.18702	9.20686	12.2637	5.8256	8.97691	4.64142	9.27631	4.9061	4.9313	6.52462	4.8525	11.7239	47.5917	6.26924	6.75326	27.5589	25.4292	19.9369	26.444	3.25827	31.5073	14.3991	11.7072	10.6909	14.1151	3.12363	11.2014	16.8376	8.08345	10.3392	1.87605	24.5269	9.2549	1.58035	8.25908	10.4433	2.24779	4.75138	4.31982
ACAT1	3.18147	2.41381	4.35427	3.02366	4.38939	3.14656	6.16665	3.81987	5.21913	4.78648	2.71085	3.47867	4.75809	5.33569	0.774967	2.12363	1.18418	1.57778	1.40433	0.770672	1.49857	1.56297	1.33774	1.12862	0	2.22754	0	1.44009	1.27179	0.699143	2.38436	1.63404	2.3426	1.03136	0.404127	2.66652	0.615384	1.13934	1.11596	2.54898	0.899636
ACAT2	18.7961	16.3295	26.3064	43.4188	14.3118	15.872	32.1358	22.4778	15.2374	26.0932	17.2108	22.9838	29.3021	23.5602	1.83906	5.4083	6.40512	3.82606	3.4913	4.37339	4.34652	4.16323	3.42357	1.63674	0	7.33903	0.95216	0	3.2853	1.82504	12.9669	10.2688	9.43689	0.472327	1.50705	22.9047	0.669332	3.71765	2.11695	1.58425	0.939362
ACBD3	106.764	81.6149	98.7336	67.8594	67.3912	66.8836	101.263	78.0661	86.8873	114.161	76.5197	91.9974	79.233	69.7595	59.2706	29.7324	23.2596	40.8646	37.2425	35.2041	76.4087	15.3703	50.9727	50.5211	30.0477	25.4551	51.8651	0	21.5058	34.2419	41.4963	38.0073	25.7019	59.1747	20.9787	18.9037	23.6985	20.7885	24.1906	17.2591	18.4774
ACBD3-AS1	0	0	2.02984	1.11949	0	18.4991	23.8728	22.4868	22.7262	0	0	16.2614	16.7631	90.1161	0	0	0	1.65672	3.21251	2.14622	0	6.12925	0	0	0	2.77046	0	0	6.36412	0	0	7.26831	0	3.47688	0	0	0	4.75935	6.77532	0	0
ACBD4	1.00154	0.656028	1.2851	0.591926	1.30695	0.690927	0.684483	1.24689	1.5199	1.35944	1.1726	0.960433	0.63792	1.21448	2.73135	1.03097	0.570481	2.81238	2.16796	1.31399	1.51772	0.58278	2.36698	1.95586	0.374484	1.55161	1.46289	0	0.850108	1.71355	0.415048	1.41588	0.889259	4.18476	1.28634	0.152341	0.4799	0.84159	0.325247	0.567941	0.657473
ACBD5	1.71857	1.39993	2.38699	2.49086	1.35561	2.20548	2.83706	1.7007	1.86478	1.86113	1.88034	1.69262	2.7374	2.10394	0.557084	0.777859	0.353124	1.0036	0.940749	0.67163	1.0856	0.357804	0.52094	0.299784	0.130135	0.616428	0.241472	0	0.595642	0.514266	0.643992	0.655228	0.279211	0.768617	0.583908	0.301754	0.268764	0.515814	1.06693	0.719844	0.483071
ACBD6	1.96378	2.7831	2.56258	2.84139	2.20106	3.61041	4.26257	3.14561	1.98827	4.56571	2.83032	3.34238	2.95447	3.80885	2.05782	1.89776	1.72205	2.60448	3.16125	1.75139	2.72265	1.4956	1.27021	2.93992	0.373971	2.87586	0.168224	3.01891	1.9246	1.71969	2.66322	2.21548	0.500182	2.2114	2.44071	1.70803	0.532147	1.63729	1.84162	2.86897	0.912796
ACBD7	0.709436	0.167307	0.0533027	2.57226	0	0.38351	1.61472	0.0440669	0.385021	0	0	0.999403	1.56454	0.297662	1.48123	0.145199	1.07663	0.217524	0	0.563589	0.381904	0.268253	0	2.63654	0	0.181878	10.123	0	0.167119	1.17594	0	0.190863	0.364833	7.30413	3.39867	0	2.58766	0.885265	1.77917	0.765595	0
ACCS	4.51472	5.12055	1.97653	5.10316	2.92584	6.712	3.37872	7.65258	2.52691	3.33895	2.79266	2.94267	5.22109	2.42732	3.5969	4.05004	3.70963	8.79417	4.20777	8.87728	9.17364	2.35915	2.84487	3.77222	2.24593	4.60758	0.724774	0	5.15502	5.63398	1.17209	1.54075	0.263386	9.85712	0.605439	0.301902	0.976519	1.11758	0.227698	0.0502464	4.46896
ACCSL	1.08153	1.77275	3.29188	0	3.32989	0.464411	0	0.040022	2.01066	1.93806	0	0.783895	6.86381	0	0	1.18684	0.977803	0.790232	1.9154	3.07114	1.04055	0.974521	0.300518	0	4.3917	0.330367	0	0	0.15178	0.534002	0.284556	0.520031	0.331345	0	0	0	7.05041	2.03366	1.1715	0	0.274855
ACD	6.71111	8.39254	10.6159	11.3877	16.2916	9.38557	7.05058	7.56099	12.1426	10.7607	3.52428	7.9787	11.2833	15.5754	10.8148	8.12773	6.76898	16.4115	15.5693	5.71517	11.6183	4.02599	8.72418	11.1223	13.2774	9.07426	7.09243	9.15519	6.43986	13.5943	5.21065	12.7742	2.81173	12.7768	9.84708	1.74927	7.87217	6.65367	4.56463	2.17382	4.66474
ACE	0.217171	0.012747	0.127924	0.487147	0.780889	0.0584387	0.651303	0.292095	0.26401	0.304843	0.339471	0.877383	0.133343	1.1396	1.96365	2.37293	0.645965	1.81474	1.49434	0.418659	6.06672	0.70511	1.51262	1.74762	0.425097	1.99543	0	0	2.0054	0.403174	0.358069	0.218126	0.375251	2.86943	0.22195	0	0.0739319	0.321368	0.0914989	0.262485	0.138345
ACE2	0.00457786	0.231755	0.00963068	0.0398361	0	0	0	0	0	0.00876268	0.979464	0.418597	0.00479117	0	0	0	0	0.0393021	0	0	0	0.242339	0	0	0	0.0328615	0.332547	0	0.030195	0	0	0	0	0	0	0	0	0	0.91616	0.553308	0.0546796
ACER1	1.01468	0.0620392	2.01605	0	0	1.84872	0.105662	3.62758	2.46277	1.61854	0	1.81925	1.35695	3.89076	4.94328	1.45371	2.39534	1.45188	7.03828	0	1.69937	0.298413	0.736186	1.75978	0	3.23722	0	0	0.371817	0	0	2.33554	3.24681	0.507833	0	0	0	1.10065	0.445322	1.70334	0
ACER2	4.608	7.2195	5.38816	6.29678	2.86776	4.91498	6.8797	5.12717	4.71256	3.75023	5.34666	2.32875	4.47142	2.62533	1.2371	1.5263	2.36423	1.15895	1.51844	2.67813	1.5948	3.9014	1.57236	1.29082	14.676	1.51902	0.927615	11.2564	1.78079	3.21732	31.9425	4.15005	7.03969	3.74695	2.447	5.83732	8.10439	6.63624	1.70371	3.5278	1.30735
ACER3	4.92538	2.66488	5.77134	4.05854	5.0315	5.26171	6.84932	2.70391	5.77025	5.59616	4.70174	5.46625	4.82658	4.49335	0.530844	1.34034	0.847686	0.944931	0.824531	1.60666	1.72121	1.04877	0.574959	1.97567	1.63603	1.51103	0.0999418	2.30171	1.85122	0.606614	6.46498	1.56495	2.39708	2.92504	0.764559	1.79531	1.651	0.975541	2.22202	1.62131	0.920253
ACHE	0.512884	0.935137	0.370396	0.488494	2.56791	0.598655	0.186531	3.22193	2.21017	0.989058	3.83657	1.21465	1.05754	0.562073	3.8934	1.75474	2.96816	1.44584	1.14692	3.02239	0.576917	6.07848	2.34932	4.0625	6.79904	3.04973	0.278038	0	3.96356	7.54979	0	0.95147	0.275565	6.89616	8.58136	0.173724	3.61583	4.185	0.786147	0.925227	3.47448
ACIN1	17.2148	15.4101	21.3048	22.2103	21.8201	22.6551	24.7495	22.0771	21.3274	19.9607	16.6698	22.2865	17.6438	27.0915	16.4864	16.4141	12.4592	19.7452	16.6929	20.2486	31.8555	10.5297	8.90817	9.70234	7.58853	17.989	10.0408	8.24542	15.7308	14.9182	13.8965	18.1014	4.75788	33.127	21.0643	4.06492	16.7478	13.5554	26.9271	25.5539	20.4956
ACKR1	17.9282	21.0944	2.60643	10.2527	7.07066	2.75781	9.01589	2.66182	3.3224	7.53303	19.1174	7.84001	14.0346	6.84953	19.1726	19.8383	25.1614	14.3907	1.81987	21.8848	2.74626	40.1232	11.8971	4.55022	15.5138	29.2965	0	0	43.263	32.9791	0	25.8028	0	0.656546	41.1984	11.5775	17.6774	41.0414	17.4638	9.90966	40.0426
ACKR2	23.1355	26.3418	2.22326	19.3866	15.7812	1.4411	28.696	2.93091	9.76573	15.5816	40.0988	24.12	5.7096	12.1638	9.35077	2.94629	10.9231	9.07294	1.42647	4.76499	1.72208	4.83841	1.11904	0	0	9.63643	4.14967	0	8.66609	9.27947	0	14.2005	0	0	10.3993	0	4.37559	12.856	8.2232	0	10.2348
ACKR3	3.52738	0.799244	4.32148	2.04632	4.12852	2.77428	4.58931	4.42075	3.07423	1.19151	3.37519	3.68299	4.77754	2.55954	1.57693	2.02144	1.87358	2.13765	2.41796	0.923082	0.625507	1.31809	1.89684	0.863658	0	2.53208	0	0	1.02645	0	0	2.65717	0.298774	0	1.19283	0	0	1.66317	0.273192	0.626971	0.123918
ACKR4	1.52497	0.156121	3.02164	4.88629	1.9828	2.05775	6.64746	1.54202	4.3787	7.603	4.15773	4.64172	1.68882	3.95809	0.414657	0.812946	0.188371	0.608942	0.885588	1.57772	1.60367	0	0	0	0	1.0183	0	0	0.233919	0	0	0.667882	0	0.638979	0	0	0	0.692446	0.435807	1.60742	0.635399
ACLY	39.7694	27.6913	43.9443	29.3922	31.4924	36.0298	34.7977	32.3677	29.2956	33.7887	24.063	27.3247	30.9696	37.936	13.0329	20.1347	11.8065	15.4738	9.00687	12.9771	17.6856	9.93804	7.23598	9.97114	6.02889	20.9863	1.1838	19.1907	12.4041	11.1183	11.0835	23.5207	10.137	27.5413	11.7417	8.46914	5.57552	12.2786	14.8878	15.3634	11.2896
ACMSD	0.130986	0	0.2473	1.07163	0.243008	0.576157	0.46586	0.403058	0.0255188	0.302157	0.315003	0.722612	0.165211	0.147966	0.117809	0.0769893	0.0356789	0.288346	0.0559125	0.0747083	0.404996	0.0711182	0	0	0	0.313422	0.121989	0.0729732	0.0664591	0.233821	0	0.202404	0	0	0.321801	0	0	0.151863	0.27122	0	0.0401166
ACO1	4.79965	6.58743	6.49653	5.24101	7.46575	7.17709	10.6529	5.75368	7.02646	7.03661	5.76752	6.13159	6.26794	9.1952	1.19074	3.03106	3.52477	5.41519	16.2976	2.1557	2.07974	2.85209	2.87451	12.8536	1.10927	5.42391	2.38644	0	8.4941	17.3056	4.87492	15.0711	0.283825	10.0624	13.2831	0.782824	5.1166	6.33333	49.2805	8.23914	102.376
ACO2	29.0607	22.0254	31.6687	26.609	33.2281	31.8176	21.5707	35.3972	30.7653	37.3067	30.1802	29.5602	24.7577	31.4666	31.8264	31.3093	19.6548	28.5255	21.7704	34.2602	62.3466	15.3839	18.8496	19.5554	9.10151	35.0462	1.40736	24.2039	27.9215	18.658	19.166	28.3129	4.74246	37.3502	15.2214	10.8819	12.1192	32.1335	13.8595	15.8061	25.2234
ACOD1	0.0794489	0	0.167141	0	0	0	0	0.75999	0	0	0	1.78058	0	0	0	0	0	0	0	0	0	0	0	0	0	0.570312	1.44284	0	0.786051	0	0	0	0	0	0	0	0	0.244934	1.11579	0	0.474483
ACOT1	2.54426	1.43593	0.713664	1.8166	2.53171	0.987457	4.10864	1.8154	1.38788	1.74823	1.45316	1.42698	2.64915	3.02735	0.610214	0.747713	0.831625	0.784111	1.30324	0.435337	1.37665	0.138139	0.170395	1.62925	1.14928	0.936593	0	0	0.0860594	0	0	1.17944	0.187874	0	0	1.48051	0	0.455874	0.251955	0	0.155844
ACOT11	1.65819	0.0396721	0.0189588	0.679646	0	0.272816	1.65541	0.485888	0.0342362	0.638253	0	0.468574	0.660228	2.7527	1.05369	0.774671	0.382937	1.0058	2.40041	1.10252	2.03755	0.381651	2.47153	2.81331	2.11683	1.3585	0	3.52445	0.951062	0.627394	1.56017	1.08619	2.72506	3.24743	0.172692	1.12485	0.460192	0.481571	0.205667	0.816926	0.322924
ACOT12	0.0184065	0.137749	0.100679	0.0106781	0.581136	0.575789	0.151805	0.26891	0.0139852	0.443931	0.312897	0.930642	0.924678	0.0216242	0	0.0210965	0.0782133	0.126419	0.0612841	0	0.110976	0	0.192305	0.0766143	0	0.0528513	0.133709	0	0	0.170857	0	0.110925	0	0	0.141087	0	0	0.0605285	0.0904757	0.111236	0
ACOT13	8.163	14.7558	7.14823	9.32315	13.4567	14.0033	10.175	6.9212	7.86909	11.0353	1.85419	10.6657	9.37634	10.3392	1.55096	3.97629	4.66099	5.60651	2.71786	3.51803	4.30643	3.13291	1.59908	1.48651	1.49799	5.27372	0	11.0849	3.90355	5.44615	4.03772	6.5335	3.96701	4.59614	5.47487	1.85253	3.38684	4.9283	11.9837	11.4079	3.16881
ACOT2	4.39518	3.59042	5.14746	6.44011	4.56991	4.80093	9.7954	5.2275	7.17237	4.0764	4.3825	6.87829	2.5292	8.1179	12.7149	8.30929	3.6903	6.87247	9.05178	3.19165	7.28506	1.43918	11.0459	0.314335	9.09109	8.45674	1.09717	0	2.49055	2.45349	0	5.91635	9.13424	7.07539	2.31542	0	1.54254	2.7938	0.715898	0.456381	0.541212
ACOT4	3.32734	1.62751	6.04264	2.63969	2.99293	3.58717	4.15784	0.791386	2.16078	3.6472	2.4172	0	1.13103	2.50577	2.6601	1.46677	0.604215	0.732463	0.473433	0.632585	0.428658	2.10765	1.4856	0	0	1.02072	0	0	0.375157	0	0	2.35652	0	0	0	0	0	0.993641	0.349472	0	0
ACOT7	2.51633	5.17747	9.43667	5.31555	3.73306	3.03602	2.81972	8.20591	4.31219	3.56011	2.60536	4.19285	3.29198	3.13295	7.03557	6.81834	8.57142	6.45753	7.96831	6.23609	12.9865	11.0041	6.60818	7.40002	53.2041	16.1979	4.47047	0	5.14159	5.71248	41.4327	8.13851	7.67988	14.7841	2.8827	18.4664	19.9029	7.44845	4.70555	2.4794	5.55382
ACOT8	9.68144	13.3721	14.9528	11.5454	23.7694	12.3062	9.92891	10.4621	10.2892	12.8032	10.9642	7.88762	19.0122	14.1954	17.6707	15.6926	16.2139	23.2524	12.7044	16.143	18.2692	11.4066	15.6335	12.4568	8.5674	15.3602	3.80447	0	14.2125	18.0568	14.0629	17.6971	11.8505	9.4362	22.9394	9.67823	10.6976	9.96438	15.4986	21.7031	12.1537
ACOT9	19.0511	14.7345	17.9885	18.6259	12.4741	21.9572	17.8859	17.059	19.1365	15.3101	14.2177	21.7852	20.294	20.8727	10.0365	7.35978	4.94819	8.16935	10.0806	5.69858	17.8533	4.86113	8.34256	13.7102	3.41912	9.41	19.5769	7.80718	11.631	7.25768	4.44344	10.2759	29.7029	15.1064	9.30845	8.07918	7.30565	7.54931	31.1198	15.0801	29.0104
ACOX1	21.9471	16.0668	17.6379	20.9103	10.8766	16.0417	13.4166	11.9401	14.1962	12.5674	18.1131	21.8942	19.088	20.0268	13.3872	6.70789	7.03139	13.9372	5.95408	6.6383	6.86122	5.36034	6.33902	7.87849	10.6718	5.03475	23.2818	26.7439	7.38355	5.92844	11.8036	6.57811	10.7682	12.0512	17.3567	7.27345	15.4767	7.27923	37.7212	18.5967	9.26521
ACOX2	0.176201	0	0.185342	0	0.651925	0.111127	0.137613	0.306455	0.47415	0	0	0	0.714595	0.840952	0.171682	0.210367	0	0.126061	0.366663	0	0.110662	0.0777298	0.19176	0	0	0.158104	0	0	0.3874	0.170373	0	0.774271	0.528576	0.264558	0.140687	0	0	0.0150892	0.0128885	0	0.263076
ACOX3	3.28423	2.15151	2.22034	3.20804	3.8729	3.42251	4.51728	2.94945	3.57738	3.18558	2.00049	3.74304	2.74496	2.91419	4.23655	2.0644	1.54414	5.19067	4.41882	1.75722	4.69947	1.24901	3.60404	2.58672	0.123708	2.81272	0.612123	0.045771	2.29268	1.56437	1.74538	3.25319	0.273005	5.54159	1.89733	1.02788	1.45226	2.32938	2.0636	1.65503	2.91883
ACOXL	0.10214	0.0361998	0.132933	0.198351	0.21066	0.11355	0.120063	0.0572078	0.0690562	0.0845004	0.362789	0.0744936	0.177562	0	0.253018	0.158735	0.0827575	0.27496	0.0720497	0.346573	0.208754	0.0916441	0.124348	0.288233	0.216029	0.205047	0.157197	0	0.131315	0.34148	0	0.0586846	0.0747834	0.48347	0.481026	0.068754	0.176806	0.425189	0.141319	0.0784658	0.279152
ACOXL-AS1	0	0	0	0	0	0.268235	0	0	0	1.32291	0	0	0	0	0	0.304665	0	0.912845	0	0	0	0	0	0	0	0	0	0	0.35066	0.616859	0	0	0	0	0.509378	0	0	0.491695	0.793298	0.803209	0.635004
ACP1	172.175	137.372	169.308	140.889	103.769	112.931	110.419	323.904	109.455	109.845	245.497	158.702	129.079	138.235	16.616	27.1467	70.8104	48.2216	18.8701	34.4334	16.8304	78.2748	18.1173	20.0694	60.6023	112.943	1.22897	11.395	57.3569	18.4523	19.2471	129.483	26.3096	20.7278	27.2324	43.1935	72.1372	84.0769	25.9874	35.7844	262.092
ACP2	5.61185	3.99515	5.08294	1.93333	4.30579	4.50388	7.56287	3.61224	3.14252	4.47673	4.09888	4.02253	3.48165	5.12119	7.79307	3.95605	2.65518	5.26241	5.34978	1.5223	5.11292	2.70927	3.34189	5.32564	0	4.35732	3.4584	0	6.67291	7.87175	13.835	11.4763	4.79868	23.3746	2.96499	0	1.06362	3.18008	2.1939	3.23677	3.05651
ACP3	18.2745	7.34622	14.3561	6.65565	2.96462	6.05166	5.39011	5.10506	8.717	3.57928	10.5244	14.5058	8.91974	9.91185	1.91631	5.97702	2.37421	12.6638	2.3564	4.63995	1.12291	2.60286	0.778336	3.72107	0	3.63648	1.08235	31.4016	5.30693	0	21.5571	4.20897	7.50905	14.8992	4.14001	4.98752	2.66298	2.92449	8.99786	7.65369	3.8263
ACP4	4.04373	20.7218	13.0264	7.14759	23.0654	4.78183	17.7646	18.6814	4.08056	8.34498	4.99999	11.215	6.41435	25.7944	2.21626	4.34503	4.69841	8.13667	10.5184	9.13531	37.1421	2.67579	3.30059	0	0	7.71039	0	0	2.50049	2.93247	0	7.61534	3.63917	5.69201	8.47533	0	0	2.33746	1.22011	1.90918	0.754684
ACP5	24.7454	5.67365	3.18984	9.34602	7.87895	6.31146	4.14945	14.4383	11.6646	14.4827	22.5979	14.5035	6.33179	11.5786	29.8725	13.0339	23.1141	15.1654	6.81532	28.6683	21.0263	23.197	11.5841	5.68011	10.4622	33.1426	1.92754	0	22.1024	21.6397	11.8125	8.62361	2.29247	53.1359	16.707	7.74235	6.00066	22.5623	13.6551	6.18519	29.7017
ACP6	1.34384	2.27363	2.37878	2.52352	3.53734	2.32757	4.47387	2.53784	1.02867	2.94663	2.73357	3.53771	2.60825	3.60082	1.78817	1.10633	1.25179	1.61435	2.62949	0.808648	1.54941	0.637067	1.50616	0.573965	0.956986	1.74574	0.819572	0	0.876459	1.28	1.17813	1.43537	1.22745	0.496901	0.384353	0.284492	0.704156	0.79355	2.12146	0.454548	1.67701
ACP7	0	0	0.00706598	0.03897	0	0	0.277009	0	0	0.00642913	0	0	0	0.157836	0.0392712	0.0192481	0	0.0288358	0.0559147	0	0.0506265	0.071121	0.175456	0	0.049309	0	0.365982	0	0	0	0.0415341	0	0.483635	0.544646	0	0.0381122	0	0.0207095	0	0	0
ACRBP	155.216	90.2012	118.8	263.505	62.5427	125.23	124.006	92.004	187.736	74.4258	107.68	134.223	90.1711	95.5802	150.321	163.471	277.42	260.228	200.652	165.331	242.233	360.144	107.853	462.668	889.978	106.709	68.0991	159.066	133.678	334.607	1338.66	370.578	824.703	514.76	134.303	404.728	861.678	372.776	143.177	188.844	161.561
ACSBG1	0.725135	0.386151	0.344469	0.797237	0.980852	0.427825	0.767287	0.330551	0.810885	0.559682	0.737002	0.0681512	0.636516	0.257631	0.205123	0.201075	0.341673	0.200822	0.632788	0.617872	0.308507	0.866792	0.114556	0.304261	0	0.314835	0	0	0.289288	0.271412	0	0.418493	0	0.790227	0.168091	1.62573	0.597241	0.612967	0.456837	0.971861	0.454018
ACSBG2	0.0150914	0.0199306	0	0.0262648	0	0	0.260244	0.0892415	0.0114665	0.42753	0	0.454572	0.0663375	0.00886482	0.0705809	0	0.128254	0.103651	0.100494	0.067138	0.0454946	0.0319559	0.157671	0	0	0.064999	0.54814	0	0.0398165	0.140085	0	0.0682102	0.217305	0.326291	0.0578385	0	0	0.0868477	0.058285	0.182404	0.108155
ACSF2	1.9932	3.4362	3.888	2.48826	2.83161	2.76876	4.54003	3.4447	4.49298	1.9016	2.74533	2.82162	2.75943	3.96449	3.35562	1.13863	0.837577	1.78703	2.04761	0.771676	1.90149	0.56764	2.84193	2.03472	0.231501	1.40363	0	0	1.78898	2.342	1.44299	2.13818	0.227062	2.61388	0.90653	0.357866	0.56367	0.816723	0.487215	0.571782	1.88351
ACSF3	3.69185	5.10112	4.13666	3.42079	7.40943	5.32203	5.37661	4.51491	6.41694	5.84809	4.31374	5.20819	4.11835	5.96491	9.80606	3.19071	3.29423	7.99699	9.79682	4.84676	8.58699	2.25096	6.73433	3.7647	1.7072	6.91415	2.6025	1.35263	5.08248	6.54204	2.14975	4.5304	3.92399	11.0898	4.0066	1.42616	1.73948	3.76129	2.33633	2.20057	2.63767
ACSL1	27.7323	9.9468	11.0104	17.3296	11.7052	12.8304	4.22815	9.87968	10.3402	7.04576	22.6229	33.3141	15.5081	18.472	18.4798	11.6324	36.2119	25.3359	9.2832	84.2306	45.6845	31.3868	5.11091	12.8638	26.039	13.6364	5.73457	33.9024	17.2438	20.7945	28.4862	15.2843	6.34864	27.3573	57.0659	6.72779	32.4639	18.063	71.648	130.078	34.286
ACSL3	16.7056	10.0144	14.0431	15.5373	10.4474	16.1256	17.2596	11.8797	12.5839	16.4154	14.8355	15.0421	15.1377	13.3741	3.67341	2.80071	2.76066	4.42887	1.42056	5.13349	6.66489	3.03885	2.33011	2.66386	6.54839	3.53604	1.26792	0	3.81195	3.51039	13.6218	5.96054	1.95477	5.31123	4.31095	1.93654	1.28743	2.65462	8.08245	15.3534	3.47466
ACSL3-AS1	10.6569	16.5728	20.9574	0.671995	7.61921	9.93559	15.6329	9.06595	12.3217	7.31698	6.4506	4.77677	29.2173	34.3617	0	0.663824	2.46107	1.98896	3.85675	3.86494	8.72998	2.45281	0	0	0	0.831512	4.20731	0	0.764039	0	0	5.23555	0	4.17414	4.43946	0	0	2.61882	7.32065	21.001	1.38359
ACSL4	28.721	21.9153	24.1215	19.3287	16.0139	21.626	15.0806	17.4632	18.6213	17.7563	16.8977	22.7992	22.8275	21.9686	0.732165	3.37821	2.52323	1.98359	1.11436	2.44958	3.12453	2.44618	0.451195	3.86476	3.61383	3.05355	0.235286	12.0104	2.43547	1.80393	8.91842	3.20441	2.23865	4.39629	3.18611	3.28326	2.53609	3.61694	26.4628	13.3756	3.40448
ACSL5	32.6575	36.1671	56.5824	46.1354	31.989	28.1958	48.8744	37.3378	27.2262	39.1155	19.6322	30.3691	37.1808	41.4758	4.35101	11.3982	4.3621	12.1183	8.54482	5.20914	9.86427	5.57018	6.45188	2.26999	3.86187	14.692	0.466075	3.76384	8.29456	4.31783	4.28436	13.9195	3.51066	7.39842	6.02445	0.582426	1.63816	6.64608	16.2418	6.97931	5.51773
ACSL6	7.87792	10.5738	8.62269	11.793	4.68171	5.24781	8.58309	12.8545	6.38747	9.79426	20.7386	8.75524	8.69934	8.1613	1.7005	1.71745	4.14342	3.70804	1.13722	5.24478	0.830376	3.98953	2.1296	1.651	1.71459	6.34315	0.640304	1.57998	5.20344	1.7898	0.463245	2.78876	1.11056	13.4992	4.85612	0.550102	3.82592	10.7338	1.94584	1.93098	15.6345
ACSM1	0.0069772	0.0204766	0.352279	0.242859	0.512473	0.574986	0.244124	0.141575	0.247393	0.440727	0.361276	0.354439	0.328604	0.505476	0.135965	0.0799687	0.0247064	0.179703	0.15487	0.206932	0.0350558	0.0738705	0	0	0	0.0500848	0	0	0.138062	0.0539712	0	0.0175197	0.200933	0.0838076	0.133702	0.237513	0.237526	0.0669203	0.216391	0.0702756	0.111118
ACSM3	1.08683	0.752226	1.58041	1.73253	0.637916	0.82331	1.14265	1.44044	0.269019	1.56173	1.56112	0.783859	2.26205	0.949478	0.21599	0.123508	0.0654134	0.132163	0.205019	0.13697	0.278444	0.325969	0.321667	0.0640761	0	0.751434	0.111827	0	0.42646	0.357239	2.43665	0.556628	0.398996	0.221891	0.117998	0	0	0.291081	0.178363	0.186063	1.50776
ACSM5	0.00896936	0	1.03781	0.0260168	0.0294983	0	0.0336244	0	0	0.49789	0	0	0	0.0263433	0.104872	0	0	0	0	0	0	0	0	0	0	0	0	0	0	0	0	0	0	0	0	0	0	0	0	0	0
ACSM6	0.202816	8.59353	0	0.147074	0	0	5.5123	1.94009	0	6.2115	0	4.90907	2.2288	0	0	0.871712	0	0.435307	2.53228	0.563923	0	1.07365	0.662174	0	0	1.09191	0	0	0	0	0	4.20148	0	4.56779	0	0	0	0.625264	0.712092	0	0
ACSS1	17.5381	13.4398	20.0187	18.522	18.436	22.0848	20.9319	14.5924	16.6009	19.6367	13.3142	18.3206	16.1994	22.6868	17.5039	12.5843	8.83088	20.7158	17.0231	10.4319	13.5835	3.85541	16.2365	6.43034	2.7	14.7599	1.336	0	9.68033	13.572	5.45825	15.5999	5.82609	13.9174	5.00449	1.62778	1.03307	8.02103	2.75725	3.33435	4.48134
ACSS2	5.61058	2.6212	2.57059	3.78874	4.02589	3.06576	2.08667	4.13079	3.8838	4.28304	3.22383	5.31198	3.7553	4.46156	5.2117	3.20255	2.26156	6.2257	3.98711	3.72427	4.41225	1.71396	2.14313	2.90761	2.44172	3.40664	0.886013	3.8546	4.65142	4.27137	4.00375	3.00695	1.66047	12.2265	3.86709	1.30851	3.17079	2.76204	4.89746	4.69061	2.86071
ACSS3	0.0443981	0.0260598	0.00622683	0.111611	0	0	0.0554799	0	0	0	0	0.0796026	0.1394	0.0434662	0	0	0	0.0254112	0	0.0329193	0.0892282	0	0	0	0	0	0.322519	2.25083	0.0195229	0	0	0	0.0426199	0	0	0	0	0.00608334	0.129902	0.178874	0.0353537
ACTA1	2.96751	0	0	0.331063	1.68914	0	0	0	1.95119	0	0	0	0.0597265	0	0	0.327037	0	0.489938	0	2.53878	2.58053	0	0	0	0	1.6386	0	0	0	0	7.76261	0.429888	3.28691	0	0	0	0	0	0.100182	0	0
ACTA2	8.79153	8.07591	13.3494	10.1798	6.35397	7.06498	5.91378	10.1731	13.9387	9.39803	2.1819	7.21393	8.25509	4.42497	2.9014	3.35201	6.96682	5.47821	7.08177	10.0538	5.87767	13.1362	5.09255	6.63994	6.76557	8.90647	0	0	14.8477	11.5171	6.57553	8.81239	2.55224	2.55485	12.5673	3.21802	12.2191	6.99445	17.5495	10.1761	12.9144
ACTA2-AS1	3.96546	6.52329	31.0862	20.8253	7.4131	14.5318	38.025	19.0208	24.1036	21.0136	10.032	26.643	10.0479	21.9448	1.46416	4.54499	6.20795	8.60071	13.203	3.24972	5.03338	0.441936	0	0	0	18.2778	0	0	3.30387	2.90598	0	6.60323	1.2021	0	4.7993	0	0	3.94637	6.08208	5.04515	1.49573
ACTB	12984	11709.4	12148.5	13173.4	13349.6	9624.54	9412.03	8835.52	10876.9	9439.84	10040.4	9587.01	9748.57	9456.45	9949.13	19849.6	18537.3	14873.5	8811.26	19649.3	15051.5	17028.4	6751.37	28642.3	45426.2	19688.3	7207.41	30086	12212.6	13054.1	37721.6	16094.7	34469.2	36084.2	10760.7	58047.1	39809.5	29375.1	26759.8	16774.6	15343.8
ACTG1	1268.69	878.539	1109.3	1138.55	876.474	948.892	939.503	936.027	929.644	915.309	747.566	863.589	1042.32	954.499	980.57	1260.9	1052.59	899.591	432.936	691.653	565.785	637.624	708.793	1499.54	1461.63	1170.07	500.387	1130.08	590.749	642.514	1405.39	906.111	1845.35	1435.98	546.813	2083.89	1560.1	966.896	867.114	630.72	600.639
ACTG1P17	0	2.69932	0.107498	2.81611	0	0	8.04537	0	0	6.35758	1.49764	4.76399	1.60437	6.15314	0.597448	2.0498	2.71409	2.63214	5.10391	5.11475	0	1.62299	0	0	0	9.53679	0	0	1.34814	1.18579	0	1.9246	0	4.60328	0.979175	0	0	2.52049	1.34555	1.544	1.831
ACTG1P20	17.6259	22.9089	29.827	22.3385	29.6727	13.8192	39.6213	23.6501	30.2363	14.6179	15.8663	28.771	35.4779	25.2687	4.89782	4.98581	6.8461	15.2152	12.8742	9.67619	19.4277	3.41156	7.99551	7.37674	0	8.78964	8.19259	0	7.01372	8.22541	24.7048	11.6512	1.85593	6.96687	4.9398	0	23.859	13.3778	13.2933	12.6576	10.0069
ACTG1P25	6.43727	2.34801	0.464312	2.88085	3.99222	2.96951	3.30954	0.831696	3.21411	0.352053	2.37186	1.6488	9.8171	0.108037	2.58054	0.421602	2.34458	2.84223	3.06183	3.682	3.32671	0.778904	0.96078	3.82775	0	0.792155	0	0	1.21313	1.70724	0	2.49387	0.529668	6.62762	0.704888	0	9.39195	1.43644	1.80811	6.66898	2.19683
ACTG1P4	3.65329	3.4057	4.34011	0.249338	3.39244	9.7584	7.73391	7.32569	5.71482	9.461	0.12597	4.46947	3.41867	10.0987	3.01518	1.72414	5.02236	9.22483	5.00854	3.34612	1.29567	3.18532	3.3678	3.57795	0	6.78755	4.68325	0	5.95328	12.9661	6.90932	6.47534	0	10.067	7.41249	0	15.3633	5.91847	10.9405	2.5974	9.75397
ACTL10	8.9049	4.03889	7.03932	0.156544	15.7969	2.17839	14.567	8.35395	11.2766	3.40905	0	0	4.74464	0.475527	32.8129	9.27844	8.02644	22.2402	12.5783	3.60142	3.2539	8.57089	31.0118	37.0653	0	6.97336	15.6818	0	13.527	15.0289	11.3454	19.5143	6.99402	20.4201	4.13677	0	2.75592	9.53922	3.12653	3.26151	5.157
ACTL6A	22.7996	27.8079	29.8433	27.5068	25.8792	21.0649	39.2156	28.6404	16.3326	21.2713	19.1055	20.8704	21.1818	26.3933	1.63322	6.49289	4.61652	6.66238	3.10052	3.62496	2.33941	2.9578	3.24307	7.42922	0	6.57329	0.563724	0	3.89011	2.16102	0	7.83336	4.0227	9.50776	3.27156	0.528339	1.98138	4.08306	2.15247	3.28283	2.03921
ACTL6B	0.221111	0	0	0.721531	0	0.976156	2.27948	2.1151	0	0	0	0.0495545	0	0	0.323159	0.316781	0	0.71186	0.920233	0.307396	1.2498	0.292624	0.360952	0	0.405759	0	0	1.20103	0	0.64139	0.34178	0.416406	1.19394	0	0	0	0	0.113611	0.0970407	0.83515	0
ACTL7A	0	0	3.25454	0.166197	6.21844	0	0	0.199305	0.870683	0	3.35865	4.31463	0	0	0	0.656705	1.82601	1.96763	4.76924	3.18624	1.72727	0	0	0	0	0.411298	0	0	1.13377	0	0	0	9.90038	0	0	0	0	0.588804	0.201171	0	0
ACTL9	0	9.15906	0	7.98746	0	3.39623	0	0	0	0	6.63603	0	0.0640446	0	2.86194	0.701363	0	0.52536	0	1.36117	0	0	0	0	0	0	0	0	0.403623	0	0	0.921936	3.52455	0	0	0	0	1.50923	0.107425	0	0
ACTN1	20.3675	17.9016	19.9163	30.865	24.8203	19.8924	16.1041	9.71924	15.88	18.7462	17.2876	25.3064	17.1048	14.6042	25.1917	17.5685	41.7883	32.4217	23.9368	59.9732	48.177	30.8236	13.4101	46.2611	46.4441	25.5322	29.9661	43.8466	19.8097	24.5864	116.005	22.9371	43.2031	61.144	44.1309	41.8751	71.6816	49.6072	63.0865	61.9202	45.5857
ACTN1-DT	0	0	0	0	34.9687	0	0	0	0	0	0	0.508365	0	0.416382	3.31519	0.812441	6.02411	9.73702	4.7202	15.7674	6.41067	1.50097	11.1087	29.5047	0	8.14137	5.14924	0	5.61056	9.86974	0	3.20384	6.12412	0	13.5834	0	7.23944	4.07925	14.9327	8.56756	32.1736
ACTN2	0.201105	0	0.0120879	0.466666	0	0	0.344642	0	0	0.0109984	0	0	0.0060136	0	0	0	0	0.0493297	0	0.0639048	0.0866074	0	0	0	0	0	0	0	0	0.266678	0	0	0.248208	0	0	0	0	0.0472373	0.0100869	0	0.0686307
ACTN3	0.0284199	0.0312774	0.866931	1.19532	0.0467335	0	1.17195	2.12544	0.0539835	0	0	0.968142	0.208209	1.6694	0.498436	0.814332	0.150953	1.21996	0	0	0.856745	0.150446	1.67019	0.295734	0	0.204008	1.03225	0	0.0937269	0.659514	0	0.107043	2.25074	0	0.2723	0	0	0.0292053	0	0	1.1881
ACTN4_1	1.93065	0.488886	0.41335	11.225	0.365238	3.57746	0.544424	2.06523	0.51926	0.24528	0.25038	5.59052	3.37067	0.501805	0.699182	0.734339	0.816749	0.366707	0.568858	1.04512	0.128764	3.61781	0.223129	5.33368	0.250827	0.306613	0.930846	0.185609	4.84581	0.198243	0.211277	0.772226	2.70619	0.76959	3.92883	0.19387	0.872465	0.421383	0.404915	0	0.204075
ACTR10	29.2984	23.9774	38.892	38.0778	24.1649	38.2098	37.1876	36.8941	24.0985	31.4832	27.182	42.4613	47.1269	32.5059	6.23059	8.04562	9.57994	6.42253	2.38839	7.75026	7.25984	13.8877	6.02244	10.6637	10.3807	8.68034	2.9777	15.5858	10.2065	6.89652	12.0387	15.2077	11.2146	10.5244	10.4079	10.4654	8.63447	14.3222	16.5689	18.5791	12.8523
ACTR1A	106.731	140.478	142.305	162.256	105.295	119.938	115.849	73.739	124.602	114.388	112.093	112.971	130.285	118.955	68.9574	72.0799	52.7428	94.5503	40.0744	81.9922	61.2297	55.4329	44.4055	58.2399	36.6653	87.912	31.6948	91.5291	66.4883	56.5608	65.8611	92.2551	54.5932	135.538	74.9598	70.3366	83.7428	81.4487	94.4496	70.9198	86.9775
ACTR1B	55.5685	55.5647	67.6513	67.527	57.5733	49.9432	57.1837	43.3133	46.061	57.7444	29.012	53.36	62.1455	79.1421	49.1422	35.1913	21.6984	45.8634	40.5428	39.3183	53.4838	12.7535	40.0128	31.3372	7.88108	42.0132	29.4853	11.6638	28.6724	32.2078	21.8582	36.4941	25.2637	33.7352	18.3161	14.7087	11.0321	17.0075	7.28645	20.1775	12.9806
ACTR2	1089.67	798.859	935.328	882.401	680.158	747.435	692.055	665.213	786.956	718.462	559.199	772.37	875.514	738.236	21.3058	116.61	56.6389	63.7358	24.7177	49.04	59.0018	47.7552	13.2208	61.8016	87.3555	83.7317	21.6532	305.002	50.5991	28.4521	273.74	99.3073	151.763	129.909	51.0847	145.76	72.3734	79.4114	222.958	130.515	50.92
ACTR3	190.696	173.489	220.429	182.156	152.587	176.365	200.79	164.479	185.748	174.676	133.83	179.675	203.551	178.071	30.335	43.0263	36.543	40.6908	26.2204	42.7188	40.7813	33.5558	18.8658	48.8674	50.0048	48.8317	17.8992	82.9284	42.0649	33.187	58.8487	53.5734	60.4552	50.4018	41.3845	58.386	42.1883	56.5903	111.321	63.359	46.9744
ACTR3-AS1	92.8145	26.2482	87.0502	72.5145	122.382	126.859	117.417	56.2241	48.5783	30.8017	50.9532	92.4785	113.229	46.8398	3.35977	15.6439	6.10511	20.9694	11.9592	17.5774	4.33124	12.1692	9.38173	20.931	0	22.6898	15.6554	0	13.2673	0	56.8538	15.1523	10.3441	23.298	22.0257	0	25.6787	18.8987	59.7771	34.731	15.445
ACTR3B	1.90384	3.58527	3.91677	4.19636	3.23722	5.12542	5.28553	3.00964	3.19382	3.82525	2.97223	3.62698	4.04742	2.51546	1.82258	0.903341	1.71174	1.50367	2.44922	2.25962	2.71917	1.70599	1.16654	2.55157	5.50253	1.60929	0.508921	0	0.970401	2.15416	5.263	2.52	1.48796	3.53437	1.04044	3.08047	2.72786	1.83226	0.980832	1.90523	0.920482
ACTR3C	0.624217	1.04073	0.732799	1.19156	0.776086	1.17093	2.36283	0.832162	1.26233	1.13838	0.441172	0.779302	1.27528	1.2613	0.299243	0.390287	0.235015	0.472968	0.613821	0.274997	0.575383	0.220448	0.345569	0.198613	0.0063683	0.794036	0.173312	0	0.346204	0.130864	0.118012	0.49669	0.118677	0.320444	0.241062	0.152589	0.0775292	0.357511	0.606166	0.498085	0.145076
ACTR5	31.1713	17.7417	47.9864	27.4548	41.3583	26.831	34.8559	24.6639	29.6049	29.9612	34.6033	30.2227	34.479	42.4358	31.6753	15.9084	6.39531	32.4467	33.4071	18.2269	59.9909	6.37384	26.644	16.7055	5.40108	24.4886	15.7922	0	14.3392	10.866	0.827172	28.2179	2.40796	23.5016	6.40907	8.72876	5.12369	11.617	2.99442	8.08488	6.39178
ACTR6	29.8048	32.1393	31.9174	41.9402	16.4064	34.7582	37.6399	25.5882	24.7875	34.4062	30.1242	26.9177	28.6411	37.2106	0.925835	2.81344	4.37412	3.53503	2.37278	1.58521	3.81933	2.68273	1.24093	1.31837	11.6248	4.88833	0	0	2.92481	2.20506	4.30841	5.24913	2.73645	2.56805	2.4278	3.41434	0.404352	4.26391	5.39352	5.74239	2.8374
ACTR8	8.95288	8.57344	10.3841	10.4872	6.89215	11.23	7.79391	8.37297	6.9307	13.1628	8.73048	7.43032	10.3754	9.26095	2.6542	3.58542	2.44091	4.49198	3.64081	2.00131	3.25474	1.05515	3.83229	4.20586	2.84491	3.53727	10.3567	3.18787	3.41457	2.44123	4.89537	3.94141	6.21852	8.08037	1.69757	2.79575	1.90844	3.4366	2.49312	4.09886	1.85171
ACTRT3	0.102196	0	0	0.148217	1.84856	0.257813	4.4058	0	0	0	0	2.10715	2.2996	0.150077	0.597448	0.878485	3.25691	2.63214	1.7013	3.97814	3.0808	2.70498	0	0	0	1.834	0	0	3.70739	0	0	4.61905	2.20732	0	0	0	0	1.89037	0.807328	0	3.05166
ACVR1	6.73088	8.07233	6.53672	13.1849	10.5847	9.38222	12.8547	5.35572	7.92478	8.15319	9.10686	11.6548	6.56213	7.99389	5.38906	4.4402	5.44501	5.32153	6.81308	5.17038	6.88741	2.7344	5.08528	6.78081	11.3164	6.07524	2.88635	4.83447	4.036	4.70252	25.8447	5.38764	8.29595	10.6669	2.20807	11.8577	7.40583	7.04757	2.19024	3.12159	3.8442
ACVR1B	11.9141	3.15476	7.96461	13.3748	12.7767	10.3239	11.2233	8.18356	14.6692	9.09681	12.3398	13.6095	8.33912	11.1332	12.2378	8.37578	8.26397	9.63351	5.57263	10.5397	14.7815	4.49248	7.81966	16.975	6.78311	7.14104	3.25363	4.81454	11.9726	9.40924	19.1813	13.0343	5.49894	17.1593	8.94429	3.37039	5.53738	7.22874	9.26164	9.82987	9.01025
ACVR1C	1.38686	0.60835	1.74953	1.78949	1.26607	0.385976	1.31365	1.11591	1.59373	1.56823	1.30912	1.67687	1.14931	1.55828	0.0288532	0.0989929	0.157289	0.0847443	0.205407	0.137229	0.37196	0.0522537	0.193365	0	0.0362281	0.33657	0.537785	2.73445	0.0976608	0.0572663	0.518768	0.204483	0.3198	0	0	0.420024	0	0.0304311	0.0389891	0	0
ACVR2A	18.2749	19.3188	20.2779	25.7102	16.4742	27.544	26.237	11.4936	19.4212	22.5387	19.8137	17.7387	20.159	19.9984	3.99331	3.51062	3.80093	5.86435	6.2272	3.55734	5.3114	4.76391	5.30991	5.4156	26.6618	4.20286	3.9381	7.89174	3.39697	2.6419	11.7987	4.94138	14.8316	4.39543	1.03885	16.486	16.3331	7.24234	1.9605	3.76763	1.03604
ACVR2B	1.82368	3.51982	2.56681	1.9578	1.70326	1.45387	3.31855	2.34555	3.2545	2.20876	0.608688	2.57389	2.18035	4.20872	1.25964	0.535566	0.579124	1.53781	1.64223	0.303158	0.567374	0.52221	0.728904	0.0270135	0.514498	1.75168	0.424302	0	0.333894	0.753032	0.834645	1.056	0.242971	0.420957	0.621825	0	0.165704	0.450846	0.161783	0.392208	0.17054
ACVR2B-AS1	0.135748	0.149396	0	2.16564	2.79028	4.79436	2.41723	0.885361	1.93389	0.12992	0	2.98147	0	1.79413	0	0	0.721028	0.291357	0.564962	0	1.53459	0	0	0	0	0.243611	0	0	0.447686	0	0	0.255646	0	3.05728	0	0	0	0.488247	0.238306	0	0.405354
ACVRL1	0.593956	0.498487	0.314632	0.0495784	0.477809	0.237156	0.240283	0.928981	0.616868	0.171764	0	0.773792	0.201248	0.251003	1.39892	0.661169	0.226966	0.843764	0.142271	0.142573	0.32204	0.0452407	0.502241	1.42288	0.0627319	0.521451	0	0	0.450953	0.198322	0.211362	1.06224	0.369174	4.61939	1.14637	0	0	0.720151	0.112521	0.129117	1.12286
ACY1	0	0	0.0270076	0	0	0	0	0.0223279	0.487708	0	0	0	0.376208	0	0	0	0	0	0.427434	0	0	0	0.167657	0	0	0.184309	0	0	0	0	0	0.0967071	0	0	0	0	0	0	0.0225369	0	0
ACY3	0	1.18403	1.37635	0.0843423	0.860659	0	0	0.531006	0	2.25414	0	0	0	0	0.509965	0.0833166	0	0.998541	0.726092	0	0	0.307852	0.949342	0	0	0	0	0	0.287684	1.01215	0	0.328557	0	0	0	0	0	0.0896424	0.0255227	0	0.173654
ACYP1	3.83047	6.3978	1.94348	2.35287	13.8574	15.4612	11.3188	11.2863	7.78956	2.19962	0.792478	9.77645	5.09372	3.44124	0.526901	3.09901	0.957443	4.64266	3.00082	0.501199	0.339627	0.954229	2.64835	0.468934	0	4.52883	0.818396	0	3.121	2.09153	10.588	3.73416	2.92001	3.65375	1.29533	0	1.7259	2.17656	1.068	1.36169	1.07653
ACYP2	8.093	5.37144	12.1275	7.87309	9.74562	12.3127	9.19507	10.5242	7.52077	11.1298	10.3273	12.6797	7.46672	6.80171	6.84211	7.13519	9.91991	11.2238	9.74186	9.69331	11.6356	12.9185	5.20327	3.10947	1.82787	8.40135	3.61782	0	8.21236	12.1352	6.92844	11.3488	3.40635	9.64624	16.2241	3.81457	10.1727	13.1019	7.86869	24.8304	11.5999
ADA	17.3608	27.7882	27.7113	10.3033	13.8238	24.1199	23.858	26.8739	26.0329	15.1849	6.59355	19.5305	20.5243	19.9524	15.4014	16.7089	13.0497	11.0547	15.0297	4.77363	16.9545	8.77507	9.66435	11.0888	0	20.611	0	18.9726	6.63825	10.9907	5.85665	17.3926	0.852457	7.99995	7.37399	0	0.37789	7.7568	3.19581	3.13051	5.65699
ADA2	55.7714	42.0836	49.6648	44.3243	44.8301	45.2912	38.3254	46.8198	55.9088	48.221	41.502	43.3701	42.6197	52.0931	17.2277	41.0645	10.0604	26.316	20.2102	14.1464	16.5145	6.10662	12.5652	11.1127	1.14627	28.2772	2.28705	4.70626	35.9505	20.7494	15.573	37.3584	5.9841	52.369	10.6183	0	4.11574	16.4978	11.4475	16.9717	23.9771
ADAL	0.599696	0.361169	1.20408	0.736595	0.957228	0.35481	1.06183	1.50506	0.838572	0.635647	0.984746	1.18729	1.26755	1.98508	0.342595	0.917943	1.20357	0.905607	0.195116	0.738668	0.294437	1.05476	0.484704	0	2.12214	0.897424	0.0709502	0	1.46882	0.815957	0.700515	1.32435	0.225021	1.23184	1.64703	0.376814	2.44389	1.54569	1.17966	1.71173	0.676634
ADAM10	91.8091	71.0245	81.4522	71.9173	72.9347	79.4306	79.1404	54.3839	79.8485	75.687	62.3885	75.3458	82.2691	79.7373	14.1047	17.9596	14.6796	16.1926	8.44736	13.2392	13.2284	9.69723	8.37726	9.36492	13.587	15.6238	5.91162	52.9751	11.1564	8.73896	62.3139	21.8768	7.62823	19.6651	13.026	12.1313	9.28908	14.8105	30.9032	23.4329	10.5589
ADAM11	0.303763	0.00983251	0	0.596042	0	0.0901545	0.837315	0.256388	0	0.00855067	0.0261854	0.0160184	0.00935051	0.839683	0.261151	0.255997	0	0.345161	0.37183	0.0496826	0.336663	0.0472951	0.525048	0.371874	0	0.384798	0	0	0.0589289	0.310992	0	0.572061	0.321615	0.563401	0	0	0.228112	0.0183622	0.101947	0.13498	0.106713
ADAM12	0.544751	1.09394	0.811145	0.292425	0.558412	0.633588	1.92282	0.584465	0.517377	0.914082	0.259191	0.653247	1.73076	0.633747	0.206797	0.192579	0.112732	1.0781	0.38277	0.157367	0.399888	0.112354	0.230982	0.0736184	0	0.0126962	0.0642404	0	0.0699956	0.164176	0	0.213174	0.127338	0.0956009	0	0	0	0.250822	0.0652034	0.0534431	0.169005
ADAM15	7.00472	4.73895	3.51236	4.67656	7.26925	5.39372	5.39946	4.55068	7.03376	5.27068	3.96582	4.40078	3.37215	6.58691	15.0049	9.31079	3.07071	15.2322	11.3251	12.721	11.6437	1.34552	11.9433	9.59425	1.57307	9.12274	2.53424	26.4753	8.57971	7.11274	9.02868	7.227	7.92979	25.3223	6.39869	11.1972	4.26282	7.54913	1.43048	4.2919	3.18476
ADAM17	17.4804	15.0561	16.9286	21.295	15.468	20.7165	18.6892	14.2407	18.757	22.6418	21.2974	18.0975	21.4582	22.1	6.24663	6.19215	8.25809	11.9564	5.1965	12.1843	11.8531	5.27506	3.52778	4.62243	2.02692	5.75262	5.4508	12.1948	10.2549	5.57213	13.6957	9.51872	1.42621	13.7359	10.928	1.94129	12.568	11.7762	20.8075	18.32	7.2776
ADAM19	54.6124	46.6654	53.0029	51.0245	50.472	53.9767	45.7223	47.9161	70.296	52.1879	60.1977	74.3368	39.6219	74.2631	44.3294	42.6957	51.4555	70.0061	40.144	44.8801	43.4908	18.9636	24.7569	24.8029	25.8861	26.0651	10.1255	83.1327	34.6609	22.1574	141.599	29.6103	4.11453	45.9591	36.5935	11.5461	35.4113	45.7654	50.3711	54.1221	41.4562
ADAM20	2.01177	1.78533	1.65025	2.83257	2.10598	3.66166	7.72178	3.85161	2.04752	6.64956	3.33135	5.91274	2.23955	3.83984	0.998283	1.25381	0.793626	2.47391	3.81991	0.296746	0.884769	0.451978	1.11503	1.33269	0	2.33664	1.35674	0	1.09112	0.495335	0.0659879	2.69327	0.614705	2.3075	0.7158	0	0	1.83157	2.50122	1.93492	1.21103
ADAM20P1	1.2369	0	0.118279	3.99551	2.86603	0	6.21768	1.17342	0.106795	0	0	1.51206	1.67702	6.27489	0	0.966594	1.49315	1.68941	2.33992	0	0.423724	0.595255	0	0	0	1.00897	0	0	0.18542	0	0	1.69411	0	0	1.07738	0	0	0.462214	1.33245	1.69886	0
ADAM21	0.871328	4.04885	1.56149	2.71462	0	1.13977	0.604896	0.561275	2.69718	1.85316	0	1.67795	0	3.2226	0	0	0	0.831175	0.537237	0	0.486427	0	0	0	0	0.231656	0	0	0	0	0	0.2431	1.85874	0	0	0	0	0.19898	0.39657	0	0.385461
ADAM21P1	0	0.0917877	0.0877285	0	0	0	5.62783	2.1033	0	0	0	0	0.0436441	0.122477	0	0	0	0	0	0	0	0	0	0	0	0	0	0	0	0	0	0	1.20092	0	0	0	0	0	0.146413	0	0.498091
ADAM22	0.332935	0.352521	0.30406	0.488962	0.280656	0.389631	0.758101	0.322972	0.293374	0.209936	0.192871	0.230582	0.414175	0.232105	0.151072	0.0499374	0.0574569	0.0902902	0.075034	0.093574	0.126817	0.0318133	0.145195	0.0312679	0.185275	0.0992207	0.0545695	0.313374	0.0554944	0.0348651	0	0.167501	0.0822077	0.0541393	0.0575805	0.163661	0.0306882	0.079667	0.0569701	0.127114	0.0430688
ADAM23	0.969189	1.44864	1.16646	1.39909	3.24676	0.0909769	2.53486	0.39201	1.47278	0.250232	0	1.72152	0.556713	2.11836	0.474361	0.335832	0.143662	0.34831	1.20071	0.100272	0.203841	0.0477265	0.470966	0	0	0.194154	1.63731	0	0.208133	0.10461	0	0.475407	0	0.487321	0	1.07417	0.115097	0.194562	0.0474816	0.272423	0
ADAM28	3.97118	2.6251	4.23111	2.79958	3.55618	2.89353	3.40201	2.80842	4.01658	4.37564	3.73027	3.56721	3.61721	3.00174	0.402697	0.43147	0.212718	1.18276	0.546695	0.623576	0.507063	0.0848015	0.115063	0.33339	0	0.206986	0.116368	0	0.089812	0.0371745	0.802279	0.597332	0.115333	1.73176	0.0920918	0.00908864	0.0204506	0.314425	0.389491	0.556655	0.392247
ADAM29	0	0.00472681	0	0	0.197753	0.195031	0	0	0	0.00411059	0	0	0	0	0	0	0	0	0	0	0	0	0	0	0	0	0	0	0.0141645	0	0	0	0.0618442	0	0	0	0	0	0	0	0
ADAM32	0.152027	0.205471	0.011222	0.301719	0.00877164	0.0269139	0.00999856	0.0139163	0	0.148053	0.00781714	0.00478198	0.29589	0.556176	0.0623693	0	0	0.022898	0.044401	0	0	0	0.104495	0.111016	0	0	0	0.347695	0	0	0.131926	0.0200915	0.0384047	0.336385	0	0.0605286	0.204295	0.0438535	0.0140466	0	0
ADAM32_1	0.66269	0.806092	0.0366878	0.101169	0	0	4.83783	0.0606616	0.0662515	0	1.53338	0.0312673	0	0.256098	0	0	0	0	0	0	0	0	0	0	0	0.125185	0	0	0	0	1.72522	0.525477	0	0.62842	0	0	0	0.143369	0.153074	0	0
ADAM33	0.0064397	0	0	0.0093396	0	0.0974738	0.00603529	0	0	0	0	0.066389	0.00168494	0.0047284	0	0	0	0	0	0.107432	0	0	0	0	0	0	0	0	0	0	0	0	0.115908	0.0290067	0.0308505	0	0	0.00992651	0	0	0
ADAM8	77.7781	47.3734	56.6714	64.9255	96.255	70.1517	46.1946	37.5661	60.2152	41.7149	65.2072	89.3993	51.0915	116.726	269.4	72.7339	203.988	342.092	183.387	402.328	461.524	97.597	166.928	151.715	134.404	98.6429	146.298	70.3837	86.5672	162.582	183.245	107.86	21.7982	123.552	249.341	26.2778	154.263	126.658	182.763	182.291	183.886
ADAM9	5.47194	3.32948	4.89386	7.8234	6.53938	5.05535	4.49137	5.51498	7.92271	6.00643	8.36037	6.42333	4.21288	5.03582	1.47574	1.8806	1.44394	2.43392	1.06675	5.07512	5.91223	1.31574	0.963639	3.51584	6.2715	1.74235	0.634752	3.54391	1.51131	0.991346	9.29263	1.71141	0.922686	7.94182	1.33955	2.07116	3.07386	3.61176	1.73509	2.699	1.3916
ADAMDEC1	1.58729	0.0434009	0.248889	0.0285972	0	0.895374	1.51533	0.034294	0.524358	1.69843	0.982455	0.583321	2.35258	0.202693	0	0.282494	0.104732	0.423208	0.328253	0	0	0	0	0.205182	0	0	0	0	0	0	0.853406	0	0	2.30923	0	0	0	0	0.103845	0.595806	0
ADAMTS1	14.5387	1.34093	1.03916	8.40564	1.62451	10.052	18.7643	3.69413	4.00326	1.7019	11.7267	8.502	13.3378	8.75292	10.7808	3.58557	6.64659	1.13086	0.822308	2.01435	1.48907	3.66079	6.66587	0	0	1.41831	0	0	1.19462	6.49555	0	33.4885	0	0.889979	1.57758	5.23129	2.52237	4.06084	0.924951	0.497519	0.786662
ADAMTS10	4.64957	4.46001	5.86893	6.67513	10.0555	12.396	15.3007	2.93889	6.66685	6.71132	4.48594	7.75248	8.92204	11.0204	25.1723	2.84079	2.57534	10.6551	10.3606	4.58767	17.998	1.64728	7.56066	2.33443	1.48736	8.98692	1.7085	0	1.09784	6.12963	0	6.24184	0.0521014	1.23867	2.28813	0.287404	0.18477	2.39461	0.476403	0.765336	1.25334
ADAMTS12	0	0.0101255	0	0	0.0353012	0.00773671	0	0.149348	0	0	0	0	0	0.0585474	0	0.0263624	0	0	0	0	0.0462258	0	0	0	0	0	0	0	0	0.0355842	0	0	0	0	0	0	0	0	0	0	0
ADAMTS14	0.0853958	0.106798	0.126573	0.0337775	0.606378	0.0097923	0.10186	0	0.00737314	0	0	0	0.127969	0.0228009	0.0453847	0.0778558	0.0206174	0.0499871	0.0969288	0.0215855	0.0292539	0.0410964	0.20277	0.0403918	0	0.139318	0	0	0.038404	0.0450387	0.264	0.599425	0.0838387	0	0.595059	0.352362	0	0.0159556	0.0442925	0	0.0231818
ADAMTS15	0.0150135	0.0330462	0	0.0145162	0	0.479751	0	0.00870399	0.114073	0	0	0.00897273	0	0.0587936	0	0	0	0.042965	0	0	0	0	0.0653569	0	0	0	0.36354	0	0	0	0	0	0.360305	0.270505	0	0.624654	0	0	0	0	0.0597756
ADAMTS16	0.238904	0.282164	0.343236	0.270429	0	0.176398	0.152908	0	0.44273	0	0	0.323866	0.00609845	0	0.136259	0.0667851	0	0.100051	0.0970036	0.194419	0.351318	0	0	0	0	0.125483	0.846566	0.126603	0.0384337	0.13522	0	0	0.167807	0	0	0	0	0.0239519	0.040917	0.17607	0
ADAMTS17	0.323242	0.259327	0.197016	0.173063	0.414798	0.613495	0.464324	0.449229	0.444718	0.385984	0.241276	0.754228	0.0774621	0.581159	0.468011	0.0822332	0.128367	0.363099	1.21956	0.277189	1.18391	0.103948	0.493156	0.0785893	0.354799	0.921633	0.0822936	0	0.0398516	0.210314	0.196124	0.341352	0.293621	0.0680374	0.246031	0	0.269963	0.142804	0.116673	0.205386	0.0270625
ADAMTS18	0.0502911	0.0116522	0	0.29943	0	0	0.158763	0	0	0.00506655	0	0	0	0	0	0.0151686	0	0	0	0.0294385	0	0	0	0	0	0.0190004	0.0961387	2.58793	0	0	0	0	0.152453	0	0	0	0	0	0	0	0
ADAMTS2	0.0563403	0.0620051	0.0790173	0.762638	0	0.236886	0.105604	0.212309	0.321055	1.25817	0	0.0168357	0.511034	0	85.7462	110.691	29.0276	47.4828	2.34481	94.9313	4.10455	9.34513	0.367891	60.5813	28.8113	8.15602	5.11587	0.408038	26.1368	12.6386	29.2614	9.33703	2.97461	299.457	46.0642	1.7048	44.1141	82.0019	9.14881	53.0584	58.9951
ADAMTS20	0	0.0190181	0.00908851	0	0	0	0.0161954	0	0.0164122	0	0	0	0.113036	0	0	0	0	0	0	0	0	0	0	0	0	0	0.941478	2.25274	0	0	0	0	0	0	0	0	0	0	0	0	0
ADAMTS3	0.304684	2.45901	0.0582709	0.441888	0.0151825	0.093168	0.692243	0.562032	0.455983	1.43151	1.12302	0.637323	1.2562	0.799958	0.269881	0.396832	0.441366	0.753031	0	0.359403	0	1.17302	0	0	0	0.961012	0.670697	10.632	1.46157	0.749904	2.39763	0.278204	0.465311	0.748586	0.707705	0.523831	1.41442	0.654673	0.672648	1.53442	1.26823
ADAMTS4	0.817769	0.265572	0.85314	0.379138	0.870771	0.913136	1.90975	0.687828	0.547492	0.493976	0.265221	0.727092	0.227999	0.0098435	0.391865	0.307305	0.21362	0.374056	0.334765	0.111825	0.202069	0.354838	0.481463	0.418505	0.0492027	0.481167	0.365193	0	0.0663184	0.155551	0	0.429197	0.530851	0.0603857	0.32112	0	0.0855722	0.192872	0.14709	0	0.0800633
ADAMTS5	2.43717	0.601023	0.916664	0.749907	1.01267	0.703504	0.130677	0.515326	1.40151	0.984174	1.45587	1.15101	0.58372	1.66367	0.305677	0.183116	0.0308585	0.573595	0.435226	0.0969222	0.131355	0	0.0758725	0	0	0.10426	0.211016	0	0.249081	0.0674103	0.215527	0	0.460105	0.366367	0.11133	0	0	0.20896	0.0254975	0	0
ADAMTS6	0.786305	0.406911	0.681035	1.02004	0.597183	0.928598	0.63451	0.63734	0.54	0.967226	0.756156	0.892718	1.27612	1.52754	0.134494	0.197759	0.331675	0.296266	0.0683906	0.466044	0.334381	0.443648	0.0858418	0.341994	1.06148	0.247715	0.0596856	0	0.0596133	0.209736	0.894105	0.235196	0.544222	0.488524	0.629789	0.512775	0.524458	0.564021	0.194723	0.223442	0.215906
ADAMTS7	0.0951348	0.036953	0.0117729	0.0162324	0	0	0	0.107063	0	0	0	0.020067	0.0117138	0.0821806	0	0	0.0594485	0.096089	0.0931618	0.186719	0.0843509	0	0	0	0	0.0803425	0	0	0	0	0.484412	0.0843116	0.966966	1.31077	0.107237	0.508002	0	0	0.0884172	0	0.0668426
ADAMTS7P1_1	0	0	0.107755	0	0	0	0.576047	0.950232	0	0.0653622	0	0.0306116	0.285905	1.80524	0.199627	0.195687	0	0	0.85269	0	0.514697	0	0.668919	0	0	0.245119	0	0	0	0	0	0.128614	0	0	0	0	0	0.140363	0.0599454	0	0
ADAMTS8	0.347703	0	0.050447	0.0347779	0	0.725927	0.0898945	0.229383	2.2319	1.35406	0	0.214968	0.288614	1.37336	0.560747	0.0687099	0.254736	1.33816	0.199599	0.133349	0	0	0.469744	0	0	0.0860668	0.435483	0.260503	0.237249	0.556471	0	0.270956	0.51793	0.43205	0.919024	1.49654	0	0.123211	0.0420963	1.08687	0
ADAMTS9	0.062937	0.048893	0	0.182557	0	0	0.0971511	0	0	0	0	0	0	0.0652405	0	0	0	0	0	0	0.111606	0	0	0	0	0	0.268935	0	0	0	0.0915618	0	0.213234	0	0.0709436	0	0.472628	0.00760899	0	0.111867	0
ADAMTSL1	0.00358662	0.00789448	0.0188634	0.0156052	0	0	0.0168069	0	0.0374702	0.0377591	0	0.017684	0	0.0684711	0	0.0102769	0.00952522	0	0	0	0.0135153	0	0	0	0	0.0193095	0.879325	0	0	0.0624235	0	0.00675448	0.193667	0	0	0	0	0.00184287	0.00157409	0.0541875	0
ADAMTSL2	0.0606156	0	0	0.10989	0	0.0955731	0.0852135	0.0395342	0	0	0	0	0	0.0111269	0.132887	0	0	0.032525	0.504548	0	0	0.120331	0	0.0788449	0	0.0543901	0.137602	0	0	0.175831	0.046848	0.0285385	0.272756	0	0	0.171953	0.096729	0	0	0.114475	0
ADAMTSL3	0.0133511	0.0029387	0	0.0503446	0	0	0.0350354	0.00232206	0.00507207	0	0	0	0	0.00392126	0	0	0	0	0	0.0148489	0	0	0.017436	0	0	0	0.242464	0.0290081	0	0	0	0	0	0.0240553	0	0	0	0.00548803	0	0.0403423	0
ADAMTSL4	12.0063	7.4536	9.63743	16.0546	12.5614	10.5871	6.80704	6.62298	9.62803	7.11883	13.8177	21.8839	11.8197	15.1355	23.5113	6.60019	21.6661	53.6011	26.0259	22.173	23.4564	19.2245	15.2283	60.8637	39.333	13.683	46.26	0.934879	32.9218	80.3805	32.7231	28.772	1.11523	28.2453	101.528	1.25316	40.429	36.9893	119.768	47.8026	123.398
ADAMTSL4-AS1	144.835	91.1876	120.011	177.868	118.137	100.365	137.742	88.7801	130.218	86.38	151.538	267.637	140.055	201.345	88.4201	47.1059	158.924	330.973	177.893	156.329	136.288	181.017	53.6743	453.338	166.531	116.831	913.585	0	243.436	541.735	194.145	226.629	504.215	53.3166	811.204	110.061	377.773	375.895	1483.13	571.267	1208.61
ADAMTSL4-AS2	2.18655	2.32877	6.158	7.56993	9.97475	6.04989	3.30522	4.6003	6.43099	4.11786	23.3603	11.0654	6.38546	4.86827	3.71113	3.43578	24.7264	23.3137	18.2002	25.8874	12.7579	23.5233	4.60572	52.1117	20.192	14.1769	30.7425	0	26.7508	97.3904	13.0832	35.0678	0	2.54168	82.4486	0	64.8324	89.2268	207.713	78.8576	288.971
ADAMTSL5	0.792145	0.0118611	0.0113366	0.42203	2.41025	0.435019	1.03027	0.253051	0.0409436	0.876759	0	0.550713	0.259432	0.981269	1.89019	0.185288	0.400715	1.11033	2.69126	0.719194	1.62449	0.456423	1.33712	0.560746	0	1.27652	0.195726	4.80036	0.284347	1.37557	0	1.2178	0.698344	0.388366	0.206525	0	0.55035	0.420863	0.13244	0.325658	0.25746
ADAP1	30.687	9.6994	16.9483	30.6491	35.2222	26.4952	35.9966	16.7558	31.756	24.9082	19.3848	23.6023	18.1393	35.0592	111.152	27.8104	28.6966	82.8473	47.6237	60.5313	59.2144	12.5706	63.8969	49.5863	32.9897	32.1472	32.9949	22.3344	36.2137	55.6608	49.368	39.9181	13.31	68.7718	49.6273	18.0841	49.2367	34.9335	11.9745	23.1152	31.3141
ADAP2	3.47688	3.56448	3.89354	1.4588	4.42172	2.58823	2.21216	3.30637	4.27976	2.00235	2.85961	4.08173	1.52644	3.52536	6.1155	5.47602	1.6384	8.23247	6.30721	2.42383	14.8074	0.816448	5.29817	3.27958	0.098444	4.38033	0.608894	0	7.51903	8.32524	7.67025	5.70803	2.60702	25.1907	2.44147	0.228269	1.96893	3.87273	1.41262	3.7485	2.60308
ADAR	17.4186	14.1797	18.3456	15.3584	17.1872	16.8495	15.2448	23.1007	14.3525	14.8663	12.9545	17.0458	14.3695	18.3467	7.74298	13.0275	12.3488	14.3614	14.7836	15.4739	29.8693	11.8893	6.51945	9.39892	12.1303	16.6818	3.19973	21.2527	16.5704	13.9815	12.8848	33.5701	6.34254	31.6721	26.7192	7.02038	17.2963	12.0082	81.0877	36.4104	63.4249
ADARB1	1.01196	1.13573	1.20612	1.15516	1.76404	1.28325	2.26032	1.08681	1.74242	1.99964	0.438694	1.80334	1.53391	2.16528	0.922272	0.396908	0.506851	1.0703	1.30033	0.616239	1.29334	0.199616	0.919581	0.224221	0.412363	0.834143	0.405291	0	0.581187	0.571466	0.30452	0.727528	0.34351	0.963645	0.435028	0.248868	0.167013	0.382758	0.156036	0.162773	0.298734
ADARB2	0.967207	0.0221762	0.508691	1.16896	0	0.711668	2.56832	1.41935	1.83721	0.0385702	1.15164	5.8527	1.03336	3.75804	0.706799	1.8476	7.17089	2.24892	6.54125	13.6705	8.95983	2.56005	2.2368	0.629041	2.95819	0.0723225	14.6376	17.95	0.0664538	1.87042	11.2129	0.151791	2.46625	0.363054	6.75729	0	0	11.1404	0.106121	2.43547	1.56442
ADAT1	5.22782	5.17759	5.1405	3.99639	4.97851	5.14295	6.34673	4.07168	6.15207	3.97576	4.20226	5.32492	4.99746	4.58702	3.10582	2.49431	2.44785	3.77796	2.63727	3.39925	5.37869	1.7789	2.21517	2.76413	1.15111	3.31967	6.85827	1.66884	2.51201	1.85671	2.63178	3.62832	2.00461	5.27614	2.85175	0.762617	4.5351	2.55213	6.90771	4.73851	1.5864
ADAT2	1.99128	2.94652	2.96605	3.11144	3.57561	2.81607	4.48985	2.63666	1.28658	3.49442	1.19281	2.95521	2.64539	3.76521	0.271912	0.841284	0.509537	0.574015	0.798498	0.565793	0.766795	0.246219	0.113892	0.302497	0	1.19987	0.316755	0.947405	0.364307	0.269838	0.557186	0.656947	0.104646	0.366635	0.167117	0.428816	0.222667	0.606426	0.224542	0.395275	0.104166
ADAT3	1.6751	2.99964	1.61268	4.28238	0.0933739	3.00822	4.47024	3.99974	1.61789	2.06513	0	2.5452	3.71431	3.66903	26.8887	7.80979	8.14335	26.0811	20.7965	44.8389	30.8121	8.7172	24.1009	8.2723	14.1715	16.9158	6.1873	0	9.55062	19.1069	8.42611	12.6185	2.04408	19.9502	4.35247	0	0.724905	11.1453	2.89082	10.2947	6.10414
ADCK1	0.944281	0.895272	1.45126	1.27335	0.919287	0.922129	1.1755	0.900629	0.592214	1.60856	0.168052	1.0216	1.36146	1.03673	0.796105	0.770125	0.475862	1.01528	1.10367	0.677559	0.648189	0.170735	0.608407	0.932266	0	0.681697	0	0	1.30004	0.914777	0.310203	1.07981	0.258006	1.3882	0.343358	0.0203318	0.0457491	0.832279	0.638543	0.378995	0.278225
ADCK2	9.58083	12.0111	8.57995	13.8126	14.9117	9.02418	10.8476	7.549	8.6125	10.0745	1.63609	7.45527	4.56652	14.8894	17.8488	9.79281	3.99366	11.9322	10.0515	6.08172	8.41401	3.98026	18.5972	8.77239	2.67594	11.2035	6.62045	6.68303	8.64126	9.25288	5.91675	9.43989	5.24924	10.0577	2.61966	5.81708	3.19957	4.87013	1.65993	3.44232	3.53788
ADCY1	2.42417	0.676643	0.0923885	4.11451	0.779926	0.243734	3.86887	8.99758	1.21791	0.0588431	2.83171	0.409439	0.459624	2.10242	0.308085	0.528508	0.373219	0.377031	0.292436	0.0488429	0.330973	0.418462	0.22941	0.0913971	0	0.283721	0	0	0.173799	0.101912	0	0.132328	0.0632358	0	0.252465	0	0	0.135389	0.0848046	0.265398	0
ADCY10	0.248064	0.17605	0.0731586	0.611947	0.0991195	0.41525	0.643138	0.135077	0.444775	0.323949	0.149488	0.35955	0.166207	0.847731	0.08132	0.0863579	0.110826	0.169181	0.135081	0.0773533	0.0873613	0.208636	0.0302768	0	0	0.16642	0.0421027	1.00742	0.14527	0.0269	0	0.130981	0.0166913	0.208854	0.155491	0.0131533	0.118386	0.095297	0.400885	0.315237	0.152302
ADCY10P1	19.7893	26.5119	32.3107	27.8638	3.12251	29.118	42.9206	18.3586	16.903	14.2539	31.0466	26.135	26.2449	34.7748	3.04735	3.62732	5.73517	15.6631	10.2273	16.1499	15.714	10.0521	3.64686	7.36141	5.46609	10.5572	1.35235	0	6.50798	5.18419	3.22295	12.2007	0.80419	16.1003	23.9017	3.80239	4.75324	12.4352	77.9127	22.501	17.1219
ADCY2	0.222526	0	0	0.774558	0.0121973	0	0.514427	0	0	0.0070991	0	0	0	0.0108928	0	0	0	0	0.308707	0	0	0	0	0	0	0	0	0	0	0	0	0	0	0	0	0	0	0.015245	0	0	0.0442988
ADCY3	0.851233	0.910417	1.10435	1.59504	1.92527	1.0023	1.14405	2.45691	1.61145	0.940522	1.46824	1.04442	0.759321	1.38675	1.91874	1.17142	1.60057	1.42536	1.24614	0.960605	2.21317	0.83316	1.41623	0.679067	5.21284	1.97022	3.48566	0	1.36726	3.14012	0.213611	1.67718	1.42332	3.89046	1.26891	1.03451	0.833097	1.48916	0.618293	0.608959	0.790927
ADCY5	0.0813214	0.0617227	0.0973386	0.699516	0.00922238	0.0919647	0.341651	0.0536484	0.058592	0.362314	0	0.186025	0.171689	0.26767	0.114755	0.072315	0.0744727	0.18056	0.0700238	0.0311878	0.0634012	0.0593781	0.0366215	0.11672	0	0.150971	0	0	0.0924802	0	0	0.158429	0.181702	0.151573	0.0268678	0	0.107396	0.129676	0.0467664	0	0.0669884
ADCY6	0.186276	0.339145	0.12095	0.747107	0.181518	0.0348093	0.775903	0.0879939	0.30578	0.0924412	0.134805	0.160805	0.252721	0.243155	0.18822	0.118611	0.317589	0.217179	0.727401	0.485964	0.311971	0.194784	0.150166	0.335027	0.94532	0.115557	0.417641	1.14922	0.10618	0.0533672	0.14219	0.277178	0.364254	0.704393	0.0881371	0.600186	0.234868	0.685346	0.121115	0.138978	0.0824055
ADCY7	19.4978	14.7405	16.974	17.5811	24.4601	18.7416	24.177	12.5648	22.6735	17.8392	15.5559	17.9028	14.9749	22.2671	47.4124	19.3767	14.3675	35.7233	36.2702	20.2724	25.0337	11.8108	32.4025	23.8857	9.50821	24.1005	4.79993	4.78548	24.6734	41.5805	17.2841	39.829	2.34861	53.1338	22.5862	1.87781	11.5208	18.6627	22.0165	16.1886	32.5222
ADCY8	0.102518	0.0188043	0	0.408879	0	0	0.0800664	0	0	0	0	0	0	0	0	0	0	0.0733451	0	0	0	0	0	0	0	0	0.310298	0	0	0	0	0	0.369044	0	0	0	0	0.00877925	0	0	0
ADCY9	7.47972	4.83234	6.39431	8.17829	7.24983	17.6008	18.7494	4.91155	14.9923	7.63128	6.48724	7.37342	9.41644	7.66118	11.0762	6.40647	3.38625	11.3321	10.9122	8.38875	9.13574	1.94887	5.57011	4.76529	4.35013	6.83237	1.79376	0	6.95905	7.70981	0.888295	11.1269	1.099	12.4573	2.581	3.1076	4.35598	4.99203	1.26894	1.89925	3.11029
ADCYAP1R1	0.122383	0	0	0.304873	0	0	0.388623	0	0	0	0	0	0	0	0	0	0	0.0247222	0	0	0	0	0	0	0	0	0.104591	0	0	0	0	0	0.0414642	0	0	0	0	0	0.00252759	0	0
ADD1	31.05	41.1283	24.4901	26.0576	23.7593	21.391	30.4551	28.8479	26.2143	25.7043	55.2214	28.8909	29.4027	29.6479	23.0972	16.1283	23.2834	23.4896	8.3763	25.5307	8.39563	21.3293	9.30685	8.86217	19.4728	28.5926	6.32881	4.53026	28.3709	20.5812	10.7977	16.0387	6.2866	21.3589	35.4723	8.81957	19.8951	39.0373	22.0825	11.595	36.4686
ADD2	2.19647	4.21917	2.56398	2.9087	3.39306	2.60758	3.32547	2.42828	3.5971	2.45839	4.67424	2.80405	2.97696	3.39264	1.71361	1.34825	1.74129	1.9205	1.15572	1.8445	0.261604	0.939182	0.982193	1.48495	1.35891	3.46073	0	0	1.89522	1.34253	0.643862	1.91754	0.805267	3.71774	4.84094	0.503287	0.689322	4.76009	1.60128	0.640972	4.23821
ADD3	19.7841	22.2637	22.6542	19.4451	14.7013	21.2375	24.2905	14.7385	17.1694	20.9363	12.372	21.001	22.7972	23.0273	1.06344	4.1577	3.67757	2.85709	2.13623	2.79946	3.61333	2.81423	0.837916	2.01029	3.87123	5.09157	0.589003	7.78207	1.94857	1.12896	12.991	5.43871	3.26907	3.70941	2.51303	5.01628	3.74442	4.31252	3.03496	5.26224	1.61694
ADD3-AS1	0.199581	0	7.13775	3.28049	0	0.335659	0	1.38847	0.252735	0.127342	0	1.19278	0	4.49401	0	3.04997	2.12016	0.57115	0	3.69951	8.02207	2.81739	3.47526	0	9.76664	0	0	0	0.877604	0	0	2.50573	0	0	1.27483	0	0	1.64077	3.50366	8.04084	4.76772
ADGB	0.638678	0	0.671809	1.43574	0	0	0.718283	0	0	3.637	0	0	0.785414	0	0	0	0	0.13708	0	0.355164	0	0.169049	0	0	0	0	1.73982	0.693831	0	0	0	0	0	0	0.917908	2.5365	0	0.164082	0.364392	0	0.190715
ADGRA1	0.0301244	0	0	0.104856	0	0	0.225861	0	0	0	0	0	0	0	0.211332	0	0	0	0	0	0	0	0	0	0	0	0	8.77052	0	0.139814	0	0	0.520522	0.108553	0	0	0	0	0	0	0
ADGRA2	1.37426	2.45442	0.423262	1.04848	0.47103	0.877474	0.754237	1.19211	1.65822	2.12139	1.1194	1.0027	0.699517	2.82437	5.90094	0.508096	1.59392	4.80131	2.78168	0.948158	1.4906	0.180519	2.71658	1.13551	0.0500624	1.54216	0.247716	0	1.88936	1.82009	0	2.33761	0.392819	0.675848	1.11088	0	0.95774	1.75216	0.981772	0.927363	0.977545
ADGRA3	1.60231	2.23926	0.47085	3.46734	0.451685	2.1815	1.79249	0.212326	1.19811	3.63177	0.939246	2.34386	2.07625	1.89735	0.356848	0.583008	1.13476	0.611388	0.254041	0.509162	0.153343	1.56179	0.398581	0.105863	0	1.09542	0	0	0.603921	0.708254	0.503214	0.919632	1.39165	0.183299	0.487373	0.80807	0.259751	0.721364	0.410768	0.614809	0.303786
ADGRB1	0.225921	0	0.197191	0.369485	0	0.284969	0.252278	0.206914	0.25109	0.188619	0.0422652	0.290868	0.164759	0.282356	0.913289	0.144619	0.0255316	0.649968	1.08029	0.387591	1.0868	0.0254459	1.03579	0.625241	0	0.319172	0.567417	0	0.142673	0.44619	0	0.362097	0.51911	0.151562	0.253307	0	0.184095	0.138311	0.0253153	0.108934	0.186597
ADGRB2	0.363957	0.00319802	0.0764146	0.290793	0.150518	0.0403186	0.626372	0.0277966	0.0193188	0.070918	0.125622	0.0612171	0.160426	0.145088	0.110421	0.0541208	0.0154345	0.155921	0.145125	0.121194	0.262798	0.0153827	0.227695	0	0	0.0521479	0	0	0.0239582	0.10115	0	0.213424	0.0941443	0	0.0696047	0	0.0927415	0.0642022	0.0102025	0	0
ADGRB3	5.48781	0.891339	0.881297	9.63998	1.56143	1.26818	11.0978	1.02003	0.689635	3.68859	0	2.85414	1.98758	2.25568	0	1.68049	0.445019	2.75732	0.232463	6.8334	0.841911	0.147842	0	1.45307	0	1.00238	9.63654	0	1.56577	1.94428	0	0.525949	1.20642	0.754782	2.14069	1.5845	0.356532	3.58745	0.490276	2.1097	0.833949
ADGRB3-DT	29.6653	0.702108	15.7698	30.5332	0.524531	6.43763	10.1643	0.277391	0	17.4014	0	10.2944	21.0322	0	1.8648	18.2799	1.69428	4.1078	0	40.7982	16.828	0	0	3.31928	0	0	0	0	3.15594	0	0	3.60432	0	0	0	0	0	7.86713	0.839963	4.81925	3.81003
ADGRD1	0.458371	0.366879	0.613645	0.550166	0.170124	0.579986	0.14544	0.22242	0.687807	0.794875	0	0.322033	0.378971	0.780742	0.520817	0.502303	0.10685	1.12259	1.10035	0.31962	0.563118	0	0.675553	0.149522	0.147664	0.422898	0	0.0312197	0.265373	0.233414	0	0.324725	0.0827611	0.233004	0.0275349	0	0	0.126989	0.025225	0.260509	0.0686514
ADGRD1-AS1	0	0	2.6159	3.60678	0	0	1.16536	0	0	0	0	0.111471	0	0	1.45386	0	0	0.533766	0	0	0.937124	0	0	0	0	0.446295	0	0	0	0	0	0	0	0	0	0	0	0	0.109144	0	0
ADGRD2	0.00885325	0	0	0	0	0	0	0	0	0	0	0	0	0.0520046	0	0	0	0.152015	0	0.0984647	0	0	0	0	0	0.0635518	0	0	0	0	0	0	1.9122	0	0	1.7078	0	0	0	0.267514	0
ADGRE1	19.9861	6.87792	10.6246	8.07983	11.8481	11.9088	12.162	7.55374	8.94864	10.0968	8.89238	9.3118	13.9616	13.2191	3.74293	5.25716	2.23328	3.73281	3.49979	1.85989	5.47336	2.42813	2.62072	6.76175	5.54136	6.1736	0	56.9923	4.79023	3.54808	20.443	7.63034	2.61435	16.2703	5.21882	3.03609	0.97594	3.24059	5.43525	6.20803	2.73933
ADGRE2	13.9687	5.96024	8.09174	4.77373	11.2469	8.03456	5.15395	7.6747	9.40022	6.30593	10.6904	15.8543	9.92137	14.9157	14.9963	8.06042	31.6286	35.954	15.5221	19.3136	26.1098	14.1896	12.4967	14.4862	7.23558	7.86208	11.3585	12.1175	15.9596	10.2335	41.1303	8.5436	7.88537	45.2055	25.9587	3.17239	30.0249	25.9017	59.5917	29.7851	24.7182
ADGRE3	28.8326	7.72711	13.0981	21.5189	8.04422	10.6071	4.57206	9.99649	7.57708	8.49964	16.1744	35.2404	19.4498	29.1114	3.46649	2.31687	12.6696	17.5282	4.48692	7.64397	8.2267	4.42306	4.57588	6.17025	1.68166	2.75703	3.67107	25.7665	8.66658	2.65823	30.2465	1.72579	2.13454	0	5.81045	10.2455	11.5268	11.356	41.1764	18.3243	14.4869
ADGRE4P	13.5945	2.87588	23.822	11.4599	13.9142	10.6732	12.2452	10.8752	5.67275	18.6381	20.2413	24.4856	13.414	11.8778	4.36476	1.24793	1.98283	5.87569	6.21459	2.07593	11.2537	0.988085	11.7818	11.6537	10.5041	6.25268	0	0	2.0519	2.88765	26.9283	5.38987	0	42.0376	1.19226	0	3.97142	1.15087	0.436895	1.88	1.11472
ADGRE5	197.413	118.962	180.752	216.289	213.546	193.852	134.084	140.28	188.68	179.665	186.987	188.949	210.801	242.782	240.864	159.864	383.876	404.073	222.389	457.128	328.814	199.532	243.774	341.674	195.192	261.529	189.835	658.871	318.095	484.525	1677.07	370.946	129.792	303.254	870.536	133.005	420.782	305.084	860.707	751.858	496.736
ADGRF3	0.507865	0.582786	0.54724	1.16772	0.555056	0.968717	0.650107	0.374323	0.735281	0.409004	0.245059	0.591313	0.797294	0.295595	0.543115	0.239578	0.230278	0.505139	1.00528	0.241091	0.676818	0.0819661	0.323537	0.418916	0	0.555737	0.281193	0	0.602557	1.11388	0	0.524873	0.0891813	0.418465	0.148354	0	0.197668	0.350055	0.247354	0.280718	0.517839
ADGRF5	0.0489493	0.00215484	0	0.0312364	0	0	0.0623904	0	0	0	0	0	0	0.00287531	0	0	0	0	0	0	0	0	0	0	0	0	0.17779	0	0.0129145	0	0	0	0	0	0	0	0.0999835	0.00603625	0.00171862	0	0
ADGRG1	3.53815	1.37882	3.86766	2.35442	2.89476	3.7211	4.16981	0.674069	1.87552	1.31727	1.24307	0.635065	3.15846	1.14143	2.56454	1.48883	1.65516	1.24624	1.10488	0.884199	1.04853	1.39784	2.1553	0.347162	0.573146	2.15026	0.257819	0	0.620358	1.14483	0.00438886	5.8364	0.122652	0.108709	1.34662	0.0281908	0.190299	0.945364	0.525238	0.182313	0.390009
ADGRG2	0.423733	0.00663826	0.0634469	0.708588	0.00991864	0.243465	0.305262	0.298984	0.223419	0.216482	0.636431	0.443397	0.370879	0.411887	0.0705248	0.120983	0.112133	0.116515	0.0502069	0.0335424	0.0454585	0.063861	0.0787727	0	0	0.0432983	0	0	0.119355	0.0699871	0	0.0795154	0	0.0271694	0.115585	0	0	0.105374	0.341491	0.455649	0.198126
ADGRG3	19.8869	10.7717	7.87196	16.2594	14.4055	12.6048	6.33989	7.94993	8.73825	5.14012	24.8587	39.5102	14.133	19.3726	29.7247	9.37631	54.4811	35.5893	8.18353	54.7135	70.612	40.8596	7.95291	27.5616	30.4827	12.4822	17.1885	129.442	16.7201	24.2625	111.687	8.67731	34.5994	21.8781	102.003	37.6307	28.006	26.065	56.3701	97.769	39.9619
ADGRG5	10.6903	4.81617	12.3628	9.13165	11.5579	14.5096	29.1614	5.26568	7.83751	7.95777	5.13046	7.50988	9.62283	11.1611	10.7033	7.57475	8.34892	10.0827	6.76482	6.70469	5.92311	5.48422	10.2055	0.185869	1.0489	7.59697	1.29753	0	2.62138	7.46108	0.220879	24.186	0.514395	1.52867	9.66945	0.253351	1.36817	8.59957	2.15578	0.809586	1.38677
ADGRG6	0.0311811	0.223056	0.215925	0.0602967	0.00427284	0.281871	0.248395	0.0225963	0.108586	0.0646589	0.243705	0.0838584	0.100622	0.370136	0	0	0	0.0111541	0	0	0	0	0	0	0	0.00932622	0.377513	1.01621	0	0.0301497	0	0	0.0187077	0.280902	0	0	0	0.0133512	0.00228079	0	0
ADGRL1	0.0112881	0.0603405	0.00848118	0.0701626	0.100765	0.00813622	0.0211584	0.0056093	0.0122524	0.0123468	0	0.0130106	0.0101263	0.00710431	0.0282819	0.00924125	0.0256959	0.0207666	0	0	0	0.00853653	0.0105298	0.0167803	0.0355109	0.0231514	0	0	0.0212728	0	0.00997054	0.00607378	0	0.0145273	0.0154507	0.00914908	0	0.0033143	0.00424636	0	0
ADGRL2	0.0140134	0.0370138	0	0.0447125	0	0	0.0551601	0.000609313	0	0.0274942	0	0.0119344	0.000366659	0.0133763	0	0.00602301	0	0.00300772	0	0.0428602	0	0	0	0	0	0	0.063623	0	0	0.0162598	0.0779799	0	0.0100891	0.0504972	0	0	0	0.00360017	0.000615017	0.0211718	0
ADGRL3	0.0265371	0	0	0.0733607	0.000409742	0.00565742	0.0476395	0.00563385	0.0113594	0.000476956	0	0.00335065	0.00508532	0.00109775	0.0014567	0	0.0013235	0	0	0	0.00187791	0.00263812	0.00325413	0	0	0	0.0226259	0.138053	0	0.0115648	0	0.000938516	0.0053819	0	0	0	0.00318102	0.00128031	0.000218715	0.0150584	0
ADGRL4	0.264591	0	0.759046	0.279084	2.0568	0	0.0901727	0.041835	0	0	0	0	0	0	0.281241	0	0	0	0	0	0	0.254667	0	0	0	0	0.873662	0	0	0	2.67702	0	0	0	0	0	0	0	0.0422266	0.72682	0.287306
ADGRV1	0.0671095	0.0618699	0.0236535	0.193641	0.00462218	0.023046	0.0869335	0.051943	0.0120133	0.00067255	0.0236855	0.0403175	0.0312571	0.0567574	0	0.0100677	0.0111975	0.0150825	0.0116985	0.0156311	0.0211841	0.00371998	0	0	0	0.0126109	0.0893325	0	0.0162226	0	0.165105	0	0.0151779	0.0253224	0.00673297	0	0	0.0115542	0.0524292	0.0424674	0.0125903
ADH4	0	0.0892764	0.0568855	1.05885	0	0.545717	0	0	0.102725	1.13869	0	0.0242404	0.594299	0.0794174	0	0	0	0	0.225074	0	0.203787	0	0	0	0.198484	0.291154	0.491063	0	0	0	0	0.203692	0.389356	0	0	0	0.345198	0.0277873	0	0	0
ADH5	106.947	143.899	150.849	96.9128	106.395	127.403	113.208	97.6683	142.062	128.029	128.526	124.357	138.324	124.548	9.39056	37.7414	33.1037	24.547	11.2311	12.8628	26.6328	22.4486	11.7474	4.68018	8.48938	36.6672	3.50056	0	18.8589	17.1469	18.2743	36.5426	24.9798	20.8378	13.5436	11.6652	4.92151	23.2417	9.75674	10.6781	6.90701
ADH6	0.527456	0.0644989	0	0.708313	0.0963718	0.591391	1.57454	0	0.556612	0.317845	0.68708	0.245179	0.848496	0.172129	0	0.055976	0	0.167717	0	0	0	0	0	0	0	0.0701161	0	5.51783	0	0	0	0.95654	0	0	0	0	0	0.0803013	0.0171473	0	0
ADHFE1	25.2243	29.9396	24.7217	29.3414	9.48488	31.2741	84.7174	22.0103	55.2722	43.6687	10.8498	41.6752	26.5798	49.179	14.5954	14.0606	10.5172	29.1945	10.7488	22.5007	32.4407	13.672	14.6158	0	12.0067	17.9215	0	0	21.5778	1.9978	13.3072	21.7251	8.05756	5.4289	16.4971	12.2109	14.2875	11.1471	4.15611	15.608	3.599
ADI1	1.18433	8.74205	8.78328	6.3154	9.08835	10.9852	12.0637	7.26139	5.58999	4.05307	7.60851	7.03516	5.55903	8.74874	2.65758	4.73037	6.48123	6.05958	3.18643	4.39065	10.0977	3.67303	3.12462	4.48145	3.86374	4.72307	0	14.0357	4.18201	2.2209	21.894	5.40699	7.40705	12.2859	0.458483	11.8098	14.0503	9.71189	3.25516	3.2533	2.14334
ADIPOQ	0	0	0	0	0	0	0	0	0	0	0	0	0	0	0.328002	0.107176	0.0993365	0.0802809	0.155671	0.104001	0.140948	0.0990031	0.122121	0.194611	0	0	1.01892	0	0	0	0.115634	0	1.48112	0	0.179191	1.59161	0	0.0192189	0	0	0
ADIPOR1	1134.2	1673.46	822.52	1045.37	870.222	887.829	1135.84	1515.08	1570.81	1248.42	2643.48	1471.44	1235.43	1074.64	722.222	1184.03	2148.05	1108.68	113.096	1470.92	197.657	3538.24	508.275	291.245	1034.28	1948.56	45.3266	282.885	2921.42	1421.97	369.128	1069.82	142.986	634.379	3093.07	626.544	1150.3	2455.65	1556.36	1045.55	2770.33
ADIPOR2	0.11557	0.131045	0.331542	0.853305	2.32659	0.406407	0.065644	0.0852742	0.119741	0.113961	0.0307933	0.175814	0.102629	1.20345	0.0409476	0.140488	0.0372034	0.0902	0.0583015	0.0779004	0.105575	0.148314	0.0914728	0.145771	0.0514139	0.502791	0.127202	0.152182	0.508191	0.243812	0.0866142	0.659537	0	0.189298	0.13422	0	0.447089	0.590222	0.202885	0.211644	0.125492
ADIPOR2_1	0.147546	0.0231973	0.0443428	0.458546	0	0	0	0.146638	0.0800752	0.0504328	0.0154444	0.0850304	0.0937555	0	0	0.060396	0.0559782	0	0	0.0586066	0	0	0	0	0	0.0378263	0	0	0.0347569	0	0	0	0	0.0949428	0.302933	0.0597935	0	0.0108303	0.0185013	0	0
ADIRF-AS1	0.385946	1.24975	0.741671	0.0215286	0.378347	1.74131	0.500827	1.05851	0.169178	0.383584	0.0217533	0.392562	0.00388393	1.29703	0.911189	0.255202	0.0394224	0.796501	1.1738	0.495281	1.00685	0.0392901	0.678502	0	0.708247	0.293029	0.134789	0	0.293729	0.602827	0.963694	0.391371	0.106872	0.267452	0.071113	0	0	0.137289	0.0390884	0.112134	0.0886514
ADK	7.22571	12.8004	12.2118	9.58603	11.5364	12.0206	8.63764	8.6589	11.6215	14.5468	8.46491	13.0063	12.2437	17.1325	2.7065	2.2041	2.95082	3.82174	3.61639	4.15877	5.52885	1.92291	1.48826	1.927	0.0522813	3.24659	0.258696	0	2.34893	1.48755	8.14698	4.2386	0.717903	7.12221	1.91079	1.13147	3.18243	2.44464	1.0753	1.61411	2.50965
ADM	45.0864	29.1806	10.8195	47.5711	28.5659	24.5069	7.2835	18.6846	29.9583	19.3605	31.6543	52.6617	18.4204	104.392	162.357	49.1212	93.4844	205.559	86.568	157.615	142.98	99.2206	44.7764	132.008	300.331	33.226	14.5287	353.847	65.2058	259.912	786.485	61.5562	44.4326	225.479	343.838	49.2796	208.639	61.6591	234.339	473.111	120.81
ADM-DT	2.02319	1.7562	1.13901	5.62057	3.65493	2.87548	1.49554	0.0495605	6.06228	1.19998	1.92092	12.0574	2.53499	1.33908	5.66401	3.26601	4.23796	4.89285	9.01322	11.4093	8.5903	4.52543	2.60499	5.93045	11.7135	2.86373	2.07	0	7.89405	16.5318	3.87613	5.79575	0	10.7818	20.75	5.1735	8.73076	4.50961	25.0623	27.5533	20.7621
ADM2	0	0.0442532	0.0422962	0	1.05794	0	0.0376851	5.73466	0	0.962101	0	0	0.0210419	0.649544	0.705219	0.921734	0.427156	1.20825	0.334699	0.894426	1.66674	0.212861	0.262565	4.81187	0	1.22673	0.365121	0	0.0663054	0.933122	4.10221	0.378629	1.59224	0	0.577902	0	0.256666	0.578501	0.547069	1.21501	0.480285
ADM5	3.46276	0	6.3742	0	0.711769	0	0.811326	3.57589	2.87766	0	0	12.0289	9.17354	0	3.79569	1.86039	1.14954	1.85804	3.60289	12.0351	19.5728	1.14568	0	0	0	7.7678	0	0	0.713748	7.53349	0	4.07577	0	1.94969	2.07362	0	0	0.444808	0.379933	0	0
ADNP	18.9994	17.4546	22.4058	19.747	13.991	20.4485	22.3001	16.1068	17.7537	22.0023	16.3297	21.4762	19.5389	20.4316	6.69176	6.8782	6.51073	8.31825	5.42658	5.74719	10.2569	5.32787	4.21781	5.40847	3.26384	9.12251	5.89255	0	6.24211	5.19406	5.83278	8.19266	4.52069	7.49708	6.41919	2.35225	6.09829	7.41895	7.81629	8.9419	4.73681
ADNP-AS1	5.05998	8.79275	17.0568	13.218	10.121	10.1523	18.5251	14.4101	14.1642	4.87108	1.908	13.6879	15.144	8.3432	0	0.33915	0.628684	2.54042	3.44825	2.30371	8.02832	2.19301	0.772881	0.615831	0	2.12411	4.29906	0	3.31798	0.68668	8.41603	2.00614	33.6604	8.53033	0.567033	0	0	1.27715	3.22068	7.15298	0.706879
ADNP2	17.7278	16.7751	15.6507	15.2332	16.1842	15.2921	12.2918	13.4276	9.9232	15.8118	7.20348	15.2551	10.2776	16.6058	5.8633	5.90548	5.32716	7.90085	6.05475	11.9513	29.0718	3.15056	3.88622	3.32592	2.34612	9.37514	9.40725	0	4.72519	5.24312	1.2266	7.92875	5.87186	4.46797	5.59675	1.37566	3.37682	4.21325	7.58445	9.99079	6.12139
ADO	48.551	36.4222	33.09	25.4493	47.9919	33.0286	47.8027	42.2602	24.2645	37.7216	19.7859	32.8877	26.7388	38.1858	38.8013	23.9675	10.8657	24.5878	23.082	11.1231	36.6589	8.42276	25.8253	23.6524	16.0172	30.022	9.90692	19.2603	17.6909	32.1757	3.93506	27.567	26.5107	23.3434	7.84017	10.0588	14.5087	13.1739	7.14255	17.1704	10.8597
ADORA1	0.163455	0.0109024	0	0.560327	0	0.249911	0.482781	0	0.0188171	0	0	0.133211	0	0.043643	0	0	0.052618	0.127573	0.164916	0.0550886	0	0	0	0	0	0.0355557	0	0	0.0653411	0	1.04126	0	0	0	0	0	0	0.0305404	0	0	0
ADORA2A	0.0989976	0.699583	1.28248	1.17885	0.239903	0.2366	0	0.2628	0.356297	0.0199469	2.0158	0.775375	0.125423	1.49971	0.304605	0.209015	0.276752	0.626256	0.867398	2.08618	4.24096	0	0.136091	0	1.75933	0.261815	0.378496	2.15093	0.206203	0	0	0.11775	0	0	0.698916	0	0	0.171341	0.164644	1.10208	0.186704
ADORA2A-AS1	6.80808	10.6596	8.3794	18.3735	9.0023	9.38425	7.82767	6.50024	8.79905	6.41505	7.35414	20.1657	10.688	12.523	11.0785	2.41331	2.05039	11.4488	6.71844	30.2484	57.6566	2.0435	5.49964	2.55623	4.12156	6.92756	1.27463	0	1.15735	3.2575	0	3.96535	1.7686	0	8.40599	0	0.448007	1.83922	2.8339	13.2549	1.04791
ADORA2B	1.96759	2.40991	1.31857	2.92267	2.55708	1.16087	4.72903	1.75244	2.32083	2.11092	2.62763	3.85492	0.797137	1.56123	1.20593	1.2276	0.842816	1.63473	1.71701	0.352956	2.98966	1.00798	1.45058	1.81629	0.931797	1.93636	0	0	1.2036	2.02524	2.84517	3.76522	1.71362	7.43326	0.304067	2.16063	2.43084	1.89152	0.515333	0.719198	0.189529
ADORA3	0.105823	0.698776	0	0	2.20418	0	0.198354	0.06135	0	2.70079	1.60248	0	2.14123	1.39862	0	0.909659	0.37472	0.302838	0.293613	0	0	0.186731	0	0	1.55356	0.126605	0.640601	0	1.04699	0.409288	4.36198	1.86004	0	8.26216	0.337974	0	0	1.88495	4.52047	1.06586	1.89597
ADPGK	33.1504	26.6024	38.0963	31.422	34.8159	37.358	38.9892	27.5885	34.9301	34.1196	25.404	45.4644	31.2128	34.1378	4.26542	11.0145	5.88486	14.1519	10.9654	16.6803	23.6243	6.18697	5.60242	6.95964	1.78523	11.9055	1.71763	7.77948	15.9302	3.76258	14.4526	13.3588	7.49036	19.4145	9.96825	3.87123	3.01858	8.50448	16.3724	19.9031	7.9079
ADPGK-AS1	2.15829	6.33412	3.55344	4.71798	19.1342	9.62701	9.26361	6.80029	4.27791	3.77203	5.04227	6.28118	1.93149	23.0591	1.82863	2.86807	2.32599	2.95397	2.0829	9.39295	16.5017	2.31819	2.85949	0	0	4.93978	1.13611	0	4.95158	3.62938	17.406	4.47694	0	6.19935	1.7982	0	3.19457	2.05722	7.52289	18.9032	1.86807
ADPRH	6.48762	3.41653	5.1719	2.88474	9.4455	3.91577	2.561	8.70509	8.22726	3.00671	3.80021	3.4329	4.65469	4.40871	1.30409	3.99485	0.888634	1.63583	1.46995	1.13711	1.12078	0.68884	1.57799	3.38515	3.47952	2.03496	0	6.05834	2.14571	2.26476	5.57441	4.65606	0.736093	6.36366	0.890546	1.31833	0.35597	1.35631	1.06875	1.26383	2.27587
ADPRHL1	0.0168368	0.00463243	0.00885514	0.415119	0	0.297324	0.0236693	0.0475851	0.175899	0.00402851	0	0.294326	0.0881069	0.259615	0.123037	0.0120609	0.0894295	0.37944	0.140145	0.210664	0.158614	0.0891293	0.0274853	0.131402	0.0308972	0.075538	0.305768	0	0.138817	0.146519	0.234229	0.15854	0.242438	0.151679	0.201649	0	0.37615	0.168696	0.16626	0.190782	0.125691
ADPRM	42.1877	36.8255	45.8378	49.1741	42.5928	44.31	50.634	37.7021	50.6785	98.6274	22.1557	64.6772	54.0429	48.6484	11.0481	9.87449	8.26651	10.9755	12.0291	1.85457	19.2695	7.06179	0.725895	23.1357	4.08002	20.3488	12.1131	0	7.33239	7.73921	0	12.9799	0	8.01174	5.32562	10.0913	9.93422	7.42552	16.1978	13.4363	6.63906
ADPRS	16.7632	16.4053	22.32	19.0802	39.9523	20.6092	23.4663	23.6193	28.4157	9.69722	13.9931	36.8557	31.0911	22.9032	31.0124	19.0002	21.1325	28.009	29.1428	12.0949	28.3856	5.3356	31.1754	30.9127	0	25.7039	19.2677	0	23.2682	31.3915	37.3914	28.3723	12.6036	45.4001	18.8061	18.6602	16.9306	15.1549	19.3703	12.022	34.8494
ADRA1A	0.0202895	0	0	0.0615274	0	0.00465318	0.062232	0	0	0.00176532	0	0	0.000965222	0	0	0	0	0.0158355	0	0	0	0	0	0	0	0	0.435464	0	0	0.0642054	0	0	0.106238	0	0	0	0	0.00189548	0.00485706	0	0.0110157
ADRA1D	0.0580754	0	0	0.0842277	0	0	0	0	0	0	0	0	0	0	0	0	0	0	0	0	0	0	0.379221	0	5.11554	0.208443	1.05469	0	0	0	0	0	4.59933	1.04637	0	0	0	0	0	0	0
ADRA2A	0.0440655	0.0484961	3.52271	7.60515	1.15938	1.22282	1.56933	0.61312	4.43622	1.98217	3.80999	0.474037	0.0461187	0.0647109	2.83372	6.06064	5.61733	7.18795	6.23541	4.9009	8.63458	10.0306	4.60382	10.5464	27.8173	3.47949	0.800256	0	2.3252	8.18069	20.7066	7.46875	14.2765	7.5425	2.11103	13.7504	28.1274	12.0454	7.2716	2.66301	3.42117
ADRA2B	0.0231233	0	0.681041	0.0670723	0	0.350004	0	0.0402168	0	0.0442614	0	0.82917	0.169406	0	0	0	0	0	0	0.514349	3.48538	0	0.301982	0	0	0.66395	0.839868	0	0	0.536602	0	0	0.332958	0	0	0	0	0	0	0	0.276193
ADRB1	1.57476	0	1.89309	0.570975	2.03463	1.27694	4.53302	2.15197	0.106831	1.83012	4.36823	0.0504185	0	1.32146	17.0972	1.45037	0.298729	1.68996	3.74511	1.87653	5.93409	0.893177	5.50868	6.43766	0	1.61488	0	0.610983	2.41125	2.61029	1.04322	0.847332	3.23934	0	1.6166	0	1.43598	2.08065	0.444296	0.84971	0.671768
ADRB2	102.89	41.4822	106.62	54.0502	100.37	131.709	145.757	31.8182	79.9818	57.1989	54.9877	38.2039	118.879	72.9299	74.94	90.4883	56.8148	123.172	57.9432	46.2641	54.3825	41.3445	54.3246	27.3849	0	60.6343	7.70852	0	67.7529	83.7262	61.9369	109.034	16.5023	38.2388	51.2433	10.5962	29.2615	74.3275	45.0071	12.8258	31.4337
ADRM1	6.18559	6.2636	8.54398	6.73163	9.75257	7.41895	4.53414	6.28939	7.65031	6.09926	4.63358	7.22109	4.43368	8.19557	11.7727	6.98402	4.98939	7.80101	4.54824	9.79864	11.6602	5.16765	6.0135	6.51651	6.03892	8.13125	1.44947	9.00414	6.70202	8.7622	4.51731	7.3536	5.6137	12.1681	7.23548	7.6981	6.58381	5.82972	6.07342	5.75098	6.96662
ADSL	4.51807	2.8241	4.30258	5.14774	4.43005	3.47654	3.72732	5.12421	3.24258	4.6005	2.49628	3.57841	2.74496	6.60803	0.683835	3.226	2.29106	2.13401	1.61261	1.95143	1.98352	1.39324	1.21732	1.17917	1.55626	3.27997	0.995765	1.74727	1.77212	0.721034	2.57654	2.75361	2.47384	2.99667	0.735496	0.974739	1.25997	1.64531	1.19358	1.27021	0.93872
ADSS1	1.35694	0.020318	0.368969	0.455181	0	2.42185	0	0.0160546	0.140272	0.777444	0	1.62193	0.850166	0.677784	1.61894	1.32249	0	0.554745	1.99771	1.02664	1.39137	0.0977309	0.602757	0	0.948612	0.662624	1.00583	0	0.913283	1.7137	1.25563	1.11257	1.19626	0.831583	0.353776	0	0	0.170747	0.0162049	0.557849	0
ADSS2	87.3152	65.8491	92.2253	64.5722	75.496	91.6015	96.428	54.4123	78.257	84.7552	50.3173	76.8639	114.079	92.5176	17.6038	13.5586	12.463	18.2978	12.8577	24.7915	43.3248	7.24566	14.6831	17.2949	4.73644	24.914	14.204	45.8824	16.6372	11.117	28.7736	19.1483	29.563	20.6096	9.36734	23.8514	14.478	14.146	14.211	18.9066	10.393
ADTRP	2.18035	1.61635	2.43173	0.0525937	0.417422	0.823351	1.12155	1.16681	0.809372	3.02817	1.50128	5.03078	0.678416	1.83726	0.0530002	0.103908	0.24077	0.11675	0.679159	0.0504149	0	0.335946	0.0591986	0	0	0.846018	0	0	0.0896963	0.315576	0	0.443907	0.261084	0	0	0.154308	0.231475	0.0465823	0.0795765	0	0.16243
AEBP1	7.24749	4.94203	5.25074	3.84702	6.55991	6.37551	6.1464	6.30253	9.36288	5.79696	7.28464	8.81886	4.22978	4.60075	2.93046	1.85524	4.10469	4.39317	11.1264	0.348439	1.8889	0.995086	1.50021	1.08669	2.60631	8.47094	0.758611	0.226898	1.03322	2.66577	0.129138	4.56272	0.150372	10.5368	1.00059	0	0.533274	0.837071	0.641653	2.20887	0.748415
AEBP2	15.718	16.3133	19.77	20.4781	13.3137	18.1759	19.6866	10.703	12.6255	17.0793	8.45522	16.4981	14.7549	17.9676	6.31381	4.34074	3.58049	3.98265	3.68033	5.56244	6.55526	2.14875	2.83982	4.4501	3.35195	5.69742	19.2186	0	4.80482	4.37335	4.75052	4.14973	3.28768	4.44029	2.91685	3.20766	3.42375	4.65542	3.37201	7.66569	4.63186
AEN	6.5402	9.24589	9.12255	8.60987	5.18057	7.55123	3.81628	9.3621	8.91533	8.14992	7.61098	7.60821	6.48233	8.88577	3.00699	2.68153	2.46642	4.01724	3.92459	6.91242	6.2454	2.11778	3.4986	2.82485	1.10121	6.07682	1.0379	0.0776078	2.92144	4.80765	1.89932	8.26054	0.360031	6.43571	5.81806	0.36478	0.8208	2.40794	1.41715	1.61897	2.85851
AFAP1	1.59625	1.16549	1.70675	2.89664	2.05203	2.12477	3.67981	0.772827	1.41752	1.5707	3.08117	1.0604	1.41947	1.81891	1.01374	0.550103	1.1842	0.544979	0.592814	1.17093	1.7736	0.508153	0.566149	0.579996	1.02283	0.755748	0.112469	0	0.541241	1.43716	2.3932	1.24794	1.27074	0.306852	0.148344	1.00139	0.434838	0.91326	0.448467	0.374263	0.425337
AFAP1-AS1	2.62863	0.0830505	1.37588	1.67816	2.19227	1.77681	1.98027	0.218746	1.00339	1.17965	0.774114	1.7589	0.776629	1.99474	0.588219	0.360381	0.935257	0.755847	0.209378	0.559526	2.65406	0.932117	0.492758	0	1.47714	0.361133	0	0	0.331829	0.8756	1.0887	0.757949	2.71652	0.906434	0	0.142715	0.321126	0.51699	0.242873	0	0.300452
AFAP1L1	0.0249241	0.170677	0	0.240986	0	0.279453	0.0519087	0.0337157	0.0105207	0	0	0.203575	0.0579677	0.349748	0	0.0634814	0.029419	0.118878	0	0.123201	0	0	0	0	0	0.0993968	0	0	0	0	0	0.0208615	0.79753	0.199586	0.0530681	0.0942723	0	0.267513	0.0243081	0.08368	0
AFAP1L2	0.228056	0.320469	0.208715	0.498934	0.0550869	0.172272	0.188376	0.19496	0.364665	0.130713	0.0717506	0.142072	0.16991	0.172183	0.2787	0.25474	0.273747	0.243358	0.107247	0.179125	0.106815	0.252366	0.235574	0.10726	0.643126	0.198853	0.0233991	0	0.0467416	0.1794	1.36227	0.252354	0.185528	0.580366	0.0864158	0.0950315	0.855331	0.191989	0.114226	0.0778652	0.0307795
AFDN	1.09777	1.34587	1.18279	0.820573	1.46676	0.649333	1.58522	1.36363	0.948544	0.441601	0.446727	1.40147	1.37983	0.522561	1.55328	0.373859	0.54812	0.58045	1.18477	0.857487	1.12636	0.40814	0.797763	1.02446	0.391803	0.37464	1.44325	1.23703	0.367711	0.495463	1.04874	0.294861	0.597784	2.821	0.363674	0.538371	0.484561	1.48221	0.165542	0.537616	0.637546
AFF1	18.671	21.8767	17.1879	19.2785	15.0438	14.0994	16.7567	14.5365	15.2433	18.4306	22.4723	17.6101	18.6832	15.7672	6.20787	18.3029	27.9505	14.3761	6.1494	19.4716	7.08631	36.1589	4.80038	5.85547	14.6166	23.871	1.48342	8.67652	25.3881	15.9437	14.781	17.9468	6.08998	26.491	39.6883	12.2347	23.9146	25.8276	60.1291	42.8641	35.7848
AFF1-AS1	4.2568	1.73869	5.07771	7.51027	0.144327	3.54268	0.164514	1.98446	0.333434	4.03205	0.128622	3.61936	5.78709	7.08896	3.59174	2.01192	2.79713	3.39084	3.65282	0.488077	1.32294	3.71699	2.86557	9.13314	0	3.4652	15.9394	0	3.18402	2.03677	7.05474	2.97523	2.52761	31.6275	1.68189	0	4.48191	5.77246	2.00303	6.63018	1.04834
AFF2	0.606366	0.449548	0.244888	0.368344	0.11833	0.352391	0.380841	0.211658	0.454284	0.00810241	0.347377	0.259934	0.337799	0.152295	0.705263	0.133417	0.370975	0.427003	0.123318	0.47078	0.287112	0.31371	0.0967404	1.40951	7.42602	0.402607	2.07556	17.796	0.153559	0.147344	3.53322	0.0478298	7.9998	0.457599	0.40557	8.94585	1.75625	0.184871	3.52412	1.05521	0.202238
AFF3	1.77232	1.48769	2.46778	1.60615	3.62241	2.46036	2.39675	1.92872	3.41597	3.37235	2.45052	2.71267	1.98014	2.66444	0.304396	0.482012	0.441436	1.54737	1.09184	0.428754	0.452783	0.16432	0.261535	0.44804	0	0.355795	0.200029	0	0.0660452	0.127801	0.513859	0.573258	0.115345	2.36338	0.143909	0.05681	0	0.279884	0.094922	0.31769	0.0717601
AFF4	29.9384	20.108	30.1279	29.4662	24.3215	25.3032	34.6061	21.3528	23.5246	26.9654	22.6813	31.3345	30.8054	27.7916	8.93072	10.1065	8.78408	14.6192	9.02149	19.0685	33.2716	7.49333	7.01618	6.17384	5.8982	12.8774	3.22394	20.8587	9.07465	12.5215	9.7053	11.103	4.20429	15.6559	8.10172	5.72508	10.7351	8.80464	19.1293	22.5859	7.42142
AFG1L	0.979345	0.935748	0.984888	1.11332	0.50379	0.712095	1.30337	0.954929	1.14427	1.04438	0.353122	0.799257	1.07001	0.869482	0.321988	0.276179	0.292546	0.635397	0.37249	0.344567	0.155659	0.4009	0.494511	0.322385	1.23813	0.642468	0.437605	1.79501	0.499514	0.159766	0.0212838	0.739036	0.693938	0.651232	0.395786	0.273424	0.922858	0.332522	0.299132	1.40421	0.390607
AFG3L1P	9.71154	13.5669	7.68657	5.89811	20.4453	15.6028	11.3547	12.5805	16.2141	9.60885	13.6576	17.602	10.4412	14.4015	23.7748	10.4389	7.42528	28.7316	21.1567	15.6656	23.1466	5.15782	15.0756	9.91838	4.19789	18.6256	0.769324	0	16.6252	16.712	9.95312	18.1097	2.28744	47.7037	11.7707	1.44207	8.92329	12.3851	7.36237	8.64026	8.34883
AFG3L2	33.734	38.6049	45.0907	28.5197	24.1732	58.3951	39.121	31.673	36.6233	42.0504	27.5715	39.5596	38.7647	44.0213	21.6453	14.7741	13.9847	22.0155	12.5558	17.5392	26.0437	10.163	15.0433	5.70785	7.24743	21.6561	4.98074	6.25684	15.8286	14.0019	23.91	15.8049	5.92371	25.4486	21.285	7.15775	16.456	14.9093	9.89415	24.0329	7.86207
AFMID	0.681369	0.626335	0.488794	0.62851	1.3222	0.882506	1.00803	1.64364	1.26946	1.39918	0.5203	0.449341	0.576505	0.812749	2.16719	0.703151	0.30506	1.25511	1.12996	0.580697	0.314797	0.939746	1.36374	0.923634	0.421583	0.543456	0.663744	0	0.912619	0.726984	1.6787	0.86529	1.01495	3.10441	0.350184	0	0.599896	0.826289	0.229148	0.23665	0.654823
AFP	0.0180314	3.69106	0	0	0	0	0	0	0	0	0	0	0.0188716	5.29589	0	0	0	0	0	0	0	0	0	0	0	0	0.654924	0	0	0	0	0	0	0	0	0	0	0	0	0	0
AFTPH	16.0084	12.2623	17.2487	12.74	13.8232	12.6488	13.7056	13.3372	13.5237	13.8121	14.6613	15.3989	16.6224	13.645	2.48143	3.7532	4.10395	4.54087	2.31858	5.16335	5.17327	3.93218	1.49408	3.07111	3.99197	4.41565	0.903332	3.3863	5.36969	3.61681	7.48368	5.13339	3.22306	5.97474	4.73411	2.9538	3.97938	5.60912	8.78453	7.81564	6.67403
AFTPH-DT	6.08139	3.1552	9.68669	15.3719	3.28578	12.4925	8.79349	19.4162	6.43589	1.66295	11.4583	7.47669	12.8204	4.84806	1.01578	1.74254	0.922901	1.11879	0	0.483117	0	0	0.56729	0	0	2.18272	0	0	0.286515	0	0	0.981665	0	0	0	0	0	0.624946	0.533798	0	0.518845
AGA	13.869	10.3541	18.5025	13.3688	10.1168	10.4004	8.67859	16.0687	9.31686	14.9126	5.1121	9.53331	8.7844	12.4189	3.46072	4.3011	1.45984	4.17468	1.93577	2.46893	3.66471	2.46221	3.17519	6.81999	1.86227	3.71821	3.83949	8.95735	4.74126	1.22655	4.83661	7.88342	3.65312	5.33291	2.02567	1.55934	0.539802	2.71577	2.1341	2.23591	2.27273
AGA-DT	1.18135	0	0.0903736	0.311515	0.0706404	0.325117	7.32742	1.38222	1.95838	6.33158	0.0629535	2.77276	1.30384	3.65893	5.27391	2.33873	1.14087	3.31927	1.78786	5.01665	1.29502	0	1.12204	1.78808	2.52264	2.62114	0.780149	0	2.55012	3.48913	2.12488	2.91244	1.8557	1.548	0.823196	4.6308	4.38732	1.23607	1.28203	3.89415	0.513109
AGAP1	1.13306	0.893015	0.414391	1.69873	1.44647	1.89275	3.41	0.295547	1.32687	0.397302	0.444625	0.52606	2.18587	1.32803	2.06248	0.498703	0.43724	1.00961	0.597103	0.313899	0.983771	0.186759	0.975226	0.110134	0.267597	0.392536	0.512558	0	0.290874	0.641315	0.26903	1.2978	0.0507998	0.116535	0.281688	0.013344	0.135116	0.646539	0.0815459	0.266506	0.077255
AGAP10P	0.281207	4.45654	0.828226	0.489407	9.98818	2.27011	0	3.03232	3.63224	2.15308	0.329678	0.705858	3.23741	0.825915	3.94552	1.93382	0	2.89708	3.74511	1.25102	0	4.76361	4.40694	0	0.825667	4.03721	0	0	3.33865	1.30514	0.695478	1.271	8.09834	4.05331	3.23321	0	1.43598	2.65861	3.15944	0	4.70237
AGAP11	0.293686	1.61607	1.9565	0.0709895	0	0	1.28446	0.0425656	0	0	0	0.0438798	0	0	0	0.140252	0.259987	0.210114	0	0.272194	0	0	0	0	0	0.175682	0	0	0.161426	0	0	0	0	0	0	0	0	0	0.042964	0	0
AGAP12P	2.02877	3.67749	5.7744	3.34622	0	0.401416	4.62294	1.0378	0.302247	0.609155	0.116591	0.0713225	1.45717	1.98619	0	0.227967	2.95809	0	1.32447	0	0.599602	0.842332	0	0	0	0.571108	0	0	0.787149	0	0	0.299661	0	0	0	4.51387	6.09406	1.22638	0.838009	4.80804	0
AGAP13P	0.156426	3.61524	8.88522	4.31048	0	8.28705	4.39809	13.6031	0.891395	23.8041	2.29236	3.08507	8.26761	31.0115	1.82897	1.79287	2.49259	6.04332	1.30205	2.60963	5.89453	11.593	4.08573	0	1.14823	5.61442	0	0	4.64295	0	0	5.30261	0	0	0	0.887494	0	4.01874	3.02069	7.08999	0
AGAP14P	6.44229	21.3498	21.0147	16.797	14.5217	6.93913	24.4222	51.4909	13.1996	21.199	4.45525	11.291	42.1973	22.5354	10.1561	4.56301	35.3719	9.32169	43.3811	15.2961	6.54638	17.6266	15.1252	4.5194	1.06267	21.8235	7.88737	0	18.6203	18.4776	0	7.0886	3.12688	19.563	43	7.39227	20.3299	14.5796	11.9449	48.1191	12.9689
AGAP2	17.3413	14.2941	13.4094	21.001	24.3234	15.9737	18.6905	11.7348	15.4409	12.9397	10.4105	15.1155	16.3195	21.2646	42.0991	13.9234	24.9828	30.1881	19.2783	19.9506	13.2991	11.2303	23.596	27.0712	20.5724	24.2864	22.739	8.24597	9.69223	23.7119	6.21745	16.8116	6.95952	23.6118	16.6588	6.55177	16.6472	22.7341	18.2054	21.6616	19.5275
AGAP2-AS1	1.78446	0.122743	0.234629	0.647009	0.183398	0.281358	0	0.0969874	0.423698	0.213482	0	3.2994	1.40071	8.02533	1.95603	1.27828	1.77717	4.78753	0	4.34144	0	3.54241	5.09784	0	9.00532	1.60119	2.02544	0	0.735631	7.76446	0	1.26022	1.60593	5.02367	3.20579	0	2.84761	1.48995	1.37053	1.68501	6.66071
AGAP3	6.44818	5.79192	5.67432	6.35364	8.50339	6.65994	6.39746	5.89627	6.99437	5.65069	4.38908	5.55468	3.46122	9.12446	14.9314	7.00657	1.64253	11.8732	10.3914	7.13336	8.71805	1.2126	9.98412	3.99257	2.10178	4.58351	4.05596	0	5.57137	8.37222	4.10727	6.49235	2.63869	24.5566	1.42659	1.29961	2.9974	3.84283	0.467471	1.12475	2.56503
AGAP4	0.0927073	1.54843	0.573627	0.474546	0.986424	0.907987	1.10395	0.844135	0.352195	0.501049	0.2877	1.64262	0.530795	0.768803	1.59405	0.281265	0.231726	0.98319	0.544708	0.788471	0.904184	0.346422	0.783407	0.567471	0	0.587193	0	0	0.899242	1.64517	0.606924	0.451882	0	0.687791	0.313503	0	0.417713	0.650073	0.315924	0.164782	0.65137
AGAP5	0.877754	1.65602	0.857339	0.18186	1.85577	6.95935	5.87594	4.85246	2.62003	0.0600052	2.48074	6.07018	6.23372	3.03835	5.13144	2.15578	2.66413	3.49874	8.8718	1.39461	0	2.98708	2.45638	3.26208	0	1.35018	0	0	4.34216	3.63736	0	3.30605	0.451393	3.38891	3.00359	0	1.6008	1.7396	1.65097	0	2.24662
AGAP6	1.66311	4.11825	1.65567	0.129216	15.4322	6.44322	5.34401	1.96279	4.79503	3.21186	3.13357	4.20653	4.75559	10.6415	4.86136	0.680774	1.4197	4.58944	3.95523	1.81666	2.90969	0.471645	4.26635	0.309039	0	2.45164	0	0	1.5671	1.37837	0	1.67789	0	2.67545	1.99186	0	1.51655	1.19025	0.703836	0.448692	0.886822
AGAP7P	8.7116	12.7054	3.65051	4.6224	5.1245	11.6139	13.5411	16.6913	17.2203	9.96447	19.0978	25.6512	18.1239	19.3457	0.828112	2.84119	7.90009	8.81686	4.12675	5.90788	9.60804	2.99946	2.77488	0	1.03978	6.60939	1.28624	0	5.13875	3.28719	0	2.13413	4.58928	8.29468	6.78608	0	13.5627	5.24041	7.14931	6.42035	4.65284
AGAP9	0.0356939	0	0.0750912	0	0	0.360185	0.267619	0.06208	0	0	0.418463	0.319984	0.0373571	0.209669	1.25202	0.409104	0	3.98374	2.97107	3.17587	6.99419	0.377906	6.05993	0	0	1.0249	0	0	2.58976	3.31327	0	0.806646	0	5.14491	0.683991	0	0	1.39386	0.125322	0	0
AGBL2	0.0254629	0.00254755	0	0.0033572	0	0.00583964	0	0.00201299	0.0879395	0	0	0	0.00121133	0	0	0	0	0	0	0	0	0	0	0	0	0	0	0	0	0	0	0	0	0	0.022179	0	0	0	0	0	0
AGBL3	0.50587	0.729898	0.526774	0.652698	1.0266	0.9646	1.7315	0.853342	0.861275	0.981261	0.111572	1.12388	0.843742	0.90189	0.257162	0.0921087	0.0629051	0.181565	0.126744	0.0376336	0.114757	0.00895628	0.342476	0.0176054	0.012419	0.176101	0.245804	0	0.0557969	0.0392618	0.52304	0.197545	0.0609042	0.0304833	0	0.0959894	0.129593	0.066068	0.0801928	0.0511225	0.0404167
AGBL4	0.0388059	0	0	0.161807	0	0.0734227	0.0727379	0.00421828	0.00921397	0	0	0	0	0	0	0	0	0.0416448	0	0	0.0731151	0	0	0	0	0.0174102	0.176185	1.10662	0	0.0562833	0	0.0365405	0.10477	0.349592	0	0	0	0	0	0.0732862	0
AGBL5	4.70243	5.74153	5.98375	8.94478	9.07235	9.6995	8.82763	6.96052	12.8825	6.83975	8.22127	8.54003	7.36735	11.5548	2.54855	3.64498	4.02367	4.90839	5.23476	3.45751	5.54757	5.03162	3.17326	2.82591	3.19996	4.92484	0.9085	0	4.28953	3.73148	6.18616	5.03356	3.29295	4.8286	3.21825	7.13616	3.10197	5.55945	3.01728	3.23916	3.45712
AGBL5-AS1	0.209015	0	0	0	0	0	0	0	0	0	0	4.87173	0	0	0	3.59341	2.22038	7.17778	10.4387	0	3.15048	0	0	0	36.8219	1.50038	0	0	4.1359	4.85041	0	0	3.00965	15.0636	0	0	26.6833	2.57749	0	0	4.99309
AGER	0.00473848	0	0	0	0	0	0.0177636	0.0988958	0	0	0	0	0.00495928	0.445347	0	0	0	0	0	0	0	0	0.0618827	0.0986163	0	0.0340145	0	0	0.0312544	0	0	0	0	0	0	0	0	0	0.00831846	0	0
AGER_2	0	0.0135693	0	0	0	0	0	0	0	0	0.596258	0	0.00645203	0	0	0	0	0	0.205256	0	0	0	0	0	0	0	0	0	0	0	1.1435	0.975223	0	0	0	0	0	0.0126703	0	0	0
AGER_5	0	0	0.0129692	0.0357635	0.0405493	0	0	0.010722	0	0.0118003	0	1.47005	0.00645203	0.0543185	0	0	0	0.105852	0	0.0685639	0.0929217	0	0	0	0.0905036	0	0	0	0	0.14306	0	0.0464392	0	0	0	0	0	0.0126703	0.18398	0	0.368172
AGFG1	35.875	30.2582	36.6321	34.3723	26.3486	28.9992	38.6508	26.9041	32.9912	32.4203	33.1137	37.3772	32.9029	29.5288	21.0852	13.1723	13.5304	11.4214	8.94077	18.4127	33.4576	9.85944	6.20952	24.8669	21.0133	14.0946	14.5854	43.4639	14.3809	9.49031	17.5172	11.5061	7.34312	29.6955	12.6993	13.6978	12.8949	15.5699	22.1174	30.7443	8.12161
AGFG2	5.73876	4.31091	5.7036	7.04541	7.15846	7.6594	5.62685	4.90126	7.91158	6.47465	5.21389	5.79629	6.99525	13.5141	10.7998	6.64116	5.81468	8.70096	8.82744	3.18653	2.57825	3.12395	5.4171	1.77994	0.251116	7.73555	1.86383	3.15898	2.76416	4.76331	0.687441	6.44262	1.2315	1.92619	3.44168	0	0.982653	3.53314	1.98937	2.19664	1.17478
AGGF1	123.713	223.884	160.757	122.937	105.805	122.386	153.762	140.594	161.878	181.073	165.553	117.03	175.981	187.249	37.0608	40.245	56.6576	84.2452	25.2778	34.6197	24.8897	78.1702	48.8312	30.416	90.0021	57.9049	18.6134	37.9395	66.4765	43.1648	42.2475	63.1962	15.0316	81.3902	67.6505	33.3825	96.4377	66.1212	67.7396	111.262	35.3662
AGK	4.03274	2.16103	4.22512	2.34692	3.99673	2.69465	5.14322	2.69208	2.91585	4.80539	2.45578	2.31648	3.23661	4.64942	0.710452	0.69643	0.8833	0.713857	0.585633	0.533524	1.68714	0.575604	0.334122	0.066557	0.751196	1.6988	0	3.33525	0.37969	0.222642	0.435015	1.73454	0	0.0576207	0.612831	0	0.163308	0.64414	0.297553	0.773071	0.420185
AGL	7.49761	8.17699	8.47102	7.84161	4.7149	7.75448	13.466	6.15764	4.93893	9.09155	5.41281	8.04006	6.09118	7.2705	0.603858	1.2247	1.02161	0.993819	0.770836	1.16861	1.53008	0.791917	0.4419	0.77834	0.758206	1.85368	0.194054	6.53928	0.681304	0.206639	6.7389	1.48912	1.69248	2.85578	0.44365	0.484995	0.454708	1.2335	1.26306	0.968629	0.872142
AGMAT	10.4172	6.85449	13.7405	5.51569	7.88522	5.4228	5.26891	8.05239	6.80519	12.5548	3.95783	9.04216	6.92227	14.5693	16.1111	9.63379	12.0031	9.46393	7.79929	2.75853	3.32313	4.6684	7.1981	9.75026	3.64124	16.8152	46.0444	0	3.09015	4.4767	0	3.94438	6.74601	1.98615	1.0562	9.38134	7.74004	3.56836	1.98356	0.832727	2.96253
AGMO	1.49595	0	0.881193	1.00985	0	0	0.0407857	0.217606	0	0.0208252	0.175381	0.117039	0.222039	0.015977	0.127207	0	0	0	0	0	0.0819946	0	0.0710421	0	0	0	0.592744	0	0.0358804	0.126237	0.0672686	0	0	0	0	0	0	0	1.04092	0	0.194926
AGO1	7.97763	7.0626	9.41466	8.80065	8.00039	8.80281	7.30227	6.74161	7.80616	8.52707	6.93368	10.3193	7.56618	7.91166	3.16772	4.17612	2.71336	5.899	2.8121	3.9571	6.54371	1.95259	2.1421	3.26079	3.31849	3.49713	0.622433	2.19855	3.2941	2.04521	6.23632	4.22315	2.30308	4.74907	5.98919	1.87973	3.35452	4.17788	5.61568	3.55075	2.88514
AGO2	15.7196	18.1049	13.4872	19.0316	16.2008	13.5732	16.9854	18.0395	15.5903	16.1758	25.2415	19.2461	15.9766	18.7494	16.3856	16.7077	28.7376	26.9721	8.79755	30.0138	14.304	28.7703	11.8907	7.81402	16.9909	24.1288	3.75024	6.97484	40.4164	21.3904	11.5145	17.0549	3.60875	28.6999	40.3092	9.03206	24.2058	42.7509	23.6149	27.1716	29.6323
AGO3	9.86027	9.7065	9.45746	10.4913	8.41117	10.3052	14.1034	8.74181	8.76745	10.4549	6.23433	13.8219	11.0162	8.75426	4.51967	2.31103	1.86452	4.60129	3.70455	3.90414	5.51158	1.15035	3.6975	2.69612	1.38038	4.12474	1.21428	1.74784	2.87354	2.66688	3.84992	3.0457	1.44417	4.10354	2.46246	0.900965	2.58745	2.74845	3.96889	3.72508	1.77198
AGO4	19.9597	9.93597	15.4157	15.3826	14.6502	13.6176	12.8323	9.29056	16.3327	11.6277	14.4062	20.8778	15.4098	17.0258	6.64902	6.27148	5.51421	11.2025	5.13709	6.006	6.82737	4.29388	3.58378	7.20196	6.39083	4.73084	10.9279	16.6417	6.78212	4.70578	8.36772	4.91474	8.6169	9.27304	11.0662	5.12721	9.62343	6.2833	23.7524	14.1529	9.79371
AGPAT1	0.74221	3.16417	0.0493082	0.974461	0.436806	0.315351	0.849364	2.16052	0.0296806	0.0149547	0	0.0700384	0.891269	0	0.0913481	2.68636	2.73885	0	0.650311	0.0868922	0	4.88028	0.408125	2.27636	0.229394	1.57031	0	0	1.39136	0	7.92217	2.41298	0	1.54842	1.1977	7.35812	10.9713	3.06695	0.0274307	1.18037	2.51959
AGPAT2	20.2701	17.7715	11.4832	28.5322	38.8952	23.2371	13.2154	14.7347	28.6208	14.4207	17.8313	29.6656	7.73604	44.4209	70.4691	63.3761	37.4489	57.8453	34.5491	56.9137	33.4242	26.1864	37.8701	31.3582	33.8065	41.4274	47.4991	93.2708	48.1916	48.8203	43.2413	49.8987	61.4041	102.445	51.7543	45.1627	50.8109	31.5522	36.8321	38.6566	39.3901
AGPAT3	4.50488	4.36698	4.78905	4.17805	5.69888	4.11986	4.30349	6.15535	5.28119	3.36997	6.1424	4.51706	3.81782	4.48374	9.43326	5.56887	4.14197	6.56609	6.29117	5.63738	6.53252	3.31039	7.28545	5.10282	5.28376	7.01869	1.93362	0	9.85672	11.8496	3.50487	5.72176	1.26322	10.6727	5.99164	2.1781	4.32667	7.40023	3.90811	4.14619	4.92582
AGPAT4	7.32033	6.64364	6.7102	6.4531	10.2404	11.6624	13.2416	5.62671	8.74003	8.95267	7.80422	8.35464	8.78477	8.47011	3.65079	3.74028	4.44566	4.44917	3.10438	4.19619	4.3469	2.75486	2.94504	1.75996	0.827656	3.96911	0.472542	0	5.02004	3.42168	2.01102	4.37754	0.156113	7.50107	5.02771	0.22144	2.65743	4.34958	1.86521	4.32431	2.92664
AGPAT4-IT1	4.20578	13.5841	7.40532	13.3928	29.7687	37.5965	42.6727	16.7764	14.5884	21.1762	19.4281	30.4085	32.2476	28.1959	11.2247	7.59741	10.6839	10.2043	12.9376	5.08436	8.26874	2.90402	13.1344	6.65987	0	7.8758	0	0	14.4734	3.1826	2.82654	20.6622	0	27.181	8.76021	0	5.83607	12.4023	6.82152	9.66943	4.91432
AGPAT5_1	0.0488963	0.251126	0.274308	0.14183	0.214413	0.0822348	4.88807	0.566946	0.185757	0	0.0477703	0.0876675	0.136466	0.14361	0.190568	0	0	0.139929	0	0	0	0	0.212855	0	0	0.116998	0	0	0	0.37823	0	0.122778	0	0	0	0	0.416147	0.0669968	0.0572253	0	0
AGPS	20.5082	16.8654	18.8621	17.2929	12.4249	16.6005	18.2188	12.7442	14.7398	16.7632	11.1508	14.5966	18.6074	18.7472	3.83657	3.53215	2.59077	3.0455	2.10382	2.93434	3.97678	1.38493	3.15604	4.38347	2.21331	3.75597	3.30164	13.5361	2.95399	4.32182	5.37364	4.37576	6.67224	4.11449	1.82688	3.82397	1.35859	3.0029	2.31193	3.75161	2.30392
AGR2	1.33573	3.66123	2.17381	0	0	0	0	1.22732	0	0	3.47172	1.85264	0	0.222062	0	0.144429	0	0.43274	0	0	0	0	0	0	0	0	2.74616	0.547579	0	0	0	0	0	0.454085	0	0	0	0	0.13273	0.761533	0
AGRN	1.70623	3.47659	1.06249	0.955892	2.00088	1.49546	0.972241	3.53051	1.46678	1.1011	0.177172	1.08381	0.465311	0.922071	3.87592	1.1063	0.932164	2.22656	14.3807	1.36631	5.17299	1.58968	4.25281	1.58272	2.43331	2.22562	4.46201	5.8467	3.06111	13.2586	0.361699	9.81235	2.1901	14.5102	5.23135	0.0221266	0.497876	1.21434	1.81088	1.88549	41.7612
AGRP	13.2828	24.7388	4.29905	12.3489	0.560057	14.6065	36.3885	7.40446	1.29388	0	0	18.93	9.26784	0	9.95549	5.8554	7.23613	30.7022	34.0193	0	12.8341	1.80296	13.3437	0	0	12.2242	0	0	25.8343	27.6628	0	24.3735	0	36.8189	16.3163	0	0	8.39996	29.8951	0	6.10211
AGT	1.32011	0.352204	0	3.30699	0	0	2.69936	0	0	0	0	0	0	0.822437	0	0	0	0	0	0	0	0	0	0.832539	0	0	0	0	0	0	0	0	0	0	0	0.907843	0	0	0	0	0
AGTPBP1	41.456	29.1511	34.7838	35.7536	24.9638	33.4928	39.0325	32.8429	31.837	37.9488	36.3329	41.5615	46.7918	34.0275	5.89871	7.11667	11.5655	11.7691	4.0509	11.8285	11.5409	13.2257	5.47906	7.26891	14.5819	10.5557	1.44764	25.6144	13.3935	6.54742	9.42925	8.14595	4.33448	10.6205	12.4613	9.22365	14.0862	11.1837	21.4859	23.8963	12.0518
AGTR1	0	0	0	0.0151866	0	0.13208	0	0.00910593	0.318241	0	0	0.835449	0.142469	0.0153772	0.183647	0	0.0556182	0.044949	0	0.407608	0.0789163	0.110863	0	0	0	0.112749	0	0	0.241734	0	0.841661	0.0788795	0	1.13199	0.100328	0	0	0.344339	0.0183823	0.316404	0.0625359
AGTRAP	25.6779	14.5405	13.9549	16.7862	16.2195	16.4357	16.7827	10.1442	24.4049	14.2821	14.2412	22.8725	15.5228	17.2107	34.2575	47.5562	28.2252	55.2301	23.4792	34.2056	16.8697	21.5795	19.4884	19.6945	23.5106	27.4986	14.8722	81.2545	49.2741	29.9843	83.3774	43.9368	38.6514	59.8397	81.0797	55.3418	24.8587	29.679	103.941	64.0625	64.5583
AHCTF1	14.217	12.0498	15.1066	17.2728	10.33	15.2994	14.9896	10.0298	11.5858	13.8657	15.1882	18.553	16.7256	13.276	7.95497	2.94604	4.91845	6.5036	4.93945	10.2142	16.3656	3.06083	4.62717	7.4191	6.11104	4.59524	12.7901	2.33779	3.62019	4.79208	4.74427	3.58599	1.59628	3.58354	6.0398	2.62684	7.9642	4.88748	7.82077	11.0016	5.30951
AHCTF1P1	16.1358	10.1993	14.775	14.2264	6.99929	10.2498	11.9312	6.66266	4.00581	11.2583	7.11659	16.0609	10.0131	7.92699	1.58351	2.49469	2.98019	4.15258	1.44939	4.73397	9.332	1.63872	1.13702	1.4093	0.994126	4.37482	1.40545	0.420366	3.06273	0.44898	4.42613	2.47766	1.81083	2.44015	3.33675	1.97585	4.93989	3.04198	7.4213	10.5231	5.66179
AHCY	5.13077	4.55893	4.20665	3.62298	3.4106	4.23502	3.03924	7.05516	2.70991	3.19142	2.45173	3.42591	3.07319	3.84514	2.94758	4.6132	2.37373	2.95135	1.38303	1.91168	1.16587	2.09279	2.54405	6.73712	0.462624	4.11284	2.80938	3.23662	2.85322	2.12735	1.59414	2.69751	7.67254	4.07762	1.81158	5.81869	1.1703	2.7143	1.383	1.385	2.36101
AHCYL1	12.1671	9.47417	12.244	9.33773	9.06012	10.6219	10.1109	10.6832	11.2335	11.5365	7.9473	12.9801	9.98927	13.9916	2.67247	7.0181	3.19487	4.54432	2.96396	3.58571	3.08256	1.85954	1.94811	2.2032	3.99135	4.66317	4.4568	4.12973	3.93565	2.12167	6.57524	4.98417	4.43447	6.84925	3.36567	2.48439	2.33436	4.05486	4.75592	4.79823	2.96001
AHCYL2	1.98839	1.10284	1.67854	1.7373	1.85554	2.01815	2.25714	1.00324	2.5113	2.29492	1.18469	2.22319	2.46221	1.9044	1.55073	0.790223	0.67092	1.18384	1.06892	0.913149	0.650508	0.312045	0.866043	0.67911	0.216344	1.34497	0.917574	0	0.958121	1.49005	1.10641	1.01495	0.33345	1.28965	0.584956	0.226939	0.886901	0.835076	0.572841	1.04961	0.490339
AHDC1	1.57673	1.32391	1.60881	1.21503	2.65988	1.85335	2.08973	0.849962	1.13026	1.81948	1.23401	1.47703	0.921772	2.85804	2.29815	2.142	1.79135	2.41593	2.64631	1.63655	2.93028	0.784638	1.47282	0.961188	0.299594	3.52348	1.0143	0.0233364	1.3602	1.81951	0.703936	3.77037	0.494903	1.89649	1.56423	0.109688	0.658164	1.30684	0.744786	1.00609	1.20593
AHI1	0.8817	0.903651	0.712903	1.09301	0.722765	0.64083	0.995745	0.446387	0.548586	1.1601	0.599321	0.89577	0.787097	0.718211	0.135564	0.172151	0.235139	0.208131	0.0965085	0.16412	0.214481	0.089276	0.0550611	0.0109682	0	0.264818	0.0382839	0	0.111236	0.13453	0	0.265991	0.0607092	0.0759641	0.0807925	0.161463	0.255665	0.276207	0.130451	0.0318493	0.0944233
AHI1-DT	0	0	0.367402	0.0361836	0	0.0629391	0.935281	0.0216958	0	0.0477555	0.658104	0	0	0	0.291706	0.214462	0	0.214192	0.207667	0	0.188026	0	0	0	0	0	0	0	0.0822794	0	0	0	1.25735	0	0	0	0	0.0512766	0	0	0
AHNAK	423.556	278.63	371.236	377.665	408.472	335.98	368.09	273.542	368.382	325.306	282.596	383.653	377.505	407.016	153.484	187.312	77.1058	212.063	110.223	133.151	107.45	43.6481	134.151	53.1699	27.869	151.094	35.028	20.782	124.378	66.0662	136.064	131.165	27.1234	347.274	48.3515	4.51802	113.555	116.267	31.7176	39.8766	39.3938
AHNAK2	0.878291	0.634117	0.432442	0.456219	0.532634	1.09999	1.27265	0.449598	0.757248	0.494813	0.483803	0.242908	0.407454	0.288144	0.109246	0.0803176	0.0496285	0.294127	0.440713	0.0692783	0.0938899	0	0.14236	0.356501	0	0.0335356	0	3.48497	0.0205429	0.180689	0	0.0469231	0.358772	0.982021	0.0596823	0.0176703	0.119281	0.0224041	0.00546755	0.0470548	0
AHR	222.931	133.376	136.91	214.225	189.261	114.9	117.705	169.317	121.099	205.629	128.723	230.08	168.612	162.193	52.1022	63.059	22.2169	55.9775	86.244	64.4593	170.597	9.11743	97.6471	118.344	17.0573	57.794	268.1	4.75187	61.1285	36.7961	126.943	57.663	258.038	177.817	38.7668	12.4085	42.9279	54.8112	13.414	27.2603	34.1233
AHRR	0	0	0	0	0	0	0	0	0	0	0	0.203621	0	0	0.177049	0.0867774	0	0.130002	0.378126	0	0.114121	0	0.0988775	1.103	0	0.0543491	0	0	0	0.527097	0	0.114068	0.436081	2.45546	0.145085	0	0.966562	0.124488	0.0664571	0	0.180867
AHSA1	46.4963	49.7768	79.019	30.6306	39.7519	65.4113	68.9427	68.944	27.0329	57.0947	51.5204	44.4495	85.1515	37.7906	18.9953	45.8061	29.3392	32.6376	18.391	24.5734	21.0595	27.1767	10.6084	27.0488	18.1264	53.4121	7.08094	153.9	28.9324	32.4227	37.7689	55.0717	36.9612	45.0779	23.0376	18.0659	11.6145	29.784	36.3348	24.545	39.1979
AHSA2P	25.1264	29.4174	40.833	42.5587	48.1789	44.495	62.9951	31.08	39.0057	38.0334	34.7923	51.2078	37.6817	43.4942	58.4263	18.247	16.9365	48.454	39.5085	26.9522	40.3722	15.3364	40.6308	19.5291	19.1258	21.6792	6.45254	0	23.3753	43.8687	12.4487	21.5836	0.983866	33.8139	25.7504	1.39558	34.0773	20.6154	18.5363	27.5283	13.4389
AHSG	0	1.02542	0	0.0397446	0	0	0	0	0	0.0262276	0	0	0	1.81095	0.160207	0	0	0	0	0	0	0	0	0	0	0	0	0	0	0	0	0	0.986494	0	0	0	0	0	0	0	0
AHSP	116.272	202.499	90.5444	102.003	72.8183	67.8047	171.999	131.795	106.156	144.37	429.796	81.2002	122.247	152.664	50.5303	200.846	379.228	93.5199	14.7833	227.159	46.4019	520.863	41.75	179.885	220.757	404.571	10.7514	0	555.27	189.589	106.884	418.76	46.8851	468.264	367.565	225.042	515.441	1491.74	374.456	168.153	1834.28
AICDA	0.0541571	0.655627	0.0284833	0.0392725	0.0445278	0	0.0507561	0.0235479	0	0.0259161	0.0793649	0.364124	0.325913	0	0	0.0775898	0.143829	0	0.225394	0	0	0	0	0	0	0	0.491763	0.29417	0.26791	0	0	0.203982	0	0	0.259449	0	1.38276	0.166962	1.11711	0	0
AIDA	70.9023	82.4499	77.913	76.0932	49.6726	62.4245	76.3301	140.012	54.1102	76.2755	74.8063	76.636	99.2749	75.2432	7.50447	13.6171	44.3912	22.5102	3.63742	11.543	8.02768	39.0373	8.56046	5.68414	25.4611	29.0163	0	3.85719	52.4228	12.0423	10.6388	22.5287	4.91592	15.9931	14.3928	7.90281	20.5717	59.109	28.0249	27.2342	58.2313
AIF1L	0.38403	0.144588	0.0106303	1.48035	0	0	0.644054	0	0.307143	0.212788	0	0.0271791	0.0951924	0.267136	0	0	0.161036	0.0867629	0	0	0	0.213994	0.0659904	0	4.59929	0.108817	1.10119	10.7592	0.0666581	1.05535	3.62415	0	2.47383	1.54772	0.290488	0.286686	1.16114	0.280404	0.0354825	0.305369	0.0603551
AIF1_2	46.9651	8.13058	8.57839	12.2452	4.25983	7.74539	0.359679	3.42085	0	6.61148	0	3.01039	6.17556	4.3678	0	8.52242	3.05769	9.47269	3.19448	0	0	3.55533	0	3.99357	0	0.344364	0	0	4.7463	6.67952	8.89837	2.52963	2.76307	0.864342	1.83856	4.3548	1.22485	2.36632	0.252649	1.44956	1.146
AIF1_4	0.431753	1.3727	0.302767	0.278301	0.315543	1.45226	0.179839	0.166871	0.182247	0.459131	0.281207	0.258034	0.0502078	0.563587	0	0	0	0	0	1.06709	0	0	0	0	0	0	0	0	0.31642	0	1.18645	0.361376	0.690767	0	0	0.544349	0	0.59158	1.0106	2.89912	0
AIFM1	7.6229	6.06602	13.4527	11.3339	6.56418	14.0598	15.6553	10.1337	10.4114	9.78631	4.8149	11.066	8.05843	8.25203	4.12881	5.71904	3.75127	4.28388	5.23965	3.41514	5.32265	3.25103	2.90736	3.03552	0.338096	7.60457	1.95177	1.8347	5.82292	3.38475	4.27179	7.11284	2.10022	5.94748	1.61815	5.7491	1.76403	3.45529	4.56851	3.94334	3.576
AIFM2	2.37879	2.42349	5.26176	2.79943	4.11285	5.00659	14.2172	11.0642	10.8961	7.41545	4.78082	5.14238	5.50565	5.26989	8.90026	2.64854	2.16601	5.71831	4.52581	2.41889	2.86844	2.15874	5.32561	0.565793	2.7938	4.29335	0	0	1.70351	5.99341	3.19373	5.32462	1.9573	2.69404	2.34432	0	0.694129	2.98932	1.59881	2.46442	2.27305
AIFM3	4.65421	2.63009	4.1741	2.84551	6.37982	4.05643	5.44723	3.14297	2.74607	1.99072	4.32364	5.72621	3.28856	2.94622	14.9197	2.74751	1.01862	8.54877	11.0511	2.54306	3.33532	0.39046	9.53634	6.60076	2.0574	2.96503	0.803708	0	6.22728	15.7473	6.01987	3.55602	1.91174	15.8146	2.68551	0	3.0132	2.65292	0.543838	0.44575	2.11442
AIG1	2.76183	3.51003	3.052	6.86602	1.34043	1.04259	2.19572	2.44139	1.96525	2.43049	2.07588	2.11561	2.52808	2.41087	0.299924	0.334839	1.05972	0.991017	1.25738	0.269445	0.730334	1.08634	0.539723	1.63123	1.48542	0.5831	0.621133	1.33142	0.610982	0.42992	5.21629	1.22381	1.78526	0.539207	0.327703	2.10219	1.78292	2.96703	1.77375	1.29184	0.646829
AIM2	2.13384	3.06312	6.03829	4.8944	4.97726	3.657	1.91289	5.45593	8.41485	4.32865	4.69058	2.12084	5.53462	5.24534	0.67797	1.62824	2.03272	2.9371	1.15836	2.96654	1.66061	6.99856	1.43879	2.41353	8.1721	1.4152	0	27.2126	8.75834	6.0552	7.02695	3.27599	2.83879	3.02974	8.55581	4.34254	3.99733	1.15599	50.1229	23.6533	14.1289
AIMP1	22.0487	21.7279	15.5462	18.6663	17.926	20.6827	24.7272	14.9582	13.1685	21.1262	10.0564	21.3466	21.2253	23.1056	4.40529	4.54866	2.72168	5.17549	6.77407	5.69895	9.08652	1.80836	4.46124	2.71831	1.25376	5.66163	0.547393	1.20064	3.54546	2.56473	3.54094	4.5033	0.940372	9.23231	1.82906	1.5391	2.30877	3.44852	2.07247	3.49132	1.5601
AIMP2	2.66657	3.12457	1.61694	1.86543	3.24998	4.55064	2.67552	3.20552	1.90688	1.51624	3.448	3.03732	2.76619	3.84679	2.2008	1.8877	0.916466	1.81799	2.35014	2.79127	2.71895	1.57767	3.07273	0.979341	0.115139	2.19565	2.56376	0	2.74171	2.54802	5.23714	2.83584	4.96896	3.5327	2.55493	8.63238	0.400494	1.88595	1.84494	2.8438	1.6862
AIP	47.3115	59.6454	82.0621	41.1227	65.9412	64.4513	64.4006	59.4159	73.0101	48.4033	40.2131	55.4588	55.5433	55.3426	67.5256	60.8638	35.7015	60.7871	40.4672	30.3014	60.2468	24.8726	44.1031	43.1203	19.1605	48.7177	13.0362	20.2044	34.9723	45.431	33.8926	57.7609	29.5991	49.6763	25.9479	24.8061	29.1581	24.3431	24.6876	16.2677	20.071
AIRE	0.031615	6.81958	3.65806	0.0917035	2.0795	0.957074	5.8074	2.85926	1.80158	1.87598	1.48257	4.02453	0.0330881	0.0928544	2.58754	3.08	2.35094	3.25708	9.47357	2.10971	1.90613	0	8.25759	0	0	2.49638	0	0	1.87676	0.733661	0	4.2868	5.91802	0	1.21166	5.38109	0	0.584798	0.499505	0.955296	0.377621
AIRN	3.56985	5.51634	5.82414	6.63554	8.05062	4.55802	3.38663	2.10339	3.98552	4.1557	7.64434	8.43819	6.0999	2.86726	55.539	7.51511	23.5276	23.0173	17.4648	26.9011	29.4299	17.895	18.6483	40.3315	28.2362	5.43891	11.1138	0	31.5232	59.8493	11.7118	15.2569	0.419617	8.92599	47.1875	6.61347	18.9734	10.4515	51.2864	24.6556	44.728
AJAP1	0.21941	0.192191	0.442744	1.24038	0.559603	0.271108	0.646269	0.0389392	0.323208	0	0.00656195	0.16458	0	0.111786	0	0	0	0.0384426	0.149086	0	0.0337466	0	0	0	0	0.0160714	0	2.43222	0	0	0	0	0.0322381	0	0	0	0	0.0046015	0.00786074	0.067651	0.0267419
AJM1	6.68068	4.57753	15.2547	11.8511	13.0739	11.4214	16.7654	12.7076	6.01287	5.60126	8.41476	9.5362	4.17978	17.5133	77.4663	20.6719	16.0317	47.4011	44.1189	22.5157	63.2483	15.1984	68.2594	14.1718	2.97204	28.6681	6.01613	19.5935	10.6824	58.0838	0.455167	59.8915	4.24008	15.585	35.6198	0	6.57861	17.8914	5.75093	6.67329	5.05597
AJUBA	1.34877	0.34173	0.653234	1.09769	0.797811	0.979163	2.25532	0.151888	0.0368632	0	1.73483	1.14824	0	0.398989	1.4749	0.111215	0.10308	0.916368	0.323074	0.10792	0.585037	0.205468	0.760336	0.605835	0	0.696545	1.05732	0	0.128005	0.225178	0.119992	0.365478	0.558887	0.174831	0.929716	0	0	0.0199432	0.528068	0.293203	0.347703
AJUBA-DT	0	0.807574	0.688737	0.540303	0	0.427192	0.359726	0.392688	0.364543	0.0324135	0.314331	0.283369	0	0.746023	0.395985	0.0323474	0.119925	0.436141	0	0.0627781	0	0.0597614	0.368579	0	0	0.243112	0.205018	0.12264	0.335077	0	0	0.170082	0	0	0.43266	0	0.14412	0.174017	0.703546	0	0.337104
AK1	50.4642	52.2878	29.935	74.5261	50.7275	28.6399	65.5027	24.3176	32.1684	36.1907	124.139	38.9799	28.266	66.6366	26.7473	13.8435	36.4523	21.6917	10.6576	20.0313	9.64961	44.9154	22.2951	4.79647	21.178	36.274	2.48027	9.82941	83.5516	40.6074	4.43328	23.2126	2.94985	19.532	37.7848	10.2669	41.1911	29.5434	26.3584	44.3631	22.0224
AK2	14.6855	12.2262	17.7255	12.3921	17.9994	13.6336	15.3756	16.7748	13.9599	15.6128	10.7265	15.6656	13.342	14.7552	3.49357	5.59426	3.94301	5.81559	2.68791	2.70394	2.82533	2.29892	2.90843	3.16717	1.2533	4.44958	2.76371	7.37906	4.14973	3.5746	6.81602	5.55016	7.18852	6.38667	2.59613	4.9067	2.84309	3.68845	2.69763	3.08429	2.15022
AK3	10.1432	13.3571	11.3274	17.2634	5.52778	6.77589	10.9602	9.04552	5.24453	9.69974	8.03116	8.04609	12.0126	12.0658	2.14565	3.15495	3.45585	2.54227	2.70783	1.9946	3.89763	2.34032	1.63403	1.4756	2.51039	4.85009	1.36337	3.80593	1.70558	1.83893	6.24054	4.30425	3.42314	3.15611	1.03898	2.93418	1.59732	2.45158	1.42774	3.15061	1.29523
AK4	0.155049	0.143116	0.0420883	0.493263	0.723762	0.0252353	0.318749	0.187026	0.142507	0	0	0.457341	0.24341	0.976872	0.0584795	0.171976	0.0265661	0.150289	0.0416318	0.194694	0.301555	0.0794307	0	0.468413	0.917837	0.125661	0.272495	0	0.115464	0.406235	0.216472	0.0565152	0.144038	0.450579	0	0	0.191554	0.0925165	0.109754	0.0755651	0.179222
AK5	3.34643	2.0889	3.00058	5.58558	2.72194	5.52601	3.8473	1.10838	3.18613	5.0167	3.34753	4.65945	2.60439	2.49563	1.35477	0.0948595	0.586139	0.805291	1.10225	0.030683	0.2495	0.20446	0.900721	0.344493	0	1.76253	1.90386	0	0.21836	0.064021	0	1.10145	0	0	0.105732	0.0313044	0.0704389	0.102062	0.0581173	0.333446	0.0988563
AK7	0.0531932	0.00616227	0.153133	0.284225	0.00920742	0.028251	0.0419812	0.0584306	0.0744508	0.648428	0	0.00501955	0.064462	0.0575585	0	0.128352	0.0297408	0.0240356	0	0.0622744	0	0.207487	0.0365622	0	0	0.200968	0	0	0.110796	0.129937	0.588542	0.105448	0.322501	0	0.107297	0	0.428889	0.437306	0.196592	0.169191	0.267519
AK8	0.122987	0.143315	0.365272	0.188863	0	0.0182508	0.0135604	0.0817865	0.151162	0.00692397	0	0.246449	0.147647	0.148737	0	0	0	0.0621104	0	0.0804616	0.109046	0.0382975	0.0944803	0	0	0	0.394151	0	0	0	0	0.0544977	0.572946	0.521392	0.138633	0	0	0.0594759	0.0127003	0	0
AK9	1.1052	1.35411	1.70203	0.937136	1.13116	1.06635	1.87226	0.916617	1.33222	1.58857	0.59577	1.2973	1.40678	0.778887	0.267574	0.297008	0.228807	0.433395	0.145667	0.134747	0.243489	0.399068	0.0703216	0.0840484	0.513831	0.347878	0.122236	1.22843	0.364045	0.203055	0.349579	0.425908	0.20353	0.630617	0.219267	0.198576	0.171855	0.318175	0.952374	0.6915	0.225107
AKAIN1	0.722347	0	0	0.644696	0	0	0.36453	0	0	0	1.26214	0	0	0	0	0	0	0	0	0	0	0	0	0	0	0	0.504549	0	0	1.28945	0	0	0	0	0	0	0	0	0	0	0
AKAP1	1.5475	3.22116	4.82305	2.8484	4.27259	4.54976	2.88631	5.26995	4.26768	3.99705	1.94862	3.33632	3.74909	3.16471	1.31794	1.97073	1.17713	2.3619	2.76702	1.01992	2.41894	0.78886	1.44712	0.99402	0.981663	2.9897	0.346958	0	1.46176	0.620691	0.614251	2.57612	0.165058	2.54725	0.951865	0	0.292677	1.08767	0.462837	1.27003	0.410753
AKAP10	24.337	24.0018	26.5051	24.1519	25.2566	20.2929	30.053	21.5085	15.6776	24.9096	16.6075	26.9582	24.7416	22.9968	16.4032	10.3368	11.8549	21.4688	13.0424	8.86539	15.1044	9.78967	10.7074	8.43687	14.5776	13.4384	6.61763	23.5538	13.8201	10.0417	11.0962	14.0337	3.73849	26.426	15.1003	9.51011	11.281	15.6058	23.0851	19.2688	12.9486
AKAP11	10.8528	11.8286	13.1026	12.1363	6.26856	10.2709	11.5107	9.1573	8.84169	11.9202	7.51794	10.5898	11.6784	10.7384	0.748875	1.96348	1.19684	1.57676	1.15618	0.926907	0.918885	0.776154	0.6349	0.738757	0.37385	2.69213	0.168169	0	1.38444	1.00282	1.50771	2.03456	0.72225	1.80747	0.665432	0.192638	0.394055	1.49243	1.03362	0.979329	0.663636
AKAP12	0.43114	0.450438	0.146292	1.15837	0.026137	0.210513	0.95337	0.615087	0.301917	0.684551	0	0.277854	0.153876	0.460994	0.301994	0.0683155	0.0633185	0.0682295	0.29768	0.0883887	0.868473	0.0631059	0.0778413	0.248096	0.0875041	0.0998348	0.432983	0.0863359	0.131048	0.461064	0.859912	0.164634	0.572174	0.107392	0.0761457	0.0225447	0.0507284	0.0612519	0.177882	0.12007	0
AKAP13	120.897	93.7548	130.35	120.56	137.931	128.518	138.342	112.312	128.587	121.346	99.1276	136.705	116.486	137.321	62.0095	77.9405	66.6105	81.209	57.4458	86.7953	72.6168	53.5281	42.2038	67.0577	31.815	70.9097	35.7234	51.3282	90.3509	95.8834	93.7652	97.1062	59.015	109.801	75.5716	18.2132	60.1354	68.2445	230.133	148.02	67.2438
AKAP14	0	0	0.241833	0	0	0.193331	0	1.73273	2.18354	0	0	0	0	0	0	0	0	0	0	0	0.577564	0	0	0	0	0.275059	0	0	0.252739	0	0	0.288647	0	0	0	0	0	0	0.134535	1.15783	0
AKAP17A_1	0.0395834	0.0290423	0.166547	0.229634	0.0433938	0.133144	0.14839	0.114741	0.100252	0.101024	0.154687	0.260224	0.0690464	0.193763	0.308545	0.226841	0.280332	0	0	0.586989	0.994401	0.139695	0.344629	0.823801	0.193705	0.189429	3.83392	0	0.087029	0.306192	0	0.695756	0	0.237731	0	0.149719	0	0.271183	0.0926522	0	0.315199
AKAP17BP	0.0155884	2.43612	1.60692	2.4869	0	2.28088	0.175314	3.1992	0.118441	0.656447	0.776702	0.27949	0.734166	0.0457838	0.182263	0.357332	0	0.401492	0.259508	0	0	0	0	0	0	0.223799	0	0	0.102819	0.723493	0	0.234855	0	0	0.298716	0	0	0.288347	0.0273657	0	0
AKAP3	0.731865	0.706537	0.756325	1.63871	0.126682	0.906954	2.55108	0.893251	0.53656	2.65432	0	1.8877	3.09074	0.942769	0.750624	0.147162	0.272795	0.330697	0.854996	0	0.193533	0.543758	0	0	0	0.737346	0	0	0.0846892	0	0	0.0967216	1.29418	0	0	0.291388	1.63915	0.475005	0.225403	0	0
AKAP5	19.4846	13.2229	26.3848	16.5846	10.0519	17.415	28.7928	10.0358	6.65645	22.0398	10.8887	9.99139	14.4912	8.58982	1.69438	2.7179	2.37915	4.29793	6.36016	1.17217	4.96434	1.81324	2.75278	0.822532	0	4.44473	7.17752	0	1.91169	2.75148	0.977463	4.86279	8.157	0.237364	0.757355	1.64437	0	2.51811	0.994476	1.19423	0.786783
AKAP6	0.821917	0.500304	0.165446	1.07103	0.432119	0.164523	0.729853	0.231856	0.200391	0.532377	0.289526	0.450517	0.574145	0.230978	0.0897084	0.0219845	0.0203764	0.0741042	0.0159659	0.0426663	0.0578238	0.040616	0.0250499	0.0399196	0	0.123921	0.487681	0	0.0253034	0.0667683	0	0.0794706	0.124288	0.120959	0	0.174121	0	0.0315382	0.0252547	0.115918	0.0343661
AKAP7	10.6152	24.1003	18.5879	9.40812	4.4115	11.1301	11.6242	14.2518	14.4202	18.2237	15.3814	14.5112	14.1196	14.4865	3.49397	4.39672	9.66613	10.8386	1.59304	5.7135	1.39176	18.2187	4.05606	1.88671	16.6116	8.08631	0.853673	1.75084	11.6048	8.6878	7.41136	7.99259	1.66798	9.98184	11.8066	1.73352	18.3888	8.14991	10.8456	21.255	7.35922
AKAP8	65.643	56.6182	76.9431	75.3537	157.425	112.08	83.0148	77.4324	114.052	72.7214	62.9282	86.4473	73.4926	111.787	87.4827	46.7398	44.9254	96.1547	70.7895	149.116	260.231	25.8315	62.5126	38.6874	18.421	67.8875	56.5465	0	53.4894	66.8642	33.3315	63.3645	19.4061	165.79	58.3308	22.148	53.3955	52.8196	44.8711	76.5317	38.5787
AKAP8L	37.2907	47.0566	47.3519	55.8632	55.817	58.2601	69.7933	51.1048	65.5887	51.733	46.3098	54.7079	50.0041	82.778	199.743	47.7914	58.9621	119.009	98.9001	125.322	137.683	46.3617	122.934	90.2629	61.2152	90.2965	205.142	13.635	74.5069	117.152	71.7397	63.3467	14.2573	214.832	107.964	18.6727	97.2063	70.2797	47.9353	71.2149	77.6226
AKAP9	28.465	33.6292	33.6788	33.859	23.3779	34.0618	44.0946	27.8067	29.8199	37.9823	22.929	35.9257	39.8217	31.6211	6.94396	11.7314	13.2322	17.981	7.08705	13.2397	20.201	16.3317	5.11351	4.26586	18.3636	17.996	2.67252	12.9037	17.3504	5.85431	14.6232	15.2624	2.27035	19.0336	10.3232	3.22041	14.4256	16.5324	25.2852	19.5336	12.4297
AKIP1	4.07778	1.33483	2.9182	2.68913	2.0403	3.86867	2.587	2.86113	0.423698	0.640447	2.90108	2.02463	2.54608	3.37801	1.63002	2.03726	1.55503	2.09454	1.16042	0.697731	0.735471	0.516602	1.45652	1.16056	1.33033	2.50186	0	0	1.97701	1.13232	4.13748	2.99302	1.80667	5.02367	0.801448	0.395479	1.77975	1.47562	0.648556	0.631878	0.915848
AKIRIN1	86.5291	108.24	88.894	90.1653	62.7631	85.4427	114.577	82.3555	77.6343	81.5989	98.0267	90.5035	79.7394	95.075	60.543	35.9261	56.2179	68.0805	41.2033	87.2902	73.6311	42.0649	48.6974	64.7267	90.6	49.9107	21.2914	37.8553	50.2642	66.883	101.081	50.5365	32.8253	64.8375	72.3911	33.443	76.0823	105.353	71.2348	71.3433	64.7661
AKIRIN2	168.369	143.67	207.439	203.272	187.777	222.8	198.381	223.061	218.444	123.392	138.115	260.071	152.518	204.108	595.097	174.027	313.528	425.393	225.1	508.113	494.969	216.403	249.333	545.988	327.768	235.401	505.806	833.53	288.301	823.55	396.631	325.201	189.526	355.32	492.395	232.44	514.991	277.721	467.649	452.012	483.447
AKNA	47.9085	35.103	45.791	47.4882	66.2161	52.9967	61.7884	29.7956	49.8013	46.8159	39.481	48.7081	48.2106	64.4661	63.8697	48.0553	51.2176	77.8335	57.0544	71.6631	121.346	33.677	40.6236	35.0523	24.7937	58.1865	35.8765	8.57944	41.642	44.4547	30.0381	70.2102	4.79071	59.5303	57.7769	8.60862	61.8738	43.1103	75.7774	64.0762	74.3226
AKR1A1	20.3944	20.0625	18.8657	18.8586	14.6312	16.8258	14.1301	18.5943	23.0226	16.1328	10.6982	16.0156	13.2864	16.5849	7.70004	10.3585	3.8701	10.6462	9.09727	4.05182	5.38566	2.89283	7.04514	14.2891	1.64565	13.1261	2.54466	0	10.4898	8.61681	4.1585	11.7163	8.07046	23.605	4.16185	4.76986	3.04095	6.37885	2.87798	2.96375	4.01673
AKR1B1	19.1018	16.8407	34.762	23.1239	22.9155	18.8053	29.3422	21.284	15.2608	20.7491	15.8399	18.6741	29.744	20.0388	6.41579	12.9343	10.0085	11.7329	5.34302	4.03017	10.6117	6.90571	6.35485	1.93923	8.20767	14.0464	0	0	4.50706	1.44155	10.2422	11.7767	1.93803	5.78273	1.78557	0.23496	1.58607	6.17086	2.01746	3.44124	2.47326
AKR1C1	2.28928	3.74043	0.685365	0.817275	1.70849	1.37717	0.132032	1.05665	1.57214	0.455054	1.13548	0.426238	0.764861	2.71534	0.92654	0.302751	0.561212	0.151185	1.46579	1.46891	0.663583	0.559328	1.0349	1.28272	4.65346	0.821663	0.959417	9.75659	0.987294	0	3.59307	1.06124	1.52141	0.793211	0.337452	9.59141	1.12406	0.651475	0.278229	2.39449	0.841353
AKR1C2	0.0237778	0.457949	0.0125056	0.0517279	0.01955	0.0599849	0.111423	0	0.0225829	0	0	0	0.00622143	0.314262	0.347518	0.204395	0.442038	0.102069	0.494799	0.0661133	0.268802	0	0.310528	0	1.30903	0	0.431819	7.62018	0.117626	0	0	0.223897	1.54072	0	0	1.82121	0	0.0366524	0.0313066	0.17962	0
AKR1C3	24.6535	25.6463	18.6734	11.7492	5.42726	20.6893	29.526	5.47935	5.03438	9.90707	20.7391	15.8696	24.3106	0.293745	0	2.29261	4.24983	0.643984	0	0.556171	1.13063	2.3825	2.61229	0	0	0.358968	0.908158	12.4949	0.824599	2.32093	0	9.79425	0.720063	0.4505	0	0.567435	0	0.925003	0.965667	1.51104	1.1946
AKR1C4	0.14236	5.17022	0	0	5.3842	12.2106	19.7461	0	0.540824	9.80988	0	11.3582	12.1429	7.52607	0	0.407912	0	2.44439	0	0	1.07289	0	0	0	0	2.04382	0	0	1.87797	3.30361	15.8437	2.14479	12.2992	0	0	0	0	0.146294	0.374871	2.15081	0
AKR1C6P	3.88577	6.14743	0	3.34614	0	0.306336	0	0.211195	0	1.04596	0	3.3746	0	0.178323	0.709894	1.04383	1.28996	0.521255	2.02151	0.675266	0	0.642817	0	0	0	0.87167	0	0	0	0	0	0.457367	0.874253	0	1.16347	0	0	0.124786	0.213172	1.8346	0
AKR1C8	0.649433	4.76487	1.91274	2.00935	0.0711949	0.436892	15.6626	0.527106	1.06912	0	1.58619	0.465755	5.39223	3.17901	0.25311	0.124057	0.229966	0.743406	1.44152	0	0	0.229194	0.282711	0	0	0	3.14509	0	0.285571	0.50236	0	0.815361	0	0	0	2.94768	0	0.400429	0.228017	1.30824	0.258568
AKR1E2	3.42279	10.7444	1.05974	4.55249	1.52687	2.53211	3.87548	4.42962	7.20494	2.95384	7.99356	2.53089	4.4026	3.88644	1.16478	2.0466	5.89037	3.85675	0.375491	0.919815	0.538298	7.06461	0.736413	0.430301	2.12476	3.84539	0.13654	3.38962	4.62435	3.09692	0.604324	2.13803	0.730758	3.0818	0.75639	2.41009	5.66297	2.25221	3.35249	5.33878	2.15528
AKR7A2	32.2546	13.0675	22.2231	16.98	24.7062	24.0134	10.1333	16.0651	31.185	18.2521	19.7333	22.8645	12.0624	23.2814	9.30698	16.726	15.5026	13.2406	11.5949	6.45531	11.9981	7.19855	8.44629	19.6723	40.4136	15.9515	12.0465	9.72831	9.4068	14.2389	40.1934	18.6134	25.3114	37.6474	4.13115	23.3334	27.9452	10.8385	2.82388	3.50763	5.34808
AKR7A3	0.0578005	0.699734	2.73595	1.96998	1.23561	1.96851	1.95015	0.653435	0.933232	0.0276596	1.27056	2.46127	0.907407	1.18834	0.844769	0.248429	0.614019	0.868407	1.20279	1.60712	5.44517	0.458969	0.754852	0	0	1.14101	0	0	0.190622	0	0	0.326558	0	1.30177	0	0	0	0.326689	0.126837	0.873265	0.172598
AKR7L	0	0	0.0396218	0	0	2.18559	1.34149	0	1.5741	0.108152	0	0	0.0197115	2.65516	0.22021	0.107932	0.400147	0.970162	0	1.88521	5.10989	0.199402	0.491926	0	0	0.135196	0	19.2327	0.248452	0	0	0.141875	0.542387	0	0.360908	0	0	0	0	0	0
AKT1	24.6022	18.4441	25.9472	23.3185	27.3776	23.7329	24.6974	17.0079	26.6479	19.4292	18.3114	28.1367	17.486	31.7812	49.2489	16.1974	20.93	42.4203	30.7387	42.334	61.3642	10.3753	30.8946	32.56	18.122	18.9315	36.8423	9.56261	17.6674	27.9276	27.3402	23.0268	11.4371	31.8435	18.7128	5.61839	33.4488	21.1303	14.9035	18.0783	21.2744
AKT1S1	6.86626	10.6256	9.02141	11.0457	10.5843	8.54396	6.75879	11.2094	12.3863	8.0148	18.791	10.634	7.77696	9.18006	71.9087	41.9557	68.0184	44.1933	22.1599	71.5869	21.8419	88.3946	40.8194	44.3601	51.8233	75.7167	9.79204	7.50496	108.86	90.5201	16.8773	27.7339	13.5869	41.4399	172.421	9.36858	55.9278	75.4258	35.8804	33.6032	74.7677
AKT2	18.8287	22.5707	14.0528	16.9279	19.1191	15.3007	19.5236	12.8805	17.2031	17.2114	36.4886	17.1121	14.2873	21.7163	13.0274	11.9048	11.7095	14.9229	10.6748	18.4037	19.57	8.87889	10.9175	7.30668	6.88521	15.4446	3.51276	0	14.1826	11.3755	6.20914	11.8064	3.64366	22.8678	13.1	4.52499	7.06974	32.7949	10.5916	11.8896	9.25729
AKT3	0.0959358	0.500759	0.08073	0.365732	0.0901464	0.152127	0.195235	0.133484	0.0937182	3.43134	0.281179	0.108118	1.78149	0.104656	1.08965	0.486949	0.786188	1.03542	2.09903	0.396309	1.81788	0.0290203	1.1097	0.0570455	0.0402403	0.747689	0.298672	0.119109	0.379668	0.636084	1.25413	1.34213	0.0789373	0.839566	0.210101	0.0311027	0.209955	0.219708	0.0769903	0	0.0327397
AKT3_1	0.163759	0.0212029	0.050663	0.0558829	0.316805	0.267313	0.108335	0.24293	0.0365953	0.387213	0.0282331	0.0690843	0.302452	0.014146	0.0563148	0.276017	0.102331	0.372153	0	0	0	0.254968	0.188702	0.300716	0	0.656908	0.174939	3.66266	0	0	0.0595598	0.145129	0	0.17356	0	0.327916	0.368926	0.098991	0.0760978	0	0
AKTIP	5.07615	7.8402	9.72331	9.70448	6.95995	8.09455	7.81182	5.51787	5.21826	9.1713	3.08544	9.06239	7.93883	10.0169	2.8664	2.23133	2.41281	2.32138	2.34069	2.16523	4.07561	1.41229	2.91913	2.32596	0.582201	4.45128	1.30946	18.0162	1.66457	1.33861	2.36284	1.84675	2.85518	1.49401	1.86531	3.47725	1.74895	1.77833	3.87335	2.83237	2.02392
ALAD	11.8624	12.6633	12.734	8.2216	13.6052	11.228	13.6114	11.1061	16.0896	10.0528	18.5922	11.743	9.65458	8.54494	12.9823	10.4172	10.2026	11.7448	6.47343	18.4976	4.73133	9.12675	5.99604	7.99524	7.08425	15.7727	3.23313	7.73614	13.9057	15.8732	7.18385	12.8463	5.86904	18.4017	22.6238	23.3909	11.4834	15.4256	9.18682	11.042	16.7318
ALAS1	7.63766	4.38687	6.60693	7.97761	10.0077	8.2978	4.94618	11.5788	11.1191	4.47302	5.20146	8.82933	5.91736	9.71511	3.911	7.45462	6.11971	10.1308	4.17638	9.61057	9.66356	4.8203	4.1257	6.28465	6.20652	8.07047	9.28073	24.8311	6.64952	5.92957	5.80239	8.2242	17.928	8.45422	8.81353	12.5465	10.4384	6.44514	16.866	8.70352	10.3768
ALAS2	4759.81	6221.21	2665.9	2949.19	1865.13	2219.69	3260.93	13093.8	4873	2989.88	9542.62	4394.42	2476.8	2773.68	1455.83	1321.55	4731.58	1966.27	162.482	1522.53	217.415	10867.2	714.964	1486.7	3848.17	8168.14	63.8642	88.3853	5423.66	1500.05	560.164	3887.97	267.56	2054.66	1601.61	1354.7	5775.36	6628.39	3086.82	512.391	13221.6
ALB	0.0371683	10.7172	3.44048	0.431246	0	0	0	1.1636	0	0	0	0	0	22.3787	0	0	0	0	0	0	0	0	0	0	17.4611	0	1.35	0	0	0.86253	0	0	8.56311	0	0	0	63.5827	0	0	0	0
ALCAM	13.5402	13.6931	9.77045	18.3296	7.1629	11.8556	16.0536	18.033	14.4273	12.3659	11.5801	18.1168	9.18204	11.1899	9.54052	7.69976	7.42984	7.05801	6.94514	21.4938	14.3336	4.54686	6.00918	9.44855	7.11541	4.88846	24.5119	46.6546	4.41085	6.40676	77.0047	5.26861	2.82692	33.604	10.9336	5.70852	16.2911	5.83814	7.87309	16.1283	5.71586
ALDH16A1	18.6443	17.3229	15.431	19.372	17.2242	25.5603	20.0881	15.8969	29.5191	15.0372	19.1769	14.7502	19.2517	28.2701	71.9969	13.6163	11.7487	27.6272	41.6929	23.3309	35.1685	5.06141	56.8417	38.0151	8.69428	22.2291	34.2091	12.7123	23.3432	40.236	13.3233	21.1235	8.83578	42.1671	12.169	9.87762	9.83768	12.5238	4.77239	4.74323	8.43733
ALDH18A1	5.52372	7.39869	9.18432	9.69065	4.08659	7.13548	6.82881	8.69801	7.5821	6.00259	4.65562	4.73592	6.03852	5.71881	0.89867	1.60036	1.38804	2.04559	1.15158	0.683867	0.888199	1.19351	0.869934	0.533202	1.99346	3.3104	0.0930558	0	0.709748	0.951272	1.0455	1.71767	0.147565	1.06171	0.736428	1.45358	0.261659	1.17951	0.458761	0.232246	0.428424
ALDH1A1	177.581	59.3312	77.3437	91.5911	47.9912	63.195	24.4648	30.7374	105.637	119.254	118.565	100.292	56.8045	55.3586	15.166	52.0332	3.0142	21.5759	5.39835	18.9344	14.0524	4.29154	4.2349	0.843592	11.3064	14.5485	1.47226	0	35.8262	25.3974	0	10.3817	3.50198	8.76391	0.776747	8.73902	2.06988	12.0798	19.2128	14.6977	6.29404
ALDH1A2	0.0128368	0.268423	0.432089	0.0186175	0.0211088	0	0.0240614	0.334894	0	0	0	0.138093	0	0.471278	0	0	0	0	0	0.14277	0	0.0679545	0	0	0	0	0.46625	5.99652	0.0423351	0	0	0.0483499	0.277261	0	0.368983	0.509814	0.163878	0.0395749	0.304226	0.193942	0.153328
ALDH1A2-AS1	0.0336696	0	0	0	0	0	0	0	0	0	0	1.20734	0	0	0	0	0	0.867185	0.560512	0	0	0	0	0	0	0	0	0	0.22208	0	0	0.253632	0	0	0	0	0	0.2076	1.24125	0	0.402161
ALDH1A3	0.695226	0.0283381	0.622951	0.298755	0.635125	0	0.144792	0.0223918	0	0	0	0.830993	0.0134744	0.567195	0	0	0	0	0	0	0	0.272616	0	0	0	0	0	0	0.0849188	0.298768	0	0.290951	0	0.463933	0	0	0	0.185225	0.0904056	0	0
ALDH1A3-AS1	0.0807728	0.0161626	0.0154478	0.127796	0.627888	0.259341	0.220219	0.319279	0.474231	0	0.645649	0.0263309	0	0.409765	0.257567	0.0420806	0	0.504331	0	0	0	0.0777432	0.383586	1.98667	0.107801	0.105421	0.533412	0	0.2906	0.340804	0.908028	0.276573	0.845867	0.661509	0	0.166643	0.562452	0.347112	0.0902348	0	0.0877072
ALDH1B1	7.64035	10.8066	8.66177	9.2341	7.95704	5.06849	8.75177	5.63524	11.019	5.68739	4.47864	6.34194	3.68721	1.24666	1.98517	1.78382	3.15638	2.18648	1.17771	0.314722	0.426529	2.09719	0.73911	0.883384	0	3.75791	1.0278	0	1.49318	0	0	3.0909	0	0.764775	1.35564	0	0	2.18097	0.596121	0.855054	0.675993
ALDH1L1	0.0567622	0.00694105	0	0.256116	0.010371	0	0.248255	0	0	0	0	0	0	0	0	0	0	0.0541464	0	0	0	0	0	0	0	0	0	0	0.0415995	0	0	0	0.227037	0.0568172	0	0	0.0805153	0	0	0	0
ALDH1L2	0.341987	0.379042	0.183691	0.457295	1.55547	0.587398	0.418255	5.71593	0.377784	0.603542	0.312785	0.76536	0.467075	0.869079	0.0283587	0.152895	0.0257656	0.229053	0.363396	0.0809262	0.109676	0.0770373	0.0950258	0.100955	0	0.156696	0.264285	0	0.415945	0.22514	0	0.219249	0.279396	0.262201	0.0464779	0.0275217	0	0.189428	0.072384	0.0732883	0.144851
ALDH2	39.4465	13.5535	25.7284	36.009	27.5439	26.8243	12.3091	19.7449	36.3622	27.2322	34.1043	33.3705	19.3524	31.4409	18.9325	35.6742	7.07166	22.5901	7.41297	21.4107	7.11866	3.57158	8.34118	18.5346	4.09401	10.4289	31.6936	10.8476	15.4568	9.7072	29.2008	15.0439	42.4219	50.0831	22.0651	45.3219	14.8146	15.3365	8.60675	12.6397	11.6045
ALDH3A2	7.00311	5.73351	8.44825	7.30084	5.52422	5.04584	7.55629	5.55966	7.04879	7.2911	8.2102	7.23248	6.61812	10.0641	3.86748	2.66565	1.31769	3.19475	3.35555	1.78193	1.6749	0.629273	3.40857	4.35628	1.06225	2.63411	1.31404	2.69504	2.67604	2.39874	2.68428	3.40664	3.72101	2.37457	1.38655	1.46614	0.725782	2.01825	0.644189	0.780847	0.864255
ALDH3B1	17.313	10.7617	11.6045	10.8183	16.0798	12.3659	6.50911	13.1369	15.7405	13.6302	12.8419	19.4765	10.8246	10.8804	26.0913	27.552	12.5852	22.979	15.5483	20.9843	13.7944	6.37104	14.6532	29.0913	7.26984	12.8239	11.3836	26.0127	21.7474	26.6196	23.099	22.2874	36.8255	55.1141	16.0957	30.9403	20.9659	12.5095	21.2819	20.4558	15.049
ALDH4A1	2.47124	0.895713	2.42821	2.29638	3.26068	3.58377	4.79851	3.07555	1.6584	1.88362	0.412026	1.16738	1.17704	3.08578	4.93104	2.79847	1.65058	3.87481	2.95615	5.34883	5.91076	0.626682	3.28531	6.00539	1.08622	3.77095	3.22485	7.8771	2.0985	1.5453	4.02575	3.5671	4.58116	8.93174	0.708914	4.86946	2.26694	2.03771	0.57151	0.670708	0.883752
ALDH5A1	42.7881	26.349	17.4231	32.5862	17.2529	14.276	31.7378	48.9879	26.2687	29.7187	56.7912	29.6378	21.0505	22.9803	19.6409	14.9356	51.5191	25.3458	2.13685	14.1518	1.17768	40.4742	8.45446	2.90367	6.9641	34.8532	1.01351	4.48644	57.4241	18.1313	1.86332	21.1462	4.1787	11.0607	33.5802	5.95266	17.954	120.918	21.9359	27.9931	57.4603
ALDH6A1	4.26585	3.30859	3.92625	4.34678	3.56784	2.85275	5.187	3.51777	3.85939	3.66037	1.33381	4.19506	4.35877	4.17181	0.85995	1.26447	0.927814	1.14448	0.535677	0.204501	0.207863	0.632689	0.180098	0.669675	0.944786	1.05592	1.16873	1.59801	0.97024	0.426696	1.53479	0.900321	0.860478	1.40799	0.0880873	0.88673	0.586839	0.897533	0.371209	0.694499	0.988308
ALDH7A1	0.779076	0.132932	0.0381159	1.01604	0.913659	0.578955	0.430166	0.35713	0	0.901693	0	0.671344	0.00632076	0.744987	0	0	0.0641565	0.207397	0	0	0	0.0639411	0	0	0	0.216763	0	0	0.0796695	0	1.04555	0.0909887	0.086962	0	0	0.548234	0	0.0124125	0.0530107	0.182488	0
ALDH8A1	0.128657	2.60017	0.787384	1.01778	2.5003	1.12124	0	0.284792	1.64404	2.79851	0	1.86636	1.89737	2.50769	0.41026	0.268109	0.993991	1.10456	0.194711	0.260166	1.05777	0.74299	0.610987	0.973669	0.171708	0.419795	0.424818	0	1.08005	2.17137	0	0.881068	0.842077	0.421469	0.896516	0	1.49315	0.697123	0.759709	0.706832	0.279405
ALDH9A1	132.072	106.347	115.77	115.199	90.3774	93.4239	86.6058	86.6206	122.477	87.0508	88.6579	104.095	108.904	113.849	6.07003	29.3544	15.442	17.6796	8.93064	8.66091	16.4329	5.67969	5.87593	15.4864	4.57292	21.9873	7.54249	0	10.1586	6.82691	29.3171	20.5967	12.7082	22.1373	10.2799	2.55271	7.95312	18.3879	21.2351	14.6412	7.44112
ALDOA	2.43245	1.1303	2.81449	3.37102	10.1331	5.31822	3.64751	6.43989	2.97761	1.75895	2.17839	6.12991	2.07906	0.436589	17.8544	7.43449	7.1778	13.226	4.7243	9.46867	9.36975	5.15066	5.47095	16.0308	1.58712	7.76043	5.39913	26.7187	7.39811	5.33116	4.84614	7.32943	14.0102	3.89569	12.6889	20.0876	6.9007	6.63802	13.9018	33.075	13.0743
ALDOB	0.844664	2.47891	0	3.06257	0	2.66357	0.39581	0	0.133703	0	0	0.0631009	2.21005	0	0	0	1.12162	0.906456	0	0	0	0.372617	0	0	0	1.01055	2.5566	0	0.464274	0	0	0.265118	1.52031	0	0	0	5.39158	0.36167	1.1739	2.1269	0
ALDOC	17.6998	7.85882	9.00641	18.1606	0.166953	6.57398	14.3363	10.6538	5.14275	3.239	3.32288	7.6454	12.8042	16.5497	0.989243	7.17592	2.87612	4.06769	1.12679	2.25837	3.57079	2.68731	2.43086	2.46515	3.22945	8.38129	1.84382	0	3.01351	3.14144	2.72024	8.41294	4.3858	1.82928	0.972779	2.68813	1.72818	4.79938	4.39645	8.1809	3.43596
ALG1	4.43418	3.73701	6.60708	3.12077	2.29075	6.93453	6.22483	3.41797	3.94556	3.41649	2.11439	3.84686	3.25441	4.402	5.599	4.06291	2.57655	5.65956	7.14366	2.35169	2.62471	1.58025	4.62944	1.29429	1.82601	3.39283	4.96943	0	2.74834	3.89663	1.38428	4.07577	5.82072	2.80128	3.21769	3.88125	1.2703	2.63306	0.807903	0.375836	1.2628
ALG10	16.9308	12.6621	13.1667	14.2143	12.7505	11.345	18.1852	10.6669	9.12042	16.8302	6.92486	15.1369	14.2992	12.8394	0.489334	1.00296	1.45502	1.60054	0.823393	1.39639	0.458781	0.52366	0.347812	1.34609	0	1.82985	0.55276	4.05056	0.903422	0.794622	2.02307	2.26418	1.91745	0.891155	1.02071	0.129516	0.485711	1.88453	1.46273	0.574818	0.863441
ALG10B	4.90529	4.23552	3.53361	6.60335	1.49096	5.10128	7.0059	5.41723	3.59322	8.02845	0.90812	5.33303	5.87457	4.8183	0.19067	0.616793	0.311824	0.952025	0.380069	0.580382	0.589926	0.276246	0.425938	0	0	1.26426	0.118461	3.11797	0.580834	0.454119	0.846959	0.663357	0	0.0587638	0.187497	0.592137	0	0.496041	0.406517	0.295653	0.350608
ALG11	4.33812	4.61569	3.19877	7.44129	4.78733	4.18123	6.45648	3.5845	5.53001	6.0968	2.04871	4.25074	3.62768	3.36521	0.337025	1.11501	0.688967	0.928004	0.359894	0.801462	0.760332	1.22072	0.47055	1.19979	0.211585	1.50013	0	9.23761	0.808028	0.66891	3.38623	1.57424	0	1.81772	0.828539	0	1.10395	1.37739	1.49276	1.30648	0.860732
ALG12	12.1088	6.98351	11.5919	5.23786	18.6766	15.9654	15.342	9.3192	19.0736	15.0212	9.52163	14.0246	12.355	17.1252	17.8576	13.8784	15.2387	24.9206	30.4828	18.7696	40.8274	6.78971	24.7948	10.5368	1.7343	20.4128	7.96859	0	13.135	11.9448	4.69556	21.8662	4.37411	17.4839	12.289	1.14899	7.10974	11.5503	9.99897	13.5135	8.86938
ALG13	2.17293	3.42167	2.28094	2.48645	2.37496	2.73624	4.33908	2.28126	3.22253	3.7925	1.4297	4.26864	2.51475	3.05655	0.485198	0.694781	0.497016	0.848754	0.616327	0.769217	1.18353	0.4092	0.217839	0.296346	0.250853	1.11561	0.0147769	0.114913	0.767468	0.377645	1.01625	0.974578	0.216752	1.06288	0.475563	0.189274	0.280465	0.71743	0.562083	0.860527	0.466505
ALG14	1.24559	0.18489	0.530139	0.884102	0.544617	1.10192	0.305899	0.434107	1.34027	1.199	0.267296	0.331329	0.205968	0.831758	0.028061	0.330085	0.203961	0.32967	0.199767	0.0800765	0.217049	0.0762285	0.156713	0.199791	0.0352334	0.310101	0.43585	2.3465	0.205789	0.389858	0	0.379658	0.241904	0.562138	0.18396	0	0.0612771	0.187439	0.193806	0	0.114664
ALG14-AS1	2.56928	0.171371	12.4482	22.3576	39.1765	18.0699	0	6.63515	24.8454	7.30244	0	8.51512	0	0.457337	0	0	0	0	0	0.865915	1.17354	0	0	0	0	0	0	0	0.513534	0	0	2.93248	0	4.20835	0	0	0	0.64007	0.136679	0	0.929952
ALG1L	0.0241625	0.0531839	0	0.21026	1.58931	1.58484	0.181161	0	0.0917933	0.0462505	0	0.563182	0.0252884	0	0.282513	0.138469	0	0.622324	0.804489	0.537465	1.82101	0	1.26221	0	0	0.693789	0	0	0	0	0	1.27411	0	0	0	0	0	0.198642	0.212088	0	0
ALG1L2	0.866078	5.04614	5.46604	0	5.0265	2.05636	0	0.797458	0.193543	0.195035	4.03158	0	2.39938	10.0252	5.95668	5.2552	1.0824	5.68597	16.1142	1.13322	0	0.539384	10.6453	2.12054	0	5.85131	0	0	0.336032	2.3645	0	0.767547	5.13506	0.917913	1.95251	0	2.60154	2.93181	0.804923	1.5394	0.608514
ALG1L9P	0.083926	0.0369458	1.65966	2.19094	0.055203	0.93158	1.38434	0.321127	0.701436	1.34943	0	1.47464	0	5.37356	0.392512	0.865721	0.356621	0.864631	2.23545	0.560048	1.01201	0	1.09604	2.79464	0.246419	0.722941	0	0	0.221426	0	3.11347	0.885098	0	0.302426	0.321649	2.0951	0	0.275985	0.1768	0	0
ALG2	26.43	33.2707	32.6083	18.3615	26.5583	33.1326	29.8296	30.1479	27.9815	33.6894	23.9284	24.5023	29.7048	29.1477	15.7366	13.2223	5.97044	10.4121	13.7882	6.25077	12.2612	2.50543	17.3838	11.6967	6.29678	11.7847	5.90916	28.5999	5.56057	12.356	9.14469	11.2528	2.76857	16.7883	5.66837	3.69216	6.7973	7.90342	3.71289	8.04432	5.1231
ALG3	1.67567	5.56319	6.22783	2.10621	5.18945	4.72044	7.69514	8.50026	8.85915	8.33941	3.80621	5.15747	2.93753	8.61261	5.7144	13.0438	7.41698	9.83046	8.13622	3.4167	8.84007	5.76582	9.66524	3.77798	0	13.0309	2.53593	11.2256	8.19726	5.18476	8.63383	15.7785	13.0695	8.80579	6.68964	0.79225	0.713064	8.55249	2.91714	2.95358	7.33875
ALG5	27.1889	28.6701	45.683	21.4324	28.816	33.2697	32.7788	28.8126	23.8838	22.581	20.3854	29.443	31.897	25.0972	1.05614	6.00471	2.8787	4.34277	2.70673	2.00925	4.08457	2.67777	1.88745	1.8799	0	4.14983	1.31234	0	2.38318	2.51541	3.57439	4.21875	1.30066	2.92948	2.07713	1.02497	2.76757	3.04466	1.42716	5.45883	1.07892
ALG6	44.9958	51.7172	67.6836	44.9903	57.9133	70.8968	88.9459	40.8207	42.6862	67.2664	45.1599	45.7522	74.0139	87.1256	4.48891	9.24066	11.1478	11.2067	5.53917	6.83192	8.48742	10.8394	2.00556	1.59803	17.2846	18.9241	0	22.8003	12.8304	5.34562	22.4718	10.4115	1.47419	5.99502	10.7903	0	7.1885	10.8891	14.8725	23.2017	4.58572
ALG8	4.31345	7.89365	7.10446	4.62327	3.88232	7.03665	6.18055	4.21884	9.65041	8.59978	4.56935	4.85813	6.02099	8.74817	0.931801	1.82682	2.64562	2.48021	0.829191	1.44032	0.600615	1.79298	0.910678	1.34759	1.82808	1.68047	0	14.6098	2.33258	1.15587	2.89489	2.55143	1.43442	2.33332	2.48163	0.226075	3.17935	2.33406	1.15421	2.55859	1.18987
ALG9	0.394572	0.855253	0.838839	1.08413	0.44726	0.525122	1.12368	0.650853	0.488529	0.902246	0.646693	0.755542	0.752327	0.974103	0.146028	0.212068	0.221126	0.281961	0.115509	0.27781	0.599618	0.210589	0.114778	0.086642	0.0814904	0.375215	0	0.361811	0.244084	0.161016	0.326046	0.278762	0.0466245	0.258364	0.0975047	0.120723	0.0944841	0.273804	0.173778	0.349431	0.0939266
ALK	2.0081	1.26645	2.93393	2.78527	2.58153	2.32627	5.15672	1.01396	2.28718	4.25952	0.56957	3.10165	2.20535	3.27907	0.891046	0.742441	0.445263	1.43939	2.02989	0.381412	0.804084	0.363083	0.895729	0.555113	0	0.711168	0.1384	0	2.53844	1.23795	2.63869	1.66483	0.493806	1.71636	0.36509	0	0	1.38617	0.421423	0.690827	0.409618
ALKAL2	0.572351	0.769876	1.23753	4.2888	1.77777	0.962592	0.0596009	0	1.50997	1.55204	2.19008	2.65098	2.31288	0.0466949	2.78835	0.546664	0.168892	1.77442	0.264672	0.176823	0.47928	0.336651	2.49156	3.63967	2.80085	0.798883	3.46475	0	0.209731	1.10684	0	0.359293	0	0.859359	0.304661	0	0.405931	1.01296	0.167461	0	0.759596
ALKBH1	12.8413	6.33772	9.36467	17.2319	8.00017	10.2696	21.9605	10.3899	9.86993	8.45729	3.15255	15.2797	3.25599	15.5041	5.80448	6.5434	5.27372	9.23447	4.40771	4.23303	6.48513	1.92721	5.83498	3.78833	0	9.503	1.80313	0	5.56657	5.76022	14.9381	6.10814	5.24213	11.0317	5.39077	0.375544	1.26753	4.69347	5.28714	4.50021	4.54607
ALKBH2	0.686547	1.79775	3.66062	3.70816	2.49149	1.97087	1.33124	3.70572	1.439	3.12677	0	1.10359	0.681372	1.46016	0.276802	1.35669	0.880219	0.812991	0.394113	0.658249	0.178419	0.751941	0.309174	0.985398	0	1.69941	0	0	0.624604	0	0	1.9617	0	0.853092	0.226829	0	0	0.559551	0.394821	0.715347	0.706928
ALKBH3	44.0087	18.768	32.1728	16.4353	53.5521	59.3969	85.5834	31.1906	31.139	47.1738	40.953	32.6468	43.3534	40.5538	12.864	19.8609	19.2847	25.9756	20.1474	15.2956	25.7046	9.9012	6.46579	5.72438	0	25.2728	1.99807	43.0283	16.6909	11.4893	34.0131	25.6926	11.0896	26.7612	15.8124	0	8.42737	10.854	10.4298	3.32448	13.1414
ALKBH3-AS1	4.2456	11.1945	3.16331	8.5948	18.3263	2.67763	12.6001	9.23011	2.68817	15.8301	0	5.94693	0.0925715	8.57277	1.55126	1.01376	2.81883	5.69525	2.2087	0.98373	6.66604	0.468229	0.577561	0	0	4.44448	0	0	2.62532	1.02629	0	3.66461	0	0	2.54241	0	0	2.18147	1.8633	1.33633	0.528239
ALKBH4	4.57819	2.75378	3.78892	4.02776	6.28493	3.7458	4.79319	4.3758	8.87906	6.84222	8.17991	5.84199	1.71228	3.87641	34.5608	9.21816	30.9625	38.8328	39.1375	38.2267	41.4456	10.7714	16.6979	87.5548	15.945	14.014	57.9253	0	20.1314	26.4807	10.3706	15.017	6.92878	13.8717	30.0338	5.61613	53.7072	39.2201	26.9109	26.5873	57.3109
ALKBH5	275.137	248.309	281.279	338.357	334.036	297.002	236.176	312.969	347.662	245.374	301.015	243.113	219.843	327.442	200.665	244.873	198.394	193.981	68.8399	210.114	127.51	200.017	112.243	118.684	338.056	213.218	99.1477	49.3267	336.926	277.22	111.628	158.804	73.9425	303.864	237.722	97.5244	143.534	379.672	123.788	148.633	137.845
ALKBH6	5.64025	5.38804	8.41481	6.95404	5.56073	5.92072	10.0754	6.67147	10.2103	3.09154	5.17752	5.61055	5.83703	10.1914	19.4743	8.17106	7.23827	15.166	11.9733	12.0689	23.0131	6.41242	17.4673	10.2415	9.81782	11.4126	4.58302	0	6.82459	15.812	2.02843	10.2655	3.63379	15.6868	7.25384	1.43178	1.61084	4.74582	4.85108	8.00672	5.87784
ALKBH7	36.1327	30.5286	16.5663	32.7112	35.1702	38.0962	9.35424	17.1903	27.5767	26.5487	26.8791	19.1154	15.6353	50.3489	71.6116	40.299	28.9171	43.1231	38.3029	21.9853	21.9805	16.1255	47.3994	41.8144	19.9813	44.1981	27.0716	13.3777	34.8405	15.0403	12.8234	26.3643	20.0647	12.2613	20.4925	27.2109	32.2687	22.9781	7.50936	26.4383	9.28965
ALKBH8	1.58518	2.20329	3.06059	2.24533	1.85774	2.48465	2.63643	2.10763	2.19485	1.90989	0.87732	3.33551	2.81447	2.93051	0.0940824	0.387347	0.37611	0.677004	0.482239	0.232682	0.509402	0.238539	0.105085	0	0.23626	0.427434	0	1.85319	0.244142	0.224076	0.776128	0.618272	0.417113	0.608912	0.123355	0	0.410898	0.238146	0.161035	0.097256	0.0576668
ALMS1	19.5844	29.8775	20.461	19.9987	17.3165	27.769	29.5583	21.2007	23.2613	31.7634	27.7294	25.7264	28.3401	26.5424	2.28442	9.33689	9.92036	8.67123	5.12694	7.99218	9.933	9.29102	3.28679	3.3081	10.8899	18.2564	0.481115	6.97914	10.2878	4.91824	1.1466	13.6702	2.38417	13.544	9.51865	3.38186	11.5835	12.9792	8.15041	8.70546	10.0072
ALMS1-IT1	8.46167	8.83353	19.3271	23.8429	10.8134	1.2198	22.1141	12.0257	9.00084	8.3298	3.96807	12.7438	12.955	9.23082	3.39207	1.93966	2.0546	3.73606	4.82966	2.68884	3.64407	0	5.0517	2.0126	9.93789	3.818	3.51244	0	3.18926	1.12207	0	4.37085	14.621	5.22712	0	17.0085	3.70366	2.98132	0.424416	0	1.15508
ALMS1P1	0.159888	4.45777	0.336365	0	0	2.42013	0.199797	0.0926943	2.83461	0	0	4.96892	4.18346	0	1.2463	0	0.566169	2.2878	1.77449	2.37101	0	9.02829	0	0	0	1.91289	13.5505	0	0.351534	42.051	0	1.20444	0	0	3.06389	0	0	0.438153	69.8908	32.2085	5.0927
ALOX12	26.5447	33.6262	24.0297	41.8076	30.6546	30.7669	24.7931	18.3189	37.3693	21.1977	29.0192	35.527	30.7364	19.7273	44.9194	19.2089	33.9643	52.1309	44.4262	31.6877	30.5085	31.1204	19.3619	82.9065	64.9178	25.1718	7.49207	10.3639	27.6361	39.4909	96.1314	55.7442	27.2884	51.1019	31.6218	50.908	81.3036	71.8854	45.6037	23.3731	31.1053
ALOX12-AS1	16.3393	25.6065	26.399	1.89577	9.4576	17.8068	41.6518	28.6451	13.4077	0.50041	32.5645	12.4211	32.5595	26.4899	18.34	21.7235	8.33151	29.1775	8.70422	21.8068	7.88101	5.53569	5.12122	0	0	8.44481	0	0	14.6569	15.1668	0	9.84667	3.76437	4.71027	22.5435	0	3.33745	16.9251	22.7175	15.7989	9.36777
ALOX12B	5.16977	0	0	0.490052	0.111126	0	0	0	0	1.1642	0	0.848146	0	0	3.16057	0.193637	0.717893	0.29009	0	0.751601	2.03723	0	0	0	0	0.242552	0	0	0.89148	0	0	0	0.486541	0	1.29499	0	0	1.38893	0.296588	1.021	0
ALOX12P2	10.511	9.76504	7.14348	5.1474	4.60164	3.61587	2.11091	8.19084	4.60246	3.75607	1.3503	2.20271	2.33944	2.95681	4.18965	0.977848	1.08759	3.66231	5.6812	2.27731	4.37231	1.6259	2.45123	1.42047	5.01003	3.06216	0	0	0.78783	3.95972	4.43107	6.42687	0	0.92231	1.30791	0	0.435667	1.68335	2.15674	2.06237	1.42667
ALOX15	0.0315334	0.138816	1.32677	6.12827	0	0.1591	0	0	0	0.0603594	2.1257	0	3.6303	0	0	0	0.334981	0.541444	4.1996	0	2.85181	0	0	0	0	1.13179	1.14533	0	0.41598	0.731766	0	0	1.36217	1.70445	0	0	0	0.194429	0.110714	0	0
ALOX15B	0.677687	0.0240589	1.14975	0.0634104	1.33007	1.21328	1.68002	0.209116	0.0415247	0.711362	1.44163	0	0.240235	0	9.71287	13.6554	11.147	5.91196	0.90982	10.4548	0.329509	5.67053	0.285494	16.3787	16.2072	1.96157	3.17606	5.93718	3.24431	1.52192	0	17.4558	2.36085	121.511	11.939	2.85267	12.0005	17.9945	5.77574	21.1379	34.0754
ALOX15P1	4.79838	0.277939	1.32824	0.366272	23.6713	36.9522	25.5622	17.1302	37.8972	28.0378	0.370096	8.15036	15.8588	0	22.1462	15.92	6.70705	9.75679	16.817	0	1.90332	1.33691	14.8417	0	1.85379	12.6901	0	0	4.99729	0	39.0372	10.4634	1.81824	18.201	0	0	12.8962	7.78578	3.99013	15.2622	0
ALOX5	0.14215	0.141303	0.11576	0.106406	0.889759	0.231358	0.12033	0.103678	0.505186	0.122881	0.510706	0.608386	0.153572	4.99651	0.160843	0.367893	0.243559	0.708614	0.152673	1.12198	0.20735	0.242741	0.0598845	0.572591	0.201955	0.394994	0.49965	0.398517	0.907355	0.638465	0.226815	0.241796	0.132055	1.23928	1.93314	0.0520319	0.468313	0.273308	0.482991	0.554228	0.438164
ALOX5AP	54.6159	42.7737	41.26	39.2577	26.9824	30.9705	24.8073	30.1529	31.6233	20.748	25.4504	50.8939	52.3033	15.566	56.3658	91.2882	85.5651	81.2333	14.4557	64.2731	30.6904	58.6483	9.77606	123.387	321.336	31.8112	133.77	1501.52	26.0699	27.7943	580.216	59.7733	260.418	29.1327	98.1174	357.773	51.987	40.7401	543.313	224.383	60.4426
ALOXE3	0	0	0	0.00995369	0.0112857	0.0173138	0.192964	0	0.0391094	0	0	0.233797	0	0	0	0.0196653	0	0	0	0.0381653	0	0	0	0	0	0.0492659	0.124638	0	0	0.079633	0	0.0258499	0.197647	0	0.0657579	0	0	0.00705279	0	0	0
ALPG	0	0	0	0	0	0	0	0	0	0	0	0	0	0	0.798666	0.391452	0	1.17288	0	0	0	0	0	0	0	0	0	17.8095	0	0	0	0	9.34399	0	0	0	0	0	0	0	0
ALPK1	19.5949	13.6548	15.301	15.0005	12.2766	11.5757	7.41791	12.3429	6.8671	10.4005	13.7464	22.6097	12.448	12.8484	5.94028	7.69255	17.4412	23.37	14.3338	24.0296	20.5555	15.684	9.07947	15.5821	10.6776	11.5552	5.05035	27.306	21.5526	17.3747	19.5091	9.42693	7.70064	17.6332	39.4552	8.43505	27.7189	15.6409	114.66	88.7164	30.5975
ALPK2	0.0344243	0.101028	4.34521	2.86243	0.679285	0	1.89273	22.9908	1.08981	0	1.07621	0.925805	0	1.21326	0	0	0.243795	0.591083	0.955128	0.382862	0.864795	0	0.299712	0	0	0.41185	2.91744	0	0.37843	0.798853	0	0.0864392	0	0	0.219887	0.781233	0	0.18867	0.0402882	0	0.137059
ALPK3	0.542007	1.02782	0.438557	0.435368	0.0274238	2.1036	1.84432	0.203038	1.61559	0.494797	3.61706	0.31396	0.497445	3.72258	2.82739	0.525646	1.94879	6.08504	0.416448	8.62486	3.26787	0.706271	0.980085	8.50348	0	1.97529	5.45161	0	0.715001	5.41815	4.43391	0.816586	3.84221	3.00479	7.35031	0	2.55485	2.34791	8.22681	1.76374	4.78074
ALPL	18.3782	4.5374	4.02172	8.70133	13.5756	8.83948	0.392944	7.13588	7.85033	6.89811	13.2102	18.6053	10.4217	18.1928	23.9276	13.3009	52.5464	58.1503	10.719	32.1977	16.7021	48.5651	3.97629	39.8896	49.3886	10.6414	13.053	319.054	6.61739	5.09651	429.776	6.39197	56.1318	63.2219	122.142	93.6218	70.0928	35.0742	188.461	50.2235	5.66376
ALPP	0.834774	0	0	0	0	0	0	0	0	0	0	0	0	0	0	0	0	0	0	0.343861	0	0	0.403771	0	0	0	0	61.1292	0	0	0	0.232901	4.89708	0	0	0	0	0	0.0542761	0	0
ALS2	1.45078	1.93677	2.04336	3.0169	0.91509	2.52283	2.7867	2.07145	1.84497	1.83757	1.86274	1.74698	3.07329	2.17422	0.444177	0.558973	0.719867	1.2517	0.598238	0.833602	0.804751	0.684839	0.32181	0.4701	1.34152	1.00236	0.149169	0	1.219	0.381224	1.21887	1.08281	0.384389	1.70192	1.0231	0.302913	0.498086	1.13108	1.40591	0.961755	0.772612
ALS2CL	2.81995	4.68871	2.48395	3.43662	1.93491	2.68181	2.95087	2.70985	2.66668	3.1144	2.30707	8.00952	2.44601	9.87915	4.60176	2.97629	0.948263	3.27444	9.1188	0.180507	5.44309	0.343665	3.76222	0.675547	0.714802	3.78638	0.147373	0	1.63252	2.16564	0.752617	2.10898	0.75952	1.16969	0.544265	0	0.103597	0.942333	0.135336	0.245206	0.145392
ALX3	9.25127	2.59339	4.49838	18.3538	13.2035	11.8894	21.594	10.1702	8.45483	16.5388	5.88337	11.1883	7.30743	26.915	11.7352	8.00248	5.09928	13.8618	8.71755	5.33871	9.20859	5.08216	5.69896	0	0	6.26499	0	0	4.89313	4.05068	0	8.87557	9.42533	6.28998	5.85356	0.495166	3.34256	3.58753	12.1039	3.95577	3.6486
ALX4	1.65574	3.48028	1.60042	1.55763	3.09062	0.903133	0.167758	0	0.963358	1.37052	1.53017	0.347677	0.76497	0	1.91849	0.769345	0.31692	1.92094	0.74497	0.663601	1.34903	0	0.584414	1.24176	0	1.28492	0	0	0.688715	2.07693	0	0.786565	0.429575	0	0	0	0	0.275919	0.0785587	0	0.178169
ALYREF	49.9963	29.497	65.7567	25.3092	56.9078	59.4414	41.4049	36.4981	37.3438	33.6148	45.32	52.8069	39.071	32.1147	58.5427	45.5723	25.0304	41.722	30.0318	43.8126	59.9323	29.6238	35.0987	39.8428	22.7005	45.7203	22.7325	21.5975	28.6544	46.9897	18.2106	40.2136	50.8919	64.3432	19.0484	12.1149	13.1601	32.2342	16.6102	40.0484	21.1077
AMACR	0.282056	0.124166	0.576421	0.771388	0	0.2033	0.634422	0.56064	1.07153	0.200532	0	0.693539	0.49762	0.56805	1.69604	0.461823	0.684868	1.38372	1.20742	0.0896281	0.485877	0.255963	1.78914	3.18661	2.12955	0.34709	0.292703	0	0.531543	0.561035	0.0996537	0.849888	0.928316	0.435593	0.154427	1.64598	0.411518	0.662516	0.664918	0	0.481282
AMBN	0	0	0	0	0	0.641211	0	0.0736777	4.50615	0	0	5.31667	0	0	0.495308	0	0.450017	0	1.41045	0	0	0	0	0	0	0.304091	0	47.8613	0	1.96612	0	0	0	0	0	0	0	0.087066	0	0	0
AMBP	1.34414	3.55028	0	0	0	0.339089	0	0	2.8085	0	0	0	0	3.94777	0.785795	0.385143	0	0	0	1.49493	0	0	0	0	0	0	0	0	0	0	0	0.506268	0	0	0	0	0	0	0.235964	0	0
AMBRA1	4.4989	5.32921	5.27596	4.38187	6.98331	5.7683	6.24916	4.70112	5.73033	6.97352	6.84542	5.70955	5.2232	5.15735	3.72203	5.44016	5.1998	5.55412	3.66593	6.05306	7.77351	4.59042	3.02486	2.35084	2.66333	6.85535	1.03605	1.09077	6.50227	5.05725	2.18694	6.03369	1.56078	9.43594	8.15538	2.38222	3.23366	5.44282	7.46922	6.24025	6.97769
AMD1	41.2386	44.0638	39.0407	42.2136	32.5759	38.0965	49.6223	25.9015	33.4106	40.6394	35.7535	39.9895	39.9008	44.9747	9.15384	7.52749	9.85697	14.5381	7.86825	10.8035	7.7797	7.36791	9.23981	12.19	10.9402	8.49236	8.10951	18.0812	9.77318	9.42048	22.3746	8.86822	13.8618	17.0838	7.39011	14.6416	17.9904	21.2517	16.4113	14.9825	7.86197
AMDHD1	3.59543	1.76799	2.25307	1.77515	4.90595	6.75447	6.59588	4.85627	8.71852	3.00179	0	5.07478	4.56359	16.6262	1.78887	1.31517	0.406324	1.6419	2.54701	2.12701	5.18877	2.83472	4.99519	0.796034	6.73833	2.4711	0	0	1.26143	0.887614	0	5.76262	1.65228	0	2.19887	2.17009	3.90638	2.27977	0.940057	2.31152	1.82745
AMDHD2	5.91909	2.79738	5.00475	6.91077	12.7022	6.53734	7.48498	4.87642	5.32578	3.71342	4.95964	7.82609	4.93146	7.76691	16.8051	4.30094	6.84448	12.2179	13.1423	23.5449	33.5636	3.67312	11.3732	12.525	2.54662	7.36956	7.072	0	5.6274	9.69399	4.59658	7.17362	1.17243	10.8433	5.35923	2.49055	5.96561	5.02767	3.039	6.52519	8.92204
AMELX	0.0183646	0.020211	0.637469	0.0532688	0.0603971	0.0463288	0	0.0479103	0.558135	0	0	0.36219	0.884132	1.69903	0.107361	0	0.097544	0	0.458584	0.306372	0.276809	0.388866	0	0	0.808816	0.263655	1.66756	0	0	0	4.08771	0.27668	1.18996	0.661765	0.175957	0	1.87557	0.35857	0.128957	0.277456	0
AMER1	9.77982	12.6875	7.65655	7.07717	14.2096	10.6176	10.9378	8.7699	12.6291	8.17295	8.10453	10.7358	7.46916	15.4666	2.85275	5.06855	2.4839	4.97489	5.9234	2.60053	4.13732	1.6145	1.99148	4.65466	0	5.76511	1.84623	0	4.35854	3.53874	0.125714	5.7436	1.17108	2.19801	2.33772	1.49963	2.59566	2.56998	1.28497	2.1503	3.0357
AMER2	0.466203	0.00363885	0	1.29474	0.00543703	0	1.09076	0	0	0.00316446	0	0	0.00346046	0.00485551	0	0	0	0	0	0	0	0	0	0	0	0	1.5612	0.0359193	0	0.0383643	0	0	0	0	0.0316797	0	0	0.00339778	0.00290221	1.89825	1.02681
AMER3	0.0825936	0	0	0.247302	0	0	0.179783	0.00463385	0.0202434	0	0.00780886	0	0	0	0	0.0152684	0	0.0457475	0	0	0	0	0.0347948	0	0	0	0	0	0	0	0	0	0.038364	0	0.0510553	0	0	0	0	0	0
AMFR	98.4001	81.7143	79.4014	85.813	62.8833	63.3655	75.0548	106.259	79.686	91.9408	150.016	77.5402	77.5765	65.1146	134.768	125.641	115.302	96.5342	40.8753	138.21	76.7336	181.081	66.6406	81.0856	288.459	97.9092	20.4964	42.1303	128.967	168.012	162.578	68.6934	25.9329	185.069	119.526	78.4744	205.547	224.35	90.5604	70.9269	153.665
AMH	0.188505	7.4685	0	0.136696	4.64965	1.18887	0.530001	2.78676	0	0	0	1.94336	0.0986442	0.276823	6.0611	1.6204	0	6.06886	8.62985	2.09653	2.84133	0.99789	5.53905	11.7694	0	2.36802	0	0	3.41922	7.65531	0	5.32502	0	0	0.903065	0	6.01624	2.61515	1.0755	1.42399	0.562892
AMHR2	0	0.0108038	0.00516302	0.135256	0	0	0	0	0	0.183209	0.00719304	0	0.133565	0	0.0573899	0.0281286	0	0.0842796	0	0	0	0.0519672	0	0	0	0.0352342	0	0	0.0161875	0	0	0.0184874	0.141354	0	0	0	0.0626616	0.00504404	0.0129251	0.148314	0.0293138
AMIGO1	10.7348	11.4106	15.0439	12.5953	8.90839	12.3631	16.1221	7.04487	13.2984	16.2565	7.01075	16.0639	14.07	7.68632	9.45252	5.92257	5.04667	5.5812	9.85112	1.39043	2.63814	4.05908	7.72801	0.173456	0	11.3673	2.42176	0	2.4738	1.16047	0	7.78518	0.480042	0	1.91654	0	1.064	3.49446	1.85818	1.51104	1.09505
AMIGO2	10.1262	13.325	18.2167	13.8425	7.68105	7.82751	12.422	6.56962	6.59844	11.5394	5.90617	15.1927	12.5836	7.10716	6.01355	3.72053	2.95576	6.65957	8.14105	1.59416	6.10022	3.48144	4.84493	2.28117	10.6451	7.56554	1.83746	0	2.89188	5.86986	18.6631	6.35144	3.76362	3.03828	2.74669	0	1.29166	3.84705	3.55238	3.31202	2.11489
AMIGO3	11.4302	9.22054	19.2622	17.8793	19.6814	27.3256	50.8137	18.0062	25.8039	22.1081	11.8393	25.9119	17.8189	30.4071	44.7812	17.6618	18.4361	40.8451	42.8387	19.3017	23.4527	11.7214	35.5599	15.5682	11.4212	32.4333	0	0	23.0913	27.0805	4.81016	30.88	0	42.5903	18.3483	0	12.9877	18.3263	14.3402	18.0827	15.7255
AMMECR1	13.0298	12.0476	12.1471	13.8116	6.97149	12.4512	16.5258	12.0875	12.5603	11.9405	13.4767	14.6446	19.7793	11.3366	3.51427	4.20037	4.42528	7.15276	3.59911	6.86163	5.72263	5.30367	4.06299	2.41432	2.55462	7.34328	0.574573	0	5.94746	5.50653	3.45594	6.71301	1.44264	5.13039	5.86067	1.19668	2.55805	5.072	8.35901	9.71936	3.59005
AMMECR1L	3.11806	2.62875	3.05854	3.4396	3.89988	2.61915	4.30546	3.58191	2.42968	3.15955	1.91924	3.66512	3.02543	3.00445	1.72565	2.24574	1.60391	3.26242	2.03338	2.07543	2.86389	1.67036	1.46222	1.69468	1.76826	2.37464	0.985869	3.83331	2.00292	2.00775	2.11878	2.65809	1.49007	2.68977	2.27558	0.731488	1.34274	2.12337	2.32591	1.9479	2.02629
AMN	0.488564	0.755322	1.06452	0.506122	1.31986	2.34765	1.74431	1.37575	0.618684	0.400791	0	1.3348	0.00608724	0.580804	2.72018	0.433306	0.432504	3.19577	4.45397	0.711561	1.9287	0.307894	2.27873	0.968369	6.31861	1.46128	0	0	0.421994	2.29452	0	1.44585	0.669995	0.628762	1.44891	0.0659975	0.148503	0.525974	0.275682	0	0.347356
AMN1	5.201	2.68709	3.91354	4.28303	3.35217	5.35779	5.15769	2.69619	3.12132	3.76111	2.72614	6.30932	2.70139	5.5092	1.94849	0.621872	1.39979	1.92981	2.77428	1.59483	1.34357	1.18993	0.708585	3.54892	1.93447	1.44665	20.5517	20.1249	1.78939	1.61886	2.01284	1.72248	6.19436	3.21207	3.04491	1.23134	5.04657	2.01523	9.28689	3.27896	3.42553
AMOT	1.03057	0.520755	1.23166	1.95991	0.870409	1.38591	1.81895	0.55097	0.929271	1.0746	0.687547	1.06766	1.50667	0.547653	0.492299	0.390662	0.489882	0.430335	0	0.356789	0.271992	0.191049	0.23566	0.709368	0	0.460562	0.145648	0	0.158696	0.23264	0	0.906216	0	0	0.192105	0	0.153577	0.267853	0.0703958	0.060584	0.0718451
AMOTL1	1.10308	0.349276	0.567186	1.12612	0.0101335	0.831721	0.548668	0.426037	1.48661	0.982	0.483148	1.28719	0.609486	0.733022	0.396289	0.582702	0.474615	0.423249	0.230825	0.856724	0.789535	0.358844	0.342036	0.416817	0	0.409185	0.671483	1.20503	0.264203	0.107255	1.46693	0.951643	1.087	1.83202	0.442834	1.01393	0.70804	0.601612	0.27857	0.279311	0.276024
AMOTL2	0.139499	0.0863582	0	0.366702	0.014337	0	0.228793	0.242622	0	0	0	0.00781602	0	0.0896251	0	0	0	0	0	0	0	0	0	0	0	0	0	0	0	0.101164	0	0	0.125543	0	0	0	0	0	0.0153058	0	0
AMPD2	37.8588	23.1404	25.5354	50.2687	43.4382	32.4902	21.4271	18.7226	38.5375	23.6775	48.2111	66.6831	34.551	58.8059	43.9509	15.1317	46.01	65.9928	36.194	67.9284	153.247	13.8415	31.3823	27.2083	12.0533	18.1532	37.5097	8.88821	25.5674	24.231	40.0451	15.6882	5.89049	32.7813	25.9294	7.62832	40.5379	22.8539	30.7951	52.9019	19.3058
AMPD3	9.88126	6.26743	7.22055	9.55786	6.87087	5.71812	8.57278	9.06287	7.14005	10.6074	11.7027	13.2258	8.07917	9.41721	18.4382	8.78292	13.1105	24.6882	14.9055	15.4754	20.1829	11.9989	7.37402	11.9191	5.32889	17.0235	12.0121	15.7732	8.77874	5.70923	16.209	8.62843	25.9012	25.5063	17.9304	9.38178	14.7256	13.1053	14.8473	12.3087	17.1498
AMPH	0.489774	1.29238	1.66907	1.17142	0.715894	0.809261	3.41444	0.637627	0.837836	1.04166	0.70515	1.10408	1.3969	0.698211	0.368373	2.46207	1.00407	1.03277	0.333768	3.85445	0.172687	0.818753	0.14962	1.31139	1.2194	0.842962	0.312091	0	0.755668	0.199399	0	0.798304	0.20621	25.2349	2.25029	0.0325001	1.17007	4.05002	0.502809	2.76945	1.98422
AMT	4.95695	4.37223	7.408	7.17604	6.80007	8.29114	15.1978	6.9881	11.2165	9.71297	4.65755	8.98458	7.9945	9.59974	9.71238	6.77832	3.26115	9.68958	15.3317	8.43527	12.2485	4.11055	10.1408	0.375821	0	9.39798	1.96768	0	6.49143	9.21927	5.58263	9.31815	1.82016	8.45938	5.70968	1.3319	1.61373	4.49083	5.04049	2.72826	2.91184
AMY1B	0.142756	3.2993	0.0500538	0.345069	6.02517	2.28085	0.089194	0.827618	1.98854	0.227713	0.209203	1.32241	1.9921	0	0	0	0	0	0	0	0	0	0	0	0	0.170792	0.864178	1.03389	0.156933	0	0	0	0	0	0	0	0	0	0	0	0
AMY2B	29.2149	37.1707	49.1747	39.8048	29.3307	37.2317	63.3075	30.5469	20.8204	35.9318	23.0192	42.1672	46.2632	43.8954	3.02735	4.45141	3.51457	8.39762	5.50769	7.35919	12.1418	3.95966	1.31499	2.39493	0	6.50519	2.08985	12.5013	3.98488	1.00142	0	3.79253	0.207126	9.07101	3.85903	0.489667	1.83635	5.70586	12.0705	10.8662	1.37451
AMZ1	0.500453	0.50729	1.49959	1.48028	1.10989	1.14623	2.3945	1.20826	1.3196	1.11549	1.01807	0.947454	0.837347	1.16524	0.750673	0.452835	0.209856	1.66773	1.31546	1.08024	1.58807	0.104576	0.70947	0.959306	0.217511	0.945377	0.179379	0.0357678	0.423474	0.229215	0.9975	0.818467	0.260749	1.5127	0.378554	0	0.168129	0.510901	0.184958	0.248716	0.196631
AMZ2	6.92521	7.71997	7.22492	6.43986	5.00186	7.1761	8.68569	5.76982	7.67833	6.50036	6.3198	3.56157	5.36188	6.67082	2.62574	2.42743	1.95894	3.37009	2.34039	2.37582	2.94465	1.9717	2.52747	2.43186	2.49277	3.07994	1.39261	0.952059	2.33627	2.96586	1.12888	4.29113	0.709828	1.41453	1.8893	0.580088	2.93686	2.51792	2.12184	2.4826	1.98451
AMZ2P1	28.0245	9.9896	25.3043	20.4301	18.2702	15.3909	10.5988	9.96387	17.1474	18.5614	15.9913	25.6565	26.5789	26.9507	3.76963	4.40585	2.10765	1.49042	2.89004	6.61984	5.23343	3.93858	2.91495	2.5807	0	3.73855	3.60313	9.16031	3.76234	5.17968	3.68016	3.73642	2.85686	4.02156	1.90097	0	1.26643	3.72093	5.96462	6.74444	3.25847
ANAPC1	5.8157	7.86214	6.40714	6.0507	5.62272	7.32104	9.91436	6.03921	6.75539	9.24578	4.82893	7.56123	9.85753	9.11589	0.55947	1.86021	2.50035	2.3871	0.99034	2.67528	3.45026	1.99904	0.692457	0.726694	0.740443	3.55552	0.46972	1.03964	1.85955	0.720264	0.383811	2.93233	0.502785	1.44465	2.03212	0.763076	0.594352	2.70315	1.05796	1.79755	1.28209
ANAPC10	5.61698	4.44391	3.86773	5.11195	2.68008	4.19698	5.90906	3.77135	5.6561	5.39204	4.20663	5.49043	6.37155	5.98771	0.824233	0.500939	0.77882	0.992546	0.516362	1.41125	1.99761	0.686644	0.920627	0.352107	0.620945	1.25496	0.307253	0	0.818349	0.850666	0.38356	0.807169	0.121808	0.660466	0.918584	0	0.359978	1.03158	0.643518	1.27805	0.740968
ANAPC11	4.93224	6.28789	5.28477	6.73121	12.3421	5.5258	3.96214	4.75536	5.52816	4.85244	3.81601	3.03468	4.76128	6.97315	4.83557	8.82192	5.12565	8.35055	2.93247	4.85524	4.84849	2.75694	4.10083	11.4762	6.40887	6.92713	5.84168	16.3075	4.64748	4.44324	10.4178	6.46165	13.2336	12.6952	2.05467	14.7738	5.08421	4.42317	2.05709	1.85137	2.46993
ANAPC13	31.9231	39.0882	31.416	38.7447	26.8634	24.5333	20.9663	28.1118	22.9993	27.8487	11.435	25.3616	31.379	25.2885	4.71901	8.70105	2.85834	8.58009	2.23965	2.56504	6.95258	4.27311	1.75697	5.19981	0	8.13977	0.698065	25.0547	4.81716	2.67601	11.4078	9.26579	2.76742	8.31074	6.99753	7.85097	17.1749	4.62158	14.8454	8.13032	3.21385
ANAPC15	0.418679	0.258976	0.970806	0.567327	0.924666	1.18728	0.675936	0.366748	0.388933	0.532325	0.537422	0.865727	0.438188	1.07709	0.196526	0.507888	0.113626	0.183659	0.203502	0.305901	0.59883	0.145601	0.139688	0.0954029	0.426219	0.350999	0.0554998	0.0663993	0.100787	0.106379	0	0.19568	0.176019	0.578154	0.0585622	0.589516	0.0780285	0.207274	0.155583	0.0923433	0.0547539
ANAPC16	33.4455	43.5213	37.7277	35.2754	29.2018	32.9658	28.6188	35.9321	38.2885	35.9307	35.521	32.3788	34.9082	30.4957	14.1124	10.6045	8.4536	10.5258	10.839	7.8342	3.73042	11.5292	12.1329	20.7613	17.8313	9.97615	28.4887	16.1318	8.31275	8.48239	9.69927	10.9853	39.2004	16.739	8.53664	26.0956	11.0826	12.5835	6.91145	9.31911	7.82233
ANAPC1P1	1.96247	7.69095	1.00696	12.2178	6.29672	1.93201	3.94761	4.32892	8.54644	5.77209	7.71586	8.58186	6.4623	5.06093	1.67894	0.822903	0.508474	1.64373	2.39049	1.0647	7.2147	1.5203	0	0	0	2.74874	1.73852	43.6788	1.57856	0	0	2.1634	4.13532	0	0	6.51756	1.22211	1.18051	0.672221	1.44632	1.71515
ANAPC1P2	123.4	137.721	83.0109	127.795	81.5992	83.0664	127.639	73.0637	82.0721	116.808	113.837	115.924	120.17	96.2542	199.274	66.2209	87.0364	192.44	127.388	309.475	193.398	46.2363	112.551	224.403	108.934	112.91	263.896	47.0225	111.141	152.463	58.3044	61.7189	15.5816	214.466	346.591	11.4018	122.357	154.174	97.8326	87.5832	149.101
ANAPC1P4	45.2288	38.7521	44.4619	43.3638	18.4687	40.0116	35.5608	19.1379	23.6402	20.2636	18.572	25.9195	27.8379	38.336	1.77458	6.08844	11.6893	7.81814	5.05332	9.28409	6.86309	7.23105	2.97317	3.94837	3.89929	10.8949	0	0	6.75732	3.52209	12.6686	8.86069	5.46359	6.15283	6.54391	9.90267	9.68793	18.8723	16.1863	8.02567	14.0496
ANAPC1P6	8.44316	0.290378	0	0	0	0	8.90205	0	0	10.8584	0	0	0	0.387466	0	6.80419	19.6202	6.79563	2.1962	2.93449	0	12.5706	0	0	21.3042	10.417	0	0	14.7926	6.1229	0	8.94406	1.89961	0	12.6401	0	0	7.59194	3.93711	11.9589	3.1515
ANAPC2	31.0265	21.6855	28.7045	28.6002	34.9218	31.7189	36.2889	19.923	31.1308	28.7965	23.6507	30.0151	25.8681	50.7071	80.6354	21.4189	15.8652	50.1458	55.4521	48.3519	111.494	13.8251	57.2867	34.8244	16.6447	30.0289	33.7962	5.09664	20.5781	36.4719	14.407	23.973	5.7421	74.5263	19.6285	2.4843	17.5685	24.3951	7.74183	19.374	13.1687
ANAPC4	15.8257	15.7728	15.653	13.1449	11.2087	14.2143	26.6607	13.7007	14.2281	21.6023	9.42798	20.0926	17.8305	22.4764	1.7516	4.65029	2.47557	5.25178	5.47282	3.42488	6.27243	2.15885	1.68472	1.99193	2.38259	4.83923	0.453438	3.707	5.32488	4.44218	1.18356	5.0783	1.55793	5.39836	1.75435	2.78595	0.424999	3.18162	5.0699	6.16136	2.23672
ANAPC5	65.8316	59.4016	61.2815	74.3222	68.8978	62.3563	87.0694	49.372	53.9887	55.8394	58.9139	56.3219	64.4666	59.5353	16.3681	24.0271	21.0303	31.0786	21.5395	22.1751	25.7901	17.5912	14.9583	24.4262	14.6354	26.4424	3.08162	4.60852	20.4727	12.7978	33.3111	26.8965	28.0987	30.8281	12.4647	20.458	27.0783	25.9967	14.0131	12.8184	9.54287
ANAPC7	7.44415	8.19868	9.23355	8.54315	7.53786	7.06312	11.7924	8.95126	8.06072	7.37678	4.57763	9.07998	5.25434	9.29531	3.97964	3.63368	3.03256	5.11374	5.66624	3.20548	5.17172	2.49927	3.1904	3.14194	1.4104	5.83233	2.69184	0	4.05551	3.31231	2.91911	5.2727	2.33194	3.80811	3.41897	1.37045	2.66318	3.61057	5.0259	3.40059	3.01631
ANG	0	0	0.0338306	0	1.26929	0.649092	0	0.363593	0.733103	0.0307815	0	0.547812	0.706876	0	0.940116	1.56665	0	1.51866	0	0.715406	1.45434	0	0.630037	1.67338	0.472165	0.115436	0	0.349396	0.74248	0	0	1.09025	3.70488	2.60766	0.616313	0.182474	1.64236	0.495765	0.310536	0.485914	0.768312
ANGEL1	11.5572	11.3362	16.563	12.7737	14.5184	13.3857	10.5295	12.0212	12.7923	10.0845	8.53127	12.9123	13.6246	14.464	3.13963	4.3395	2.11088	7.33098	7.06295	3.2254	7.36635	2.38809	5.26021	3.01776	0	6.59223	0	2.10032	4.56955	2.99106	2.85566	7.07973	0.386653	8.03125	2.4699	0	0.685604	3.6535	1.05593	3.08326	1.34708
ANGEL2	2.5127	3.74678	3.71649	3.10256	2.98297	3.66617	3.36846	2.45242	3.57765	4.20826	1.98323	3.37693	3.06587	4.09165	0.514901	0.878439	0.800689	0.879756	0.930498	0.649906	1.85094	0.555911	0.508758	0.722631	0.124329	0.95444	0.215319	0.349607	0.821132	0.707503	0.79591	1.16108	0.743863	0.640865	0.535542	0.749556	0.410837	0.656198	0.951497	0.767696	0.465312
ANGPT1	4.93454	4.81803	3.593	7.32125	7.53664	4.85397	8.40846	1.82362	3.42895	1.8208	6.74821	6.39562	6.80488	2.9843	1.0111	0.960167	2.06694	1.29923	1.34963	2.40444	2.60691	1.48778	0.635255	4.61178	7.85524	0.892337	1.96307	4.69719	0.499087	1.00339	6.08197	1.22142	3.73557	1.55808	0.517848	5.82619	8.41778	4.53217	1.62247	0.489938	1.61391
ANGPT2	2.2765	2.48119	2.1401	2.4244	3.58975	2.63568	3.60743	1.81232	3.86463	3.86285	2.48194	3.49993	1.95383	2.17219	0.128586	0.535705	0.554934	0.826149	0.457704	0.366941	0.290091	0.29109	0.107718	0.457759	0	1.04602	0.199723	0	0.707252	0.382816	0	0.89058	0	0.594445	0.684915	0	0.280795	0.791107	0.250983	0.58154	0.131359
ANGPT4	0.676786	0.631981	0.632796	0	0.0224829	1.06925	0.43567	0.142677	0.389562	0	0.0200364	0.23288	0	0	1.51868	0.195882	0.0726217	1.46727	0.910446	0.380158	0.927381	0.144756	1.07134	0.142274	3.11119	0.147219	0.993201	0.148532	0.450908	0.158642	1.09897	0.617966	0.196873	2.09391	0.786002	0	1.57091	0.547962	0.576051	0.413134	0.408271
ANGPTL1	11.851	12.3026	14.3047	20.9666	11.2227	14.376	18.1805	12.9079	23.2135	23.2476	19.0176	16.7422	22.7216	18.7118	0.294818	0.818831	0.53572	3.24715	1.25929	0.747832	0.760129	0.266961	0	0.874612	0	0.784341	0	0	0.498943	0	0.415741	0.633145	0	5.75458	0.483185	0	0	1.27831	1.43124	2.53969	0.602352
ANGPTL2	1.24218	4.6815	3.19605	1.52938	6.11321	3.87765	9.61489	2.68889	5.70358	2.39481	1.7025	2.93213	5.71465	5.69559	2.08976	0.71698	1.1392	2.53184	1.19017	1.78904	2.02051	0.851534	0.350123	0.185985	0	1.79619	0.324586	7.76662	3.00616	3.31812	2.32068	2.28884	0	2.57622	1.36999	1.01404	2.50989	1.32243	2.72975	2.43028	0.960671
ANGPTL3	7.57812	3.97757	3.86298	1.69087	6.42242	3.23528	29.0645	5.77897	8.08313	9.48442	1.45225	2.40386	3.47754	4.19462	0	0.167031	0	0.250231	0	0	0	0	0.380643	0	0	0.627674	0	0	0.384494	1.35276	0	0.439122	0	0	0	0	1.48837	0.718851	0.102334	1.76142	0.348137
ANGPTL4	1.05963	0.777446	0.458951	0.120533	0	0.943466	0.233667	0.144544	0.552523	0.596552	1.15702	1.02442	0.0108726	0.0915342	1.33611	0.416735	0.331074	2.05132	0.345884	0.693237	2.81855	0.329962	1.22103	0	0.152511	1.3423	0	0.225712	0.479648	0	0	0.939077	1.34628	2.62044	0.398143	0	0	0.427024	0.364743	0.941713	0.124084
ANGPTL5	0.0113228	0	0.0476406	0	0	0.0571287	0.0424469	0.315087	0	0.0216734	0	1.07595	0	0	0	0	0	0.194418	0	0	0	0	0	0	0	0	1.23377	0	0	0	0	0	0	0	0	0	0	0.0698142	0	0	0
ANGPTL6	0.197184	0	0.255278	0.322644	0.133025	0.178569	0.890837	2.39185	0.326532	0.0290338	0	0.64362	0.386287	0.757333	0.472927	0.550517	0.107421	1.12859	0.589188	0.224929	1.29556	0.5353	0.198088	0.841796	0	0.653289	1.28548	0	0.26679	0.469321	0	0.952171	0.436816	0.546578	0.193773	0.917938	0.258184	0.35331	0.266276	0.152775	0.603908
ANGPTL7	2.24283	3.49262	3.88382	1.46045	0.150535	4.46487	8.40794	2.33517	3.65165	1.95672	3.75631	2.62611	4.03998	2.59906	1.42714	1.31153	0.97248	4.71558	4.57193	3.90288	4.59948	1.13075	3.9851	0	1.79192	2.84759	1.10833	0	2.91843	2.12438	0	4.36747	0	2.19919	1.16949	0	2.7269	2.57136	1.39279	2.30512	1.64015
ANHX	0	0	0.11577	0	0	0	0	0	0	0	0	0	0	0	0	0	0	0	0	0	0.0754064	0	0	0	0	0	0	5.21738	0	0	0	0	0.144072	0	0	0	0	0	0.00878238	0	0
ANK1	8.49224	16.8326	4.34601	8.4053	6.06145	4.12703	8.65477	10.7227	8.00445	6.9783	24.9967	6.50957	5.47857	7.72264	13.3218	7.03034	17.3461	13.9661	1.44381	27.4849	2.75806	16.6578	4.37509	3.2985	19.7926	24.1214	0.827669	2.15039	24.5891	14.2383	13.3618	8.87495	1.44961	20.3203	36.4716	5.156	14.6844	31.9872	11.9677	10.2975	37.7073
ANK2	0.0861676	0.0104465	0.0142003	0.220266	0.0149151	0.00159641	0.151826	0.134824	0.000801347	0.015343	0.0136012	0.000189097	0.000110383	0.00371717	0	0.000604409	0	0.00271642	0	0	0	0	0	0	0	0	0.0344766	0.0756203	0	0	0.00130421	0	0	0	0	0	0	0.00151736	0.000370301	0.00956065	0.00125975
ANK2-AS1	0.255853	0	1.41291	0.463835	0.736267	0	0.359679	0.723106	0	0	0.0937355	0	0.0334719	0.0939312	0	0	0	0	0	0.355696	0	0	0	0	0	0	0	0	0	0.742169	0	0	1.84205	0	0	0	0	0	0	0	0
ANK3	3.76053	5.25922	4.02405	3.37334	5.48304	5.14553	8.66459	2.61391	4.10915	7.07988	2.44081	6.43616	5.33846	3.62109	1.55945	2.4235	2.1944	2.65319	5.03642	0.759781	3.40781	1.37766	2.0817	0.236956	0	5.1607	0.827084	0	0.708071	1.05687	2.11192	2.42602	0.819726	0.234447	0.249349	0.793625	0.705996	1.27367	0.402609	0.884663	0.407984
ANK3-DT	0.478383	0	0	0	0	0	0	0.998422	0	4.48689	0	1.54387	0	0	0	0.274148	0.50819	0	1.59277	0	0	0	0.624749	0	0	1.3736	0	0	0.315535	0	0	1.44146	0	0	0.916709	0	0	0.0983207	0	0	0
ANKAR	1.01707	1.16752	1.16903	1.2911	0.707016	1.079	1.81382	0.724362	1.21545	1.21515	0.926202	1.05468	1.02276	0.628099	0.0262513	0.147966	0.143105	0.240945	0.11213	0.168553	0.118446	0.178281	0.0733034	0.151861	0.140085	0.241752	0.0611612	0	0.188815	0.0781533	0.159643	0.224098	0.153563	0.161811	0.086048	0.72608	0.186307	0.2388	0.144849	0.169605	0.0871566
ANKDD1A	11.6324	13.587	17.6034	10.3452	29.4141	11.489	19.5411	21.9014	26.7858	16.4895	14.152	22.7744	12.0308	19.9025	21.4918	9.11884	19.2352	38.8633	18.7255	56.1433	109.998	11.6186	13.615	0	20.1382	16.7397	2.9894	0	13.7527	8.27652	0	9.71332	0.790082	7.41459	18.9261	3.73568	6.3043	10.7134	12.6667	37.3044	15.7292
ANKDD1B	0.759547	1.18073	1.16846	0.0137698	0.327861	0.28742	0.409312	0.817386	0.036069	0.427077	0.612196	0.604305	0.452121	0.711072	0.499544	0.217637	0.100859	0.611335	0.158056	0	0.214662	0.150781	0.867946	0.395188	0.418152	0.136307	0	0	0.250494	0.550816	0.704438	0.286083	0.205067	0.513191	0.181937	0.700267	0.121207	0.585404	0.308347	0	0.113404
ANKEF1	1.65799	0.893142	1.72564	3.07537	0.229591	2.24543	4.46534	1.15345	1.06084	1.7288	0.485943	1.83053	2.45218	2.22976	0.0510147	0.725114	0.41715	0.262211	0.290541	0.0485263	0.263062	0.369555	0.113962	0	0	1.03357	0	0	0.115115	0.202503	0	0.558747	0.502607	0.314451	0.0836094	0.198036	0	0.277991	0.176169	0.263678	0.10423
ANKFN1	0.00165656	0.00243083	0	0.00961016	0.00181603	0	0.00207004	0.000960383	0	0	0	0.00198007	0	0.00810898	0	0	0	0.014222	0	0.00614136	0	0	0	0	0	0	0.200562	0.0119975	0	0.0512565	0	0	0.103364	0	0	0	0	0	0.00484686	0	0
ANKFY1	9.80138	9.79932	10.6086	9.76747	12.7581	10.259	13.1022	10.4971	10.7209	10.1732	7.5682	10.036	10.0658	11.1412	4.38085	6.55099	3.99294	8.08281	7.54855	7.15317	8.86704	3.38577	4.02052	4.69357	2.18973	9.05383	1.25687	2.8	8.68907	6.31348	3.80696	10.6337	2.8522	17.608	7.1113	1.25922	4.14346	5.06924	13.1866	10.1317	15.5781
ANKH	59.8361	79.5177	56.7142	55.4175	48.9227	47.0807	69.2219	64.5144	68.1564	56.948	95.4429	71.9406	56.4367	59.3738	128.615	124.125	135.884	85.4914	46.7161	151.203	30.3888	139.538	100.96	61.2371	171.488	126.975	26.4707	6.9554	276.247	255.426	22.4042	50.4362	9.70949	66.7596	155.841	36.2477	65.7363	262.506	86.2225	126.779	136.026
ANKHD1	3.27038	5.41816	5.65941	5.15109	2.64071	2.77967	7.71194	3.56771	3.58475	3.81432	2.6282	4.47648	2.44746	5.19852	0.137053	0.403046	0.684868	1.40888	0.975689	1.10813	1.14844	0.558465	0.382705	1.09778	0	1.38836	0	0	0.463892	0	0	1.1479	0.759532	0.63359	0.561552	0	0.598571	0.807065	1.25524	1.23967	0.560037
ANKHD1-EIF4EBP3	0.306625	0.472437	0.0430042	1.92705	0.0672283	1.39236	2.33727	0.177764	3.26163	1.7999	0.479302	0.476456	1.04831	3.12197	0	0.644299	0.32573	0.52649	0.170151	0.568373	1.07841	0.324636	0	1.48899	0	0.880425	0	0	0.471907	0	0	0.23098	0	0.55246	0.391717	0	0	0.399125	0.897139	1.54419	0.366244
ANKIB1	96.5223	133.668	116.559	69.6333	101.85	103.422	118.364	102.932	131.54	121.336	93.6036	90.1799	126.412	111.722	15.4016	35.9724	39.9808	39.4659	21.2576	31.0945	30.5928	46.1082	16.6762	26.2954	38.0845	53.7431	18.0636	77.9752	39.5412	29.3206	49.0334	48.8042	14.5159	50.6154	45.0751	27.6062	61.0879	46.936	45.0692	76.3563	29.0592
ANKK1	0.235643	0.0282912	0.0811202	0.024855	1.15543	0.864675	0.578212	0.432192	1.95318	1.03332	0.627863	0.0153633	0.964071	1.03185	0.450848	0.147317	0.227568	0.367828	0.998545	0.476507	0.839527	0.0907218	0.447622	0	0	0.584346	0	0	0.310854	0.497123	0	0.548666	0.185077	0	0.246303	0	0	0.0352226	0.0902561	0.517841	0
ANKLE1	0.403752	0.663206	0.849394	1.15366	0.911662	1.18578	1.40063	2.69358	0.778373	0.795909	0.688823	2.44181	0.334268	1.22123	2.95928	1.38137	1.92049	2.37986	2.70864	3.61919	2.5433	0.446609	2.36097	1.50498	3.45027	1.77357	0.656632	0	1.82839	1.95781	0.819709	1.49803	1.38835	7.92604	1.61668	0	0.923174	2.48946	0.740528	0.364179	1.43957
ANKLE2	15.0711	12.3784	16.2443	18.2799	17.0835	17.6023	21.7369	15.9981	20.2992	18.1767	12.9681	16.5433	18.8765	17.1392	16.3633	8.97142	9.33369	16.7818	15.7703	15.7561	25.0634	4.39362	12.9322	8.39833	6.8906	13.5592	7.69232	0.870553	8.43809	9.89585	10.7588	12.0731	3.83255	18.9761	7.56833	1.94851	13.1531	8.8879	9.0034	9.77209	6.28992
ANKMY1	0.920464	1.08195	1.7531	1.14538	2.14502	1.19768	1.10427	1.00885	2.64505	1.09206	1.1161	1.4062	1.24504	1.37971	2.60565	0.806324	0.699129	1.84312	1.76808	0.99445	1.24512	0.494955	1.5115	0.812356	0.446439	1.14033	0.39565	0	1.02086	1.30606	0.437785	1.41207	0.0914969	1.14488	1.08719	0.556222	0.243361	1.04572	0.341822	0.89145	0.471651
ANKMY2	17.2293	24.133	39.3332	33.4766	21.9063	17.1364	40.2987	18.3809	27.5596	22.7857	7.82833	18.8597	29.1275	25.2773	4.62657	7.08633	4.37866	3.8218	1.92131	4.76763	4.72177	4.71308	1.93787	2.05879	13.7967	7.45619	0	11.1049	5.21993	5.73911	10.6018	9.81173	5.69773	5.64415	2.84348	2.24501	4.20962	6.50612	4.94938	6.47648	2.75703
ANKRA2	36.2483	38.8628	34.9066	26.7794	21.7811	28.2634	52.6326	25.4051	19.8264	41.8315	30.7998	43.0982	34.1228	31.364	7.95911	6.50168	4.06762	10.1055	9.91571	6.78224	9.83296	6.15603	9.07513	7.67378	3.12296	8.44948	4.63586	0	9.63465	6.91111	2.63054	5.76883	1.02102	6.38793	5.16341	5.63223	7.24184	6.52897	9.41071	6.85632	4.57355
ANKRD1	0	0.313782	0.0999685	2.06753	0	1.43854	0	0.909115	0	0.0909584	0	1.53357	0	0.279131	0	0	0	0	0	0	0	0	0	0	0	0	6.90382	0	0.31343	0	0	0	2.73696	0	0	0	0	0	0.166841	0	0
ANKRD10	23.7716	23.7661	31.4613	28.1715	26.7747	31.3482	45.3938	26.6888	32.505	31.2428	26.1241	35.6187	32.0475	31.8068	4.36323	5.97936	4.81863	8.69076	7.85476	8.71822	14.1914	3.9396	4.88751	3.79394	3.1643	9.02933	1.83059	1.51443	6.33035	5.32535	4.08423	7.52863	1.11174	8.09543	5.60985	0.77875	2.90222	5.81403	5.12795	7.22573	3.15087
ANKRD11	2.59078	2.7798	3.43486	3.66477	7.62818	5.04527	5.08788	3.94204	4.45952	3.86323	3.46507	5.16539	3.29591	5.89846	19.4699	5.2502	9.10911	13.4328	13.7691	18.124	29.2289	4.69178	11.1574	29.0198	7.43622	8.79869	55.8591	5.53115	6.758	14.2343	15.9021	7.69447	2.67005	18.1678	8.60229	1.86635	26.2536	9.78828	6.91786	10.2248	7.44538
ANKRD12	8.81728	9.71888	10.6069	9.63483	7.668	10.1312	11.0464	7.19634	8.78411	9.04595	7.51239	9.7256	10.8227	11.5401	4.30728	2.96261	4.40448	4.34114	3.03103	5.41918	6.97468	5.32856	2.31619	3.70089	9.58385	5.00782	5.15683	5.54441	4.29967	3.21814	4.42715	3.39688	2.33643	5.43912	4.11266	3.82155	9.63469	4.53702	10.0725	9.52087	3.35224
ANKRD13A	32.1106	20.6887	29.0255	29.6828	16.9661	22.0434	21.4952	24.3263	21.9433	20.9052	29.206	29.2225	24.4637	25.7142	8.60718	8.70097	13.1558	13.8579	6.51045	12.3023	16.8173	10.9399	5.00718	9.17636	6.13533	10.2659	3.69037	9.57996	12.8596	9.96514	13.9866	9.50225	6.21091	12.2273	16.3107	8.07036	15.2714	14.8265	39.1834	26.5883	15.9598
ANKRD13B	0.289417	0.0108895	0.0104079	0.0789267	0.0162707	0.312018	0.408023	0.13337	0.187948	0	0	0.053221	0.00258892	0.0435912	1.73535	0.226813	0.525556	0.403502	0.2059	0.220093	0.335568	0.0785688	1.00145	0.154443	0.726302	0.514946	0.628923	0	0.0489477	1.14808	0	0.223608	0.249331	1.38164	0.52142	0	0.189475	0.254202	0.0781655	0.0747452	0.0886386
ANKRD13C	10.8008	18.519	14.7157	11.3551	11.8008	11.029	14.4579	9.35787	11.5503	15.8964	15.7059	12.1544	16.9884	14.3747	3.86026	2.75489	3.2953	4.79681	2.23475	3.04652	6.34361	4.32137	2.39276	1.73666	11.9043	4.67485	0.263554	4.17789	4.11603	3.15727	3.63405	3.58028	1.14932	4.37973	4.83192	1.52323	3.47378	3.91105	3.04127	5.70068	2.1451
ANKRD13D	19.7297	13.8454	19.54	24.6756	28.6906	21.8942	23.9029	15.1442	20.2298	20.3075	21.6368	26.3544	19.5789	33.3698	140.256	31.2429	56.7421	135.606	89.942	108.715	105.478	28.6655	82.896	94.6512	48.1543	55.9871	69.5214	11.1966	71.8382	107.913	62.7134	42.1469	7.06697	129.988	106.744	8.95684	103.276	68.306	60.4329	61.9148	97.3115
ANKRD16	1.2806	0.125276	2.48452	2.35254	3.41609	4.45105	1.86694	1.01464	2.75683	2.99597	1.62644	2.88278	3.45491	5.22383	8.9838	1.54929	1.20923	7.45166	6.3956	1.10776	3.0026	0.903881	5.38887	2.0729	0	5.00485	9.81939	0	2.534	6.60392	0	4.18025	5.73677	3.84552	0.817989	0	1.08989	1.57919	0.69941	0.429947	0.509864
ANKRD17	13.4053	16.6074	12.5459	13.4386	11.4581	12.3692	17.0445	12.2909	11.2143	14.9438	14.7923	13.4603	14.308	13.7894	2.68348	11.2918	12.7314	6.60814	2.91164	6.24603	4.00446	19.83	1.87934	2.21163	7.90884	12.592	0.750516	7.98497	13.05	4.11012	5.93173	8.98359	3.41103	8.78894	14.283	7.74584	9.5342	11.8609	14.9724	21.2956	10.0311
ANKRD17-DT	1.16151	0	1.57084	0.0481301	0.163712	1.00463	0.124408	2.251	0	0.0635226	0	1.16025	1.28509	14.9614	0	0.190179	0	0	0	0	0	0.52703	0	0	0	0.23822	0	0	0.328335	0.770116	0	0.749968	0	0	0	0	0	0.238722	0.116517	0	0
ANKRD18A	1.19853	0.0187429	0.286624	0.0370495	0.161028	0.311485	0.622481	0.125885	0.0161748	0.965742	0.00623939	1.05726	0.191609	0.631494	0.124453	0.036599	0.271375	0.402082	0.744228	1.06544	0.96263	0.202848	0.222412	0.531654	0	0.825197	1.0825	2.63643	0.266787	0	0.236923	0.224509	0.735681	0.65205	0.0407939	1.28027	0	0.463782	0.497043	0.385953	0.686539
ANKRD18B	0.107059	0.0706944	0	0.496864	0	0	0.401345	0	0	0.471332	0	0	0	0.125775	0	0.122706	0.45492	0	0	0.35721	0.161371	0.226697	0.139815	0.22281	0	0.153702	0	0	0.211845	0	2.51539	0.161295	0	4.62945	1.23093	2.79408	0.273349	0.110018	0.319505	0.970489	0.255751
ANKRD18CP	0.173666	3.20138	1.37006	4.34476	3.85526	1.86198	6.26625	1.51022	0.247408	1.32968	0.0636249	2.17959	7.40663	1.14764	0	0.373211	0	0.186371	0.722773	0.724308	0.654416	0.229834	0.850502	0	0.318693	0.467488	0	0	0.572738	0	4.02664	0.327055	0.625164	0	0.415988	0	0	0.624629	0.762181	1.96784	1.03716
ANKRD19P	5.68192	11.6943	1.94048	5.13698	20.3854	8.56314	13.6931	4.42772	8.83046	12.006	0.216275	7.60738	4.67238	7.47708	18.1184	4.22876	3.5275	10.7698	7.3706	5.74486	11.6787	4.29691	11.0823	8.44648	11.3747	11.9182	2.68018	0	6.32731	7.70581	4.56248	7.78214	2.65634	1.99429	7.77719	5.0239	24.4929	6.2181	5.18164	3.34457	3.08485
ANKRD2	0.337278	0	0	0	0	0.130902	0.0486303	0	0.0492815	1.34086	0	0	0	0	1.97176	0	0.964635	0.779589	0.647864	0.721377	0	0.274685	0.169412	4.58958	4.9515	0.0931193	1.88467	0	0.0855631	0.903104	0	0.879477	0.747161	0	0.745748	0	0.331212	0.373261	0.273275	0.391976	0.774725
ANKRD20A1	0.0874547	0.048124	0.781928	0.0634185	0	0.772187	1.39336	0.038026	0	0	0	0	0.0228824	0	0	0.375884	0	0.375411	0	0.243165	0.329551	0.694439	0.285531	0	0	0.156945	0	0	1.15368	0	0	0	0	0	0	0	0.558233	0.179743	0	4.62451	0.261148
ANKRD20A11P	24.924	16.5776	3.75695	12.1618	150.661	39.9589	33.1826	2.97093	0.294973	5.35044	7.28225	10.1625	12.1894	23.0326	3.63136	3.55969	1.64965	6.66601	5.17036	0	1.17034	4.11029	14.1962	0	0	1.67209	14.1008	118.09	6.14562	3.60367	0	2.92449	0	0	4.46365	0	1.98246	3.82995	0.272613	2.34616	2.78225
ANKRD20A21P	2.57525	0.0616126	0.0588878	0	2.39354	2.54217	0	0.0486842	0	1.87531	2.13308	0.100375	0.0585922	0	0.327286	0.160413	3.27095	0	0	0	0	6.22358	0.365562	0	3.69847	1.20561	0	0	1.66167	1.94874	0.346145	0	1.20918	0	0	0	9.29108	1.72592	1.57248	10.9956	3.34344
ANKRD20A2P	0.0112832	0	0	0.0327283	0.037108	0	0.27494	0	0.0214324	0	0	0	0	0.0165695	0	0	0	0	0	1.00392	0.255107	0.0597298	0	0	0	0	0	0	0.0372112	0	0	0	0.0812346	0	0	0	0.576174	0.04638	0	0.170469	0.0673851
ANKRD20A3P	0.127892	0.0201074	0.403581	0.0794934	0.360524	0.0921824	0.582182	0.0953291	0.0347045	0.034972	0.0267744	0.311196	0.736184	0.080491	0.10681	0.209405	0.194087	0	0.304155	0	0.137694	0.870461	0.357905	0	0	0.131151	1.3272	0	0.482035	0.211992	1.24261	0.13763	0.13154	0.164593	0	0	0.466486	0.0563259	0	4.9686	0.545569
ANKRD20A4-ANKRD20A20P	5.50279	0	4.89148	0.449622	1.52937	2.2485	6.97314	4.38092	3.97491	0.185442	4.71352	4.51618	4.15717	3.81284	0.453097	0.999347	4.93999	0	0.967684	0	0	6.56454	0	1.613	8.81809	2.22541	0	13.8925	6.64569	2.69785	0	2.48131	1.116	1.04732	0.371296	2.41848	7.42075	0.39823	0.0680296	15.8078	2.54577
ANKRD20A5P	5.32715	10.8664	8.59848	6.8602	9.36407	19.9267	25.0491	10.9824	9.07213	1.67019	3.16306	6.95756	6.87309	7.35093	3.75864	1.84223	2.92711	1.57707	5.35159	3.06454	7.96039	0.72932	2.39898	0	0	9.72487	0.834003	0	1.81744	1.59856	0	5.36211	1.32253	0	0.880021	0	5.27645	0.519122	0.564337	2.77531	0.548529
ANKRD22	3.09735	4.86969	10.0534	4.49214	0	2.34414	1.65877	2.07785	2.43742	0	0	5.236	0.833574	0.129958	2.06942	0.507145	0.940098	0	1.47323	1.47636	6.66949	6.55859	0	10.5901	22.411	9.68763	0.80357	62.4897	12.4038	30.8046	23.8018	4.16649	19.1141	12.3571	12.7186	3.5146	0	1.00036	97.9128	108.298	3.96385
ANKRD23	10.6158	5.44248	14.9118	26.2024	19.4083	29.1096	51.0435	17.1445	24.9241	24.359	12.8515	32.8651	17.2523	18.0102	63.9885	16.6261	14.3592	52.6458	57.6281	26.0336	62.1165	7.67909	40.9026	4.80291	8.71201	24.6125	1.19745	0	18.2662	30.6027	13.0459	19.6197	0.474719	4.75205	20.8482	3.74096	14.31	17.6851	6.54003	5.97714	9.84465
ANKRD24	0.0653163	0.0532472	0.0101785	0.0491189	0.00397799	0.0671308	0.0408097	0.161985	0	0.129655	0	0.13012	0.143049	0.00355252	1.17382	0.117838	0.141342	0.550373	0.322178	0.161431	0.237012	0.0256123	0.363317	0.604155	0.426175	0.277845	1.14225	0	0.191475	1.20698	0	0.291572	0.48767	0.479451	0.0927138	0.013725	0.277947	0.149159	0.0509616	0.29239	0.0144474
ANKRD26	1.50032	3.01473	2.25863	2.02386	2.07185	1.85583	2.27698	2.10717	1.6425	2.23262	2.20812	2.48895	3.39964	2.36435	0.330093	0.369804	0.779765	1.08031	0.362563	0.475473	0.231007	0.845468	0.294958	0.369321	0.876299	0.926439	0.263679	0.210308	0.883186	0.224623	0.189519	1.0755	0.220681	1.2644	0.618284	0.12814	0.762019	0.837207	0.807143	0.92619	0.462462
ANKRD26P1	0	0	0	0	0	0	0	0.314798	0.423146	0.426408	0	0	0	0	0	0.0797886	0.147905	0.239064	0.231782	0	0.209861	0.147408	0	0.579523	0	0.199888	0.505699	0	0.091834	0.646195	1.89387	0	0	0	0	0	0	0.114462	0.0733258	0	0
ANKRD27	62.472	76.9363	67.2447	72.5389	87.729	59.656	100.359	70.0913	64.9384	57.1124	82.3389	66.1396	61.2113	61.1796	56.6871	45.5748	36.2358	62.6825	52	53.922	61.2355	33.4766	49.0517	35.495	50.0768	51.31	13.2246	30.8107	56.3734	43.1362	45.9723	56.0101	11.0374	91.8423	48.84	22.8319	55.2889	48.0504	40.8404	52.114	33.1893
ANKRD28	8.3291	7.52202	6.9311	9.49525	4.91629	6.15079	8.75483	4.43713	5.55967	6.57418	6.01134	6.59604	7.55905	6.44818	1.23509	1.22708	2.17759	2.12262	2.01519	2.05757	2.44427	3.05895	1.11854	4.38498	4.04043	1.45098	28.7031	4.32972	1.15999	15.5826	3.65753	2.55497	4.08628	1.94441	6.67449	2.13164	2.84288	5.11316	2.30349	4.52041	1.35039
ANKRD31	0.205662	0.0887162	0.0978379	0.269796	0.00339888	0.239861	0.0116229	0.124024	0.0745972	0.326406	0	0.214942	0.380734	0.245863	0.0241672	0.0118451	0.0109787	0.00887265	0.0344094	0.0459767	0	0	0	0	0	0.0964425	0.112611	0.336817	0.00681666	0	0	0.0467109	0.0297625	0	0	0	0	0.0382333	0.0163285	0	0
ANKRD33B	8.42838	8.43698	6.39411	9.82108	10.6795	4.94219	7.55668	15.76	7.37069	4.75071	6.8496	6.71998	4.48637	3.80197	8.91189	4.09726	8.3312	7.6524	6.18711	16.0786	16.9958	11.2044	4.19554	20.1236	18.6805	4.65747	17.7317	11.2229	2.63836	13.3024	19.8635	4.08088	26.4403	15.7192	5.49232	6.50452	9.81093	8.95262	8.48178	7.70881	6.39543
ANKRD34A	1.96495	1.35483	1.1953	2.19743	4.20438	3.70284	10.5612	1.48229	4.22707	1.85793	1.80405	2.5892	5.62441	2.98985	4.98243	3.12039	5.28131	9.75589	9.06459	5.52929	2.14103	4.261	3.71008	1.4781	11.8168	5.77799	5.15922	1.02874	2.65457	7.69135	0	12.4835	1.36355	2.55928	4.53658	1.07453	0.604456	3.11403	4.48849	5.72278	5.08988
ANKRD34B	0.459638	0	1.86141	1.64989	0.0377913	0.0579772	0.732315	0.719476	0.392887	0.18696	0.471506	0.545966	0.493082	1.92371	1.41072	0.888995	0.732416	0.69057	0.765181	0	0.259805	1.2166	0	0.239147	0.84348	1.44351	0	0	0.985307	0.66665	5.18652	0.779051	0.744575	12.8363	0.550494	0.260778	1.61366	0.767555	0.615262	2.43052	0.892139
ANKRD35	0.079228	0	0.0277793	0.0766037	0	0	0.0495017	0.597115	0	0	0	0.0710251	0	0	0.463175	0.983739	0.140274	0.113365	0	0.293721	0	0.139803	0	0	0	0.0947878	0	0	0	0.306429	0	0.298412	0	2.37914	0.75911	0.599339	0	0	0.0463619	0	0.157721
ANKRD36	1.22134	1.76086	1.706	1.81061	1.88932	1.86313	3.74194	0.990537	1.85002	2.73411	1.0365	1.92271	1.804	2.22111	0.651591	0.50591	0.450923	1.1581	1.14017	0.683525	1.67607	0.617593	0.527141	0.184269	0.829608	1.07114	0.255381	0.237638	0.747181	0.568061	0.379991	0.755253	0.101244	1.03693	0.648731	0.165477	1.08379	0.7081	0.313155	0.700324	0.248838
ANKRD36B	2.27689	2.13511	2.57749	3.23662	0.845837	2.37729	5.11428	1.80333	2.30801	3.49645	0.882396	3.17943	4.50386	3.04527	0.378846	0.847186	0.68841	0.817143	1.135	0.991008	1.93321	0.371637	0.537756	0.0983406	0.41622	1.23564	0.343253	0.366664	0.618889	0.438617	0.575972	0.783093	0.252719	0.668932	0.258709	0.0612775	0.241294	0.409277	0.370914	0.65271	0.249948
ANKRD36BP2	305.024	817.247	240.34	381.312	244.799	251.193	404.076	183.811	506.841	442.786	619.651	260.335	410.601	704.398	120.081	304.647	907.096	650.374	29.3095	191.46	26.5375	1984.66	93.8871	47.8372	722.997	962.962	17.7631	266.707	942.886	337.068	251.582	831.122	57.0405	404.45	215.547	306.88	2332.53	617.058	1028.79	2325.99	311.35
ANKRD36C	20.6365	36.6844	31.7644	29.2028	23.7037	27.0153	65.7709	25.9795	23.5337	31.4792	18.9771	29.5824	35.6246	40.4858	6.04631	7.1309	6.80958	14.3363	12.2855	13.0604	21.6787	7.07187	6.68308	3.2511	13.2856	13.959	3.13043	6.55411	7.07047	4.75016	6.59455	9.98218	2.01668	16.4993	5.47085	2.38382	9.48996	9.11156	5.95754	11.231	3.60308
ANKRD37	2.34597	2.16875	3.0599	0.136096	0.308616	1.18365	0.175891	3.18254	0.178246	2.87393	0	3.19667	0	0.137804	0.54859	0	0	0.402814	0	1.56549	1.41443	0.496754	0	0	0	0	0	0	0.618947	0	0	0	0	0	0	0	0	0.385728	0.247102	0	0
ANKRD39	27.3826	12.6003	27.4984	22.9701	59.9324	72.6892	11.4455	27.38	19.5729	23.0111	24.8877	26.3436	22.9667	27.1815	39.0442	40.4606	29.3928	31.1264	28.5899	31.834	54.6481	23.2332	41.1184	11.9139	0	43.8326	17.327	0	25.8017	19.9267	0	30.1862	13.7383	10.3142	16.4547	0	4.87208	21.5702	10.552	5.76589	18.2337
ANKRD40	37.4105	21.1502	36.2489	33.6672	33.4097	27.2543	36.8147	23.6067	27.1474	39.3556	20.0147	26.2498	32.3717	27.663	3.33713	11.9946	9.20824	8.71238	5.27936	6.81896	12.1095	5.48401	3.4513	7.47998	2.32784	10.1682	1.15185	15.3883	7.94858	3.67964	7.45099	13.9353	5.17525	11.6181	3.03851	6.95706	2.15921	9.51604	4.43521	6.38832	4.67172
ANKRD42	2.88462	2.86901	4.20668	5.25234	3.88488	2.8959	5.83033	3.96725	2.4759	1.89959	2.34427	2.50961	4.0538	1.67487	1.60195	1.42179	0.944089	2.16179	1.84936	3.12999	2.06515	1.29376	0.82211	0.539459	0.0543625	1.35565	0.941478	0	1.68528	1.54677	0.824234	1.28315	0.586521	1.4678	1.63206	0.588254	2.26911	1.14921	0.877584	4.13997	0.707675
ANKRD42-DT	6.81294	7.00814	15.3411	30.8841	19.7041	12.6097	19.1232	12.3256	14.0467	27.3925	19.6671	20.2562	32.3197	6.63643	0.800586	1.76577	2.54583	8.81771	7.40922	2.2846	4.1283	2.89975	5.36528	4.98757	0	3.4406	0	35.7047	7.00028	6.35585	0	5.15797	2.95782	7.40212	3.93631	8.15805	0	6.19204	6.85157	4.13796	4.49818
ANKRD44	43.6588	38.8645	50.3125	52.3725	42.4171	47.2001	59.1948	33.0886	43.0544	44.9436	31.7686	53.6441	50.667	48.7389	6.22388	12.1621	9.17358	17.6914	11.6478	13.7149	22.6866	6.44794	5.49463	4.40231	4.2998	18.4715	1.35086	6.79289	13.7452	8.44201	9.39949	12.9052	2.44339	8.83701	14.5435	1.87272	5.31184	8.76668	43.543	24.2673	11.6334
ANKRD44-AS1	24.6921	14.4109	82.6414	65.1115	29.5298	64.1791	119.213	14.9658	15.6342	65.8834	27.413	61.7113	14.096	25.2726	8.74863	5.35998	13.9102	12.8477	6.22819	14.5633	2.81957	13.8635	0	0	0	20.1419	0	0	20.9751	4.34096	20.8187	19.7278	0	0	10.7538	0	0	16.5319	60.7518	11.3047	6.70298
ANKRD44-DT	0.00814783	0.412485	0	0.0236338	0.0267965	0	0.610892	0.014171	0	0.0155961	0.0716417	0	0.00852748	0.0239304	0	0.140079	0	0.0699512	0.406922	0	0	0	0	0	0	0.233952	0.295939	0	0.376194	0.378158	0	0	0	0	0.312268	0	0	0.133968	2.31718	0	0
ANKRD44-IT1	227.117	228.773	295.612	217.749	320.117	327.804	648.997	196.951	434.128	507.799	292.975	464.094	470.572	464.086	39.0514	53.7753	68.4269	72.3687	103.26	81.3686	110.275	54.7261	45.6956	87.7156	74.7171	104.464	366.822	0	110.15	94.116	73.753	84.4652	144.279	51.5807	50.2877	0.902354	75.1251	60.9635	335.327	132.16	43.693
ANKRD45	0.75234	0.445838	0.541106	0.20517	0.0105739	0.291992	0.0602644	0.0559185	0.207642	0.670809	0.245005	0.195993	0.144692	0.396603	0	0.03685	0.0341545	0.082808	0.0535237	0	0	0.136159	0.0419883	0	1.18001	0.161555	0.700664	0.279422	0.106033	0	0.039758	0.363292	0.185181	0.926854	0	0.0364824	0.41045	1.71146	0.112884	0.1943	0.15361
ANKRD46	9.96394	5.5099	10.5497	9.96611	9.76622	9.78212	13.6776	6.80094	4.75493	14.0303	9.90232	9.56301	9.64053	11.1484	5.06939	2.39091	1.91186	4.28417	4.22176	1.45573	2.34281	1.12594	2.67088	1.70252	1.56126	4.87401	0	0	1.94249	2.84759	1.51741	3.3277	0.824558	1.91611	2.19466	2.135	0.41774	2.25298	1.19197	0.741565	0.683982
ANKRD49	84.602	71.341	91.1318	61.799	54.5708	59.7197	79.6208	56.6791	48.9164	56.9586	43.3803	69.6547	84.2373	75.1155	1.29339	7.10003	2.82029	8.54729	3.68308	4.9212	11.0047	4.21624	1.44465	2.30219	4.87195	7.62306	2.41071	0	3.94002	1.02682	9.849	5.83308	2.22998	3.98617	1.27186	2.00835	1.12976	3.95596	10.6418	11.3647	2.64256
ANKRD50	8.75899	8.1295	6.17007	7.88382	8.16673	4.72128	6.38369	5.87158	5.82853	8.97476	5.46581	9.04669	5.78958	5.64232	1.43044	2.70968	0.843012	2.32777	0.990815	2.02261	1.34566	0.385083	1.12273	1.78918	0.291254	1.42413	1.08087	0	3.2496	1.38117	5.68347	0.996321	0.809395	6.43412	1.01379	0.412715	0.759813	2.09311	2.10709	1.99824	1.30331
ANKRD52	9.47489	7.38361	11.2639	12.3301	16.1593	15.0445	16.7783	13.8963	13.2495	12.7515	6.87533	12.4584	9.9783	15.4127	12.6934	9.71362	7.00765	15.4156	13.7887	11.4821	23.1857	4.72916	9.00126	5.91014	2.95308	12.677	2.47119	0	9.18988	10.6402	6.2186	14.8631	3.57796	14.6569	8.3328	2.65173	2.11479	7.32004	4.48678	5.45245	5.33528
ANKRD53	1.35773	0.022137	0.423161	0.787658	0.893061	0	0.0377028	0.297363	0.764153	0.0192511	0	0.324576	0	0.0590772	1.4111	0.461084	0.320518	1.5542	2.51142	0.335568	3.03187	0.425923	0.91941	0	0	0.433169	0.365293	0	1.52574	0.466781	0	0.681853	0.724087	0.724827	0.770899	0	0	0.971513	0.988719	0	0.720767
ANKRD54	0.994969	1.41493	1.51643	1.6521	0.738392	1.01356	1.48843	1.22901	2.27152	0.868566	1.35765	1.55933	1.54097	1.79084	2.01719	0.988688	0.577438	2.13044	2.08522	0.972539	3.09918	0.525456	1.63581	1.03289	0.97148	1.32327	1.54511	2.25934	1.21589	2.13892	2.338	1.47765	1.05494	3.4491	0.724609	0.509526	0.965472	0.937464	0.589141	0.357061	0.254058
ANKRD55	0.405341	0.833688	0.181731	0.520411	1.11454	3.11799	0.9466	1.07481	1.33794	2.49299	1.3633	2.56148	0.264273	0.585491	0.854632	3.76994	4.58832	0.912774	1.76994	0.221712	0	1.89952	1.04136	0.968049	3.02413	2.33728	1.93082	0	1.13956	1.38782	0	1.45163	1.14818	1.07752	1.01868	0.754008	1.35729	1.40669	1.24818	1.60629	0.793694
ANKRD6	0.146581	0.0680797	0.0558744	0.110195	0.132681	0.127219	0.084442	0.171323	0.120057	0.0592043	0.115287	0.121158	0.140744	0.14515	0.283022	0.0751389	0.0999999	0.176066	0.218275	0.0785214	0.157091	0.0462727	0.162451	0.118946	0.256651	0.13756	0.146532	0	0.104222	0.0936212	0.170452	0.106367	0.0822962	0.187779	0.0773088	0.106816	0.0600871	0.0594237	0.0908899	0.0914278	0.108422
ANKRD60	1.55385	0	0	0	0	0	0	0	0	0	0	0	0	0.0736084	2.34425	0.718121	1.06495	1.07582	1.66888	0	0	1.32672	0	2.08635	0	0	0	0	0.661226	0.581594	2.78925	0.188793	0	0	0.480258	0	0	0.515096	0.307978	0.757291	0.299351
ANKRD61	23.4999	17.8136	10.8461	34.9518	32.3341	31.4568	72.8145	14.2843	12.526	17.4421	5.44685	17.5199	11.1681	19.8961	7.00933	8.58874	5.09472	19.5577	11.9759	28.0032	23.4938	5.07762	10.1778	0	8.80094	18.9347	0	0	11.467	5.56471	17.0504	12.193	0	54.0062	8.04146	0.680246	0	10.8426	6.73541	12.6801	6.44445
ANKRD62P1-PARP4P3	0.0552242	2.91728	0	0.160185	4.72214	0.278631	0	0	0	3.0655	0	0.198026	2.02291	0.162195	0	0	0	0	0	0	0	0.584681	0	1.14931	0	0.792837	0	0	0.364251	0	0	0	0	0	0	0	0	0	0.969466	0	0
ANKRD63	0.0728479	0.0400862	0	0.158479	0	1.37832	1.29719	0	0	0	0	0	0.228727	0.0534892	2.55526	0.417471	0.580401	0.938126	0.303183	0.202551	0.549018	0	0.951364	0	0	0	0	0	0.360371	0.422629	0	0	0.786716	0	1.39596	0	0	0.524028	0.255771	2.75151	0.870121
ANKRD65	0.0257724	0.22691	0.00903645	0.0373781	0.0565066	0	0.837335	0	0.244773	0	0	0	0	0.0126157	0	0.0492314	0	0.110631	0.143015	0	0	0	0	0	0	0.0616678	0.156014	0	0	0.0996793	0	0.0323572	0	0	0	0	0	0.0441411	0.00754062	0	0
ANKRD7	1.68383	0	0	3.19351	0	0	0.242783	1.12638	0	0	0	1.39338	0	0	0	0	0	0.556006	0	0	0	0	0	0	0	0	0	0	0	0	0	0	0	0	0	0	0	0.266211	0	0	0
ANKRD9	5.60935	6.46238	1.96914	4.4925	3.45484	2.63312	3.82448	7.00367	3.78615	1.83033	11.8518	2.5656	4.04889	2.43266	34.0132	10.2457	24.6437	19.3382	17.7682	40.5175	12.3323	25.3809	35.3528	85.4182	128.418	8.67674	30.8176	2.12147	18.1883	53.3654	24.1486	8.87713	17.2594	90.9959	40.0668	19.7521	19.3425	65.4149	6.93919	13.9381	11.0594
ANKS1A	2.99425	3.9355	3.98095	4.4276	5.34443	4.51419	3.70769	3.68889	5.15819	4.95994	3.84548	4.76116	2.88247	6.86747	4.59551	4.18538	4.66115	7.19044	3.75932	8.21812	4.76098	3.94943	2.96778	5.17563	4.78396	3.66267	1.97264	5.86906	6.62722	5.80423	6.71606	6.72902	1.35828	22.1461	11.1743	2.69214	9.19596	4.6559	17.3174	15.3312	7.68209
ANKS1B	0.0660996	0.0443572	0.0418302	0.341374	0	0.0555839	0.128934	0.0476674	0.0316442	0.0725199	0.12758	0.135855	0.127392	0.0434046	0.0125667	0.0354161	0.0399615	0.0253752	0.0581507	0.0418379	0.0121502	0.0113793	0.0140363	0.0111842	0	0.0270033	0.0292783	0.00583803	0.0389905	0.0187063	0.0033227	0.0242892	0.0541666	0	0.0257448	0	0	0.0375528	0.104246	0.073072	0.0128377
ANKS3	0.648837	1.98085	1.38427	1.89799	3.49017	2.45064	4.08142	1.52376	2.24907	1.79629	0.97233	1.79756	0.757719	2.57856	3.70744	1.18692	0.817771	3.02125	3.53947	1.71234	2.29303	0.368702	2.36972	1.22065	0.807238	1.90777	0.665722	0.0398231	0.906704	2.55203	0.158656	1.47735	0.184744	2.67492	0.737577	0	0.60837	0.964366	0.296022	1.21843	0.700559
ANKS6	1.30652	1.3349	2.16934	2.23939	3.52154	3.13256	2.52315	1.61505	1.69551	1.41922	1.19204	1.70363	1.63108	2.57934	0.715409	0.783794	0.649992	1.65316	1.04856	0.580436	0.949394	0.362012	0.63456	0.59925	0.554813	1.36934	0.196092	0	0.42732	0.668191	0	0.948952	0.207304	0.0972733	0.620737	0	0.0918969	0.343979	0.132688	0.217512	0.107476
ANKUB1	0	0	0.172658	0	0	0.031853	0	0	0	0.0725061	0.277552	0.0113191	0	0	0	0	0	0.0542004	0	0	0.190318	0	0	0	0	0.0453184	0.229303	0	0	0	0	0	0	0	0.120978	0	0	0	0.365735	0	0.226221
ANKZF1	6.72417	8.51323	11.9812	6.16908	10.9478	11.8161	16.4864	8.92931	7.06871	10.1584	6.57799	12.5013	11.0483	16.9092	8.34952	4.90575	4.75895	8.83447	7.16241	7.59693	6.81929	2.41845	5.47395	3.92317	2.44185	6.09724	4.9136	2.07195	5.01736	4.88917	3.72971	6.44858	0.862209	10.9085	6.79964	1.08209	4.52993	4.48968	5.36101	4.69085	3.31118
ANLN	0.952031	2.86337	1.71875	2.60481	0.207255	1.65792	1.29091	2.18425	2.31712	2.42115	2.16365	1.70289	2.70416	2.24088	0.842087	2.01208	3.87325	2.26074	0.149871	1.72718	0.339243	4.8134	0.52907	0.796286	4.22931	2.66575	1.2262	6.99277	2.99871	1.72356	1.5864	2.35664	4.82877	2.35197	4.14036	2.4517	4.88452	2.94659	4.02614	5.78062	2.12374
ANO10	2.68703	4.08719	1.88428	2.02773	2.19371	2.50572	3.17209	1.71484	2.58382	2.32776	2.60381	2.65559	2.63543	3.7385	0.800333	0.984845	0.959221	1.88802	0.775844	1.39301	0.943941	1.06394	0.912952	0.9093	2.48018	1.27544	0.317387	4.24018	1.2488	0.33797	4.37633	1.40428	1.63573	2.65028	1.31169	1.40469	1.04118	1.40085	1.83316	2.06833	1.09592
ANO2	0.301108	0.493099	0.00760148	0.244553	0.249551	0.127615	0.216729	0.00418957	0.517047	0.193658	0.275347	0.127408	0.0756332	0.198098	0.11266	0.0414136	0.127948	0.186126	0.160406	0.214329	0.199698	0.191277	0.173023	0.501328	1.43224	0.0691667	0.218732	0.0261689	0.0556099	0.279502	1.29577	0.199605	0.433573	0.54252	0.346202	1.27102	0.338273	0.316856	0.0930334	0.145575	0.086317
ANO3	0.0781616	0	0	0.200355	0	0	0.163542	0	0	0	0	0	0	0	0	0	0	0	0	0	0	0	0	0	0	0	0.330108	0	0	0.042182	0	0	0.183216	0	0	0	0	0	0	0	0
ANO4	0.0304206	0.00230891	0.0022068	0.0486835	0	0.00529261	0.0550541	0.00364885	0	0.0020079	0	0	0.00109786	0.0030809	0	0	0	0.0360232	0	0	0	0	0	0	0.138599	0	0.0762008	0	0	0	0	0	0.0906275	0	0	0	0	0	0.0018415	0	0
ANO5	0.661863	0.718634	0.827027	1.19184	1.18332	0.291358	1.41545	0.82279	0.961891	0.935296	0.305952	0.290695	0.618319	0.587089	0.233717	0.598217	0.11797	0.114408	0.813434	0.123509	0.0334774	0.117574	0.174034	0.231117	0.652124	0.302922	0.887371	0	0.439486	0.309247	1.18099	0.334618	0	0.480205	0.0851213	0	0.226832	0.269323	0.124769	0.134223	0.557101
ANO6	61.7753	60.619	53.2614	96.9742	37.9176	41.8913	53.0694	34.2054	44.8328	40.573	52.7798	54.6301	48.971	29.3178	11.9416	14.5159	21.6184	11.713	13.915	20.7685	20.0665	16.5158	7.76402	35.0032	49.9797	12.9486	7.10546	9.82569	10.5741	15.1522	93.7804	20.1337	20.0841	30.1204	6.5725	27.1567	41.386	36.886	13.5676	14.8932	10.7729
ANO7	0.296339	0.0200698	0.623424	0.0396725	0.374845	0.62107	0	0.285453	0.346397	0.209441	0.280607	0.416878	0.0047715	0.0669506	0.373138	0.418027	0.339019	0.508829	0.379484	0.202821	0.54975	0.193075	0.119079	0	0	0.196359	0.662363	0	0.180426	0.105798	0.676525	0.51515	1.57553	0.246428	0.262092	0.0517322	0	0.318584	0.448195	0.275518	0.762371
ANO7L1	0.480502	0.648058	0.485608	1.24345	1.47957	0.72493	0.494477	0.569426	1.13642	0.770966	3.81072	0.730591	0.465914	0.0760969	0.468177	1.22833	1.32615	0.909978	0.313692	1.4932	0.461539	2.5187	0.276846	0	0	0.439606	0.0855511	0	2.377	1.96775	0	0.922647	0.474824	1.95216	0.857581	0.855265	0.601391	1.65078	1.1247	1.63696	1.01282
ANO8	2.04519	5.35185	7.67796	9.07807	10.9932	6.22134	11.5469	6.70932	6.13296	5.27027	8.25846	6.28608	3.88708	12.4063	27.7342	8.0028	3.52459	13.8172	21.1868	9.41798	14.2566	1.04858	18.8841	14.4285	6.54297	9.98884	10.7918	0	6.46727	15.0542	7.10344	11.303	0.998278	44.4331	5.31408	0.0561913	2.90806	5.59778	0.982349	1.64597	3.25319
ANO9	2.95813	2.06396	3.02095	3.11978	4.13704	2.74593	4.46807	4.1059	3.95509	3.34239	2.24747	5.15953	2.38058	5.33096	8.27738	2.32064	1.12884	6.06552	8.41472	2.93863	12.121	0.805778	6.05734	0.836791	1.3492	2.81408	1.09529	0	1.18394	3.86553	1.08319	2.06609	0.0413541	1.50062	1.65104	0.0488828	0.183321	1.38123	0.287381	0.477295	0.480253
ANOS1	0.309968	0.117632	0.022486	1.45717	0	0	0.320554	0	0	0.143216	0	0.0191638	0	0.0313926	1.49967	0	0.340636	0.275292	0.355874	1.18877	0	0.226328	0	0.889791	0	0.153452	0	0	0.0705002	0	0	0	0	2.31096	1.22893	1.09156	0	0.439358	0.33775	0.645941	0.127668
ANP32A	332.76	317.427	379.384	362.779	324.234	333.494	258.265	297.667	326.225	300.319	217.277	399.434	289.325	327.52	64.5386	112.515	59.7506	90.2788	34.8951	101.022	70.5619	45.4947	19.1622	61.8008	105.14	76.7383	21.5713	413.68	80.1895	45.4	182.74	80.2663	149.404	105.747	93.0544	162.531	87.4146	75.1766	253.352	171.012	85.1253
ANP32A-IT1	23.8853	28.1502	29.8095	34.9812	52.1693	56.3793	58.197	31.7115	76.8867	42.2797	44.8129	63.7466	36.6932	69.6929	19.4912	20.3006	10.7914	58.3654	33.3887	56.4903	42.7945	11.0309	16.328	28.1886	0	21.3153	22.7056	0	43.6382	18.7381	26.412	27.6661	33.7554	50.6849	50.4126	9.45795	9.97573	34.1548	89.4404	43.2881	18.9782
ANP32AP1	6.47804	3.31007	17.522	10.4018	2.66311	16.3424	26.8868	10.0596	25.0495	3.09997	28.1408	10.3702	16.5865	40.091	0	3.97755	0	3.97254	1.92577	3.85971	0	1.22474	0	12.0375	3.39652	2.49116	4.20161	2.51338	3.81503	0	2.86096	0.87141	16.6569	2.08425	11.0836	3.93788	2.95357	4.04179	26.1968	6.99085	11.0537
ANP32B	667.372	911.905	961.86	728.255	597.016	715.009	757.093	1340.73	762.434	1093.93	1318.02	995.446	695.346	741.776	452.808	434.993	1258.59	547.737	112.705	733.82	211.01	1180.26	414.351	316.424	596.342	1136.71	87.5233	221.889	1228.01	537.894	443.425	588.219	536.991	577.855	600.292	492.177	1278.85	1258.55	889.865	1028.05	2279.29
ANP32E	35.5217	38.8931	49.4791	38.452	31.3495	38.949	34.2271	37.076	38.5528	39.4425	24.412	32.3045	44.9857	40.3124	5.33571	3.93194	6.71236	4.02745	0.850017	3.3363	2.02027	7.87237	2.66729	1.26189	4.82553	6.1164	2.20229	11.6485	6.60939	6.14667	7.41898	6.05797	8.27126	3.39239	11.2521	9.19769	2.11848	8.23139	7.88238	9.73925	5.64136
ANPEP	57.2158	29.1174	41.2613	58.6599	68.4115	39.8868	13.5411	17.0284	35.2089	21.7128	40.5596	84.3479	24.5314	53.8822	59.1828	87.249	73.8827	111.871	66.5943	223.862	274.496	30.8628	50.7937	118.202	49.4237	65.5052	63.2967	189.663	76.5434	41.9117	283.579	92.0131	64.9008	313.846	45.5382	50.0655	149.868	81.9235	134.109	85.2104	105.591
ANTKMT	7.36226	2.15678	4.84708	2.38134	12.3678	10.2886	6.05604	8.65928	5.53348	4.10606	2.87191	7.88202	3.71407	20.3787	70.2892	18.0602	10.4092	47.7462	50.2596	12.0761	27.9424	4.76656	63.9835	42.9903	10.8861	20.7213	36.552	0	19.9133	63.3003	9.16962	25.1365	14.1094	24.8121	11.1647	11.1187	8.79026	14.1517	3.30087	3.20089	6.64276
ANTXR1	0.433026	0.272323	0.190205	0.786756	0	0	0.428131	0	0.0180776	0	0.0139468	0.358332	0.154388	0.293495	0.0556377	0	0.0505502	0.204266	0.158435	0.105847	0	0.251903	0	0	0	0.0341584	0.172836	0	0.0627733	0	0	0	0.274077	0.342946	0	0.809934	0	0.0195602	0.317439	0.431359	0.0568376
ANTXR2	29.5918	20.473	19.973	30.2069	31.6464	23.9582	26.8439	22.6326	32.6618	26.0547	30.6336	29.6879	21.0923	40.5527	17.9262	9.42216	8.93461	30.8133	18.3769	13.6414	17.6073	6.7403	12.0136	17.6862	13.3334	9.5173	19.7291	42.1311	11.8847	25.2103	55.6496	9.87748	12.0265	19.6788	23.224	12.8573	21.3251	13.1146	40.4854	14.4717	14.3014
ANTXRL	0	0	0	0	0	0	0	0	0	0	0	0	0	0	0.0477959	0	0	0	0	0	0.030808	0	0	0.0425376	0	0.014672	0	0	0.0134814	0.142294	0	0.0307937	0.0294309	0	0.078334	0.324696	0	0.0126025	0.0609981	0.0617602	0.0488266
ANTXRLP1	11.9238	4.4469	10.8339	10.6862	29.7043	7.79497	12.7714	8.26775	20.7681	19.4117	3.13484	18.6796	13.8476	35.8351	11.1162	8.62663	14.7288	9.1826	17.8057	10.1334	47.7681	6.71055	3.6214	0	0	25.8771	0	0	6.27093	2.75786	0	11.0412	0	6.42369	3.79555	0	0	4.55939	3.05988	13.167	1.89265
ANXA1	571.532	420.162	511.669	527.784	456.778	421.185	517.452	352.657	503.411	622.206	458.465	656.101	753.914	491.673	36.7156	121.05	42.4749	72.0029	27.5991	95.8801	42.6281	31.8009	25.217	66.1645	100.791	97.1657	97.7616	706.849	79.6326	15.389	129.277	90.5058	239.842	100.505	39.6178	261.375	62.2487	56.6021	169.248	81.3302	44.7293
ANXA10	0.320613	0	0	0	0	0	1.20191	0	0.110728	1.06002	0	0.627093	0.0305047	0	0	0	0	0	0	0	0	0	0	0	0	1.25535	0	0	0.192247	0.676379	0	0.878244	0	1.57544	0	0	0	0.179713	2.50719	0	0.696275
ANXA11	18.1046	15.7614	17.4649	20.7022	22.2372	19.9202	18.4126	15.595	19.7697	17.4552	18.5368	26.6946	19.6423	23.6025	16.631	19.0589	21.2378	28.134	15.071	31.8667	31.9584	13.4121	10.7145	20.8036	17.9284	20.2066	12.8445	27.5581	15.5917	13.641	24.7805	20.0919	17.2678	27.4121	21.7152	20.9376	20.7871	16.9752	43.5781	37.4709	27.1271
ANXA2	49.5175	34.5274	48.036	38.7621	41.052	45.0212	40.6951	40.4108	46.7998	33.113	31.4417	42.3081	35.3442	46.1656	4.19482	33.0795	9.62247	11.3447	6.85965	10.2323	10.3336	6.46866	3.47926	12.4937	3.75472	12.8004	0.38706	11.4997	14.175	5.11081	8.17026	25.3671	19.1297	59.9693	4.76486	3.50672	4.80689	12.3601	5.96776	7.51344	7.93415
ANXA2P1	0.254426	0.140004	0.267624	8.48694	0	0.320924	0.476896	0.553131	0.724922	0.121752	0	0	1.26483	0	0	0	0	0	0	0	0	0	0	0	0	0.456589	0	0	0	0	0	0	0	2.29205	0	0	0	0.130729	0	0	0.759737
ANXA2P2	73.3584	40.6183	72.1568	73.0091	35.1704	56.5883	49.6233	62.6028	99.8324	52.5477	60.3931	53.4289	80.5301	48.4537	17.5356	42.9738	8.31245	24.0724	4.34215	10.8784	6.8801	2.76151	10.219	21.7133	20.1032	29.9573	0	0	22.7953	6.05284	51.6065	29.9636	15.023	56.3939	9.9964	0	3.32981	15.5462	10.5315	0	24.1447
ANXA2R	26.9455	35.7664	24.5738	45.6258	54.5204	40.4407	64.6075	20.7441	31.9049	27.7	26.2983	31.0468	37.4773	41.6187	20.1505	13.6389	11.9147	30.5314	20.0378	7.30195	10.3084	6.3718	20.7209	3.41594	2.00802	26.1172	0	28.5295	9.92395	22.8536	5.75077	12.9825	7.09026	16.758	16.7748	7.13943	6.98461	7.30909	13.7827	7.43938	6.20821
ANXA3	29.1533	13.0285	32.8484	52.6916	9.17397	57.4981	0.510106	12.4838	21.8405	28.846	45.066	14.2721	48.3489	46.1592	35.797	11.5019	43.0036	49.6489	13.0252	50.6979	8.71678	38.1771	11.995	109.736	171.297	33.4544	93.9035	329.644	18.6233	30.7875	192.664	4.35636	304.675	74.1628	96.4774	443.52	148.524	35.867	166.675	116.153	34.9437
ANXA4	5.89386	5.02009	7.40661	5.20579	6.94724	6.75846	6.95909	5.90059	4.71052	4.87844	3.49518	4.51	5.52831	6.59413	1.77409	2.64937	0.957045	2.46284	2.80223	1.66118	1.14353	1.35545	1.36233	3.35519	2.81924	1.88906	2.06667	2.57555	3.7843	2.47578	1.67109	3.78618	4.64277	8.03063	1.22664	3.71247	1.21066	1.51053	3.47943	1.79095	1.61412
ANXA5	316.463	209.94	289.276	318.379	271.423	273.984	198.533	335.095	357.139	278.024	272.301	245.284	296.771	321.98	47.1477	119.702	52.5462	66.6997	32.6696	49.3327	62.8064	28.4618	18.9582	76.0888	20.1276	61.7515	22.4575	25.1156	72.1671	35.559	112.029	75.1301	47.6121	202.946	31.939	40.8755	32.9463	52.323	73.7625	72.2948	61.3294
ANXA6	184.794	142.535	199.673	158.563	200.738	219.908	232.999	205.914	164.279	161.704	134.543	137.197	203.352	184.528	80.9101	167.769	111.879	94.1989	78.5383	46.4828	44.4071	64.1457	48.7014	16.9073	14.9441	173.333	40.8832	21.0535	40.1559	32.0264	37.4	144.514	74.6968	99.6388	50.2664	47.6463	15.9941	53.9932	39.5545	25.1391	33.4361
ANXA7	46.4734	35.9155	47.5072	40.4588	43.6519	44.6104	40.7408	51.1025	49.1213	46.2782	42.4494	48.1816	49.3783	43.5145	7.34949	16.6417	12.6927	14.0488	6.48612	20.5108	18.8709	13.7501	3.86706	6.70311	8.92298	19.4285	2.26421	10.1583	10.9647	4.82212	31.4774	15.2227	14.1376	18.6261	12.0453	12.3789	16.9777	17.9586	9.24735	18.3656	22.0896
ANXA8	0	0	0	0	0	0	0	0.117307	0	0	0.161741	0	0	0.324158	0	0	0	0.0263207	0	0	0	0	0.0400382	0	0	0.0220075	0.111354	0	0	0	0	0	0.0882906	0	0	0	0	0	0	0	0
ANXA9	23.4027	14.9832	13.4843	38.4092	16.9947	18.5515	14.0632	19.7896	21.9908	17.7853	32.184	43.563	26.1833	38.4534	6.10002	9.1118	13.1958	19.8359	7.03092	8.28923	6.36596	7.8909	3.89338	9.30673	4.37668	10.7002	2.70706	44.8018	9.99579	4.03567	27.6493	11.416	4.29276	3.58095	19.0428	7.6114	19.6639	11.6929	48.1491	15.0138	11.5729
AOAH	40.2547	30.1761	51.6886	32.139	32.9554	40.8756	56.8379	29.1225	30.1768	32.5905	35.7449	47.4175	44.0039	43.0731	12.0902	21.8077	9.72981	24.807	15.2476	21.6062	21.7218	9.52398	10.7036	6.92124	8.24386	21.7462	2.1782	10.5423	27.1856	10.7961	20.8994	20.1237	4.29148	31.1712	14.8002	6.80492	11.2751	17.4426	41.6745	24.381	20.5559
AOAH-IT1	37.6974	84.9355	77.1203	65.005	178.158	134.788	184.718	95.7654	85.7018	90.0556	68.2936	94.1985	76.4226	107.667	62.4707	41.6757	34.6857	57.3381	51.8853	34.6637	26.8447	37.7119	40.703	15.4439	0	59.661	0	177.355	92.019	24.1089	23.8588	77.1425	6.41119	58.8293	73.9447	52.2065	0	52.1607	174.304	71.7533	109.909
AOC1	0	0.0120479	0.115151	0	0	0	0	0	0	0	0	0	0.246333	0.321524	0.127997	0.0313678	0	1.03383	0	0	0	0.231806	0	0.227832	0	0.117875	0.596426	0	0.288826	0.889149	6.09178	0.123698	0.630528	0	0	0.434769	0	0.0112498	5.43869	0	0
AOC2	5.03436	2.95733	4.93795	8.87438	1.59713	4.24706	6.1898	4.58911	1.72191	3.31544	4.27002	15.6145	6.84454	9.36611	5.48881	3.52514	12.0374	28.4899	8.89294	6.30129	6.8319	3.77048	8.24477	8.08545	0	5.22903	7.05547	18.289	9.60944	4.88348	4.80421	5.48736	0	6.41653	12.0978	0	15.2925	17.4335	26.0589	14.1849	20.8819
AOC3	0.257732	0.440615	0.937013	1.80727	0.732415	0.429251	0.262653	1.10976	0.484809	0.526863	2.03149	1.60163	0.866839	1.82995	1.40433	0.215096	1.38224	2.79272	0.708154	1.19668	0.565747	0.529848	0.914996	1.7706	0	0.467014	1.54504	0	0.87474	0.871013	0.309427	0.32044	0.288244	0.541011	2.20569	0	2.04444	2.07255	3.01781	2.04145	2.12203
AOC4P	0	0	1.3007	0	0	0.831864	0	1.29039	0.313177	0	0	2.14315	0	8.95843	0.481934	0.708633	2.18933	3.53871	0	1.8337	0.621285	0	0	0	0	0	0	0	0.271871	0	0	0	3.56108	0	0	0	0	0.508291	0.868313	3.73643	0.492327
AOPEP	0.717524	0.668561	0.807897	1.11066	0.803213	1.07361	2.32363	1.01651	0.77425	1.08865	0.590749	0.895898	0.815006	0.748636	0.420128	0.328182	0.345927	0.853163	1.05617	0.418368	0.702398	0.255602	0.505923	0.584231	0.436848	0.552142	0.754515	0.317162	0.496229	0.403896	0.534593	0.672465	0.37188	0.829493	0.484144	0.516031	0.473055	0.471953	0.313427	0.407156	0.288361
AOX3P-AOX2P	0.556832	0	0	0.0256375	0	0.133785	0	0	0.77229	0	0	0	0	0	0	0.101303	0	0	0	0	0	0.187156	0.115429	0	0	0.19034	0	0	0	0	0	0	1.01815	0.636997	0	0	0	0.145326	0.0310325	0.267072	0.316714
AP1AR	6.85348	9.06549	10.1029	7.96126	4.75539	6.10703	8.94021	6.92998	5.3067	9.70584	6.92257	7.19673	9.0114	5.39974	2.44796	1.72474	1.07731	2.07832	1.74271	1.16427	1.6272	0.969784	1.40984	0.680827	0.384207	2.27784	1.54465	0	2.17932	1.06281	1.94176	1.6018	0.423945	2.77025	0.940318	0.482565	1.25288	1.12955	1.75158	2.57007	0.859632
AP1B1	15.7591	14.9003	13.7546	15.6317	19.861	17.1694	15.7781	18.4654	18.6757	16.8292	15.5206	13.0321	14.5889	15.0338	21.1858	23.8962	15.4375	20.1538	13.0266	16.5671	18.1424	12.0553	11.1697	16.0146	14.5408	17.4856	4.15459	5.59182	17.7128	14.5993	49.0565	22.1485	9.91975	70.7739	11.4079	11.5339	15.2	18.4654	9.37845	12.0185	14.4698
AP1G1	80.3552	57.0596	82.4893	94.9228	59.1557	78.0347	80.8435	63.3074	63.8018	62.1464	51.6793	85.4209	72.6626	72.7483	7.53794	25.9729	20.546	21.5861	13.845	40.7987	73.5617	23.5486	7.83014	10.4655	11.5469	29.8035	4.21492	19.0501	24.1108	13.4648	34.52	26.8565	15.3172	29.2719	19.6431	18.8739	22.7158	23.029	44.6146	56.8832	15.555
AP1G2	1.86983	1.88178	2.97238	2.17569	3.81101	3.51801	4.10592	2.79147	3.42525	2.5067	2.73679	3.60497	2.65066	4.24863	3.86597	2.11853	2.23594	4.56027	3.38928	3.1411	3.34561	1.34517	2.14905	1.73626	0.89891	2.87895	0.250196	0.914625	2.96843	2.48661	0.747708	3.30369	0.396753	3.26828	1.73068	0.130273	0.781682	1.94589	1.50218	2.22021	2.47748
AP1G2-AS1	4.9714	3.87909	8.02378	11.3683	20.5887	11.5461	19.6229	9.92736	9.89284	12.99	8.86579	23.8633	4.73504	27.889	4.30567	6.934	5.02967	7.67801	7.88201	9.65402	8.72246	3.06337	2.06109	1.64228	5.40621	4.72043	2.86615	0	7.11332	5.49365	1.95162	4.95363	1.13626	8.05673	4.03239	0	0	4.86552	4.38676	14.3065	1.88508
AP1M1	10.814	10.8684	15.2224	10.879	8.22321	14.4728	11.9219	8.15531	13.7067	13.5775	8.242	11.7723	10.7591	13.2946	11.9033	14.3099	10.8854	15.687	11.2619	11.9497	14.6954	6.17926	9.83082	11.3185	9.68803	14.5922	16.3807	19.4536	11.0458	9.69631	16.936	16.9368	22.0605	17.8648	10.4216	17.4974	9.14429	9.87579	12.1961	11.7237	8.31794
AP1M2	0.783035	3.19728	2.38741	0.757099	0.149289	1.37418	1.31882	0.631596	1.89694	3.80141	4.0911	1.30219	0.510716	1.46654	0.398061	2.60136	2.29053	1.07171	2.45597	1.26215	2.39475	3.12389	1.48205	4.4874	3.33204	1.14047	2.06093	21.6979	1.19763	2.1068	4.06965	2.05168	1.63407	2.04468	1.08732	1.03017	4.34626	3.312	2.27112	1.71454	1.21994
AP1S1	24.2364	23.234	51.4256	21.1507	34.0302	22.7749	23.4303	47.5878	26.3822	25.788	10.991	20.6687	30.0173	31.8182	30.0428	33.4295	17.7053	13.7127	5.78042	6.95124	10.4675	10.2934	13.6039	41.913	0	24.9251	0	0	18.322	14.504	10.305	25.6333	16.9993	35.0343	18.6306	14.184	1.7731	13.702	9.38721	0	9.95373
AP1S2	50.409	39.2227	37.8567	44.6014	27.2964	34.7552	32.4768	43.1593	44.4245	44.9036	36.5177	58.6049	33.697	45.4565	2.23829	6.1175	2.10256	4.48485	3.29493	2.74259	5.57536	2.12986	2.37294	5.60475	9.00283	3.84307	0.7071	12.337	5.82116	3.76479	12.5987	3.98404	10.6523	5.14452	1.61658	6.47988	10.7697	5.66836	3.22395	2.64714	2.82914
AP1S3	1.27637	3.89904	1.35513	1.40133	2.21655	1.95604	4.22588	3.17425	2.90029	2.93407	3.23398	2.98353	3.65796	2.66266	1.95262	0.64942	0.380158	1.28014	1.58866	1.39303	1.16871	0.820911	1.32416	3.97212	2.45171	0.685027	5.63244	0	0.904821	5.95159	1.54885	1.21309	10.3917	1.7194	1.14293	1.42124	1.37056	0.404526	3.46573	0	0.783643
AP2A1	113.763	172.361	67.3485	113.999	116.381	69.4374	80.0225	87.3428	147.815	88.0136	266.279	92.712	77.3294	92.9053	291.225	195.1	342.318	244.463	86.0931	303.152	130.261	401.344	196.448	97.6832	307.447	313.607	109.313	44.9946	595.683	379.046	47.418	133.629	50.7911	150.684	349.96	79.9859	338.458	422.316	194.748	118.446	384.759
AP2A2	0.565591	0.94887	1.61067	1.4405	1.8034	0.85262	1.75829	1.09166	2.59414	0.904385	0.91982	1.16246	1.84802	1.28639	2.37907	0.909129	0.952538	1.51002	3.10027	2.07124	1.97534	0.657235	2.29699	2.36855	0	1.36159	1.0021	2.84737	1.22836	0.960377	0	1.76659	0.148977	7.02151	2.11478	0.352198	0.704434	1.21915	0.841544	1.87575	1.89487
AP2A2_1	2.53878	0.0435718	0.0208224	0.100484	0	0.0249694	1.9109	0.034429	2.95172	0.53048	0	1.41081	0.227897	0.014535	0	2.26885	1.05145	0	0	0	0.67135	0.471563	1.55113	0	0	0	0.17975	0	0.587559	0	0.0611975	0.745597	0	0	0	0	0	0	0.00868782	0	0
AP2A2_2	1.26197	0	0.0312337	0	0.097655	0.0499388	0.0185524	0.413148	1.59807	0.284186	0.0290095	0.638856	0.010359	0.014535	0.0578633	1.41803	0.946302	0.16995	0	0.165122	0.0745945	0.471563	0.387783	0	0	0	0	0	0.881339	0	0	1.1184	0.427561	0.0891663	0	0	0	0.0508565	0.0347513	0	0
AP2B1	30.2813	35.5895	29.0046	31.8333	18.9517	25.6611	34.7055	43.7317	22.8976	27.7572	45.9143	28.2292	31.1228	27.8761	2.42545	11.4996	11.1845	7.87553	2.91542	7.87211	4.57232	17.5592	2.24625	3.62301	9.0597	15.1603	0.832966	4.39388	15.5803	3.96725	11.6015	12.8154	6.88963	10.8934	12.4248	7.17989	7.58544	20.6962	15.6061	8.41007	21.5901
AP2M1	339.166	530.874	297.005	368.187	303.311	310.677	409.244	358.938	544.101	329.127	921.137	366.175	327.684	356.379	168.424	329.619	534.813	248.956	56.2115	251.756	79.5101	508.775	109.58	139.339	219.558	391.038	11.5799	68.0108	496.951	217.248	224.364	324.006	88.685	270.505	395.447	235.478	288.238	641.828	338.867	125.237	547.326
AP2S1	38.3213	33.1335	28.7109	29.987	49.4105	18.5443	36.7793	27.4544	35.2691	25.8149	50.0423	25.4666	29.7162	25.4605	65.2315	56.1398	71.5557	68.2636	25.8398	57.4895	30.4589	58.6027	43.9839	60.3407	88.354	99.3328	11.169	5.09047	116.964	64.2243	91.2627	60.8895	68.1048	83.1074	57.243	56.3276	87.1132	123.573	37.9939	26.9905	74.1591
AP3B1	41.7344	39.648	38.3295	43.081	34.3356	40.5401	54.1848	29.0409	41.5183	43.7375	33.3971	42.3895	44.3792	41.1602	4.52595	10.1655	6.8668	10.5506	3.06563	10.9092	12.5756	6.88354	2.25769	5.08392	3.80692	12.0319	1.36501	7.02226	10.0393	5.40716	16.2656	10.6729	5.68205	14.8291	10.0103	5.24525	8.82787	9.70142	27.2279	22.3711	10.2795
AP3B2	0.604377	0.059388	0.0340569	1.67481	0	0.0816794	1.07216	0.0187706	0	0.289216	0	0.193501	0.0112953	0.0158489	0.315469	0.556636	0	1.48249	1.70683	1.5004	0.0813373	0.114264	0.0704725	1.68458	0	0.309888	0.391995	0	0.177964	0.375676	0.934211	0.162599	1.47633	31.5985	17.4756	2.20434	1.65334	0.299449	0.881001	0.65222	0.322272
AP3D1	33.2435	26.213	33.442	28.3339	34.3086	31.5406	32.0869	41.5782	33.0176	29.3003	36.5022	30.6371	23.4557	48.2634	84.1938	39.6537	36.5197	67.0672	54.5954	41.608	61.0942	24.0165	51.7279	41.354	29.2359	39.6355	36.086	11.0798	46.6839	56.3133	40.4998	41.7261	14.8124	92.1177	39.762	14.5659	36.1425	43.8209	31.3405	31.3492	31.6103
AP3M1	9.12273	5.6101	8.40227	6.95098	6.33512	6.84681	7.90962	6.60786	7.31094	7.08611	6.12475	8.3066	9.32295	11.849	0.708522	2.25199	1.58008	1.37156	1.03937	1.67469	2.90624	1.1665	0.335738	0.955415	0	2.17496	0.800359	10.2537	1.33232	0.639199	0.931009	2.51757	1.50715	2.54758	0.950086	2.33371	0.750162	1.56247	1.66662	1.77557	0.877335
AP3M2	7.55931	12.1177	12.1367	11.4436	12.089	16.1678	14.6636	17.647	9.18884	11.1503	9.09584	14.7205	7.51802	15.4771	2.16533	1.57587	1.90772	4.04713	4.85809	3.18319	13.1959	0.712994	2.12541	0.23359	1.07104	7.65408	0.407667	0.121932	2.48006	3.90695	0	3.84701	1.13131	2.22449	1.6131	1.97407	1.28958	2.20302	0.837408	2.54361	0.402187
AP3S1	12.1527	7.86446	10.7783	8.86213	4.03232	8.10943	9.18199	8.54953	4.81998	10.7325	9.87179	9.10421	11.7067	8.78118	0.997835	1.58133	1.17857	1.51421	1.04187	2.18307	2.18681	1.1445	0.817323	1.4801	4.42686	1.89911	3.71967	9.14756	1.55737	1.05624	3.27153	1.58577	3.64561	3.28031	1.68989	5.29384	1.59792	1.9528	3.58566	4.55577	1.49505
AP3S2	0.433478	0.942901	0.482787	0.650869	0.687651	0.257306	0.0764717	0.886963	0.639339	0.966401	0.911761	0.347452	1.77201	0.464322	0.238509	0.526053	0.10835	0.700521	0.254693	1.58812	1.07616	0.431945	0.532805	0.530674	0.598945	0.512509	0	0	0.941842	0.23669	1.57658	0.614661	0.0734324	0.367538	0.586348	0.636541	0.260418	0.366848	0.796786	0.154096	0.426392
AP4B1	2.71631	2.70064	4.11928	3.09702	1.95213	2.81223	7.63889	2.27559	2.43373	3.84154	1.61772	4.05576	4.52854	3.40164	1.03679	0.964476	0.922764	1.38275	0.994171	1.14723	1.39113	0.402354	0.874442	0.790911	0	1.72773	0	0	0.871353	0.797912	0.425187	2.09936	0.495099	1.82592	0.72824	0.266949	0	1.1902	0.692563	0.601501	0.583614
AP4B1-AS1	12.6144	15.3794	11.493	8.97739	3.00735	8.63589	16.6126	7.62574	7.48224	6.64231	8.52134	10.2994	11.9506	0.34432	1.09658	1.88114	1.24538	1.81167	0.390329	2.08618	2.12048	0.992963	0.306206	0	3.44217	3.5345	0	0.509431	1.85582	0	0	2.64936	0	0.422451	2.24652	0	0	2.36129	2.09922	4.25088	0.84017
AP4E1	8.3051	8.21775	8.08789	6.76289	7.95427	7.56781	9.82583	7.89051	8.22064	10.0342	6.85901	8.00532	9.58521	8.29276	0.661789	2.05846	1.82695	1.70077	1.30467	0.774779	1.18128	2.02826	0.824476	1.58572	2.23716	2.62533	0.237209	0	2.1682	1.06089	3.01505	2.77143	0.846357	3.17708	1.00119	0.988088	0.222332	2.32213	2.15925	3.28901	1.48213
AP4M1	1.51264	0.952708	0.680535	2.72244	3.38643	3.24129	4.32126	1.1807	2.18091	1.66573	1.34872	2.59769	2.35084	2.48897	3.03647	1.95825	0.968006	2.15136	2.57884	1.8749	1.78554	0.482378	2.79657	0.284465	0	1.79881	0.66194	0.593952	1.6829	2.96045	2.36632	1.75039	0.852866	2.5448	1.39693	1.65437	1.86127	1.4608	0.751847	1.23904	0.925144
AP4S1	3.72518	4.93136	6.76313	6.96967	5.60248	7.42447	8.69705	5.41834	10.3244	7.82201	6.2459	6.29275	6.12216	6.77485	6.12258	1.88029	2.4293	5.06471	6.56562	3.13313	6.44422	2.42114	5.58343	4.48336	0.778484	4.0682	4.21318	0	2.75438	3.46095	2.99179	2.97095	2.19522	3.28426	2.34985	0.676923	2.9617	3.1061	1.84435	3.00433	1.58345
AP5B1	117.235	92.6541	86.3156	129.95	184.466	129.668	86.1543	113.694	145.079	102.301	163.639	187.891	82.7684	245.181	531.833	116.125	368.743	417.84	320.421	376.388	572.297	273.004	214.747	517.789	387.361	184.132	457.611	159.083	282.577	604.636	135.207	283.986	189.878	217.295	643.11	105.311	326.372	256.704	644.12	599.719	795.869
AP5M1	14.7464	12.7053	11.5948	12.367	8.22079	9.59515	15.4874	8.63984	10.9538	15.1954	9.21511	12.1426	15.3711	13.7531	0.217782	2.02809	1.44444	1.59911	0.806206	0.952929	1.37569	1.69595	0.389202	0.542703	0.410171	2.75434	0.338264	2.22582	1.92884	0.259345	2.60274	1.6697	0.938713	1.77867	0.963707	1.33153	1.56939	1.9409	3.66878	2.195	1.15689
AP5S1	4.3788	4.17885	6.13014	3.25202	4.03505	4.61606	4.89682	3.09964	2.23006	4.72732	5.68844	3.47031	3.38177	8.74464	4.20465	3.57615	2.97749	4.0862	3.08134	2.58794	2.23194	2.40759	1.86474	1.21067	1.16457	5.35264	1.34457	3.21725	2.47659	1.34995	3.92376	4.02358	2.74136	7.33683	2.63484	3.60049	1.62031	3.18465	1.88462	2.07736	2.02133
AP5Z1	19.3341	12.9871	13.0345	16.0017	24.5886	18.7827	18.1151	15.3389	19.8546	16.5639	19.4207	17.7181	13.6582	31.4609	67.2901	16.2528	25.6666	51.3233	49.3714	68.2173	117.616	17.7855	47.398	35.2849	17.9636	25.4946	18.4552	0	28.7949	52.3387	12.5024	29.0194	5.07669	45.7743	38.2515	3.05929	24.0933	25.3724	23.6651	38.3833	33.9371
APAF1	23.2394	13.5582	19.9507	24.2901	18.9827	18.89	20.0702	14.6549	22.8577	21.3584	16.7075	24.3683	21.719	20.1341	14.997	8.34383	7.96367	17.9501	7.35809	9.42196	5.74777	4.95485	5.46103	10.0554	9.06526	8.19639	7.16125	13.4634	10.761	11.6648	8.86833	9.22152	11.1377	13.8192	10.1305	6.66257	10.9533	9.43599	26.2294	10.7368	11.0504
APBA1	0.0449932	0	0	0.139831	0	0.356732	0.120479	0	0.0488368	0	0	0.0230484	0.00336355	0	0.0375764	0.0184174	0	0.137956	0.107003	0	0	0	0.125913	0	0	0	0.233458	0	0.0211978	0.0745796	0	0	0.277657	0	0.0615849	0	0	0.00660523	0.00564186	0	0.0767735
APBA2	0.121194	0.244321	0.972191	0.390964	0.502883	0.337171	0.259012	0.161536	0.524959	0.35773	0	0.034523	0.107874	0.409177	0.105946	0.155782	0.048129	0	0.0377116	0.138569	0.0170725	0.0359756	0.044376	0	0.432333	0.0487835	0.123418	0	0.0373541	0.157707	0	0.332758	0	0	0	0	0.0289194	0.0442303	0.0695935	0	0
APBA2_1	0.179389	0	0.00381202	0	0.017878	0	0.00679287	0.0031515	0.00688382	0.0520266	0	0	0	0	0	0	0.0384982	0.0155566	0	0	0	0.0575535	0	0	0	0.052029	0	0	0	0	0	0.0136498	0	0	0	0	0	0.0111725	0.003181	0	0
APBA2_2	0.0132157	0.00831117	0.00397181	0.0109526	0.00620911	0	0.0141552	0	0	0.00722766	0	0.00676997	0.00790374	0.216256	0	0	0	0	0	0	0	0	0.0246561	0	0	0	0	0	0	0	0.303504	0	0	0	0.0361784	0	0	0.0194014	0.00331434	0	0
APBA3	18.6947	23.8404	12.0835	20.1515	41.9632	16.9051	25.0186	19.4088	21.4051	14.2928	11.1028	16.0358	8.71659	13.3351	64.5994	17.712	19.4673	50.721	50.3142	32.7014	56.6869	11.8728	33.2195	16.5077	11.6447	29.2544	19.3721	6.23982	20.1153	41.5742	14.0364	21.2219	4.923	38.9315	26.4684	9.31081	23.0455	19.9843	14.1166	19.4219	12.7411
APBB1	11.4542	9.63089	11.1126	13.4609	18.4976	13.5091	14.2062	7.03721	13.0153	16.5951	8.14833	18.9951	11.106	16.4438	7.25131	6.07873	7.04262	6.64636	7.90357	3.23474	13.7319	2.80759	3.91003	1.33522	1.19304	11.0837	0.932104	0	2.05943	1.58809	0.476016	6.89498	0.615874	0.924756	3.11453	0.970662	0.546027	2.50534	1.02116	2.32632	0.970663
APBB1IP	97.9606	74.736	97.5783	87.333	84.5756	84.5883	91.5162	93.6021	91.1323	89.1251	70.0796	121.774	105.535	112.918	145.062	104.253	139.258	193.602	86.4759	89.0151	87.0343	95.0051	64.3448	126.203	99.1705	114.585	127.131	187.943	105.067	162.969	83.6714	105.551	68.056	159.87	233.046	84.114	158.529	112.421	316.213	207.148	153.649
APBB2	0.0436329	0.00173045	0.00248088	0.0695526	0.0749816	0.00396663	0.0427348	0.0663162	0	0.0225728	0	0.0162099	0.0526598	0.00692709	0.0229804	0.0112634	0.0125274	0.0202486	0.00654393	0.0131156	0	0.00832359	0.00513358	0.0327235	0	0.00846519	0.0285549	0	0.00777829	0.00912205	0.311098	0.00296113	0.0113204	0.0495772	0	0	0.0501826	0.016966	0.00897093	0.0237555	0.0140856
APBB3	12.6084	19.595	16.7009	20.7215	23.9192	19.601	24.1361	15.0859	17.6273	19.7981	10.3379	28.3065	10.5755	25.9132	28.3456	11.6725	12.4547	35.0586	39.0355	19.6697	29.0537	6.522	18.8147	11.7865	6.70974	19.3283	2.52615	0	23.3304	16.1399	7.24901	16.7654	1.85987	40.8158	15.2316	2.7058	15.982	15.5809	10.5351	13.51	13.7664
APC	4.01696	3.10581	4.29663	4.76471	1.94469	3.83969	4.14332	2.88107	3.43243	3.9053	3.26595	4.30482	3.9796	3.52355	1.30412	1.31508	1.74046	2.22672	1.33264	1.63225	1.35945	1.3956	1.01059	1.14399	1.24572	1.66261	0.426441	1.49578	2.06978	1.60998	2.71894	1.75681	0.699289	1.76924	1.8817	0.702456	3.37924	2.09497	6.01283	4.24107	2.6135
APC2	0.682682	0.638691	0.709232	0.988359	0.542491	0.89908	1.25028	0.473262	0.773021	1.06015	0.522276	1.16356	0.845546	0.792123	7.19371	1.19369	1.45811	4.4035	5.37178	1.90152	3.30298	1.38948	5.04743	4.36008	3.57055	2.04837	4.81049	0	1.95363	2.82201	0.536	1.85933	0.416089	2.36459	2.56103	1.29791	1.01448	1.59117	2.35675	3.23795	1.89833
APCDD1	0.350226	0.82344	1.72476	1.03896	0	2.00801	1.76052	0.373781	1.87481	0.63991	0.699874	1.2844	1.43286	0.958492	1.48906	0.638606	0.507338	0.683359	0.79505	0.0885265	1.07979	0.926997	0.207901	0.33131	0.817979	0.742787	0	0	0.262505	0.184713	3.7403	0.899403	1.14613	3.15509	0.305058	2.61926	3.45491	1.78317	0.25152	0.962056	0.28522
APCDD1L	1.07636	0.0816953	0.897948	0.457552	0.915496	1.4045	0	0.0161382	0	0.639404	0	0.765279	3.1756	1.41714	2.82078	0.372225	0.197142	1.67291	1.39024	0.103199	0.559446	0.19648	1.45415	3.2829	0	0.666076	0	4.23371	1.46887	1.07664	0	1.53776	0	1.17028	1.42248	0	0.710742	0.705619	1.02623	0.560755	1.10831
APEH	9.69513	7.75461	9.34288	9.72645	9.77898	9.57144	8.564	8.25511	10.1577	5.18378	7.45629	5.89916	8.10352	12.5391	8.72495	7.13094	3.99398	7.73366	6.22721	4.37255	3.7109	3.0309	5.75747	5.91814	0.980633	7.4938	3.25798	8.91519	6.54584	5.35892	1.91162	7.86402	4.23204	8.28706	4.5349	3.57322	2.38769	5.69543	2.94498	3.40241	4.78709
APEX1	49.524	51.5516	44.8584	46.4638	40.0163	56.4007	42.243	64.5025	60.2281	43.8557	34.8713	49.8907	41.2614	57.0372	6.30729	25.2465	17.6692	13.6365	6.98474	14.8324	17.6173	8.88428	7.43632	3.11856	9.89932	23.4491	7.07536	7.48815	7.61039	3.47733	8.52372	17.9477	10.7883	26.7284	7.7529	25.3347	13.3907	13.3969	4.76131	13.5834	4.11656
APEX2	14.5957	12.946	15.3956	15.5274	18.3629	12.1711	14.1744	16.8999	8.80387	12.9963	8.14264	12.0032	11.9284	4.77638	7.60582	10.7952	6.33448	11.5185	6.76826	3.46668	3.47262	4.59143	4.77861	5.35884	6.56554	15.2733	0	0.294449	8.13433	5.03188	32.1763	14.8028	11.123	15.383	8.05056	0.922667	9.34252	6.79623	5.2578	3.68549	5.50364
APH1A	28.9913	29.9623	35.954	30.1201	29.2932	33.2328	21.4373	22.5383	39.9416	28.1097	22.9905	27.5464	28.5457	31.0404	8.98481	18.2155	10.7606	14.1799	7.14395	10.6554	18.0511	9.72075	8.34126	7.68481	7.03253	16.3694	2.53735	1.19258	13.4942	9.49528	11.4771	17.0653	10.3465	14.3849	9.75323	7.8137	8.53609	8.91213	14.1208	11.4591	8.52296
APH1B	11.4369	5.13965	10.9402	9.32713	8.11144	11.4132	10.3949	9.05305	5.65516	8.19428	7.95594	9.75994	10.254	13.3447	2.10452	3.26174	1.65369	4.05116	2.18658	4.27424	4.32619	2.83274	1.96945	5.4671	4.78495	3.80632	0.176691	15.0088	4.33171	2.82225	24.4836	4.5074	1.471	3.15537	4.56779	2.9808	2.11152	2.8495	8.1557	8.23164	5.11328
API5	29.8588	28.2213	32.9528	24.5539	27.0083	26.4801	29.5078	22.8055	23.0635	26.5094	15.9834	26.6861	28.9442	30.2056	0.836404	5.17901	3.95161	3.33687	1.46875	1.96249	3.66605	3.3072	0.903081	1.38952	3.39562	5.71703	0.952691	7.61585	3.61742	1.60472	4.95376	4.9756	2.6438	3.90961	2.28468	1.78578	2.13088	4.50385	3.52882	5.47592	2.84814
APIP	21.1167	31.491	28.7917	17.6935	16.6326	23.9499	20.8715	19.1349	47.1895	15.3699	11.5071	10.0617	20.2898	17.4595	5.70568	7.62691	6.8334	5.90341	4.43116	3.20708	4.68075	3.75749	4.05552	1.84653	9.1179	6.68748	4.02827	0	3.07241	2.57371	14.5375	6.51658	5.11032	3.99652	3.40044	3.27203	3.39806	5.97213	3.23199	4.69171	2.91436
APLF	78.4616	157.336	108.619	91.9927	67.995	108.027	80.5156	90.3804	105.657	105.489	122.369	76.2162	131.416	110.768	20.3401	28.7576	69.1822	65.1018	15.594	35.9672	13.4469	112.634	17.476	24.1365	148.323	57.3151	8.10069	90.6161	67.8163	36.747	109.215	55.4424	49.7774	102.47	53.8503	99.711	149.195	81.9593	52.3475	125.348	60.7378
APLNR	0.507529	0.03491	0	1.61017	0.0521612	0	1.12969	0	0	0.0303589	0	0	0	0	0	0	0	0	0	0	0	0	0.207129	0	0	0	0	0	0.104612	0	0	0	2.51214	0	0	1.79969	0	0	0	0.479243	0
APLP1	1.45317	1.26312	0.253136	4.64467	0.0304405	0.8406	3.05345	0.0321961	0.0703259	0	0.515434	1.0123	0.00968713	0.842727	0.216442	0.265213	0	0.238391	0	0.926481	1.39513	0	0.362633	0	4.07648	0.132883	0	0	0.122101	0	0.572286	0.139448	1.33277	1.66767	0	0	0	0.17121	0.113741	0.559359	0.110555
APLP2	21.5356	11.453	12.4593	15.4116	17.5778	16.7515	9.09757	13.2969	20.3383	14.8734	15.6706	19.7756	14.0142	13.2372	7.1896	13.455	3.01124	8.83467	3.43672	7.00741	9.11621	3.19497	2.78674	5.6103	3.63315	6.37176	1.83442	26.1442	7.26636	5.39137	35.8413	13.4397	3.92711	12.535	7.82726	5.165	3.53009	6.13215	8.44738	11.5411	6.19846
APMAP	318.476	143.205	305.615	250.78	206.699	285.59	210.45	117.137	149.891	124.647	154.472	198.937	263.823	239.228	86.186	85.819	132.707	116.076	31.6469	83.0607	88.0082	85.4358	45.5994	200.642	99.9568	91.3452	150.071	1022.89	48.6197	49.5167	783.43	126.106	346.911	184.188	99.992	333.469	63.3956	82.7265	154.807	112.539	60.9362
APOA1	0	0.79592	0	0.0616985	0.0699549	0	1.43531	0	0	0	0	0	0.0222618	4.49804	0.994806	0.121896	0	0.730458	0.708206	0	1.28245	0.225202	0	0	0	0	0	0	1.54329	0.98722	0	0.320464	0	0	0	0	0	0.174869	0.037341	0	0
APOA1-AS	0.907827	3.33035	0	59.2486	0	5.34381	8.50816	18.947	8.04727	14.4809	15.0776	13.8352	14.5686	6.66579	3.53816	9.53791	1.60732	18.1858	12.5942	11.7795	15.9643	1.60192	1.97598	0	0	23.8946	0	0	13.9718	3.51118	35.5494	10.258	0	16.3567	0	0	0	9.32916	13.2808	18.2876	12.6506
APOA2	6.08066	17.7143	39.5053	63.2885	25.2916	65.8713	73.0788	48.8348	86.2869	52.3766	53.4657	30.462	29.0123	42.0215	23.0018	24.5976	1.89986	29.1729	26.7955	45.7486	99.7409	28.4023	25.6918	3.72204	0	23.1084	0	0	25.9518	37.3522	4.42312	10.7778	20.6016	35.4453	51.4067	0	31.9641	15.8056	39.2451	54.0401	8.54466
APOB	0.012083	6.2633	0	0.0175241	0.0198692	0	0.0452967	0.0315226	0.0229516	0	0	0	0.018969	10.5577	0.0706382	0	0	0.155603	0	0	0	0	0	0	0	0	1.3166	0	0	0	0	0	0.347971	0	0	0.41132	0.308507	0	0	0.365105	0
APOBEC2	25.6565	23.3481	26.4928	22.4322	24.7466	32.4282	43.6832	14.9954	44.2681	33.507	21.4411	33.1652	24.8832	33.4566	4.27672	5.39012	9.9917	6.28055	12.1785	9.87969	8.66381	6.08554	5.4593	0	0	19.505	1.89792	0	8.61646	0	3.23083	15.3514	0	10.3563	6.00792	0	0	9.88039	8.43933	12.6314	9.36204
APOBEC3A	8.12638	38.1682	12.3171	0.185604	6.10278	8.23256	0.119938	15.1909	20.5409	0.183721	21.2859	16.5203	5.75932	24.2433	10.4741	11.1841	14.9543	9.88825	29.8263	11.3865	34.239	24.3885	2.92477	43.9457	48.3781	22.0475	4.64819	34.7565	27.4334	54.1986	28.4854	0	27.1804	73.2084	47.8205	8.34982	1.63375	8.54824	160.295	200.114	56.5572
APOBEC3A_B	0.0771543	0.169824	2.75933	0	1.01498	1.9464	0	2.54959	1.75865	0.147684	0.678398	3.73497	4.36047	7.25136	1.80421	3.97935	5.73731	4.63673	11.5598	2.5743	1.16295	1.63373	3.02281	0	1.13268	7.19994	0	3.35268	7.1246	26.8567	0	4.64962	0	12.5111	11.8279	16.6341	7.87975	4.28148	19.6396	23.3133	33.1761
APOBEC3B	0	6.14957	0.979602	1.82737	0.180166	1.382	0	1.33389	0.208116	0	2.80981	0.34377	1.00335	0.080448	0.64052	0.470909	2.03683	0.470316	2.73593	1.82783	0.412863	0.869996	0.715428	7.98075	3.61907	0.983108	2.98461	0	0.722667	1.27127	1.69357	0.41267	14.5931	9.37677	0	16.7836	0	2.42072	15.6276	1.65532	11.4508
APOBEC3C	178.948	225.187	214.753	172.303	104.794	174.614	148.74	179.17	180.043	138.113	222.831	129.077	198.402	182.904	80.0229	99.3494	100.142	59.59	30.6341	47.0361	21.4109	149.025	53.5446	59.7973	69.6703	126.995	34.0048	50.503	115.838	72.6701	73.8551	164.641	39.513	50.0235	64.3386	19.0489	68.4151	109.48	106.151	38.0444	146.145
APOBEC3D	6.60076	9.71224	10.4148	10.9467	15.3139	10.2446	18.6663	11.5551	11.4479	12.2777	7.90673	9.46775	10.1297	12.7278	7.38218	7.89435	6.09742	9.54753	5.61373	2.71308	3.24434	3.57021	5.05976	1.79183	1.26397	6.64386	1.04238	0	4.96898	6.32691	0.887223	9.99873	0.826486	5.42936	4.81205	0.0814126	0.915942	5.94266	7.50682	3.90232	4.88476
APOBEC3F	6.52081	4.51135	4.97854	6.25486	3.97644	4.08432	8.92322	4.15784	6.16369	4.75401	1.82739	6.28109	5.8873	6.58629	4.30954	4.42189	2.52493	5.47111	5.33312	2.14544	2.49225	2.40705	4.00378	3.08268	1.01141	4.94545	2.12696	1.7214	4.8168	7.75397	1.23531	6.27962	1.83524	4.96517	4.1586	1.13353	1.84698	3.18591	10.8789	3.95529	9.09297
APOBEC3G	14.3914	13.9065	20.6634	11.7852	15.265	19.1064	26.8889	19.4156	19.0568	15.9192	9.48036	9.12348	26.4909	17.4169	11.0692	12.8852	9.21893	12.361	8.64632	2.77855	5.74757	7.0302	7.21217	3.96793	3.66765	12.931	2.14911	7.85636	9.4967	12.663	3.49584	26.6444	4.07066	9.95014	7.93694	2.31262	3.02149	9.80986	20.4284	10.7274	16.2551
APOBEC3H	0.232207	0.971107	4.78736	1.68387	0.038184	0.878694	0	1.77699	0.0441077	0.0666716	3.26678	0.999193	0	2.4552	1.90051	1.79646	0.986701	1.19613	0	1.42042	1.05002	2.45847	1.81952	0.483264	0	2.25027	0	0	0.306321	1.07772	0	2.71128	0.835901	0.209189	1.11243	0	1.18576	0.668148	0.957959	1.75412	0.554712
APOBEC4	2.02663	0.0675879	0.193797	1.9595	3.33258	0.154929	0.115113	0.37384	0.116654	4.99602	0	0.935929	0	0	0	0	0.326198	0	0.511185	0	0.462839	0	0	0	0	0.440845	0	10.0075	0.405072	0	0	0	0.884301	0	0.588419	0	0	0.189331	0.539057	0	0
APOBR	69.7678	65.3818	67.0859	104.321	143.018	130.442	31.4902	54.561	139.026	75.9546	82.6383	162.801	82.753	162.381	860.502	240.047	312.68	870.041	295.8	584.341	457.237	209.581	241.755	397.447	577.253	205.468	629.833	263.244	377.145	734.264	553.348	372.031	71.3405	508.009	881.223	100.172	641.697	327.423	1113.41	1001.67	1049.33
APOD	7.00067	0.21703	0.414864	12.8702	0	2.98492	11.4587	0	0	0.188736	0	0	0	0.579189	0	0	0	0	0	1.09663	0	0	0	0	0	0	0	0	0	0	0	0	5.67911	0	0	0	0	0	0	0	0
APOE	0.768998	0.470177	1.37811	2.02405	0	0.790361	1.70834	0.0495358	0.378703	0.0545175	0	2.68092	0	2.84413	0	0.0816095	0.15128	0.24452	0.237072	0.9503	1.93185	0.150772	0.557934	0	0	0.20445	0	0	0	2.64377	4.05029	0.21455	2.87078	1.02633	0	0.807955	0	0	0	0	0.170096
APOF	0	0	0.10265	0	0.481419	6.64708	2.56086	0	0.370736	1.68117	11.8699	1.6622	0	0	0.570509	0	0	0	0	1.08536	0	0	0	0	0	0.35026	0	0	0.321838	0	0	1.47026	0	0	0.935023	0	0	0	2.48409	0	0.582812
APOH	0	3.66141	0	0	0	0	0	0	0	0	0	0	0.075694	4.6732	0	0	0	0	0	0	0	0	0	0	0	0	0	0	0	0	0	0	0	0	0	0	0	0	0	0	0
APOL1	8.30867	8.57841	9.35383	4.70428	5.64562	5.94197	4.78906	6.01461	3.73467	6.53352	5.45543	5.86927	6.06357	5.59873	7.99345	4.51839	4.08186	5.01252	16.5317	4.66202	12.486	6.07582	16.097	35.8299	10.8424	6.8777	30.0875	3.14425	16.1282	41.4574	10.5521	9.09703	192.14	7.55249	22.7589	17.327	19.1118	3.34352	49.312	32.7206	33.1998
APOL2	14.7697	12.5249	16.9475	17.836	19.8363	13.7526	20.2375	11.0374	12.5297	15.2749	10.7111	15.7418	14.6763	20.2087	14.0067	9.68941	11.1151	16.729	19.3749	13.3235	21.9424	13.6465	15.1002	19.0143	12.0214	18.9131	10.7401	4.53021	36.5822	61.0541	7.36004	18.6481	3.65736	11.8849	39.3013	0.645253	27.2957	10.3783	97.2782	57.7336	50.6242
APOL3	5.46324	5.99315	8.64285	4.71077	7.85714	7.6901	9.38787	5.8127	7.31263	7.71766	4.86327	6.44094	6.62547	7.58971	2.59686	4.90939	1.92248	3.76316	3.58006	2.19572	8.02396	1.77917	3.59118	1.39404	1.2594	7.28836	0.128048	1.94047	6.72795	7.663	1.64209	5.1078	0.981428	5.16623	2.52212	0.853407	1.11016	1.90563	4.01043	2.76968	2.90552
APOL4	0.480148	0.875677	0.0288604	0.0596886	1.28584	0.207649	0.565709	0.668071	0.0521166	0.236333	0	1.77094	0.00717887	1.14832	0	0	0.0728665	0.117777	0.342568	0.152576	0.10339	0.363109	0.268738	0	0	0.83705	0	0	3.75515	8.43636	1.1875	0.465037	0.197536	0	1.5773	0	0	0.535711	6.99612	9.11957	0.573506
APOL6	109.733	100.017	125.386	90.1198	91.836	85.5407	112.84	77.652	76.4677	85.4372	53.7343	71.0724	89.6151	79.4395	19.9553	24.7282	16.8388	14.0046	27.505	21.5937	64.9139	19.4905	23.4939	21.3818	25.9794	40.8482	29.3958	39.7244	37.3399	60.042	13.2232	39.1387	10.0234	21.6086	51.6696	3.33082	14.8825	13.0486	213.501	102.129	65.164
APOLD1	1.69399	0.584488	0.847591	2.78882	0.813091	1.0626	5.76688	1.13072	2.22632	1.1568	0.509913	2.00291	2.53001	2.95829	2.2483	0.262372	2.43181	6.44624	1.98167	2.44415	1.24217	1.2603	1.79374	1.71511	2.68855	1.38033	1.33033	0	2.17427	1.27495	2.15139	2.34523	0.527398	1.6498	5.79041	0.93512	3.03931	4.46023	2.797	0.830051	2.6249
APOO	4.49197	4.33975	3.32609	2.10415	1.49873	4.7862	8.50692	5.32161	3.25047	3.57816	4.30675	1.25059	1.55736	1.85741	0.108739	0.639559	0.889166	1.19766	0.154824	1.55153	0.841087	1.28004	0.242913	1.74197	1.2288	1.66899	0	0	1.41088	1.0791	0	0.630521	0.401745	0	0.712863	0	0	3.02007	0.506122	0.843055	0.999759
APOOL	16.2259	9.55573	13.5056	12.8022	6.30757	11.9845	10.9803	9.18356	8.29213	15.3604	8.58468	11.9849	16.0077	12.0436	2.34566	4.64471	4.26234	6.13156	2.67181	4.81947	3.50773	6.62693	2.09598	1.00205	9.89591	6.27884	0.8744	0	5.18712	2.04844	7.44245	3.68744	3.81313	5.49421	4.76701	2.18537	14.5472	4.96437	4.22623	8.00178	4.40909
APP	25.7721	25.1538	22.426	32.4724	20.5513	17.7504	23.5552	14.3197	26.6813	19.3065	22.6835	25.0336	17.9112	15.477	14.3251	17.8744	17.094	15.7037	8.9054	20.4396	17.817	14.3646	5.38043	27.2042	30.305	12.3871	12.7703	24.9326	9.74578	11.613	125.072	18.4749	43.918	41.3513	6.82015	30.8397	28.308	32.1367	10.4701	10.4284	10.6921
APPBP2	14.4538	12.4083	17.918	14.2799	14.0532	13.0526	19.0827	10.8735	11.1115	16.7712	11.2886	16.7475	16.7942	15.7633	1.88108	3.57727	2.39271	4.19892	2.62473	1.64618	3.20099	2.07807	1.47075	1.33931	1.60608	3.30295	2.33739	4.6141	2.41946	2.53876	8.59452	3.87818	1.89961	4.75388	3.88452	1.09534	2.5468	3.35289	6.0836	3.69461	3.4974
APPBP2-DT	0.193409	0	0.813771	14.5863	0	11.7101	0	0	0	0	0	0.346769	0	0	6.78415	3.32513	2.0546	1.66047	0	0	2.91526	0	0	0	0	1.38836	0	0	1.2757	4.48828	2.39169	11.6556	0	20.9085	0	0	0	1.19253	3.73486	0	2.31015
APPL1	61.165	43.2711	57.5652	51.7103	42.1677	46.6665	49.1928	38.0337	44.938	46.6093	44.5868	47.5058	58.9737	48.4375	3.26965	7.3317	5.05014	6.48219	5.23727	5.98705	11.0645	4.51507	4.19984	6.25637	9.95554	9.3845	7.36382	30.683	6.08682	4.05589	21.0077	8.05755	14.3953	11.5885	3.48317	6.82226	8.56797	7.75904	4.49189	8.02736	4.42571
APPL2	11.1383	8.76654	10.8121	10.9763	10.1661	10.8917	16.2297	8.90028	9.03971	13.7551	8.07921	17.196	10.6778	12.1017	7.62561	3.52342	4.79931	8.67596	5.768	7.29142	10.189	3.2907	4.81323	8.5187	4.23882	5.25472	6.23059	2.76765	4.7275	6.10915	3.33942	4.54195	1.93203	6.7935	5.30507	2.69812	7.8057	6.46135	12.481	11.1366	6.49172
APRG1	6.54588	7.84532	9.18061	9.9431	7.46142	13.2921	15.2905	6.37161	9.58446	10.4177	9.084	11.0472	10.5683	6.28105	1.08716	2.41558	2.96324	3.83169	2.06387	3.99862	6.6338	1.57509	0.809532	0.774042	0	6.09607	0	0	3.31178	2.01388	0	2.61493	0.624801	3.1272	1.42542	0.422028	1.26615	3.01941	2.25257	4.30801	2.5914
APRT	96.7045	134.805	112.067	101.16	172.396	124.461	71.3493	135.829	119.565	117.027	118.266	104.946	56.8648	75.5733	113.131	147.458	60.4294	104.064	69.918	56.1714	81.7361	59.6636	81.9268	58.6407	101.463	120.594	13.5168	0	56.4562	90.0614	38.1302	120.545	44.3999	113.987	51.9566	94.1075	31.2201	48.2954	22.959	38.554	34.2902
APTR	3.06839	3.14718	3.13974	3.08785	3.02052	3.47543	6.06439	4.02971	4.08385	1.758	2.08006	4.37867	4.69689	5.79341	4.63706	2.63163	2.88262	5.64491	3.47489	3.13404	4.56206	2.20995	1.36299	4.56133	0.612874	2.09771	6.44425	0	3.02892	2.42195	0	3.30202	1.80337	3.19673	6.79983	2.72381	3.99711	4.71906	12.0557	11.353	8.47685
APTX	1.40567	1.38293	1.27448	1.7847	1.02733	1.28353	1.27748	1.11744	1.65868	1.03051	0.693587	1.46592	1.88355	1.16071	0.318194	0.589925	0.540489	0.761873	0.768211	0.8817	0.909574	0.250546	0.12362	0.0492501	0.225819	0.755933	0.128929	0.0257081	0.515091	0.466787	0.278002	0.811104	0.425939	1.0233	0.340107	0.268524	0.543792	0.410984	0.382199	0.536295	0.141329
AQP1	9.84093	21.1281	3.05452	5.38142	4.5629	7.4885	12.0352	20.4265	23.3507	5.68196	35.5099	5.90064	17.087	11.7034	20.9375	24.962	20.0513	12.7423	2.14854	16.3277	2.18851	35.3563	5.68853	0	32.447	21.8873	0	0	47.6712	38.5607	0.598486	15.677	0.696894	15.6962	43.8986	35.5135	17.712	22.5468	20.6461	39.9728	33.9142
AQP10	15.0422	3.73566	4.93995	9.4412	2.21738	1.75954	5.40369	6.63143	3.70958	3.11515	16.0813	7.50312	10.8036	0.20485	3.53383	4.66319	7.40931	12.1756	6.57965	13.4458	15.0687	10.3382	2.12537	7.74169	18.7723	3.67159	7.59993	0	3.98705	0.539521	71.2992	5.07892	3.3477	63.2524	0	17.6753	17.8082	2.43695	6.44862	1.40501	4.99852
AQP11	4.97353	12.4809	12.3838	7.24803	6.87463	9.94052	15.0419	8.06508	4.92898	18.7641	1.12672	7.66791	6.94036	12.2787	0.842775	1.92766	0	3.30041	3.99983	1.33611	5.79447	0.508761	0.627558	0	0	2.93203	0.872679	0	1.90172	0	0	2.5339	0	6.9264	1.84166	0	0.61346	1.72835	0.50615	2.90401	0.86095
AQP3	42.3889	48.0384	68.2245	34.2353	62.7596	49.2144	31.6634	38.7806	76.866	63.8852	43.368	61.8456	50.4167	70.9961	12.7129	31.6969	27.2859	24.7574	7.34524	4.03094	7.36311	8.50864	14.4055	2.62361	3.00741	27.3741	0.572349	0	11.4331	10.2391	5.651	17.9244	0.453806	7.94972	4.52947	1.07285	0.402339	10.4286	2.68334	6.66611	8.09341
AQP4	0.935448	0.0044664	0	2.63099	0.00667352	0	1.78764	0	0	0.00776825	0	0.00363816	0.00212372	0.00595975	0	0	0	0	0	0	0	0	0	0	0	0	0	0	0	0	0	0.0152857	0	0.0365605	0	0	0	0	0	0.0613145	0.0242372
AQP7	0.00708389	0	0	0.0164382	0.102509	0.0071483	0.0212449	0	0	0	0	0.0254018	0	0.00416113	0	0.00811916	0	0.0121634	0.0707572	0	0.0213551	0	0	0	0	0.0406806	0	0	0.0186898	0.0328779	0	0.0426903	0.244806	0	0	0.0803817	0	0	0.00248717	0	0
AQP7P1	0	0	0.0564835	2.41424	0	1.08372	0	0.0466965	0	0	0	0	0	0	0	0	0.285218	0.691515	0.893932	0	0	0	0.701273	0.558774	0	0.385462	2.92556	11.0837	0	1.24612	0	1.01126	0	0.483749	10.2899	0	0	1.04846	0.141401	2.43384	0.962079
AQP9	248.502	57.8809	73.1667	125.851	58.7922	48.8757	14.0548	34.0603	42.8882	31.051	119.246	177.193	87.4865	80.3709	14.2038	16.3241	46.3913	55.8335	10.9834	87.3553	32.0439	45.9029	6.42803	45.9877	146.518	14.584	12.5523	797.746	27.561	28.191	467.891	35.6579	63.3343	43.3982	98.3337	155.79	72.1948	22.4924	446.47	215.181	93.8154
AQR	73.8692	70.5227	83.8721	75.2755	51.7813	77.4695	92.6952	67.4408	58.3646	76.007	57.8524	65.2743	72.2952	76.3766	3.94333	18.3611	14.8024	15.5441	8.71733	14.8065	21.9395	14.095	4.05678	6.46488	6.64511	27.2042	2.90126	43.3879	17.8548	8.23845	17.8895	22.6647	9.45703	16.9505	13.606	6.94893	9.06433	17.7304	20.0991	20.9181	9.96493
AR	0.148434	0.526377	0.370096	0.287035	0.316405	0.748918	0.443099	0.301188	0.438589	1.28908	0.233636	0.90189	0.589756	0.403663	0.289253	0.0157525	0.116802	0.188792	0.320321	0.0917146	0.0828646	0.261922	0.143592	0.114414	0.887791	0.197317	4.19324	0	0.0181306	1.59471	1.01974	0.434837	0.118741	0	0.421392	0.717386	1.05274	0.254227	0.250927	0.166117	0.13133
ARAF	64.5468	64.6575	53.767	64.0373	64.6674	51.7642	64.8735	55.0203	68.6746	57.1417	70.8761	80.4232	58.2123	53.67	57.2708	65.7117	74.3982	77.598	50.234	101.774	157.392	83.807	36.1083	28.333	83.4478	94.7031	3.56837	48.4854	95.35	59.9282	82.0917	81.0912	32.5369	91.0348	84.4495	37.5845	56.2604	77.5372	51.3221	51.3146	85.3281
ARAP1	134.525	73.0651	99.0071	113.502	190.406	132.447	78.934	69.6349	114.993	126.505	145.651	141.416	84.6727	165.109	386.366	87.2124	172.014	348.95	195.692	291.958	327.214	121.684	182.15	251.256	170.421	134.906	138.473	44.982	190.049	343.032	229.333	138.204	34.0338	395.538	424.024	27.4537	286.586	168.588	211.835	222.592	265.801
ARAP1-AS2	31.5543	11.9535	14.3796	42.0972	58.0466	31.1799	40.3664	25.5674	47.8432	44.8964	37.4598	54.5602	39.2474	65.4508	33.3907	22.2683	27.3535	92.4443	56.1151	96.8478	86.7968	33.7053	42.187	7.79468	0	31.5902	0	0	52.1865	66.2721	0	37.0302	0.674122	36.2711	76.2561	1.06247	29.8835	30.502	97.2272	135.805	57.0377
ARAP2	7.54102	8.45492	10.358	7.34535	7.14474	9.48257	14.0111	6.42665	6.88008	6.77616	5.74421	7.10795	11.2687	7.84273	0.717946	1.34742	0.858721	1.33794	0.892823	1.40043	3.3624	0.662452	0.614121	0.606609	0.353735	2.35175	0.141156	0.388417	1.26887	0.865788	1.30718	1.52233	0.25182	1.21838	0.781959	0.520363	0.386986	1.06393	2.1675	1.64403	0.886614
ARAP3	7.05757	5.11602	3.0176	9.28347	9.81854	5.36728	5.07709	3.48547	4.03262	4.41403	9.11219	10.4962	6.66335	12.2623	13.1869	4.1166	15.6265	24.6882	13.3296	23.9169	16.8965	6.51542	10.3074	12.9503	8.63141	4.87732	8.14305	6.71021	10.4871	8.28184	15.1915	5.37678	3.72236	7.87276	32.3529	1.50561	17.64	17.4345	20.4781	17.2816	20.5485
ARC	1.8238	0	0	0.251913	1.99936	0	0	1.71188	0	0	0	0	0	0.17005	0	0.331799	0	0.497073	0	0	3.49081	0	1.51226	0	0	0.207808	0	0.628983	0	0.671798	0	0.218074	0	3.65114	0	0	0	0.118997	0	0.874744	0
ARCN1	58.0989	47.2836	63.0528	43.1434	59.5989	52.6673	47.3335	49.764	50.4635	57.427	32.1045	46.8826	51.7488	49.913	8.03187	26.6153	18.5609	20.5774	7.20955	10.8788	13.2805	18.7357	5.94829	9.3238	26.1986	25.8348	5.42404	40.8823	19.9462	12.3025	30.5624	24.9174	23.761	25.292	17.17	20.3343	21.3522	19.2288	44.2919	25.0438	19.8884
AREG	13.8572	0.151746	4.93119	3.39954	0	12.5222	0.516893	5.3957	2.35716	15.9675	0	5.43869	11.0395	8.30178	3.22429	9.48197	13.915	1.77563	0	213.158	22.8613	4.37945	0	0	7.08475	3.95907	0	0	0	9.59912	0	19.7346	0	1.24214	6.60548	0	3.52047	2.69216	1.57335	29.1642	18.1161
AREL1	19.7235	13.8094	18.1142	18.8331	17.5631	19.9454	16.9846	14.2462	22.2615	17.3346	18.991	22.1615	19.6462	20.9438	5.14936	9.71764	10.6177	14.6487	6.19024	13.0227	17.0131	7.62242	5.99266	3.8968	4.80077	10.8094	2.49043	12.1473	9.8453	3.18233	13.4358	10.2309	4.32897	10.1683	10.663	4.24927	9.76339	8.63428	24.199	17.7701	9.19785
ARF1	227.782	181.29	183.212	244.185	200.899	172.246	190.33	222.513	200.39	150.371	275.557	195.924	156.397	162.375	151.909	212.386	267.022	190.862	87.6809	292.988	156.931	260.197	75.9823	191.552	318.923	262.143	51.162	189.712	283.171	142.122	313.427	234.1	171.836	341.124	140.16	260.104	334.853	378.515	214.044	187.171	354.784
ARF3	181.489	145.732	153.498	187.333	180.523	157.172	148.506	117.668	167.176	128.502	138.782	151.135	136.76	150.939	29.6566	55.2573	48.2705	46.2877	29.6001	42.2441	46.3008	42.7106	21.5562	48.8089	95.5247	39.3885	8.10159	23.4008	37.1171	43.628	150.286	61.4976	70.3844	69.0096	31.2635	62.1184	72.8974	61.2472	73.3026	58.1558	39.0501
ARF4	379.302	397.472	468.132	393.929	220.602	386.089	423.498	356.019	333.887	373.335	258.375	395.714	467.792	388.372	22.4614	75.5342	85.0313	47.6457	26.6506	125.227	110.998	95.4804	14.6348	67.7449	103.409	88.1029	15.5056	118.261	60.8913	45.8185	180.807	126.624	101.426	108.645	95.0992	89.0103	143.06	138.848	100.236	201.554	140.224
ARF4-AS1	4.23117	22.8079	7.2664	4.00754	0.283989	5.22814	20.7175	19.0733	0.984136	0.495861	44.5431	6.81209	13.8272	14.7096	4.03851	5.9382	4.58654	14.0855	2.87503	10.5642	6.5078	4.57114	2.25541	3.59421	25.3538	4.95884	0	0	3.9869	2.00386	0	11.0581	6.21691	0	6.61883	15.6773	19.8426	6.74401	10.6112	2.60921	2.0628
ARF5	341.207	234.753	296.967	304.344	303.63	242.255	206.857	193.659	241.227	279.66	203.968	238.03	255.396	239.71	152.144	271.853	193.35	200.098	98.7149	186.858	179.999	95.0427	108.631	198.824	217.632	190.363	62.8178	268.409	165.138	133.784	202.667	223.343	311.887	293.806	107.317	428.944	138.784	138.968	281.641	174.199	160.344
ARF6	526.769	333.183	570.749	484.164	388.256	403.397	456.533	402.71	394.962	407.672	295.858	382.923	465.883	436.942	157.007	154.287	106.812	88.5938	106.818	118.448	118.651	74.2371	86.6764	137.21	67.9786	138.813	245.869	243.372	88.7168	118.2	91.0705	166.101	68.8975	146.199	85.7742	81.3154	73.188	101.422	88.9524	97.9413	76.3774
ARFGAP1	7.59665	7.26286	8.67981	9.29535	12.8131	10.2471	10.8924	6.93535	7.68934	8.5526	7.55343	8.81986	6.81095	11.3411	24.0091	6.11164	5.65541	15.9375	17.4087	14.6294	31.2119	4.08092	17.3362	11.0436	7.13047	8.23866	7.40809	0.413103	7.69554	15.5631	6.51914	8.37224	1.39377	18.4676	6.82318	0.470717	6.48743	5.14756	2.9494	7.20754	4.66589
ARFGAP2	23.8726	21.6114	21.8876	24.141	35.055	26.8208	35.3517	20.665	20.9901	24.4972	18.7105	25.8727	24.4801	33.7029	19.2279	9.998	10.0241	23.965	18.2344	15.5903	29.8641	5.84652	17.3952	9.40874	6.45881	14.0482	4.51836	0	13.4886	16.4761	11.8938	16.685	3.58253	23.015	11.2796	5.74961	5.11296	10.0524	7.15878	8.61804	6.70456
ARFGAP3	67.4875	52.4072	70.1073	58.0665	39.2407	56.8412	63.7727	37.8989	59.6898	39.4079	29.2419	53.7415	51.2768	43.5286	6.5296	10.6474	10.7242	16.1353	8.04539	15.4083	22.8247	10.5745	5.46993	7.37582	15.9242	13.2599	3.1206	16.5671	8.07539	7.72593	21.2488	12.2161	14.0724	11.997	15.6407	17.4264	11.7909	12.8684	14.4229	18.8217	8.85113
ARFGEF1	47.1242	40.3396	53.0744	39.1069	39.5361	41.2599	56.789	37.1559	39.1896	50.7221	35.9253	51.1377	51.0703	47.1566	24.1865	15.4768	13.1721	20.3818	16.715	24.4194	36.3767	11.1747	14.4949	24.0432	15.6727	23.4026	18.7835	36.4683	14.2027	15.861	20.3819	16.3117	17.0705	22.8311	10.4316	11.4618	19.3814	16.3038	26.5085	25.313	12.5708
ARFGEF1-DT	0.0234468	4.59316	0.0493262	1.56424	0	0.2366	0	1.22338	2.85038	1.52594	0	2.69046	0.0245393	2.06592	0.274145	0.134367	0.747231	1.20778	0.390329	1.8254	2.47389	0	0.612411	0	7.22855	2.01971	5.96131	0	1.23722	1.63232	0	0.706497	0.675232	0.844903	0.898606	0	2.39461	0.915602	1.93457	0	1.12023
ARFGEF2	53.0893	41.4008	50.9345	45.9845	38.2571	50.0104	51.4	49.1854	44.1363	44.8612	38.2319	55.0018	52.2641	46.7919	10.3742	15.8722	10.0505	18.9384	16.4846	19.6272	52.2393	8.82302	8.32246	7.9576	9.13967	25.8989	1.78049	14.9111	17.7187	8.75933	30.0668	20.0514	6.35273	30.383	11.5542	6.78615	8.88646	17.7523	8.64865	15.4048	9.95383
ARFGEF3	1.23542	0.0693695	0.00663017	3.24527	0	0.238519	2.70557	0.0438508	0	0.0180978	0	0.0113012	0.00659689	0.212896	0	0.0180609	0	0.108229	0	0	0	0	0.0823171	0.524722	0	0.0904931	0.11447	2.94443	0.0207875	0.0731362	0	0	0.272283	0.0567837	0	0	0	0.0712513	0.016598	0	0.0752875
ARFIP1	21.5296	11.7343	19.1611	18.3304	8.21355	13.718	12.5139	8.93687	16.4205	10.8561	8.16113	14.4037	18.4769	17.9944	3.73997	3.29014	4.18214	6.79497	2.73077	2.55413	2.16344	1.43278	3.48113	2.38971	7.82653	3.17926	1.34054	2.13841	3.92209	8.94555	4.25974	4.10862	1.12194	3.69437	6.67963	0.0465332	2.51293	3.92765	13.1024	7.55878	4.4574
ARFIP2	2.52215	2.7192	4.0581	2.72312	3.26417	4.05329	3.16044	2.53448	2.18249	3.48671	1.88912	1.813	2.84987	1.61185	2.32093	1.94055	1.61254	2.22548	1.16632	1.14282	2.78083	0.989003	1.28093	1.26366	0.925678	2.19606	0.339288	0	1.27849	1.30065	1.32841	1.91753	0.504404	1.8093	0.850271	1.16597	0.715519	1.17594	0.746144	1.62301	1.00418
ARFRP1	4.36745	4.4157	4.48307	6.22491	7.97113	5.68	6.01166	4.63472	6.73817	6.12263	4.19537	5.84298	4.71062	8.95827	14.7482	4.04602	2.81255	8.42682	9.20929	4.90769	9.3441	2.00548	11.8066	4.43496	2.05403	4.92903	1.01636	2.80607	3.54942	9.0412	1.83663	4.75095	1.85967	8.26073	3.91855	0.757169	1.64877	3.51266	2.27481	3.64232	1.9797
ARG1	15.2428	7.98668	9.68864	2.51879	8.21058	9.85788	19.59	14.2667	12.1941	11.4274	11.0439	13.7898	10.1431	7.7423	4.71391	2.04385	9.38938	7.18884	0.774428	23.972	6.07694	18.059	1.21505	17.104	74.8956	13.1347	7.88498	263.127	6.95493	3.23859	56.5667	12.3818	41.9768	63.4207	2.6743	102.581	44.3427	13.4491	27.004	39.8268	20.0032
ARG2	5.34572	10.7859	7.96597	13.8262	35.0154	13.2611	14.529	35.1753	7.95412	16.9688	4.83092	5.67083	15.3857	27.6068	0.52086	5.61638	7.57173	4.97189	2.96642	2.47727	9.40054	7.54631	1.74532	6.48981	9.8099	7.03514	0	0	6.46427	4.13511	31.3998	8.38943	9.62179	17.658	8.53653	3.03293	20.4734	13.9168	4.69224	8.07645	9.04558
ARGFXP2	13.2167	18.2594	14.1982	8.15679	30.9818	50.0134	23.9828	11.6158	28.043	15.7444	45.9488	37.9399	16.4078	30.9718	1.64397	8.46048	2.24046	10.2605	3.51104	15.6377	16.9545	8.18745	2.75434	0	0	9.08372	2.55345	0	11.5925	4.89429	0	11.1212	0	10.1333	22.9019	0	0	10.6922	42.8252	27.6156	9.23681
ARGLU1	242.389	289.472	300.581	287.612	191.89	215.846	369.417	237.039	177.225	250.867	153.923	290.756	280.563	290.574	158.235	72.4325	62.8408	124.074	100.313	105.157	158.022	52.3861	68.9369	44.8607	87.7431	101.192	75.1782	0	71.8155	88.1065	63.6093	83.3105	11.992	115.188	70.1733	9.58913	105.382	65.7487	76.3697	113.613	59.8316
ARHGAP1	31.8633	27.0066	39.3376	34.9293	35.3437	34.9335	27.9274	28.1389	38.4111	37.2798	28.6217	36.2983	26.4303	34.6529	45.7086	44.6715	35.6082	49.6698	31.364	34.0498	38.3369	21.609	27.4749	27.2834	23.7404	39.4453	13.4008	17.0559	30.756	26.961	39.9941	42.9906	39.11	62.657	28.4309	25.9209	26.6573	24.5882	45.2701	34.1569	29.8169
ARHGAP10	17.4381	22.8975	27.514	22.1672	17.9005	24.9922	34.3251	20.8624	15.2478	12.5671	12.8539	15.6677	19.6098	18.4585	5.49403	5.08639	5.47696	8.40439	8.58295	5.95187	5.5087	5.25128	4.94333	7.47023	23.4734	6.13703	5.21489	6.94801	4.43375	6.66372	13.7195	6.73519	12.6863	17.2851	3.50168	22.9567	14.4968	8.86611	2.7611	1.1832	1.40313
ARHGAP11A	0	0	0	0	0	0	0.0170583	0.00791407	0	0	0.0133366	0	0	0	0	0.130383	0	0.0390657	0	0	0	0	0.0594255	0	0	0.0326639	0	0.0988655	0.4502	0	0	0.342775	0	0	0	0	0	0.0374087	0.00798815	0	0.0543507
ARHGAP11A_2	0	0	0	0	0	0	0	0	0	0	0	0	0	0.0133652	0.0532062	0	0.048341	0.0390678	0	0	0.0685907	0.0481787	0.0594286	0.0947054	0.868475	0	0	0	0.12006	0	0	0.0342794	0	0	0	0	0	0.0187053	0.0958629	0	0
ARHGAP11B-DT	0	0.290412	0.555138	0	0	0.0256038	0	0	0	0	0	0.127378	0.0371775	0	0	0.0290812	0.107816	0.0871338	0.253438	0	0	0	0.26509	0	0	0.14571	0	0	0.167357	0.117762	1.12954	0.038227	0	0.182863	0.0972432	0	0	0.0312892	0.0445427	0	0.181839
ARHGAP11B-DT_2	0.0216313	0.0119031	0.0341302	0.0470584	0.0533557	0.027285	0.0608187	0.0188109	0.0821773	0	0	0.0484793	0.0226393	0.31766	0.0632294	0.0309908	0	0.139283	0	0	0	0	0	0	0.79391	0	0	0	0	0.376484	0	0.0407371	0	0	0.207257	0	0	0.0222291	0.037974	0	0
ARHGAP11B_2	0.234371	3.09524	1.15047	1.13304	2.37663	1.67523	0.219653	0.611439	3.9325	4.14974	4.75121	0.87544	1.61484	2.86815	0.22836	0.447706	0.622436	0.167678	0.325141	0	0.29439	1.65426	0.255066	1.21942	0	3.2246	0	0	0.644118	0.453237	0.241518	1.02988	1.12492	0.351898	1.1228	1.55134	0	0.682405	0.994318	0	1.39971
ARHGAP11B_3	0	1.46164	0	0.169956	0	0	1.02505	0.0339688	0	0	0.228974	0.0350176	0	0	0	0.111926	0	0	0	0.868883	0	0.206782	0	0	0	0	0	0	0	0	0	0	0	0	0	0	0	0.0401415	0.10286	0	0
ARHGAP12	9.18318	9.63902	11.1503	10.3221	8.0838	11.6028	15.5264	6.86419	8.67771	9.91991	6.99476	12.2205	10.868	9.12465	0.790161	1.33889	1.21019	1.80689	0.73931	1.15964	2.2701	0.79727	0.554758	0.482216	1.78583	2.34241	0.210394	0	1.05706	0.627309	1.52812	1.6436	0.528256	1.70467	1.70202	1.68705	1.62689	1.81755	1.15587	2.62548	1.03783
ARHGAP15	53.3211	58.7201	52.7948	48.4789	25.791	53.9747	62.5421	36.7416	40.7056	53.5927	39.2584	55.2189	63.7843	60.0936	5.11346	9.68108	10.2483	16.0494	10.1357	9.34657	16.7385	8.53426	2.46378	6.24634	5.79101	19.7288	0.934395	18.9111	7.94688	3.48248	9.38466	10.9493	5.00084	10.7381	7.14815	8.36821	11.7137	8.85634	32.5091	29.0209	9.47442
ARHGAP15-AS1	25.8337	31.4342	33.4759	40.2631	38.9692	35.3542	53.7598	21.7561	41.7189	38.0805	31.7513	46.9561	41.1925	53.9876	2.34082	5.94902	7.64065	10.6311	9.8752	8.16434	23.359	6.28041	2.51774	4.01228	0	16.6069	2.6932	0	5.72224	3.61351	1.74216	6.47938	0.640618	7.08072	6.10988	0.925522	4.92236	7.22364	23.3786	19.9408	6.37681
ARHGAP17	0.0278538	0.919632	0.0625039	0.0323174	0.0305351	0.0936902	0.0487286	0.0355257	0.0352722	0.159948	0.0217699	0.0266346	0.0272082	0.0436307	0.0217115	0.021283	0.118357	0	0	0.0619572	0.0279893	0	0	0	0	0.0266593	0	0	0.024496	0	0.0688876	0.0839289	0	0.0669139	0	0	0	0.0152659	0.00651969	0	0
ARHGAP18	111.66	137.735	110.164	208.607	83.1576	88.5236	125.179	80.7695	108.231	98.2396	87.516	118.285	93.3287	50.4537	24.1476	30.0865	52.2859	27.5078	19.922	43.7928	30.2571	46.5928	10.3349	72.3063	93.2263	25.6325	3.5053	35.227	20.7517	19.7083	166.123	58.4504	42.5231	60.1636	13.3154	87.1692	109.898	83.228	43.2702	20.413	23.0546
ARHGAP19	18.4201	13.619	15.1973	19.2751	11.7664	17.9983	19.8028	10.2214	12.9122	11.4105	14.0791	14.9801	19.741	9.90529	1.72248	3.49758	3.35353	3.25226	1.48901	2.92582	1.50679	1.89395	0.824539	2.18998	1.3131	2.87038	3.0576	13.7178	2.81098	0.488385	4.94471	3.60669	8.03055	5.40342	3.22631	8.95523	2.14937	2.76828	9.43039	5.56433	1.5711
ARHGAP20	0.282142	0.173521	0.00872878	0.336984	0.00682284	0.0104672	0.52107	0	0.0078813	0.103247	0.133769	0.08555	0.130274	0.450889	0.0242563	0.059444	0	0.0356215	0.0345364	0	0.03127	0	0.0270931	0.172702	0	0	0.0753511	0.0450745	0.0273672	0.0481428	0	0	0	0	0.0795088	0	0	0.0255829	0.00728388	0.125373	0
ARHGAP21	2.77335	2.48596	2.66669	3.76708	2.2584	2.77386	2.76562	1.80267	1.99243	2.55183	1.91536	2.57473	2.32935	1.7061	0.441474	0.958256	1.26943	0.712444	0.897963	1.19521	1.25083	1.29153	0.558129	1.64934	2.90559	0.807164	0.783667	0.351588	0.889452	0.645125	6.1417	1.50029	1.17699	2.48946	0.500915	1.05463	2.24593	2.25987	0.903947	1.04061	0.683926
ARHGAP22	0.155917	0.246854	0.331846	0.317373	0.335854	0.243822	0.488793	0.38694	0.422596	0.0872651	0.125602	0.174921	0.17177	0.080339	0.7356	0.318739	0.0774884	0.861077	0.804489	0.405634	0.35733	0.00965353	0.40486	0.018976	0	0.196355	0.364292	0.0198106	0.282661	0.232751	0.405906	0.384637	0.0919039	2.52994	0.0524172	0	0.0931212	0.0655895	0.0432179	0.303063	0.0871262
ARHGAP22-IT1	0	0	0	0	0	2.2602	0	3.50603	0	0	0	0	0	0	2.61886	0.427862	0	1.92295	4.97167	0	0	0	0	0	0	0	0	0	1.47736	0	0	0.562421	0	20.178	0	0	0	0.460347	0.131068	0	1.78356
ARHGAP23	0.0134482	0.240094	0.00314351	0.0346739	0	0	0.00560161	0.00259883	0.00567662	0.00572038	0	0	0.00156387	0	0.0349419	0.00856307	0.111114	0.0641422	0.0497506	0.0498562	0	0.0158201	0.0195142	0	0	0.0858095	0	0	0.0689907	0.138702	0	0.0225122	0	0	0.229069	0	0	0.0245686	0.0419705	0.135452	0.0713909
ARHGAP23_1	0.115231	0	0.333324	0.292462	0	0	0.215989	0.275568	0	0	1.18206	0	0	0	1.01048	0.577812	0.153013	0.370983	0.239788	0.480594	0.217109	0.304999	0.752435	0	0	0.103396	0	0	0.380024	2.3398	0	0.325513	0	0	1.38008	0.65377	0.735532	0.0592078	0.177003	1.74094	0
ARHGAP24	3.50117	1.12266	3.77373	3.15952	2.66542	3.81652	3.45955	1.7817	5.68985	4.79878	5.59956	5.62637	3.08526	2.34225	2.8049	3.43074	2.3418	5.15818	1.8709	5.8169	1.14016	1.96783	1.15721	2.60877	1.71333	1.97028	3.45392	0	4.56164	1.00307	2.21821	3.22352	3.73439	11.2536	3.18893	0.490472	4.80076	5.59235	5.76315	8.6855	4.62077
ARHGAP25	23.1389	18.547	19.746	23.181	21.8115	22.0611	25.6732	12.3073	19.3036	16.3989	18.6569	23.844	26.0019	28.543	23.0779	12.9824	19.7367	41.5512	19.4515	19.9331	25.2096	11.3074	19.5975	14.7109	13.1841	18.3831	4.13868	29.2053	19.6939	21.0644	15.5713	17.6036	7.70316	18.2337	31.0874	9.37948	30.5233	18.5964	66.381	42.1922	30.6575
ARHGAP26	10.1722	6.70663	7.3869	11.305	9.44384	9.38503	9.33083	7.04589	7.88238	7.32954	10.6822	13.216	13.3018	11.3552	20.3847	4.65098	12.6561	17.5725	9.82265	14.6685	18.7074	9.32022	9.06967	14.5569	9.36582	6.88393	27.113	6.50326	11.1864	15.4972	14.33	7.1048	10.0912	18.2234	22.4315	3.84271	20.5948	11.0973	22.5031	18.1978	15.2402
ARHGAP26-AS1	26.6712	54.6902	58.6684	74.8435	113.717	52.1618	79.7928	15.4121	70.6298	32.9264	95.2313	145.951	102.382	50.2667	45.7103	14.4382	23.0725	44.0058	14.4628	33.8182	28.8089	22.0753	22.6916	5.4242	19.1313	23.0745	0	0	36.1008	12.0965	6.44589	14.3978	5.00385	29.7408	94.8934	0	6.65454	22.3195	100.354	57.7527	34.2438
ARHGAP26-IT1	104.557	17.8515	59.4867	110.631	105.251	75.2048	209.541	57.5665	41.6365	113.285	137.484	132.05	115.853	115.882	2.5629	16.3301	39.5854	43.2829	10.9472	12.1894	23.1277	18.5659	14.3132	36.4951	0	31.4695	0	0	36.1449	5.08671	73.1857	16.5121	0	59.2407	33.6033	0	33.5798	37.8429	167.005	112.597	73.3088
ARHGAP27	0.00577216	0.0078185	0.06165	0.0231825	0.0846952	0.0313635	0.0183097	0.016217	0.0118076	0.0144483	0.284998	0.0421924	0.0176586	0.0156489	0.0363404	0.00763353	0.0283006	0.0648033	0.0147833	0.039506	0.0468481	0.0141028	0.0347917	0.859383	0.0195553	0.0159364	0.129017	0.0192942	0.0205005	0.989163	0.0274531	0.0334474	0.00639344	0.0479998	0.0510508	0.0100765	0.0680202	0.0136885	0.0163688	0.0670825	0.0371241
ARHGAP27P1	31.5562	27.0115	31.5054	63.0043	90.7846	41.528	75.9691	23.1524	48.2011	52.1559	53.1243	50.6645	53.2095	87.5327	304.688	48.7007	124.683	254.592	196.875	173.499	217.221	60.402	142.415	363.619	75.0304	103.876	222.325	13.5576	147.776	230.997	33.0696	113.26	9.41288	245.735	171.958	12.4752	182.081	150.233	152.682	108.64	260.862
ARHGAP27P1-BPTFP1-KPNA2P3	62.4427	59.1001	91.2666	67.5331	59.0657	90.1649	175.787	73.4875	74.8936	121.801	79.0447	130.401	76.0887	98.4227	62.2317	34.5913	37.9048	78.626	46.5305	86.3138	101.291	29.2776	31.0658	50.7441	58.9311	46.5311	18.36	0	56.8764	67.6223	22.7972	38.3024	3.8534	91.0761	70.6545	5.06103	53.903	53.2903	108.94	94.34	70.3218
ARHGAP27P2	6.23993	0	11.8145	4.07244	0.171015	2.88597	7.60248	3.2558	6.71655	2.48835	8.38231	3.54279	1.68709	17.716	14.5917	4.46991	1.10479	13.8393	16.4475	6.93996	10.1892	1.10108	23.7682	0	0	7.4654	0	0	2.74385	9.65362	0	6.65908	0	1.87379	3.98579	0	1.32767	3.63368	1.278	0	3.1055
ARHGAP27_1	1.24223	0.574815	0.390515	0.0798445	0.0394614	0.730033	1.23301	1.03116	1.83138	1.14567	1.23913	1.1212	1.01793	1.03649	1.1636	0.618854	0.502357	0.351454	0.223249	0.800692	0.627681	0.35869	0.76506	1.54236	0.393749	0.354659	0	0	0.595895	0.212928	0.139648	0.175456	0.0101631	1.24626	0.419281	0.088098	0.414484	1.08507	0.743434	0.405215	1.15497
ARHGAP27_2	0.00141162	0.00155355	0.0029697	0.00204729	0.0696378	0.00712228	0	0	0.00268137	0.00135102	0.0227553	0.00253093	0.0014774	0	0.00825247	0	0	0.0302978	0.0117499	0.00784992	0	0.0074727	0	0	0.0207236	0	0.0256359	0	0.00931086	0.0491373	0.026184	0.00531686	0	0.0127169	0.0135252	0	0	0.0101544	0.0086734	0.0213271	0.00843044
ARHGAP29	0.563992	0.277132	0.141509	0.460262	0.255255	0.24366	0.329752	0.242978	0.104837	0.452293	0	0.346343	0.202172	0.167166	0.221827	0.296521	0.128255	0.0444221	0	0.153459	0.0779912	0.109564	0	1.50759	0	0.0866658	0.689094	3.29769	0.307157	0.120074	0.810467	0.25985	0.34769	0.341831	0.0330507	0	0.0440369	0.187876	0.105973	0.208463	0.267813
ARHGAP30	81.1343	63.1874	86.6486	75.3755	95.67	79.2467	61.5823	52.2227	86.4247	62.1161	56.0466	86.3666	62.663	91.115	84.5668	56.3436	45.1331	77.1721	52.1041	44.3298	40.9803	29.5837	49.8787	43.1004	34.7575	56.6256	21.1674	37.0256	46.6595	66.2923	43.1756	60.305	19.9676	68.4392	61.7712	24.4441	39.0596	37.083	86.4276	59.1182	60.0383
ARHGAP31	8.67135	8.36479	9.584	11.8929	11.205	9.60675	9.59013	13.3749	13.2391	7.98979	8.37656	15.226	6.14943	13.3344	3.41448	9.63961	1.86136	6.95317	7.25993	7.05882	4.92998	1.31919	3.30529	2.5121	0.171489	6.06529	0	0	5.88131	4.96971	8.1373	7.8315	2.46694	34.9373	3.73072	0	1.69008	5.15374	2.03698	4.4709	3.58113
ARHGAP31-AS1	16.6604	23.746	6.32037	1.18834	23.8033	15.8473	15.8701	6.41279	15.045	0	31.2193	13.9561	3.85894	21.2574	11.1769	9.39109	0	15.2413	38.6476	21.2633	18.5254	4.33747	8.91714	5.68414	30.0722	14.7042	0	0	19.8162	25.3523	0	7.20097	1.96637	61.5119	20.9349	0	13.9469	16.5595	1.91787	0	8.15565
ARHGAP32	2.12126	1.73668	1.88311	2.48855	1.20797	1.6061	2.35608	1.05996	1.92939	1.08323	1.59218	2.55285	1.25005	1.55289	0.434754	0.441765	0.587683	0.615097	0.603908	0.524499	0.587802	0.518498	0.461911	0.792724	1.81072	0.59893	0.559981	0	0.508457	0.420916	5.96626	1.09991	0.744351	1.01309	0.538743	1.51275	1.042	1.01026	0.294536	0.109614	0.249146
ARHGAP33	1.13264	0.0271405	1.15249	0.132845	1.46567	0.90653	1.67068	0.768974	1.19785	1.56786	1.34749	0.944311	0.291284	1.5262	6.87897	0.747002	0.692361	2.19281	3.19635	3.99658	4.64642	0.372993	4.1868	1.53971	0.646501	3.91983	2.94306	1.83706	0.604166	1.71685	0	0.928851	0.989202	1.39645	0.911383	0.439733	0.944479	1.00284	0.442202	0.372583	1.17823
ARHGAP35	29.3227	26.0888	28.5224	36.7387	35.2983	32.4915	37.5358	28.1702	29.9012	27.5436	15.7014	28.7901	34.9294	41.3756	23.3056	25.5349	21.0758	23.9736	17.5582	20.7735	14.1468	15.3479	19.2958	20.0164	8.66279	22.8799	19.2385	2.72566	14.7715	19.3002	18.788	17.8852	9.70093	24.2771	13.0882	11.9152	9.01595	20.493	7.77324	17.6897	9.26798
ARHGAP39	0.161928	0.024164	0.0519645	0.453772	0	0.0969324	0.236641	0.334137	0.020853	0.115576	0	0.339533	0.0258518	0.0403041	0.513436	0.0629128	0.0583109	0.306314	0.137069	0.244195	0.289579	0	0.286741	0.0571188	0	0.0985065	0	0.059631	0.199129	0.0636901	0.441205	0.0826984	0.237116	0.197799	0.105186	0.311426	0	0.0564078	0.0385446	0	0
ARHGAP4	175.624	183.371	191.082	213.817	326.904	211.944	252.278	154.92	239.352	209.245	145.685	263.362	176.098	309.737	788.93	226.193	207.13	546.734	611.441	444.683	808.696	142.823	486.857	408.191	210.266	314.967	307.103	141.677	203.727	352.586	263.133	209.318	73.2334	779.477	237.39	102.483	231.255	211.692	139.098	176.131	176.735
ARHGAP42	1.47548	2.02365	2.24591	2.12605	1.75027	1.73651	1.57098	1.98977	1.91889	2.04043	2.65261	1.74267	2.12123	1.97021	0.149042	0.420039	1.04946	1.05333	0.0265259	0.531644	0.216154	1.5689	0.228899	0.530581	2.19886	0.812093	0.115748	0.0346198	1.43984	0.517669	0.453186	1.02025	0.206492	0.775139	0.488538	0.180804	1.66801	1.50316	0.839164	0.914787	1.21805
ARHGAP44	0.294501	0.141197	0.257638	0.583589	0.441123	0.294237	1.73802	0.552776	0.310165	0.357207	0.282022	0.454829	0.189207	0.0171279	0.204556	0.10026	0.0309753	0.4506	0.242708	0.324297	0.131852	0.092614	0.228479	0.0606841	0	0.0837241	0	0	0.0961629	0.135331	0.216343	0.153756	0.20993	0.630435	0	0	0	0.107872	0.0665446	0.264321	0.139312
ARHGAP45	81.2681	77.6152	70.3015	97.8597	149.609	88.5394	83.9503	59.6869	120.046	92.7463	80.2501	105.601	73.498	147.727	388.151	113.329	189.933	282.214	260.744	262.248	454.093	97.6639	211.671	289.719	181.188	154.733	369.832	58.1815	145.005	240.068	162.717	147.642	25.1198	230.142	227.197	34.6648	228.182	168.11	158.308	162.403	207.043
ARHGAP5	19.0738	18.7655	17.0022	18.5838	13.1677	14.7008	22.2257	14.2578	11.1722	20.8148	14.4682	18.8116	22.7675	16.6205	0.889262	2.13777	2.88553	2.72067	1.08526	1.93345	1.6377	3.89198	0.685823	1.28136	4.38649	4.77063	0.328863	2.36068	3.20104	1.55485	8.89	2.53726	2.26852	2.70805	2.29026	1.47946	3.69885	4.90907	2.99142	3.88497	3.46072
ARHGAP6	7.83807	9.69716	6.80047	11.1379	6.45064	3.97751	7.62158	3.73935	6.46263	5.92762	10.0492	6.05271	5.21884	2.31536	3.13125	3.41531	5.00868	3.82119	5.14903	6.08288	5.11688	6.38959	2.46299	11.9321	27.5213	2.76178	1.37001	2.4586	2.71183	5.42697	32.6037	7.7854	8.90732	12.8445	1.87929	8.3461	16.8536	9.98502	3.6684	2.84936	2.65814
ARHGAP9	11.6026	12.2399	16.0388	15.121	20.2285	19.3787	13.6894	13.5943	13.1297	14.4828	14.4378	26.1398	13.5357	26.2524	41.7775	16.8754	45.7226	63.6505	38.8549	52.8258	36.5091	18.7368	44.2559	143.788	30.1463	26.1899	192.254	24.7981	44.2068	76.8544	79.2116	27.3388	8.54039	64.3206	77.5015	7.40315	92.499	78.7416	72.9275	36.3281	62.6871
ARHGDIA	48.7545	38.8115	65.8174	57.0227	84.7596	61.7948	52.7586	63.8328	64.9413	45.6012	41.7441	47.6699	50.1459	76.5376	112.918	80.5628	68.8674	92.8638	59.4256	225.145	186.386	38.8794	82.9215	90.9422	45.1769	100.141	57.1894	41.2307	55.8178	94.9776	60.0611	73.4456	67.1305	125.583	50.0254	59.9431	62.8564	41.7849	39.7513	72.5282	45.884
ARHGDIB	259.917	217.695	249.032	229.881	182.814	238.501	218.167	178.962	192.256	196.788	184.873	250.4	230.759	235.603	67.6602	263.359	194.154	170.591	81.7439	145.003	129.11	162.816	36.6809	250.816	469.076	208.842	99.846	875.35	107.214	99.6185	650.312	232.514	474.853	314.763	135.702	794.966	508.099	231.83	429.343	239.863	129.078
ARHGDIG	3.61337	0	0	9.71414	0.289844	0.444661	5.94694	0	0	0	0	0	1.84475	0	1.03044	0.505053	0.936221	0	0	0	0	0	0	0	0	0	0	0	0	0	0	0	5.07607	0	0	0	0	0	0	0	0
ARHGEF1	46.7008	50.1849	55.6536	52.7631	93.3946	66.7315	76.181	42.6916	62.1941	58.5223	46.249	65.2822	55.4283	99.3711	408.737	72.9567	106.417	235.763	224.595	180.564	260.242	52.682	218.123	170.919	112.883	109.246	213.723	23.7643	85.6891	176.094	104.546	91.5692	18.622	250.014	190.838	20.7738	110.567	123.59	64.7233	95.8155	103.14
ARHGEF10L	1.17179	0.774931	1.32702	1.12674	2.31381	1.09541	1.60359	0.973596	1.86581	1.70273	0.794545	1.73378	0.618417	1.33045	3.84886	1.11976	0.292969	3.04273	3.26263	1.41615	1.10556	0.068337	3.37942	1.66082	0	1.41526	0.362312	0.012749	2.27574	2.35571	0.674812	1.18461	0.168983	5.18039	0.0674653	0.0466076	0.314619	1.12519	0.140093	0.230495	0.637789
ARHGEF10_1	0.392096	0	0	0.233298	1.81856	0	0.0188448	0	0	0	0	0.00901282	0.0263055	0.0738205	0	0.0864228	0.106802	0	0	0	0	0	0	0	0	0	0	0	0	0	0.062162	0	0	0	0.192657	0	0	0	0	0	0
ARHGEF11	3.4503	1.98838	3.15833	3.82728	4.22599	3.70575	2.58636	3.04855	5.25016	3.27948	3.30063	4.74043	2.2933	4.46631	6.39448	3.58305	3.53473	6.75604	5.87427	5.00353	4.25713	1.44567	3.63216	6.02752	1.58257	3.88974	2.68858	2.3734	6.29972	8.67221	7.63387	4.35259	1.60397	13.4017	4.3931	0.644224	8.40392	3.6808	9.70942	6.99238	6.78132
ARHGEF12	52.8005	90.6359	35.8405	63.2252	32.6783	32.295	52.4566	43.3606	36.7235	45.8362	90.7229	41.5946	49.3952	36.8632	39.6489	28.1994	50.6197	44.5606	9.10825	89.2559	13.1609	71.7094	18.5924	38.0807	60.8296	52.9195	10.981	9.19134	57.0409	56.3103	62.8584	26.5135	4.82438	70.4071	134.092	17.9465	45.912	130.372	42.8634	46.188	62.7097
ARHGEF17	2.16224	0.735737	0.1758	2.12092	4.05371	0.474327	2.19288	1.98024	0.158732	0.0599832	0	0.074913	0.798061	1.01241	6.35088	0.838053	1.33158	1.88325	0.869465	6.50579	6.45532	0.442368	0.682078	4.13045	0	3.14926	0	9.30509	0.895673	0.727206	4.65012	0.47212	0	10.9158	0.200166	2.01497	5.60074	1.86777	1.04523	3.1563	1.49719
ARHGEF17-AS1	0	0	0	5.23136	0	0	0	0	0	0	0	0	0	0	2.10872	0	0	0	0	0	0.90615	0	0	0	0	0.431544	0	0	0	0	0	0	0	3.24949	2.30402	12.2789	1.53494	0.617789	0.316611	0	0
ARHGEF18	17.4801	18.2402	19.7255	19.3205	33.9701	23.0283	20.7598	16.7773	29.8351	26.2093	11.7806	24.6141	19.2796	35.2284	41.8735	15.7879	15.341	35.1446	31.2956	20.6245	26.5714	8.46689	20.4489	21.6124	11.1278	24.0441	39.8233	5.61555	14.3643	23.2919	19.7927	22.0976	3.50464	28.6923	13.9032	3.51141	20.9217	11.8579	12.2058	12.2224	11.684
ARHGEF19	2.06799	5.87122	4.98105	2.46315	6.24264	7.25842	11.3853	5.62964	5.35139	4.45562	3.77721	1.93448	7.55955	5.34022	7.24213	3.4351	2.33481	6.69	4.65676	9.99997	4.36693	2.32697	4.56643	0.207916	0	3.01198	0	0	2.504	3.94121	0.247079	4.36489	0.287705	16.38	0.765763	0	1.02031	2.73086	0.491066	0.603744	3.69916
ARHGEF2	39.0019	34.4438	32.9565	33.3009	48.5931	37.0506	38.7423	31.2502	46.3876	33.5899	32.6989	40.281	29.2106	53.8039	106.557	44.4868	51.1605	103.073	69.0448	73.0227	90.7904	32.7166	61.4248	67.9314	38.055	48.5509	67.1444	32.4583	65.8933	83.1868	45.2138	47.0441	17.091	119.895	103.202	18.5383	101.279	62.228	72.3602	60.1876	67.627
ARHGEF2-AS1	0	0	0	0	0	0	25.4471	0	0	6.49664	0	0	0	17.4446	0	1.21564	0	1.82116	0	0	0	0	0	0	0	0	0	0	0	0	0	0	0	0	4.06491	0	0	2.17989	5.95825	0	0
ARHGEF2-AS2	3.19796	0.772575	2.7075	0.0565617	4.16849	2.06609	0.292403	4.95153	2.66686	1.86627	3.20052	4.33525	3.87759	4.98262	0.683986	3.57593	0.82859	8.37052	6.49243	2.60249	0.58784	1.23871	4.07455	4.46407	0	1.95967	0.708256	0	3.85854	8.59775	7.71625	5.1412	0.842346	7.02672	6.72602	0	4.48089	2.40464	9.27689	4.12451	4.19242
ARHGEF25	0.762741	0.433864	1.09979	1.31752	1.09923	0.389162	0.963831	1.75884	0	0.574155	0.0753549	0.860475	0.0269084	1.28371	0.300611	0.343791	0.0910411	0.515037	0.428012	0	0.51671	0.181471	0.559612	0	0	0.184558	0	0	0.0565274	0.397758	0	0.710145	0.987226	0	0.164227	0.388985	0	0.105684	0.0300899	0	0.102365
ARHGEF26-AS1	0.098563	0	0	0.57179	0	0	1.47797	0.914261	0	0	0	0	0	0.0964943	0	0	0	0	0	0	0	0	0	0	4.34094	0	0	0	0	0	0	0	1.41923	0	0	0	0	0	0.0576762	0.992744	0
ARHGEF28	0.664388	1.24318	0.601583	0.643757	0.243301	0.574243	1.12533	0.527038	0.378331	0.261427	0.00833946	0.0969286	0.454134	0.296669	0.19961	0.130447	0.0453395	0.0977121	0.0473677	0.205696	0.214439	0.120499	0.167216	0.0296084	0	0.0510623	0.258366	0.0309106	0.112605	0	0.492595	0.289358	0.204854	0.0256329	0.0272622	0	0	0.128655	0.0324677	0.0859764	0
ARHGEF3	15.1338	14.487	21.8188	15.8275	11.4226	20.5989	23.6972	12.9284	14.2435	16.6915	10.5231	14.7752	20.0369	17.5522	2.81691	6.10474	4.73131	5.32188	4.18418	3.64992	4.39696	3.32286	2.12591	1.0028	2.02656	10.7879	0.473005	1.41474	4.45804	4.11004	2.33507	10.9186	1.38764	4.48159	3.44382	1.27083	2.39403	4.18076	3.87277	5.27296	2.75322
ARHGEF33	0.671409	0.94044	0.715411	0.809355	0	0.39595	1.76516	0.333639	0	0.433954	0	0	0.219022	0.921952	0	0.199878	0.092629	0.44916	0	0	0.131431	0	0.113875	0	0	0.0625924	0.95012	7.76753	0.230053	0.607044	0	0.656846	0	2.19947	0.167091	0.890481	1.3358	0.483872	0.428606	0.526952	0.10415
ARHGEF34P	0.040544	0	0	0	0.0666703	0	0	0.105773	0.0770132	0	0	0.0363462	0.0212166	1.07171	0	0	0.215351	0	0	0	0	0	0	0	0	0.14552	0	0	0	0	0	0	0.583802	0	0	2.53031	0	0	0	0	0
ARHGEF34P_1	0	0.0446205	0.170589	0	0.133341	1.32966	0	0.59938	0.0770132	0	0	0.0726925	0.0212166	0.357237	0	0.116173	0	0	0	0	0	0.214628	0	0	0	0.14552	0	0	0	0	0.250682	0	0.291901	0	0.388466	0	0	0	0.0355877	0	0
ARHGEF35	0	0	0.0707488	0	0	0	0	1.19905	0.0638798	0.0321861	0.049283	0.301479	0.580748	0	0	0	0	0.288721	0	0	0.506902	0	0	0	0	0.36211	0	0	0	0	0	0	0	0	0	0	0	0	0.0295188	0	0.200843
ARHGEF35-AS1_1	0	0	0	0	0	2.16744	0	1.49429	0	0	0	4.31318	0	0	0	0.984727	0	0	0	0	0	1.81927	0	0	0	0.61674	0	0	0.566694	0	0	0.647208	0	0	0	0	0	0.353164	0	0	0
ARHGEF35_1	0.622152	0	0.424493	0.926703	0	0	1.07161	0.029245	0	0.836839	0	0.0301479	0.0175984	0	0	0.289085	0	0	0.279925	0	0	0	0	0	0	0	0	0	0	0	0	0.506666	0	0	0	0	0	0.241915	0.0590375	0	0
ARHGEF37	0.933998	0.537253	0.382501	1.24261	0.64711	0.452396	0.541546	1.17393	0.312247	0.634075	2.60607	0.321522	0.200717	0.797352	3.23247	0.984857	2.14314	1.47542	0.165853	4.18282	0.563126	2.32053	2.01668	1.45138	1.60885	2.02031	0.45232	0	2.44778	4.68168	0.985579	1.10697	0.430364	8.79558	7.30235	0.0282618	2.22574	6.30148	1.51722	2.18251	2.61794
ARHGEF38	0.0495472	0	0.00947591	0.209045	0.118509	0	0	0.207601	0	0.0129328	0.244231	0	0.188567	0.00661463	0.0263326	0	0.0239247	0.0386705	0	0.0250481	0.10184	0.0238444	0	0	0	0.0646668	0.736207	0	0.0891292	0	0	0.0848269	0	0	0	0	0	0.0324014	0.0316294	0	0.0269004
ARHGEF39	0.305041	0.566706	0.841903	0.470817	2.31016	0.748356	1.86743	0.715494	1.0419	0.546394	0.311687	1.46012	0.199168	0	0.261769	0.320753	0.0594582	0.792864	0.559063	0.18675	0.674918	0.207405	0.219287	0.174728	0	0.261156	0.508232	0	0.387635	0.129886	0.276852	0.505953	0.725343	0.857183	0.21451	0	0.285814	0.304844	0.127735	0.169124	0.233987
ARHGEF4	0.0238531	0.0291683	0.00557567	0.0461261	0.313792	0.0401167	0.0397425	0.0276574	0	0	0	0.0665264	0	0.00778416	0	0.0607536	0	0.0227539	0	0	0	0	0.069225	0	0	0.0190251	0.0962639	0	0	0	0	0.019965	0.038163	0	0	0	0	0.00544719	0	0	0
ARHGEF40	5.34764	3.13813	3.22153	7.24985	9.36198	4.72294	3.3772	4.18563	6.24302	5.34472	7.46623	8.46332	7.12246	9.48387	25.1824	7.7669	17.8482	28.2306	7.03246	14.5931	9.55103	7.50497	5.91387	14.6194	10.477	7.76474	24.5261	6.04933	8.22176	4.4188	8.64697	7.5336	0.529935	33.2125	20.4827	5.75573	24.3906	21.005	19.6661	16.0523	19.0361
ARHGEF5	0.0184478	0.0203026	0	0.0802653	0	1.30309	0	0	0.315374	0.882791	0	0.0330756	0	0	0	0	0.391944	0	0	0	0	0.292971	0	0	0	0.132425	0	0	0	0	0	0	0.796902	0	0	0	0	0.0189576	0	0	0.110173
ARHGEF5_1	0.622063	0.102691	0.752483	0.0451094	1.53438	0	0.1166	2.40725	0.236322	0.178607	0.136741	0.78072	0.0651048	0.0456755	0	0.178243	0.495617	0	0	0.172963	0.937635	0	0.203097	0	0	1.67452	2.82426	0	0.102576	0	0	0.2343	0	0	0	0	0	0.191776	0.163806	0	0
ARHGEF6	35.0104	32.8625	41.0397	36.6035	40.0094	37.0946	34.4447	26.5762	35.5459	36.6812	28.1867	39.3702	38.5754	42.8829	4.54434	9.06291	5.97965	6.85437	4.65349	4.34397	4.81942	3.77035	4.30068	3.66586	3.62591	8.8372	3.05979	9.85892	6.09955	4.26532	9.25725	6.87961	5.67918	9.69345	3.92571	4.38849	4.20406	4.35608	14.2578	7.52084	4.02489
ARHGEF7	3.44048	2.86396	4.0643	3.9672	3.103	3.9921	5.84505	3.09166	4.07296	3.42915	3.24039	3.53481	4.5904	3.8635	1.02154	1.13708	0.993189	1.81213	1.51565	1.83445	3.90153	0.561926	1.08769	0.798699	0.317666	1.56499	0.163117	0.443525	1.32221	1.22219	1.28235	1.74072	0.358604	1.96404	0.891882	0.407675	0.448236	1.15125	0.913819	1.13495	0.609563
ARHGEF9	1.7275	1.04566	1.73021	1.35438	1.44505	1.71479	2.29947	0.956876	1.265	1.5539	0.838357	1.2737	1.79752	1.38792	0.32932	0.616946	0.3524	0.483621	0.385531	0.361985	0.556623	0.318083	0.343312	0.299603	0.110265	0.736849	0.0682011	0.0271983	0.227062	0.305022	0.0851391	0.834546	0.198277	0.236822	0.215893	0.461645	0.0799046	0.274005	0.170312	0.170215	0.186901
ARHGEF9-IT1	0.212654	1.40422	6.2632	0	0	11.8023	31.0907	9.98608	0	0	0	0	0	32.4778	0	0	2.25904	5.47707	3.54015	0	0	0	0	13.2771	0	1.52651	0	0	0	0	0	3.20384	0	0	0	0	0	0.437063	0	0	0
ARID1A	64.7637	53.2523	62.233	64.5828	72.6825	65.0143	65.4711	62.5164	53.1839	50.5935	48.8294	69.2077	51.0843	66.1202	88.7454	99.1387	79.7542	97.3907	62.234	96.4596	101.504	57.1036	39.3264	68.4655	38.5308	98.1983	93.4551	34.618	78.7344	63.8976	81.5528	110.352	53.2354	119.661	113.828	44.4088	70.4348	78.2428	168.205	179.645	113.078
ARID1B	7.47682	7.87485	7.05242	6.5539	6.46259	7.94843	6.58704	7.59447	7.5526	5.56912	5.61048	6.37187	6.99459	8.4939	3.60965	7.94551	5.80041	6.77948	4.82237	6.71711	9.12733	6.35231	2.4253	3.93103	1.98069	7.52001	0.951249	0.810438	6.44391	4.49378	4.49482	7.26379	3.65687	8.39366	6.06805	3.75527	5.7548	5.91775	6.8143	9.47243	5.28953
ARID2	18.6389	20.386	20.9178	21.3089	19.2926	21.5913	25.4264	15.0067	17.4646	21.6073	17.3272	20.2508	24.4555	20.3233	2.01057	6.92304	6.5207	4.89609	3.8048	8.90882	13.3861	6.40663	1.53504	3.03514	4.63352	9.54687	1.10684	6.24268	6.57555	2.17203	10.9013	7.00148	4.92078	9.56925	5.71441	2.96389	5.00184	7.1892	8.10474	12.8913	4.86182
ARID3A	6.74879	4.349	7.05131	10.0606	9.56709	8.17938	5.24738	13.075	7.38862	6.60716	7.97484	9.73129	5.95705	9.1591	48.5974	12.1551	21.6722	29.0007	18.8241	35.61	28.203	10.7871	17.6895	26.6541	22.9608	12.1668	29.2247	17.2751	17.4131	31.3226	23.3439	11.3692	11.8601	30.6242	38.5465	13.8842	20.9085	17.6135	20.9788	25.3917	25.9885
ARID3B	21.7121	13.3849	26.7527	24.8054	21.7569	33.2255	30.5843	30.7641	29.3848	23.357	20.7195	30.9365	18.0271	27.3974	35.2554	18.4934	28.4964	40.1725	31.8977	82.4371	65.3621	17.617	21.8623	31.6916	23.8359	29.1011	19.4131	47.3275	22.017	29.253	34.9175	33.9572	16.554	32.8874	37.6833	15.5626	40.425	31.007	53.2347	49.6695	30.2339
ARID4A	8.42491	7.48238	9.41118	8.78546	8.36035	9.40458	10.8485	7.54577	9.66154	9.2723	7.89155	11.5412	10.0042	8.9412	2.354	2.40263	2.25626	4.07426	1.71265	4.61368	6.68625	2.33067	1.63248	1.56551	2.06248	2.63634	1.56698	4.63872	3.12287	2.33605	2.9821	2.66659	0.796431	4.46457	3.49767	0.753139	3.4458	2.93973	8.44562	9.86064	2.92007
ARID4B	14.8275	15.6793	16.5537	15.5148	14.1072	14.8077	20.0702	10.8937	13.0006	15.6461	13.1237	17.5019	16.4901	15.5229	6.46955	4.42074	6.24866	8.32392	5.41481	10.2566	14.7081	4.27494	4.11761	4.04603	5.08614	6.41415	3.89273	2.89722	6.01697	7.77945	4.83895	5.43551	0.96901	7.90371	10.7464	0.947448	6.80927	5.51965	15.929	14.912	7.32357
ARID5A	11.719	14.3006	11.8084	17.9332	20.6032	16.3688	10.6325	14.6706	15.9847	12.5122	13.9349	17.6585	12.2473	17.4759	18.9166	9.82369	18.1501	20.02	13.396	52.6895	80.2057	14.2193	10.99	10.2015	11.8551	19.2816	10.2913	9.78836	7.38209	13.8738	19.8664	14.1298	3.79431	23.7897	31.383	6.20516	18.0136	12.7301	15.5092	31.5067	13.605
ARID5B	35.8078	36.105	50.1746	27.979	27.7748	39.5818	44.2479	38.1627	35.7187	49.8843	17.8719	41.632	39.8524	28.6966	6.80993	13.4532	11.3012	13.5724	9.5971	9.05563	16.5726	7.80246	4.65695	4.57648	5.49679	28.4985	0	2.58257	7.56571	6.34425	7.64329	18.5796	1.19809	15.2055	9.11101	1.55108	5.46279	7.69539	17.2046	7.54248	5.25309
ARIH1	50.0832	55.7043	66.4475	62.6288	52.3598	60.4045	73.2453	50.4858	60.1683	54.0695	46.0269	64.0842	61.0285	67.0607	38.105	19.354	25.7458	25.8142	22.7645	66.4004	86.0693	24.0322	24.7031	44.8618	18.2238	27.2415	38.9323	23.6315	30.7234	41.7925	24.4631	23.8079	13.4483	28.259	29.7531	5.90255	34.2099	24.4762	27.5339	38.5807	23.6761
ARIH2	4.35086	4.61007	5.08298	3.97141	4.18648	5.09522	5.99484	4.40068	3.96565	4.47412	4.40235	4.7355	4.48335	4.69277	1.07246	1.41027	1.36415	1.95525	1.72809	1.42323	2.63023	1.22219	0.993366	0.735642	0.6503	2.39283	0.406285	1.08881	1.48447	1.20445	1.24491	2.22118	0.689372	2.354	1.74053	0.401091	0.776839	2.01945	1.39501	1.20327	1.14903
ARIH2OS	2.2989	6.11918	5.39868	7.44364	17.5828	9.98055	5.41138	2.23162	15.0298	11.2569	0	3.25907	13.7087	12.8758	8.75137	4.28932	3.40763	16.0647	12.4603	11.2975	30.6221	3.39619	11.8694	0	7.06387	9.2106	0	0	4.93687	12.4066	9.91676	5.23555	0	15.4122	11.2694	3.63989	0	4.39523	5.72513	8.0773	5.74721
ARL1	48.3582	48.5991	38.7557	40.5877	26.6403	38.1362	54.1825	31.8284	22.5395	44.2339	20.8432	25.3551	41.68	32.8618	1.10865	4.57997	2.30235	5.2332	2.02951	1.9585	3.47097	3.87218	0.884508	2.53719	4.57381	7.97335	0.491997	4.12033	3.03775	3.77212	4.35514	7.14278	6.04649	4.39307	3.37444	6.4556	0	4.48226	2.97246	3.27443	3.0741
ARL10	6.58338	9.93818	5.28351	6.58851	4.78273	8.05947	10.8515	9.36236	7.83982	11.0109	5.30418	7.92972	7.7502	11.4034	4.42629	2.56632	2.45216	4.55806	5.99476	1.59173	3.61853	1.27084	4.28073	1.34514	1.82996	4.77218	4.35977	0.100307	0.883079	3.10691	3.59664	4.20806	0.39886	2.74496	1.68089	0	0.825125	2.47651	0.672684	1.953	0.661719
ARL11	25.7563	14.1477	11.043	17.3124	21.3907	13.8986	10.5562	14.7191	10.3488	17.2247	11.0341	20.0851	16.097	17.3498	23.2616	18.5928	18.6959	60.1752	14.2671	9.53158	5.07483	14.2584	13.7904	35.3534	23.3658	10.8758	10.0053	23.9405	30.3835	29.1216	22.8987	22.4802	15.4254	33.0882	55.4265	19.9702	41.8095	27.6162	111.145	35.1445	50.6339
ARL13A	0.546429	2.73815	1.78547	0.101169	0.0382359	1.8771	6.01461	1.03125	0	1.78033	1.36301	0.875483	0.328532	2.32195	0.135935	0.599635	0.123505	0.199627	0.580637	0.387913	0	0.246181	0.303665	0	0	1.50222	0	0	0.383422	0	0	0.525477	0	0	0.222788	0	0	0.430108	0.591885	0.351301	0.4166
ARL13B	1.76318	1.97328	2.29939	2.26456	0.323113	1.30121	1.36142	1.23273	1.83954	1.58506	1.89226	2.10436	1.66356	1.72617	0.492309	0.794267	1.11823	0.662729	0.379683	0.507319	0.502439	1.30022	0.526973	0.182562	0.772681	1.05788	0.127444	0	1.00675	0.854971	0.997964	1.13657	0.808388	1.70694	1.07581	1.11482	1.70218	1.07092	1.12108	2.06747	0.817255
ARL14EP	27.9899	28.6648	36.5073	36.1245	23.546	35.2457	24.8843	33.2878	22.6357	33.2472	22.6977	28.6199	27.243	37.8312	3.51102	6.97401	5.37258	6.92001	2.36795	2.63665	2.38222	2.17529	2.68322	1.97353	0	9.52988	0.574042	0	4.69102	1.83381	3.32245	5.95278	1.59302	3.98662	1.21143	1.61403	2.42118	5.58703	2.38608	2.3878	2.26531
ARL15	10.9488	14.165	15.6662	14.4635	6.63571	12.5665	17.3912	11.7178	10.5897	16.9895	9.96911	17.5013	15.6718	10.0786	1.11778	3.66201	2.77946	4.49255	1.42398	4.08514	3.03365	3.30284	1.05137	2.61792	16.9157	3.72022	0.548262	5.3568	3.5511	1.86822	5.41318	4.92739	12.0269	4.53284	3.66392	4.45335	5.78111	8.68672	4.48719	5.77743	3.36556
ARL16	6.50203	12.0681	7.4678	5.02933	12.0597	6.02916	14.8006	4.09552	10.9041	6.54806	8.24081	6.17541	7.98207	9.66877	10.1364	5.90809	5.22703	9.35388	11.7019	5.34216	7.76976	3.47299	6.73191	3.41344	1.54791	6.72776	0	0	5.10002	6.79669	3.62178	7.76614	4.72338	13.5092	4.71445	3.7222	4.1877	4.79158	2.8176	7.78794	3.63824
ARL17A	0.2553	0.385517	0.0187356	0.628591	0.439341	0.119824	0.278218	0.536962	0.789441	0.761433	0.46984	0.74515	1.22102	0.924204	0.347096	0.340245	0.126143	0.20389	0.148259	0.132066	0.581695	0.125719	0	0.185346	0.0435814	0.426194	0.32347	0	0.254547	0.0688898	0.0367096	0.111812	0	0	0	0	0	0.402686	0.0208457	0.269103	0.248207
ARL17A_1	1.59175	1.5207	2.22293	0.157177	0.0668288	1.70875	0.0761763	0.400537	0.0257321	0.0129652	0	0.0364326	0.056712	0.437661	0.0791959	0	0	1.04672	1.46588	0.0753328	0.306286	0.143425	0.884578	0	0	0	0.246018	0	0.670146	0.471552	0	1.2756	0	1.34243	1.81715	0	0	0.556847	2.61597	0	0.404519
ARL17B	0.815501	1.42362	0.724698	3.79291	3.93053	1.17053	3.42612	5.93015	3.79248	6.13628	4.07976	5.57124	2.63408	8.19721	1.97276	1.85325	1.19491	1.26747	2.34069	2.1111	4.13267	0.223294	0	1.31679	0	2.57372	0.255345	0.152746	1.62295	0	0	1.05916	0.101229	0.63333	0	1.4359	0	1.60383	0.0493662	1.48699	1.51148
ARL2	4.67507	4.83012	9.73483	8.02569	13.3357	10.5905	8.22645	18.0874	11.0551	0.547882	12.8633	0.855313	10.0355	8.12642	3.34664	26.5181	8.61512	12.6963	4.76498	7.42793	7.19054	14.142	1.86902	8.93539	46.9229	14.3826	8.66349	2.07298	9.43964	5.53521	56.0418	21.9209	18.5466	28.3641	14.6264	34.644	20.7063	10.2949	5.44351	4.32442	4.55842
ARL2-SNX15	0	3.11833	0	0	0	1.74342	0	0.120195	0.131271	0	0	0	0	0	2.02007	0.792081	0	0	0	0	1.5625	0	0.451264	0	0	0	0	0	0.455829	0	0	0.260296	0	0	1.3243	0	0	0.568146	0.12132	1.04411	0.825454
ARL2BP	210.969	209.411	232.112	239.931	166.981	166.85	179.303	141.455	184.828	118.148	124.58	153.117	225.42	184.082	28.3411	62.7571	45.9815	42.3634	22.3379	56.8058	13.701	37.5783	36.7431	30.6282	48.9296	54.6853	3.1443	66.7719	36.8294	26.1161	11.2403	66.1906	32.4098	86.5664	119.44	25.54	12.1568	103.64	28.5709	53.6242	41.3605
ARL3	5.9393	7.11988	7.39675	11.7676	14.4808	12.718	13.1807	12.3995	9.08289	6.21238	3.42444	13.985	8.62774	13.0909	2.7828	3.40985	2.29849	3.71515	2.34128	5.65508	6.35956	1.37447	1.27156	1.12575	0	4.19355	1.57175	0	2.06935	4.77	1.87291	3.66727	1.24621	5.45776	2.48771	0	0	2.17901	2.69684	5.23031	2.0675
ARL4A	64.8125	60.8046	41.2553	57.223	26.5991	35.5855	45.3143	54.2111	45.3634	62.7396	78.1909	50.6214	42.9608	67.404	9.35344	9.37913	24.1691	24.3844	0.855253	35.0174	3.98245	35.4326	5.36743	9.01177	8.40411	21.2841	5.59794	0	33.4018	11.411	18.8773	48.7623	2.64197	29.2236	76.0855	3.83082	15.3658	53.4127	22.1606	34.3736	45.7596
ARL4C	297.837	199.462	341.561	277.554	233.969	342.298	283.577	127.582	205.008	247.944	177.309	177.047	286.98	195.559	126.369	99.8086	85.0728	97.9129	72.8009	43.5681	115.148	48.5975	95.3738	12.421	30.5868	141.847	42.1724	0	31.2779	75.5453	3.0863	137.001	2.50002	9.58018	61.5505	4.18647	14.6843	49.7123	19.0878	11.804	18.2754
ARL4D	2.15444	0.425575	9.41345	8.7329	4.90534	7.66484	1.96737	3.74707	1.57398	1.53324	5.9097	4.70464	6.4754	3.56945	1.61475	1.74117	0.58684	1.89707	0.919638	1.53599	0.416331	1.16974	3.24647	0	4.46047	1.58619	1.00323	0	0.364369	0	3.75715	3.74523	0.397721	2.98596	0.529292	0	0	0.397381	0.193956	0	0.65983
ARL5A	55.1284	51.1991	59.1522	51.9406	28.5082	45.2019	52.9025	43.9746	44.2687	46.6319	37.1508	39.5906	58.557	58.6495	3.52868	5.44478	3.68099	4.84615	5.39632	4.22677	6.65501	2.24851	3.0655	1.51208	2.8717	6.419	3.2479	11.7787	5.38204	3.24238	9.74469	7.74653	2.97758	11.1773	1.17807	5.26363	4.13821	5.05411	3.53206	3.20863	3.20425
ARL5B	16.5227	23.0612	21.2616	22.4142	16.3046	21.0121	22.6786	14.9853	10.5222	16.3398	17.6607	20.3925	19.8285	15.1576	2.23661	1.82705	1.77808	2.12128	2.25569	9.17488	12.3743	1.60334	3.17477	1.07821	2.63277	3.17541	2.17122	0	2.05031	2.58948	3.84392	4.05278	1.89368	4.16461	2.67286	0.406987	0.712267	2.48179	3.2322	3.61259	1.95164
ARL5C	0	0	3.41835	0	0	0	0	0	0	0	0	1.6185	0	0	0	1.55196	0	0	1.50279	0	0	0	0	0	0	0	0	0	0	0	0	0	2.59968	0	0	0	0	0	0.158472	0	0
ARL6	0.638946	0.564842	0.3593	0.409899	0.236652	0.564271	1.14727	0.658924	0.174559	0.232327	0.447211	0.401032	0.700475	0.427775	0.0101366	0.0298097	0.0460487	0.0223291	0.0577304	0.0192843	0.0392028	0.00917881	0.0452884	0	0	0.0684564	0.0629778	0	0.0114366	0	0	0.0979614	0.024967	0	0.0664527	0.0983744	0	0.0552367	0.028917	0.0523927	0.0621313
ARL6IP1	615.699	546.871	473.319	465.788	327.368	373.663	429.933	606.883	342.327	474.302	567.339	403.454	439.049	408.796	87.3482	70.3644	222.761	152.564	17.5468	167.614	34.5619	251.967	30.9112	33.0966	74.6547	152.518	8.73132	85.979	273.698	103.847	175.616	195.016	51.3893	82.2937	477.664	150.866	65.1549	340.567	156.696	147.511	338.154
ARL6IP4	22.1109	33.1	24.6387	31.0882	53.9413	28.0989	32.9647	28.8808	40.6682	26.8577	18.377	36.4444	19.2465	35.0716	108.476	59.4484	33.3037	60.2853	56.0091	44.2221	50.712	21.4533	67.0721	69.224	26.9413	45.2832	84.7069	62.5774	37.8261	67.7243	49.4838	41.5683	40.9215	112.282	28.3283	47.1422	38.7209	25.7996	11.7231	30.0363	20.5496
ARL6IP5	637.932	565.727	898.544	665.459	348.64	531.028	574.214	473.04	440.112	524.594	446.591	482.122	649.277	459.625	60.8044	176.291	169.558	108.183	68.5931	116.567	110.343	149.93	31.868	199.809	123.916	170.859	15.9827	168.616	69.9219	79.8355	649.017	211.845	148.036	142.71	90.4552	141.17	139.929	329.611	237.645	135.381	78.8392
ARL6IP6	6.18537	3.07272	4.35132	5.61064	2.40581	3.3327	5.53637	4.86964	2.35956	5.04233	3.37495	4.37658	4.88253	3.55573	2.559	1.43504	1.44527	2.53919	1.31298	1.03069	1.24824	1.50305	1.54501	1.55935	1.15787	1.75508	0.429697	6.85446	1.53463	2.97417	3.90119	1.97547	1.05049	2.77101	1.77584	1.07393	1.20824	1.87224	2.50953	2.14485	1.8841
ARL8A	63.4783	43.9033	60.3902	44.2722	70.4667	62.4394	50.3043	61.701	43.5109	33.2563	56.0424	72.4812	34.2339	63.9989	74.0498	56.4576	46.6569	69.9971	35.9522	150.321	137.523	31.3427	42.781	43.9355	53.7914	44.2432	53.7623	0	47.2151	59.6891	55.8119	52.0954	35.9885	123.728	66.9586	38.5479	76.2052	36.4066	91.0749	151.776	79.7045
ARL8B	205.46	175.044	226.272	215.495	161.708	192.628	212.995	210.379	159.068	221.574	150.333	203.164	192.513	178.317	52.6964	56.6553	57.7623	69.8979	55.6671	78.2611	95.1069	45.5621	48.986	68.9869	108.853	59.0696	19.0102	190.161	51.016	68.1516	130.163	68.1209	84.5753	96.921	43.4614	60.0495	76.4684	107.87	70.3916	78.1965	53.8328
ARL9	0.0179218	0	0.075406	0.57183	0	0.72339	0.537482	1.30915	0.0680849	0.0343049	0	0	1.25671	0.0526369	0	0	0.190385	0.769316	1.19341	0	0	0	0.936206	0	0	0.257298	0	0	0.591049	0.415895	0.22162	0.675023	0	0.968716	0.34343	0	0.457587	0.147337	0.0314619	0.541534	0.214064
ARMC1	21.3104	22.3416	23.0837	17.389	14.0218	26.0249	19.4718	19.4729	13.9224	24.1516	15.5619	17.6554	21.0803	17.7132	1.60262	3.10064	2.60562	4.45931	2.16173	1.36398	1.73981	3.05514	1.22477	2.40221	0.211817	4.97139	1.83417	0	4.5204	2.51116	2.31943	4.89093	2.49306	2.85955	4.14724	1.8009	2.57871	4.47773	2.76084	6.97551	1.80952
ARMC10	3.24049	1.99337	2.87187	2.41767	2.44248	3.7471	3.62536	2.81566	1.26861	2.18349	0.837793	3.33846	2.97489	4.32325	0.780884	0.750162	0.425688	1.19263	0.489204	0.415964	0.201335	0.424259	0.767543	0.055598	0	1.18896	0	1.79934	0.81055	0.991909	0	0.865338	0.577007	1.05893	0.563117	0.0909404	0.0682091	0.658872	0.534636	0.0807225	0.350999
ARMC10_1	0.467905	0.650464	0.155424	0.0952434	0.917904	0.621262	0.923201	0.314096	0.249483	1.02134	0.0962378	0.603433	0.309289	0.168768	0	0.0940852	0.26161	0.211425	0.136656	0.182596	0.123732	0	0.321613	0	0	0.353556	0.596311	0	0.0541445	0	0	0.43286	0.118201	0.147903	0.157304	0.0931468	0	0.185586	0.0864644	0	0.0980494
ARMC12	0.451043	0.274601	0.545102	0.0556727	1.42026	0.193678	0.611591	0.183599	0.984357	0.459234	0	1.42811	0.321402	1.69114	1.57088	0.989923	1.52919	2.63647	2.07688	5.76357	0.723251	2.54009	0.626642	2.5964	4.0857	1.58443	12.8968	6.46374	0.632983	0.890803	0	1.30125	1.24366	2.24779	6.62031	0	0.980103	2.11044	2.74607	3.18975	1.49014
ARMC2	0.891089	0.727395	1.0925	0.941455	0.718095	1.06444	1.4435	0.867277	0.482005	1.33856	1.48746	1.37811	1.88838	1.36058	0.672736	0.431185	0.548532	0.68396	0.761366	0.246123	0.444748	0.343634	0.57801	0.583374	0.346539	0.773093	0.0535852	2.14764	0.564396	0.684725	0.65677	0.488994	0.169947	0.930348	0.537148	0.60266	1.01704	0.497276	0.753669	0.75784	0.21146
ARMC2-AS1	3.08703	0	0.249782	10.3319	0	8.98586	0.445103	2.47803	0	0.22727	12.1798	3.8318	6.9588	9.41543	4.16471	2.04126	1.2613	3.05803	0	0	5.36894	0	3.10118	2.47102	0	4.2615	0	0	3.13256	5.51061	0	4.47203	0	0	0	0	9.09454	3.6604	4.79401	3.58767	4.25453
ARMC3	1.71106	1.18255	0.835634	1.81687	0.912766	1.18191	1.76588	0.128426	2.19579	1.7692	1.04479	2.25521	2.60358	0.987143	0.119084	0.204284	0.568024	0.3279	0.381494	0.424782	0.307034	0.539159	0.0332527	0.635898	0.672849	0.255888	0.184964	0	0.167946	0.177264	1.10203	0.230168	0.549956	0	0.146378	0.231139	1.1702	0.978607	0.388884	0.307752	0.152065
ARMC5	2.69376	2.41794	3.94546	3.53736	3.39289	3.32552	5.22823	2.9517	4.7418	3.10837	2.93036	3.19127	1.13637	7.27573	10.3497	3.95965	3.04425	7.38083	8.21613	7.82633	7.58306	1.1799	10.2295	4.63869	1.54259	5.30275	3.23822	0.138363	2.41523	7.24129	1.6931	4.36543	1.8798	7.05646	2.98979	1.48135	1.95115	2.97107	0.844051	2.02047	1.93964
ARMC6	8.31507	9.92559	4.80846	3.24961	4.73981	5.70929	3.67221	6.86373	7.46414	6.91822	6.05556	2.77575	8.16045	7.20909	7.37224	6.7428	4.84418	6.81487	6.74785	5.07163	6.70366	4.82792	8.01386	3.86641	2.3968	8.89064	0.817911	0	5.90411	5.7483	3.68967	9.11782	4.8638	10.2447	5.71765	2.683	4.02472	5.19519	3.01432	3.23209	3.76562
ARMC7	5.52678	6.87779	11.991	4.10374	12.218	9.65453	6.90627	7.94833	7.34675	10.5401	2.95332	8.41272	4.2823	4.75312	16.4228	9.74088	11.6774	20.3602	14.572	4.86764	8.28449	9.59074	10.368	11.6505	7.62063	10.7403	4.43623	0	10.6744	12.2822	13.0898	14.4911	8.35385	16.6881	9.16698	4.96622	18.9709	11.7774	14.8126	5.22836	14.9534
ARMC8	6.14289	8.35245	6.86551	7.07136	6.15928	6.55554	7.8548	6.48655	7.53899	7.80275	6.27745	6.2652	8.21833	7.93276	0.850572	1.90025	2.74972	2.65797	1.05615	2.38961	2.25678	3.15245	0.607588	1.37316	2.93074	3.06036	0.215068	2.70169	3.17468	1.06002	3.42051	3.06499	1.60779	2.94149	3.2095	1.67973	2.93729	3.67876	3.53573	5.00976	2.39457
ARMC9	0.13011	0.0318204	0.0405509	0.328478	0.0950898	0	0.261943	1.96119	0.0457673	0.558054	0.275413	0.177118	0	0.0424597	0.0563434	0.0552313	0.0255957	0.1448	0.0802221	0.0803925	0.072635	0.0255097	0.0314663	0	0	0.0691833	0.175028	0	0.0317847	0.0559137	0	0.127052	0.728577	0.086824	0.0461714	0	0	0.113897	0.042298	0	0.0575585
ARMCX1	1.04399	10.9593	9.37652	1.51412	0	3.0389	4.51584	7.61216	12.0509	4.22728	4.35441	4.46354	2.85767	3.53797	0.469484	1.38065	0	2.06837	0.668455	0.446583	1.21047	0	0.52439	0	0	0	0	0	1.05939	0	0	1.20991	0	4.34079	0.76945	0	0	1.07285	0.493431	0	0
ARMCX2	0.326045	0.302034	0.266471	0.187106	0.281573	0.147936	0.259404	0.336568	0	0.303068	0.0618739	0.285979	0.143614	0.361685	0.178267	0.0403267	0.0498359	0.0402759	0.156196	0.0521759	0.0176779	0.0372514	0.137849	0.0732255	0	0.193635	0	0	0.108301	0.0544332	0	0.0441743	0.15199	0.380363	0	0.0266163	0	0.0578513	0.0144123	0	0.0420258
ARMCX3	14.8702	19.2949	28.1106	23.9551	23.1614	18.4548	30.529	19.1348	24.3173	18.9055	20.1359	25.3393	20.9896	24.8885	4.59014	6.33778	6.15391	6.69972	5.41967	13.7377	14.7213	5.27156	3.68891	8.66851	6.88796	5.53308	0.173891	6.6573	4.51569	4.99954	10.4789	8.07851	7.30737	12.0764	2.29357	9.72421	7.45655	7.90135	6.45477	6.22055	4.11729
ARMCX4	1.1563	0.526399	1.12836	1.95986	1.35924	1.68695	2.52424	0.658241	2.05525	2.52887	0.734965	1.76093	1.08624	1.63667	1.03162	0.811669	0.468645	0.936895	1.23691	0.516473	0.804947	0.417906	0.667102	0.434902	1.09078	0.933368	0.0843336	0	0.566648	0.431054	0.172273	1.01446	0.3009	1.29687	0.622908	0.605973	0.296416	0.448577	0.688859	0.912069	0.221867
ARMCX5	5.25123	3.78483	5.90272	4.3157	3.8604	5.03923	7.50764	3.33985	3.59872	3.32097	3.72701	4.60601	4.90861	4.763	0.0601946	0.501556	0.273452	0.353594	0.599939	0.515325	0.465599	0.490561	0	0.107145	0	1.44129	0	0	0.271658	0	2.03722	0.310255	0	0	0.394618	0.350508	0.788687	0.423244	0.198833	0.311125	0.0614927
ARMCX5-GPRASP2	0.270563	0.345794	0.679364	0.689868	1.05487	0.803657	0.490784	0.129028	0.464198	0.405128	0.00639513	0.809804	0.612013	0.557539	0.178583	0.175059	0.115896	0.243525	0.18162	0.0970699	0.131555	0.161709	0.25646	0	0.192197	0.234943	0	0	0.0575677	0.0506347	0	0.34517	0	0.275193	0.0418122	0.0742768	0.222843	0.112113	0.0497959	0.131862	0.0521242
ARMCX6	7.23464	9.73473	8.71075	15.6794	13.0488	13.5448	9.68859	7.0748	6.77602	11.392	4.32083	11.5027	6.87647	13.043	2.87283	2.55537	3.19017	5.85955	3.48438	4.35207	3.292	2.40868	0.950757	9.09075	9.21822	3.52751	3.30529	21.947	2.10082	3.80123	6.18926	5.34701	17.2967	6.55847	1.22069	6.91846	10.4557	5.44267	2.25254	3.02473	2.5
ARMH1	0.906238	0.442752	0.525623	0.927401	0.738142	1.26061	0.158753	0.563439	0.538942	0.689003	0.316498	1.34389	0.753453	1.29973	4.15914	1.31048	1.14715	1.96325	3.10191	3.29689	3.51067	0.650109	2.18452	2.55585	2.39352	5.59334	2.6917	1.51815	2.43007	3.14471	0.9426	1.13246	3.17082	1.52599	2.02873	1.44157	0.756865	1.15322	1.20805	2.04735	1.66919
ARMH2	19.0543	56.6761	64.1369	27.7842	11.8557	27.5422	115.834	36.006	23.8683	28.3896	69.129	75.5281	58.9642	26.9228	8.42978	8.26341	4.37655	13.2638	3.42925	3.43654	0	1.09046	0	2.14354	0	4.43607	0	0	12.2283	4.78029	0	11.6381	0	0	31.579	0	10.519	14.1829	64.7304	40.4585	6.15113
ARMH3	6.82844	7.03403	8.29222	7.10586	10.2128	7.75931	11.2286	5.41518	8.48271	9.05759	8.18168	7.52073	8.12679	7.45562	3.01607	3.33318	2.84501	4.59851	3.85667	3.9471	4.11106	2.71369	2.12428	2.12005	3.30457	5.09513	0.417739	1.24944	4.56247	3.27904	2.17399	4.10914	1.41951	7.40082	2.77067	1.56607	1.88778	4.0894	2.44882	5.06397	2.82599
ARMH4	0.150712	0.00331732	0.00317061	0.480877	0	0.0456248	0.248596	0	0	0.0778908	0	0.00270216	0.0031547	0.00442647	0.0176216	0	0	0	0	0.016762	0	0	0	0	0	0.0216373	0.383184	0.982363	0	0.0349744	0.223644	0	0.282118	0	0.0288805	0.068406	0.076961	0.034073	0.00793731	0.04554	0
ARMT1	36.4189	15.9041	32.3925	32.7841	13.3481	22.3145	28.8611	26.1783	12.1	36.6844	11.5222	29.075	32.4013	34.3716	1.70242	2.81613	3.28684	4.68764	0.908968	1.8218	3.01767	1.92694	1.90151	1.89391	5.87828	3.78881	1.98318	0	3.72146	2.11179	24.3069	3.42757	3.93107	3.60716	4.53397	2.27173	4.18229	4.11473	16.3908	3.2997	1.30435
ARNT	5.66094	3.84048	5.04998	4.08206	4.19298	3.40183	3.79862	3.53142	2.42026	3.77692	3.62554	4.26777	3.93091	3.77862	0.941289	2.14264	1.57886	2.10671	1.00516	2.46228	2.28691	1.1228	0.353827	1.19216	1.21598	2.95062	0.590437	2.77511	1.65428	0.988002	2.7377	1.70855	1.20381	2.20366	2.34372	1.07161	2.19386	3.04512	2.98829	2.47938	2.07111
ARNT2	2.61348	0.230101	0	7.99769	0.0859519	0	5.48656	0	0	0.0250129	0	0.492008	0	0.345415	0	0	0.138816	0.112187	0	0	0	0	0	0	0	0	0.474624	0	0	0	0	0	1.50529	0	0	0	0	0.0805713	0.02294	0.394852	0
ARNTL	2.53889	2.38566	3.32179	2.79718	3.2734	2.4184	4.03233	1.59802	2.47677	2.08796	2.03314	3.06116	3.65587	3.38946	1.22733	1.26834	0.9203	1.81868	1.31588	2.65845	5.97621	0.897126	0.718469	0.592216	0.547721	1.23014	0.528259	0.453393	1.42228	0.968511	0.523914	1.76726	0.209424	1.44696	1.05423	0.243962	0.629673	1.05532	3.19265	2.46486	1.28402
ARNTL2	0.136285	0.224657	0.0558524	0.126637	0.209553	0.0238136	0.0995267	0.871163	0.264476	0.203274	0.0501459	0.136454	0.256249	0.0641129	0.124166	0.0879057	0.156684	0.0759765	0.0785728	0.124671	0.0978198	0.0874485	0.0462291	0.0245569	0.0779517	0.139757	0.150001	0.0640925	0.105068	0.205366	0.153208	0.0755528	0.314323	0.244487	0.0339166	0.274476	0.271143	0.128532	0.0735354	0.0891352	0.0563751
ARPC1A	75.4661	66.4076	66.7489	79.5643	91.095	63.1665	82.0824	54.3889	82.2629	64.8983	67.7963	54.8157	57.4724	67.0699	21.9884	47.1119	28.5397	49.5897	24.5986	46.0149	82.6094	25.0307	14.0343	40.257	57.1895	46.2846	0.975799	98.0644	41.6428	36.7836	66.1119	52.214	43.3269	64.8632	35.0078	52.1292	43.2148	36.3877	73.8576	73.873	43.9626
ARPC1B	120.347	101.933	90.492	113.267	139.123	88.6137	93.8186	97.5186	144.309	88.5224	88.6181	105.352	75.0834	129.395	220.764	345.935	262.92	274.824	219.639	241.803	244.056	253.145	137.176	434.33	1079.58	193.919	119.705	289.661	191.226	235.858	949.455	332.838	497.676	707.396	168.278	875.452	631.653	311.762	236.187	230.653	196.827
ARPC2	230.14	166.067	259.822	224.472	202.992	232.12	240.133	164.579	224.744	184.06	145.707	209.164	256.971	210.33	89.6659	88.4924	77.8356	92.7617	76.9466	87.5235	180.11	54.6797	60.8483	105.165	151.204	74.68	229.15	213.606	61.9541	44.3186	139.216	84.8628	271.784	117.688	81.5947	142.165	103.594	72.2712	170.059	160.098	65.5931
ARPC3	269.174	212.39	280.208	167.048	156.604	230.053	152.406	200.56	176.974	222.708	203.815	196.523	232.914	181.679	36.7668	201.315	120.735	89.8608	35.8963	81.4379	90.0559	97.9757	26.9867	127.148	261.159	120.925	42.4224	1011.17	92.4459	52.1234	338.858	144.835	306.605	238.768	104.16	355.287	147.96	110.147	347.306	230.757	112.142
ARPC4	242.299	177.585	208.519	188.451	147.747	174.179	158.462	121.231	209.369	170.94	166.532	150.494	158.833	149.56	77.1709	114.787	111.726	115.793	54.9383	83.9388	77.4252	85.8297	52.0924	134.077	104.268	113.606	32.8323	168.031	94.3554	90.2341	184.349	108.626	140.491	147.356	100.907	173.72	117.231	110.645	129.494	108.389	95.4591
ARPC4-TTLL3	2.30873	7.01089	0.809498	1.24014	1.75762	5.71644	1.36235	2.11924	5.52238	1.02297	0.125309	3.41116	1.5885	2.63698	0.249945	0.490024	0	0.367056	0.355874	0.237753	0.644434	0.452656	0	0	2.19682	0.613809	0	0	0.705002	0	1.58609	0.161033	0.615628	1.15548	0.409642	0.727705	1.63743	1.80137	0.48786	1.93782	0.255336
ARPC5	122.798	99.3268	100.497	98.3241	62.7266	90.2724	87.0295	72.486	84.6902	79.5958	75.9983	82.7516	106.24	73.6892	9.20594	24.6146	20.411	18.3621	9.29262	12.4818	12.3107	16.8588	7.52009	30.3269	38.0412	18.9382	5.76224	138.005	16.8589	11.4538	80.2163	24.0344	38.75	35.3596	17.2272	57.3391	38.8561	27.2685	80.1168	33.0236	23.9323
ARPC5L	29.5477	32.0844	56.5797	45.9716	55.2048	49.81	76.1625	47.3078	42.4502	34.8865	36.7681	50.183	46.5828	48.0258	24.4463	17.2946	11.4198	21.5911	18.8811	25.667	33.4475	10.7549	25.8885	6.56811	12.0173	19.6104	3.94035	0	11.3839	19.4537	2.43915	26.8198	3.69227	13.6825	11.5283	8.39321	5.79163	10.7633	4.86509	12.2183	8.01037
ARPIN	5.36039	2.0006	9.80252	5.63812	9.5619	8.95076	10.5915	3.96154	8.07076	11.7488	8.23254	11.8098	8.26911	4.00426	5.82574	2.66711	1.04698	3.10249	5.56021	2.19227	1.56807	0.40579	5.57748	0.113952	1.76842	2.63338	4.97181	0	2.56415	1.0165	5.48435	2.47475	12.3781	3.84744	1.25907	1.11833	0	1.29414	1.36492	1.98536	1.70039
ARPP19	50.7763	42.1613	53.2169	52.6273	24.1807	32.6566	46.2729	30.5322	29.319	36.3028	27.0541	30.8485	46.5166	35.5278	2.3342	5.59991	4.46477	4.60058	2.53632	6.16438	8.11676	4.56103	2.22983	4.5375	8.48399	5.58143	1.81277	2.56829	3.56918	2.13353	13.3505	6.4508	8.88866	4.68552	1.9128	8.19686	8.92016	8.42756	8.09762	5.55612	3.63957
ARPP21	0.0460807	0.00118629	0.00113383	0.116467	0.0141801	0.00951748	0.0979913	0	0.0153562	0.0134113	0.0371214	0.00869678	0.000564069	0.00870612	0	0.0015443	0	0.00231354	0	0.0029971	0	0	0	0	0	0	0.195755	0	0	0.00625353	0.00333234	0	0.0155211	0.0048553	0	0	0	0	0.000473071	0.0162854	0
ARR3	5.23322	0.145808	8.08285	3.93902	0.10893	7.18591	1.36583	4.26286	9.31135	3.80397	0	10.333	4.64511	3.7939	0.387265	3.60641	0	2.84358	3.85974	2.947	1.49773	0.701345	0	1.37864	0	3.32863	1.20302	0	1.3108	0	0	1.74653	4.76927	5.96768	0.6347	0	0	1.08919	0.755891	1.00082	0.791234
ARRB1	21.2717	14.9608	20.17	22.1443	19.2974	20.0075	20.4966	12.3751	17.4541	16.9059	15.0094	18.8241	19.7356	20.4811	12.9438	13.2085	6.88505	16.2319	13.6626	8.94288	11.5226	6.06341	10.935	11.4134	10.5847	10.2042	4.13238	6.19379	13.044	14.4174	33.2283	13.8765	6.03758	24.714	6.4181	3.36529	12.0766	11.1295	5.92681	4.6739	5.48159
ARRB2	73.5157	65.2171	62.9247	64.1265	67.1359	65.1264	47.9339	55.8633	67.8359	46.7902	93.7743	87.8149	65.118	81.9246	106.931	120.355	147.819	137.658	66.2	182.241	134.574	146.07	70.2593	94.6016	99.2072	111.795	49.5768	111.125	161.654	129.371	122.422	63.8843	51.0919	187.068	311.852	95.7589	186.985	142.265	159.383	206.897	199.193
ARRDC1	9.09428	9.01927	8.41748	10.4867	12.6514	11.0186	13.5821	8.60979	10.29	11.6027	6.44594	11.1516	9.98243	19.5029	72.858	17.0922	17.7069	48.1313	47.2111	32.2275	47.2823	9.23224	47.7187	51.3923	11.8953	20.385	24.1045	9.72454	23.3627	36.7108	8.73145	23.9789	9.11155	45.3262	17.2274	6.5235	16.4519	18.033	15.0371	19.3536	18.2962
ARRDC1-AS1	16.414	17.3615	20.0199	15.9321	28.6715	17.8845	24.661	18.8282	21.1091	7.21286	25.8323	16.3177	12.6	31.8889	37.3377	17.3854	12.2125	40.0274	31.8971	15.9824	24.067	8.11433	25.4397	7.97521	0	23.3817	10.4389	0	20.2206	12.598	8.68763	25.9802	2.29912	16.6856	15.2985	7.60951	9.78419	15.7519	15.809	12.5441	12.5872
ARRDC2	35.4207	37.2148	31.7385	37.2655	30.0527	35.8911	33.1963	20.9873	28.3133	33.8568	31.1246	43.8181	30.6323	33.7473	128.264	40.8954	30.8759	84.4711	99.7836	186.91	110.973	30.2933	102.353	106.386	38.5187	67.3	36.9691	41.5264	54.7525	90.5434	65.31	58.6126	15.796	252.668	106.191	11.1645	47.0669	59.4574	25.6906	36.5649	55.6539
ARRDC3	53.2458	52.0741	33.4185	60.179	36.5582	45.6233	47.8274	37.6773	34.1499	43.3168	35.6434	52.5359	49.7119	46.6554	2.39169	5.41159	3.95902	9.21379	4.19833	5.11102	6.03979	4.18307	1.79313	2.44932	4.23713	6.17518	0.712435	13.2723	5.23052	2.7311	15.974	9.56206	6.85922	6.10893	7.83963	4.06988	7.79839	5.12561	51.1641	11.7692	6.15838
ARRDC3-AS1	31.4988	26.7412	18.5228	49.6922	30.6402	35.2978	56.2908	33.5943	20.7435	47.1632	13.503	45.2168	41.5028	42.1972	19.1527	10.1696	7.25058	44.2407	14.203	15.5616	24.1763	9.03279	12.9247	4.97164	0	23.0274	0	0	23.4098	27.718	10.9722	20.3089	0.982792	25.2098	39.8913	3.48514	14.8127	11.7133	59.7897	17.5301	20.381
ARRDC4	70.7631	26.3061	26.8219	69.5159	25.7662	23.1027	43.2285	42.2665	30.8806	46.1151	36.3828	46.0946	46.0541	30.2281	44.9421	16.1294	10.9333	46.3438	15.735	25.6966	43.6902	5.78188	35.6598	18.3596	32.6859	15.2283	16.7837	57.5014	15.7936	15.1102	24.6749	13.2908	2.722	71.9039	24.9548	1.19168	23.0604	33.9743	29.7197	10.1548	15.3038
ARRDC5	3.73454	4.08512	8.26127	1.21456	8.00198	7.93668	9.46064	4.21206	5.63201	5.24219	4.07973	18.2206	5.92205	7.67793	13.2318	4.21546	4.08745	10.6873	15.26	8.30701	9.89351	4.31336	8.57198	4.00388	4.48575	12.1041	7.39871	0.245881	6.41939	2.8888	1.81925	9.12166	0.162953	10.8067	6.93952	0	2.6005	5.39611	5.02629	5.12931	10.0027
ARSA	6.09731	4.31982	7.7869	5.397	13.6262	6.5014	6.91143	6.72333	6.53059	7.12302	5.34544	9.32245	9.12013	14.4894	27.1191	8.92619	13.1771	25.1402	21.5927	15.1502	22.3252	6.38651	19.7129	22.7505	6.27798	9.81898	15.1207	10.4603	14.1591	18.0072	12.3622	12.7574	6.48382	13.3177	15.7922	4.40251	10.8462	12.6073	12.5782	9.84094	12.482
ARSB	9.75194	3.858	5.54523	6.14625	6.27805	6.71074	11.9202	7.92319	9.88072	7.68412	6.48661	5.87002	6.04152	6.99043	5.98126	3.74937	2.31674	4.57679	4.03397	5.0906	5.64101	0.94069	4.50073	7.67666	2.68782	4.03937	9.68141	0	6.67732	7.31022	11.2535	4.74598	9.07189	9.55657	4.17911	2.90236	3.78092	3.67435	9.81709	4.23049	5.72434
ARSD	8.92063	1.76779	4.95821	3.93817	7.54677	9.11752	2.52694	6.84291	12.8765	8.33636	4.44167	9.12844	4.47302	8.25601	10.3966	6.49294	2.94552	8.20856	3.50174	5.47645	4.32349	2.68256	2.49732	4.2782	1.40366	7.4811	8.33462	11.7372	5.80195	3.55006	14.3654	9.3632	15.9014	7.2353	4.8553	2.65806	5.85892	2.98694	4.6494	3.61134	5.53883
ARSG	3.65347	3.4061	4.67544	4.42031	2.30587	4.05232	6.73283	3.62644	4.06993	3.9661	4.0294	5.66154	3.82234	5.62835	2.6918	2.12144	4.09927	4.62684	3.44064	5.95025	4.92917	2.67289	2.57953	1.55174	3.80231	2.55404	1.85293	2.35893	3.47705	1.36599	2.84691	2.77876	3.37153	3.88877	4.9882	1.85537	2.73867	3.92247	6.23689	10.3557	4.01541
ARSJ	0.0532596	0.00234459	0	0.00617946	0.101593	0	0.191673	0	0.0526066	0.0468954	0	0	0	0.0156425	0.0124544	0	0.0113156	0.0182899	0	0	0	0	0.013911	0	0	0	0	0	0	0.0494379	0	0.00802408	0	0	0.0204119	0	0	0.00437852	0.00186996	0.0321864	0
ARSK	8.15978	4.86778	6.81833	9.03237	1.88101	6.92577	13.8176	6.18954	4.34565	12.1886	3.38991	6.28949	9.2184	6.86863	2.52632	1.23823	2.02528	2.07324	4.02017	0.424074	0.383153	2.42217	0.663947	4.49678	2.61228	1.55102	0.46164	0	0.754497	0.884843	4.08642	4.02124	0.366027	3.20601	0.730669	0.288442	0	1.80244	0.870185	1.15215	0.607248
ART1	0.0262109	0	0.0275707	0	0.689618	0	0	1.7551	1.79236	0	0.038411	0.493441	0	0.153965	0.153232	0.150208	0.974543	1.01262	0.218173	0.145757	0	0	1.02691	0	0	0.0940757	0	0	0.691536	1.52063	2.59298	0.493617	0	0	1.50682	2.97419	2.00769	0.565642	2.09362	0.396002	1.09575
ART3	0.00928457	0.00875837	0.00279035	0.0423203	0	0.0200764	0.233698	0.0415234	0.0201555	0.121865	0	0.00237808	0.00138817	0	0.0620326	0	0	0	0.0220806	0	0	0.0280856	0	0.0552081	0	0.00952113	0.0481753	0	0.00874854	0	0	0	0.114592	0.0238978	0.0762502	0	0.0677307	0.00272605	0.00232845	0.0400782	0
ART4	2.23301	13.9533	2.34885	4.0662	1.99917	0.751104	3.62748	1.03566	2.49783	2.82578	4.98128	2.60236	1.85666	1.74891	0.290098	0.995302	2.10857	0.958547	0	1.65568	0.18699	1.97015	0.648049	0.774548	0	2.13724	1.35176	0	0.654606	1.15154	1.38066	0.934512	1.78631	12.7405	1.42635	2.11152	0.316745	2.24373	2.46093	2.24912	0.592708
ART5	0	0.262462	0	0	0	0	0	0	0	0	0	0	0	0	0	0	0	0.0787476	0	0	0	0	0	0	0	0	0	0	0	0	0	0	1.45284	0	0	0	0	0.0188518	0.0161023	0	0
ARTN	0.0202097	0	0.0425162	0	1.12991	0.203934	0.454573	1.01933	0	0	0	0.39858	0	0	1.41777	0	0	0.867527	1.00932	0.449539	0.304621	0	0.263931	0	0	0.145072	0	0	0	0.937976	0	0.152239	0.582008	0	0.774544	0	0.516002	0.249219	0.106435	0.610666	0.482783
ARV1	9.39393	15.7421	6.15514	9.10445	7.77896	7.40927	8.57287	7.17478	7.41006	8.90483	11.7622	5.20554	8.36511	3.78626	0.917482	2.8266	2.02443	3.84961	1.1197	1.12208	1.18277	3.67921	0.146397	2.56629	1.81027	2.97735	1.62864	0	3.32727	2.34125	5.12899	2.78666	1.29132	4.03949	4.51106	1.52641	1.43108	3.22553	3.62097	7.11323	2.14233
ARVCF	0.991416	0.746392	1.2634	0.972343	0.621464	1.04484	1.17903	0.583021	1.11123	0.909217	1.07354	0.821473	0.724703	0.828691	1.93702	0.771382	0.68746	1.67787	1.05577	1.00763	0.936414	0.753667	1.96072	0.538724	1.34907	0.789716	0.329068	0	0.776856	1.41165	0	3.21742	0.335459	0.652948	0.768856	0.264354	0.429598	1.1199	0.211307	0.391085	0.355564
AS-PTPRE	69.8464	67.7947	95.4446	188.12	122.091	108.017	94.6729	65.0161	118.696	74.0317	106.312	188.474	104.834	146.173	28.5333	22.8847	31.0306	73.0118	36.3172	152.568	143.234	14.4845	22.6955	16.16	8.14239	53.3499	4.02897	0	49.0208	28.3157	19.2038	26.1823	3.72692	57.2933	41.8042	0	43.4272	33.7415	80.3594	91.6158	49.0228
AS3MT	0	0	0.0730774	0	0	0	0	0	2.90322	0	0	0	0	0	6.90452	0.597199	0	12.8236	2.89139	0	1.57076	0.367772	0.907295	4.33759	3.56973	1.99482	0	0	0.458237	4.03051	0	2.09337	0	5.6328	0.665648	0	1.77382	3.06992	1.09765	1.04962	2.90435
ASAH1	147.781	95.7868	93.3956	103.264	73.1253	89.9358	71.8822	125.035	92.2904	80.2278	105.49	121.737	104.129	82.6759	14.6894	38.0302	30.128	32.0376	16.7733	54.0237	53.9042	24.0347	10.6404	41.4204	54.6015	18.4387	13.7799	212.562	25.6804	21.3609	292.719	29.4227	51.0469	78.3296	27.6503	41.9911	56.3736	46.6571	79.6825	65.5881	43.7556
ASAH1-AS1	0.123492	2.58225	2.53301	4.65664	0	0.77884	7.52286	5.15473	2.22843	0.0590951	2.80506	0.110706	0.0646228	0.0906747	0	0.530771	0.327965	0	1.02791	1.71682	0	3.92237	0	1.28504	0.453237	1.77293	0	0	1.42543	0	3.43595	1.62795	0.444546	2.225	0.591607	0	4.72956	2.15738	1.51754	0	4.05632
ASAH2	0.0811796	0.00541466	0.0983288	0.192659	0.0242711	0.508883	0.018444	0.0898482	0.140182	0.0141263	0.03605	0.0132317	0.319252	0.00722506	0	0.0140975	0	0.105598	0	0	0.0370794	0	0	0	0	0.052976	0.714798	0	0.0162257	0.114173	0	0.0370621	0	0	0.0471399	0	0.0628094	0	0.0172741	0.0743322	0.029383
ASAH2B	0.737029	0.440767	0.62021	0.354964	0.0457346	0.519208	1.09476	0.822327	0	0.250213	0.603217	1.36632	1.05081	0.310407	0	0.095631	0.118181	0.0477553	0	0	0.0419216	0.0588923	0	0	0.163323	0.0399295	0	0	0	0	0	0.020951	0	0	0	0	0	0.0171486	0.01953	0	0
ASAP1	24.2606	34.1696	30.0386	27.1678	21.0962	23.8019	18.4501	25.107	31.069	34.2826	37.9138	30.1174	30.0115	34.2108	13.9436	18.0975	35.4478	28.6971	9.43021	43.3869	24.1286	48.4891	14.6309	11.4073	36.8671	25.2291	4.24822	23.6437	42.5972	31.3202	27.3247	21.9405	11.5745	32.0857	54.6046	16.8631	67.1926	33.0136	42.5192	73.9064	29.4748
ASAP1-IT1	17.2423	19.6138	38.4072	40.3471	15.0105	30.3387	13.851	6.04807	24.7702	21.3557	19.5348	47.1507	18.7281	38.0873	6.77648	9.54893	3.84803	18.0372	13.2666	12.0861	20.7478	22.2436	8.51511	6.03097	0	18.2017	0	0	19.1139	8.40601	0.89587	8.73183	0	10.4424	13.8827	0	1.84974	7.59378	57.1042	45.9708	4.32664
ASAP1-IT2	15.3557	10.4639	14.0724	13.6674	4.70426	17.4057	8.98967	11.7072	27.6498	13.5288	10.6042	15.9156	8.7621	15.0746	5.41085	3.13421	0.893833	9.39081	9.8051	10.7617	8.24364	6.68124	4.39538	0	0.617625	8.75789	7.64024	0	4.99483	0.976289	7.28335	3.48607	12.1156	5.30601	8.86799	0	4.29663	2.76692	17.4298	17.7971	3.51752
ASAP2	2.59411	4.03275	3.42209	5.47312	3.63378	1.92557	4.88242	1.613	2.61077	2.69731	3.53952	3.09592	2.71778	1.9361	3.13607	1.07061	2.43821	1.64971	1.93268	2.13714	1.56887	2.50067	1.15018	5.41547	6.54316	1.33147	1.3571	5.76963	1.50508	3.37537	4.8844	2.25169	3.34335	4.8807	0.613706	5.39049	3.85002	4.85166	1.52737	1.37093	0.892572
ASB1	7.80842	9.57007	14.3469	10.1849	10.8391	8.73004	17.7249	7.33046	8.01799	9.65694	8.21065	12.3522	7.48903	9.53085	14.821	9.55251	7.27154	14.4195	9.49604	8.45885	17.3869	3.62356	7.78055	4.48477	5.86194	11.7381	2.07184	0	6.64694	11.6193	4.07552	12.2225	0.821362	15.4163	6.80137	2.22946	4.53109	6.8258	3.89425	5.93688	3.70946
ASB13	6.54426	6.48203	5.59582	8.78705	6.42209	6.76353	3.60083	2.60684	2.72676	3.77819	2.2893	5.20432	4.1537	8.74232	6.54095	6.59332	2.6911	4.07788	6.32585	2.34788	2.70469	0.670517	4.54896	1.75739	1.39463	4.54616	1.9169	5.50405	5.01272	1.71462	4.82944	4.53222	4.40764	4.75447	0.809068	3.83269	3.50352	2.75513	0.833844	0.637886	1.13468
ASB14	3.78221	3.95825	4.40251	5.21624	3.97792	2.84146	5.82985	5.98823	5.4946	6.44345	6.33984	6.28785	4.92294	3.81561	0.149653	0.733496	0.271937	0.824144	0.958846	0.782941	1.06109	0.203268	0.668619	0	0.375809	1.2863	0	0	0.759807	0.297023	0.949657	0.626714	0.552904	1.03775	0.24527	0	0	0.710268	0.449389	0.966881	0.458641
ASB15	0.056273	0.00458748	0.153461	0.0241818	0	0.0420627	0.265649	0.00362488	0.0158356	0.0558519	0	0.0112104	0	0.00612132	0	0	0	0	0	0.0695401	0.0628298	0	0	0	0	0.014961	0.0757002	0	0	0	0	0	0.0300107	0	0	0	0	0	0	0.125954	0
ASB16	7.0476	13.9349	5.36096	5.19724	28.0232	8.0358	9.40375	9.55662	11.9499	7.92639	10.7364	15.0631	2.62535	26.5462	109.404	10.9526	14.8042	38.6278	92.1362	19.0421	31.8085	10.539	54.0793	64.6356	51.4398	20.0074	302.256	0	18.6465	48.9718	17.7255	32.0936	561.867	61.6964	18.312	51.9579	11.1829	19.8858	27.2607	18.0469	15.2188
ASB16-AS1	6.73274	3.01111	7.16665	0.389028	6.6163	5.95486	5.53061	17.6347	11.9227	7.80433	2.35853	11.7828	0.842206	6.145	7.52706	11.2215	6.83879	13.587	20.5411	6.86157	15.3639	7.66781	8.05704	3.34949	0	9.82004	1.94854	0.582801	10.0847	9.95955	36.8186	16.5691	6.56608	10.1492	10.7943	1.21748	1.36975	11.1914	18.0352	21.884	9.61174
ASB3	4.03382	0.909941	5.11278	10.3562	6.9628	6.38386	7.23227	3.44251	4.56879	3.14128	4.92004	5.70503	4.07756	1.80288	2.19709	0.71791	0.931557	3.76428	3.75389	1.67194	5.09829	0.663164	2.61765	2.34646	3.86215	3.05749	0.455011	0	1.56995	3.19783	0	2.35922	0	0.225712	1.92047	0	1.27942	1.8538	1.14358	3.02828	1.49632
ASB6	12.1058	12.4808	9.92312	11.5168	16.5442	17.7225	6.46638	8.21463	11.5332	9.55704	12.9791	12.4156	9.89957	18.2934	19.9481	10.2804	10.1281	14.055	14.8276	15.8358	16.4507	6.24243	11.2224	9.66	6.72214	13.6878	5.23992	3.95218	10.8395	12.0814	3.95579	11.4345	4.24496	21.3595	17.0679	3.48753	5.28496	10.6871	7.45467	12.13	8.99042
ASB7	34.2411	28.9985	44.0212	32.2494	33.7328	31.1283	34.2109	29.7766	27.784	31.5164	31.9833	40.9279	43.6254	29.8984	3.75707	8.91266	7.37322	15.1177	4.9214	7.86237	11.2367	7.62063	3.52503	5.61748	10.0009	14.4856	2.33423	0	7.88439	3.87756	15.2585	8.90775	3.88662	12.0423	10.3447	1.89602	7.87619	15.1897	25.8809	15.9236	11.3608
ASB8	13.1952	12.5478	14.3045	15.8001	15.3817	17.0823	11.1783	9.53914	13.5936	11.8827	13.4327	13.3529	15.7169	11.0334	3.8982	5.65116	5.2378	6.28908	5.55029	7.46832	10.617	6.21454	3.18891	7.81823	7.16954	6.26971	2.21724	9.38641	4.49106	5.23061	15.0977	7.60528	9.06053	16.5828	4.4992	9.96406	9.8314	9.32301	9.9994	8.79722	4.65533
ASB9	0.335853	0.0270455	0.206796	0	0.0134701	0.185986	0	0.170964	0.342316	0.0940787	0	0.00734343	0.231477	0.0240589	0.143666	0.0469435	0	0.0703265	0.136368	0.0911053	0	0	0	0	0	0.0294009	0	0	0.108061	0	0	0.0617068	0	0.442772	0	0	0	0.109433	0.0143804	0.12376	0
ASB9P1	0	0.115723	7.74234	0.152501	0.345816	0.795796	8.67211	1.28016	0.399465	0	0	2.63937	7.42835	1.85298	3.07359	0.301293	1.67553	4.5137	1.75048	1.7542	1.58493	5.56633	0.686609	0	0	0.754804	0	0	5.20167	0	0	1.98023	6.81336	0	13.0972	0	0	0.756392	31.8421	6.35454	3.76785
ASCC1	1.59013	1.82471	1.48904	1.42309	2.05358	1.77092	1.55933	1.50253	1.61705	1.69261	1.67381	1.93137	1.87022	1.68301	0.532823	0.816799	0.844604	0.957282	0.710214	0.582318	0.789191	0.503008	0.443187	0.544831	0.298921	0.751688	0.211301	0	0.620344	0.382507	0.635465	1.6726	0.488649	1.53732	0.743199	0.748141	0.346584	0.978453	1.02979	0.966824	0.671707
ASCC2	21.5646	41.7779	18.0567	24.3801	19.3924	17.4301	21.5472	16.3213	30.3528	22.8921	48.0485	23.998	23.2233	21.6519	17.2133	22.0487	40.0524	16.3998	2.64163	46.535	5.64729	41.0379	6.18814	6.66219	21.1196	67.8061	1.86112	2.32239	57.0526	16.5962	4.27876	20.8479	2.53876	22.4155	57.8481	7.58364	33.9173	48.2223	38.5978	7.19216	80.0385
ASCC3	9.8286	10.8701	13.5775	11.8179	10.5531	11.6646	14.0076	9.50917	9.87271	12.9701	7.46776	10.252	11.0821	11.8205	1.10389	2.60121	1.83875	2.49402	2.33744	2.93474	4.78009	1.49938	1.54914	1.41069	2.55886	4.93524	0.615494	1.20975	3.52084	1.40445	2.2901	3.16397	0.801739	5.43035	1.92517	1.2636	1.9161	2.49023	1.94216	1.38984	1.86504
ASCL2	21.961	4.55544	7.25663	0.166756	16.8273	29.5863	19.3965	7.39909	13.3226	3.08121	5.3919	12.369	8.84475	0.337698	67.218	46.4534	15.2679	29.1202	32.5399	20.4605	6.06578	20.6946	101.357	44.269	0	30.5384	25.0571	0	53.0871	137.413	0	125.59	25.662	25.8954	36.3546	0	7.33924	21.0319	16.7533	6.94854	26.0937
ASCL5	0.0419465	0	0	2.31176	0	1.90476	0	0	0	1.52554	0	5.11408	0	2.34077	2.94268	3.12499	0	1.08036	2.09491	0.466524	3.1613	0	0.547805	0	0	3.01107	0	0	0	0	0	1.26393	0.603998	2.26731	0	0	1.071	0.431058	0.220913	0	0
ASF1A	129.212	127.424	152.697	102.421	89.9491	121.718	123.825	121.665	73.2652	134.773	123.633	103.166	147.087	89.7002	0.81996	12.0567	11.1747	9.63318	5.25359	5.45974	3.69968	11.5085	0.457927	3.64876	3.6034	14.8506	2.54716	0.761849	12.2578	0.813707	7.37127	17.9615	10.6029	10.1083	8.06313	2.78516	4.47639	15.4223	14.5272	14.8333	13.4023
ASGR1	9.59017	4.25042	4.1081	3.08384	10.2755	11.823	1.95213	3.6227	7.08878	7.06036	12.337	11.7483	6.40371	4.84313	39.829	27.7279	5.0708	37.2552	16.6153	11.1004	6.54084	2.06746	23.802	26.6419	0	16.0423	11.033	0	23.041	18.1263	15.5618	14.3831	4.37393	65.285	8.73131	4.92401	13.8496	11.0592	1.82831	3.27807	5.44234
ASGR2	1.61016	1.00159	1.25185	2.28447	3.46316	1.75136	1.11538	0.679815	1.57357	0.781683	1.06012	2.15994	1.19978	2.48448	6.1731	4.09547	0.650726	5.63462	4.27326	5.51512	5.18812	0.21618	1.86661	2.30686	0	4.1459	0.529736	0	3.32849	1.96304	2.0921	4.19691	1.63807	31.6387	5.92503	0.264792	3.50041	2.30213	0.722024	0.70512	1.56785
ASH1L	10.9813	13.5112	15.9099	13.189	12.4463	15.2614	18.8682	12.0193	11.9748	15.0343	12.6009	15.4168	16.4311	16.6131	3.77873	6.09341	6.62118	7.04464	4.15742	8.73705	7.60225	8.00614	3.06956	4.01815	9.87941	7.95906	2.51538	5.98833	8.08376	5.42195	8.07079	7.43535	1.94404	12.5156	8.80702	3.99265	7.59082	8.12605	11.1027	11.2662	6.19975
ASH1L-AS1	6.31325	4.10764	5.34602	5.52828	21.5465	14.6245	1.04195	14.2259	3.46939	9.95638	4.07312	11.248	10.015	2.44897	10.2135	4.32333	5.9052	14.999	5.94903	10.1569	6.58337	7.56691	6.22253	0	6.41205	5.41545	0	0	5.4998	12.8999	0.982003	8.07582	2.28694	7.15401	6.08698	0	7.09653	6.52853	7.59777	8.39844	9.48525
ASH2L	19.8161	32.7738	31.876	24.6906	27.861	25.1537	23.507	20.1355	38.5806	35.1952	33.2067	24.9417	28.0288	27.8205	8.85152	19.0044	38.8377	21.7176	5.22558	16.7163	7.51452	42.0306	8.92215	8.76157	26.7278	28.3911	5.90175	22.2254	39.1431	30.2513	15.2982	32.4921	13.0279	28.7438	44.9363	14.2892	22.8179	36.1356	40.7193	57.0208	37.6253
ASIC1	0.0703965	0.0211295	0.107707	0.157787	0.452515	0.24217	0.119956	0.122436	0.0121562	0.140874	0	0.41307	0.224379	0.366524	0.0748264	0.0366748	0	0.0549429	0	0.0711764	0.868162	0	0	0	0	1.35521	0	0	0.0844229	0	0	0.0723131	0.184301	0.057653	0.183953	0	0	0.0197297	0.0842604	0	0.0382201
ASIC3	0.427921	0.428134	3.31452	2.28501	0.831612	1.03046	4.44799	2.28351	5.06175	2.25253	1.45373	1.29035	1.17054	1.8281	3.18394	1.39335	0.723202	2.42138	4.04761	1.62248	6.88983	0	1.01609	5.46492	0.142777	2.37364	1.05972	0	1.02637	0.677071	0.240529	1.90481	0	2.80365	1.30456	1.43463	0.49663	1.35922	0.563415	0.881611	1.16165
ASIC4	0.0483866	0.0532517	2.11221	0.105264	0	0.549299	0.0453479	0.357661	0	0	0.815447	0.130131	0.0126603	0.0355283	0	0	0.128504	0	0.201378	0	0.911663	0	0.157977	0	0	0.173668	0	0	0.239364	0.842147	0	0.182248	1.04509	0	0	0	0	0.174033	0.0424716	0	0
ASIC4-AS1	0.15964	0	3.1905	0.463056	0	0	0	5.41418	4.54853	0	0	1.71733	0	0	0	0	0	1.37055	0	0	0	0	0	0	0	1.14595	0	0	0	0	0	0	0	14.3815	0	0	0	0	0	0	0
ASIP	0	0	0	0	0	0	0	0	0.110314	0	0	0	0	1.87626	0.679029	0.166407	0	1.24648	4.35063	0	0.87537	0	0.758442	0	0	0.208443	0	0	0.191529	0	0	0.656222	0.836242	0	0	0	0.741403	0.596804	0.101952	0	0.346837
ASL	7.17519	8.08415	8.46345	6.12296	6.47536	13.3728	11.0007	10.9811	9.34989	7.48322	11.8466	9.75877	12.6215	11.4543	23.021	12.8565	13.9775	21.7797	15.1281	17.1605	16.4082	7.51649	14.8346	18.3213	7.2263	12.0271	18.2222	0	13.9857	13.3997	10.652	19.1102	6.95143	34.1105	8.88825	4.94092	15.2264	11.0505	13.1445	17.7337	15.716
ASMTL-AS1_1	0.64354	1.14233	0	0.180646	0.136546	0.104741	0.0778227	0.144421	0	2.74181	0	0.11166	1.26015	0.304855	0.242722	0	0.441056	0.534673	3.4559	0.923531	1.87743	0	0	1.72816	0	0.298036	1.50801	0	0.547704	0.963486	0.256709	0.31276	0.298919	0	0	0.235559	0.530036	0.426661	0.145773	0	0
ASMTL_1	1.73765	0.0921624	0.367027	0.0607264	0.160656	0.14084	0.0784834	0.0121373	0.0265114	0.0801474	0.0613604	0.025024	0.073037	1.00431	0.163189	0.079984	0	0.0599125	0.464699	0.155229	0.105187	0.591077	0	0	0	0	0.253469	0	0.0460295	0	0.086296	0	0	0	0	0	0	0.0717139	0.0122509	0	0
ASNS	0.721586	0.817157	0.0110003	0.500513	1.84005	0.422114	0.86249	1.56421	1.52957	0.17015	0.0153254	0.534376	0.503472	0.629654	0.42796	0.359583	0.444374	0.852934	1.39276	0.639704	0.866964	0.498243	0.546297	0.217645	0	1.46386	0	0	0.310401	0.242684	0	0.86656	0	0.659478	0.200399	0	0	0.376137	0.165229	0.157999	0.499645
ASNSD1	39.1033	52.8389	50.5398	49.3961	31.1799	50.8127	38.2906	25.2003	25.6197	44.752	45.3505	34.3491	30.6659	40.1389	1.67321	7.38082	3.80052	9.21441	1.19116	5.37161	2.15701	6.4392	2.33611	4.83967	0	10.2725	0.649716	18.2668	6.13533	0.415112	17.2538	5.79427	3.60604	4.83446	5.82731	4.66849	8.22105	9.4118	7.44243	7.5672	5.55519
ASPA	0.142127	0.302048	0	0.44069	0	0	0.27559	0	0	0	0	0	0.0051293	0	0.0573027	0.0280859	0	0.0841515	0	0.0545075	0	0.103776	0	0	0	0	0.178008	0.106483	0	0	0.0606046	0	0.0705697	0	0	0.222446	0	0.0100728	0.00860364	0.444267	0.0585385
ASPDH	5.73388	4.38691	19.8679	4.26915	13.0087	7.2712	12.7592	7.51941	17.8225	2.81723	1.61764	16.9875	0	22.7844	14.699	2.81149	2.60584	6.05464	14.2927	8.5256	27.2683	3.89564	6.80748	3.82884	4.95163	6.60319	2.2274	23.9835	1.41572	5.69245	5.30838	3.69568	0.883033	7.18198	3.52545	0	3.91444	3.46609	0.538283	1.85303	0.366244
ASPH	1.55911	0.949791	1.40393	1.52849	1.13677	1.28659	2.64265	0.706912	1.50351	1.50734	1.31656	2.12873	1.6923	1.90157	0.87894	0.96718	2.75194	1.95196	0.490761	3.72541	1.94957	2.37986	0.587114	2.01696	4.32784	0.925818	1.25812	10.4483	0.938192	1.10312	3.9553	1.23526	1.03999	3.98361	3.36827	2.85587	3.78225	2.2327	6.04074	8.55142	2.67608
ASPHD1	0.648893	0.10202	1.17009	1.96286	1.09752	0.280626	0.556016	0.403062	0.739543	1.34854	0	0.216063	0.553005	1.49743	0.325156	0.15937	0.295424	0.318338	0.30864	0.824789	2.37533	0.0981442	0.484245	0	2.99396	0.465798	0	0.201408	0.122286	0.860472	1.37557	0.34915	0.133479	0	0.177636	0	1.18341	0.133365	0.374288	0	0
ASPHD2	6.89166	1.28269	5.11706	12.2734	8.99943	7.2867	2.65953	5.06769	4.23523	2.47343	4.01007	11.6748	1.08722	5.13468	9.1836	7.11476	3.76819	5.43811	5.48335	1.69077	16.04	2.95078	5.62515	7.38231	9.29915	10.0033	1.84054	0	9.02445	24.1069	0.939946	6.68021	4.378	0	2.91315	0	5.17532	3.69729	18.3255	11.4839	4.84214
ASPM	9.28377	14.4334	12.3586	7.48588	5.61439	7.62526	5.92912	16.1903	14.8019	9.16874	16.3936	9.14627	11.8656	10.4407	4.28555	3.56795	10.0809	5.86245	0.501518	3.57392	0.983853	9.88758	3.60645	3.65733	19.5336	6.88408	2.91788	12	8.18006	4.66068	8.00947	4.76568	5.78385	7.05627	6.3502	4.61485	9.35842	10.5052	7.02505	9.10297	6.8968
ASPN	3.27751	1.59428	0.190472	2.31106	0.119106	4.8422	3.73354	1.88962	3.02683	2.59957	4.35194	3.89592	3.0891	3.13781	0.21172	0	0.577082	0.466381	0.301449	0.402785	0.818817	0.191715	0	0	0	1.03987	0	0	0.71662	0	0	1.22765	0.260739	0.326257	0	1.4383	0	0.967629	0.222519	0.547155	0.432572
ASPRV1	2.6733	1.40304	1.84728	2.35835	3.13742	3.28176	2.73909	1.47818	2.17449	2.54816	4.77229	5.17399	2.31907	3.14572	1.67311	0.73307	3.75424	6.57071	2.70703	3.97874	3.46409	1.95116	1.24585	7.12936	2.76918	1.61861	8.18989	0	3.90408	10.7671	3.86077	3.47881	1.59219	1.28911	12.4641	1.2547	4.76074	2.74941	17.3599	9.30287	12.9743
ASPSCR1	3.05959	1.24581	3.61147	2.21481	4.63606	3.59659	3.71317	2.85105	2.99206	1.87551	0.876395	2.48912	2.03697	6.09269	8.92773	1.95838	1.44644	6.37201	6.93348	3.0287	3.25959	0.819722	7.46144	3.72274	5.05611	2.9897	1.93941	2.61032	2.79993	5.88578	3.30146	2.93629	0.807305	6.4458	1.9441	0.363534	0.681665	1.36082	0.421818	0.726048	1.27556
ASRGL1	2.16772	2.52106	1.6867	2.14103	2.66472	2.69683	1.03368	2.4495	3.90001	2.16804	1.70336	2.00793	0.288585	1.73183	1.63679	0.72931	0.856221	0.946909	1.76551	0.377441	1.40671	0.943172	0.997205	1.14772	1.49466	1.03535	2.1571	0	1.31508	1.47664	2.09831	0.703026	2.74874	0.76432	0.650321	3.85086	0.758179	0.688777	0.439377	0.384545	0.405354
ASS1	0.302752	0.533108	1.2526	0.878171	2.35646	0.865596	0.302655	55.0075	0	0.0965849	0.29578	0	0.0211239	0.800273	0	0	0	0	0.168001	0	0	0	0	0.420053	0	0	1.09963	0	0	0.234189	0	0.152042	4.35939	0.363654	0	0	0.772998	0.0207413	0.0177161	0.304937	0.120539
ASTE1	5.09792	5.81735	5.79411	6.57579	6.16897	7.08353	7.03185	5.44396	4.8381	4.41282	4.02489	8.36992	8.55119	7.7624	0.762453	1.45084	1.58922	1.74541	0.63858	0.597274	1.27201	0.812246	0.350668	0.239496	0	1.87241	0.139325	2.5003	1.29036	0.178033	0.901256	3.03406	0.552341	0.691132	0.955581	0.478791	0.68558	1.38756	1.87205	1.85452	0.595626
ASTL	2.2809	1.91191	2.30063	2.9727	3.28829	5.67528	8.92548	5.65164	3.22866	4.4497	3.37004	5.7253	6.48791	4.09287	1.75356	1.2534	1.39407	0.697446	3.12092	5.00408	19.2151	0.727774	1.95864	0.650269	2.477	3.63349	2.04276	0	0.370961	1.74019	0	1.17685	0.539889	0	1.91598	0	0.319107	0.321088	0.340079	0.566473	0.746409
ASTN1	0.215684	0.00465432	0	0.650154	0	0	0.412205	0	0	0	0	0.00379124	0	0.0062105	0.0247237	0	0	0	0.0352018	0	0	0	0	0	0	0	0.537621	0	0	0	0	0	0.0913437	0.0380988	0	0	0	0	0	0.0638943	0
ASTN2	0.741986	1.40832	0.797444	0.584845	1.20243	1.23432	1.83422	1.3653	1.04173	1.27618	0.094552	0.857965	0.987581	0.607976	0.408626	0.57003	0.171352	0.461604	0.760822	0.239196	1.01304	0.170776	0.456415	0.111899	0	0.771919	0.390577	0	0.124124	0.249545	0	0.445529	0.0774205	0.193749	0.206064	0	0	0.353619	0.0566332	0.0812327	0.128443
ASTN2-AS1	0.145057	0.106428	0.406885	0	4.6116	10.2463	5.61917	2.94336	0	6.66384	0	3.81446	0	0	1.13069	0	1.0273	2.90582	3.21977	3.22661	0.728815	0	0	0	0	2.08254	5.26865	0	0.318926	0	0	0.728475	0	0	0	0	0	1.29191	0.0848831	0	0
ASXL1	8.64006	11.407	10.5108	8.93563	12.6231	10.176	13.4943	10.5032	12.1718	12.1765	7.11535	11.8666	10.3934	13.3375	10.8043	7.36303	7.19535	9.70177	9.2028	9.6689	19.3312	6.57975	6.85465	6.56383	3.22915	11.228	9.13047	1.56774	6.91632	7.58904	2.10116	7.26776	2.36286	12.8329	7.00268	1.75637	4.51663	6.57541	3.49569	8.05302	5.69935
ASXL2	23.9319	20.9613	19.607	21.1101	17.9679	20.2214	26.3861	19.4987	16.2202	21.9391	13.7242	26.4813	18.5922	22.5282	3.58841	11.1347	9.4932	10.8301	5.71029	8.75932	3.2314	9.29408	2.94711	4.13294	3.11418	12.7001	3.0327	14.8073	11.1188	11.2592	10.1298	12.8516	4.97162	12.9703	10.3785	2.45824	9.73746	8.91436	16.2228	13.9787	7.54723
ASXL3	0.0272623	0.0944788	0.00488111	0.0925379	0.0763063	0.0438992	0.145691	0	0.0132216	0	0.0119005	0.0124798	0.0564581	0.0528123	0.0271282	0	0.0184857	0.0597584	0.0386253	0.00645122	0.0349723	0.0552709	0.0303008	0.108647	0	0.0124914	0.379226	0	0.0344333	0.148067	0.114765	0.0393255	0.175397	0.041804	0.0222306	0	0.0888603	0.052455	0.0112011	0.0701082	0.0207849
ATAD1	5.65171	6.64882	8.63297	7.78057	4.75361	6.93455	10.418	6.04698	6.15665	5.93814	3.10754	6.51801	8.02848	8.02904	0.335526	0.692429	0.433201	0.739101	0.301721	0.571127	0.865085	0.383775	0.276143	0.53436	0.310422	1.38775	0.329145	0	0.767076	0.140197	1.2887	0.887437	0.478452	0.244913	0.376249	0.222795	0.115688	0.686022	1.20905	1.00402	0.469042
ATAD2	18.7585	30.032	22.6536	24.2439	17.4652	21.7393	18.897	19.1305	24.6195	32.936	21.4477	22.6667	25.5902	24.188	5.20162	7.88934	16.7084	13.2025	2.50758	11.61	9.4513	23.2539	7.22813	2.69743	21.1363	13.5284	0.763398	17.5814	18.6459	8.12907	17.1105	13.2468	9.53324	13.1279	16.1775	9.57947	26.3848	16.4511	15.6506	33.1305	10.2092
ATAD2B	8.42296	8.27939	8.37929	7.48353	9.25258	8.42969	10.5665	7.40444	11.0587	11.4102	7.69306	10.4312	10.6296	8.28039	5.3732	3.23813	4.4056	6.23791	4.40145	6.05706	8.99398	6.11502	4.4603	3.84212	6.8918	5.23461	1.26923	3.95381	6.45807	6.1202	3.57928	4.5843	1.64244	5.89222	5.88771	2.80557	5.31965	5.15212	5.41693	8.9453	4.0794
ATAD3A	0.861387	1.95836	3.49315	1.34791	4.24938	3.25957	4.78002	4.19876	4.17662	3.43865	1.14606	1.55457	1.09725	4.22763	7.48737	3.92961	2.64885	7.15196	7.07561	3.78167	4.18553	2.09997	6.80883	3.65616	3.49424	4.75955	3.705	0	2.46701	8.67962	2.52281	5.12275	1.63202	13.9884	3.14926	0.835956	1.15754	2.70217	0.825727	1.71238	1.89529
ATAD3B	2.60429	2.26335	3.13074	4.12927	5.12369	5.0187	4.23256	4.12505	3.48439	4.30747	3.33185	3.67338	4.43728	7.94484	12.2948	3.52383	2.19568	6.72087	10.3226	5.57454	12.5786	1.83271	9.1101	4.62421	0.87238	4.97038	9.57173	0	3.45937	6.6551	1.82109	5.0213	1.22767	7.35495	1.93086	1.67105	3.23234	2.57007	0.634982	1.40523	1.48127
ATAD3C	0	0.145638	0.0463992	0.191924	0.0725358	1.55792	0.165363	0.460315	0	0.126652	0	1.34449	1.45424	0.259111	1.54726	0.505575	0.234297	0.757407	0.367167	0	0.332442	0.23351	3.16839	1.83605	0	0.158322	15.2206	0	0.145475	1.02364	0.272736	0.332287	1.58791	1.98692	0	0	0	0.13599	0.154874	0	0.263438
ATAD5	7.30502	10.4726	9.19419	8.42318	5.40681	8.56183	6.97587	7.46452	8.49609	13.3816	8.65121	7.7011	9.15697	10.1885	0.918191	1.85884	3.82659	4.66079	0.426303	2.52527	1.38954	6.12729	1.51607	0.355294	7.84462	4.9264	1.05412	3.3012	4.70682	1.62429	5.2566	3.89663	0.835791	3.35273	4.74355	0.581147	5.14343	5.34729	4.98696	9.38847	2.63046
ATCAY	1.42364	0.0377538	0.0360841	5.07475	0	0	3.66513	0.0298318	0	0.0328319	0.0502719	0	0	0	0	0	0.18221	1.17805	0	0.190765	0	0.363197	0.224002	0.35697	0	0	1.24598	0	0.113134	0.398037	0	0	0.74094	0.618081	0	0.583887	0	0	0.391443	0	0.409746
ATE1	7.67413	7.3346	7.5942	6.86819	4.33947	6.69645	9.72834	4.45726	5.97892	8.19975	5.07058	6.03931	7.96685	4.88399	1.19254	1.73131	1.94755	2.3831	1.71944	2.01028	1.53736	1.83166	1.38259	1.63904	2.9189	2.02037	0.515826	0	1.66057	1.64784	3.92746	2.38278	2.23085	3.51253	1.83079	3.77968	3.1316	2.46245	1.74066	2.41872	1.465
ATE1-AS1	0.179406	6.31823	3.96297	0.780586	0	2.26297	0	0	0	0	0	4.6641	2.81648	0	0	0.514063	0	1.54025	2.98665	0	4.05628	0.949723	4.68594	0	0	0.64392	13.0325	0	0.591669	0	0	1.35146	0	0	0	0	0	0.553093	1.10232	0	0
ATF1	11.6955	8.47503	12.74	13.2328	9.72638	10.8567	13.3898	11.4609	8.26387	12.5235	8.33347	10.7253	12.7674	16.0609	2.94372	3.28961	3.67305	3.74659	2.96185	2.7628	2.88412	3.05652	3.55103	2.23562	1.97128	3.54227	4.38937	2.11514	3.71981	2.96023	2.49068	4.32417	5.84877	5.86684	3.98829	7.27542	3.4284	3.2979	2.46331	5.98461	1.92461
ATF2	15.7988	14.7379	18.0329	15.6935	12.9097	14.2359	15.8227	14.0158	13.7591	17.2888	12.298	14.1232	20.55	14.4851	2.02569	4.79406	7.43195	5.34049	1.37342	4.36758	4.70054	8.97923	1.70233	1.92302	8.5993	7.78174	0.119861	10.6833	6.97616	2.41229	5.65188	4.62377	3.13617	6.71875	9.95986	5.61685	9.5211	7.01983	7.13725	9.07407	4.86795
ATF3	0.631115	0.57142	1.0358	2.29803	1.63399	1.89701	3.23847	4.63973	1.83646	1.28515	1.22004	1.07537	0.922857	1.93248	0.523342	0.076952	0.332842	0.0384275	0.894166	3.18601	2.6312	0.236946	0.0584547	0.186307	1.64277	1.47799	0	0.0972505	1.23997	8.93284	2.93354	1.07896	2.77139	0.080646	0.343088	0	2.05709	0.193187	3.66953	1.48774	1.28311
ATF4	99.2859	78.0682	86.6291	91.0312	96.802	97.0055	86.6605	154.407	69.5069	79.0535	92.7165	104.835	81.9277	79.0128	58.9183	54.4644	70.1143	66.1083	40.7997	120.725	110.213	67.2242	39.0839	64.4724	205.785	46.4495	22.6213	47.801	53.4571	49.3655	197.442	68.7294	69.6477	180.127	56.2638	193.841	117.715	71.1341	51.9982	83.3422	60.4788
ATF5	2.76505	6.63542	10.857	7.3834	6.30319	7.90722	7.11	139.775	9.4426	6.30538	3.56933	5.8882	5.7042	5.27722	11.0877	5.32005	7.42287	10.6267	7.64414	9.9918	20.3122	10.8855	11.2112	4.77816	9.52544	13.3279	3.62563	0	14.485	20.1532	2.22189	6.69238	4.45579	22.3017	11.8596	3.17152	6.62657	5.49829	5.18703	5.73088	8.82303
ATF6	27.2311	17.0794	24.3494	28.8206	19.303	20.1703	19.27	18.1247	24.5636	18.7905	14.9725	27.5773	21.2529	26.7608	1.95275	7.07955	6.89965	8.87623	4.10432	7.34155	7.19255	6.53968	2.04264	2.3724	9.37942	8.7918	1.54061	25.977	7.85107	3.01445	26.488	6.5901	3.85542	13.0874	12.0397	5.17398	9.20538	7.75872	27.267	25.6333	6.39624
ATF6B_1	0.161938	0.106932	0.272542	0.0939444	0.053258	0.898757	0.242829	0.0844942	0.738242	0.77493	0.18985	0.145172	10.2537	0.380494	0	0.278406	0.172028	0.417083	0.53917	0.180105	0	0.17145	1.69188	0	0	0.232489	0.588178	0.351844	0.106812	0.375794	0.200251	0	0	0.291771	0	0	0	0.0665653	0.0568567	0	0.386849
ATF6B_2	0.0323876	0.142576	0.715422	0.234861	8.04195	0.408526	19.0621	9.77316	11.5658	11.9649	12.5776	8.07154	0.0338967	14.4588	0.946705	0.46401	0.344056	1.11222	0.53917	1.80105	0.244089	1.0287	0	0	2.61511	0.464979	0	0	0.106812	1.87897	0	1.21988	1.63225	0.583542	0	0	0	0.698936	1.56356	0	0.193424
ATF6B_3	3.33592	2.13864	35.9755	0.328805	0.26629	0.980462	0.66778	1.26741	17.5332	0.247978	0.142388	0.145172	12.3384	19.6905	5.30155	0.371208	0.344056	0	0	0	3.66133	0.17145	0.211484	1.01106	0.237737	0.348734	0	0	4.27248	0	2.80352	0	0	4.37656	0.310316	0	1.2404	0.0665653	0.113713	2.4466	2.90136
ATF7	3.22456	3.40555	2.82146	1.77733	2.79389	3.58401	4.52631	2.62808	3.08999	3.79885	3.42754	3.44486	2.86972	3.13211	0.528338	1.74018	1.17127	1.47419	1.2036	1.32677	0.953549	0.593235	0.306866	0.978043	0.769524	2.01109	0.787803	1.3745	1.83598	1.2164	1.98926	1.68836	1.74377	2.14938	0.969817	0.656313	0.599944	1.76828	3.10009	2.62157	1.07946
ATF7-NPFF	0	0	0.607255	0	0	0	0.284764	0	0	0	0	0.708206	0	0	0	0	0	0	0	0	0	0.160847	0	0	0	0	0	0	0	0	0	0	0	0	0	0	0	0	0.0533405	0	0
ATF7IP	23.5549	20.8013	26.3842	23.6637	17.0375	20.6873	29.7715	18.3437	19.9341	25.5759	19.1668	21.9836	24.5935	22.0225	4.54261	6.47973	6.87611	8.08416	4.39416	6.83613	6.11315	6.90797	4.23145	3.19417	6.05203	9.55361	0.673254	1.09544	6.6168	3.92297	7.27073	8.34442	2.75447	8.46956	6.8767	3.84485	5.48995	7.27038	11.3748	8.17741	6.61548
ATF7IP2	4.38729	8.03924	5.31152	6.4558	2.53842	5.21101	6.40532	4.30555	4.13877	6.39504	4.15998	5.51554	7.03832	7.41539	0.849195	1.02996	1.03309	1.47959	0.450847	0.930991	0.426763	1.90284	0.305452	0.589245	3.50598	3.26953	0.223558	1.28382	1.55083	1.05697	2.63349	1.28896	0.549491	3.39347	0.919983	0.41905	1.1315	1.49526	1.67264	3.16171	2.5143
ATG10	2.66445	1.59133	2.66595	1.52372	2.99218	1.35253	4.23292	1.42225	3.33293	2.89733	1.02377	3.00514	2.50237	3.16522	1.01311	0.527594	0.747886	0.813641	1.08186	1.47566	1.46931	0.401356	1.02551	0.845302	0.357769	1.24399	1.18019	0	1.03589	0.565531	0.468777	0.50994	0.467878	0.487871	1.03776	0.522331	0.622223	0.795825	1.58292	0.981832	0.614509
ATG101	24.8011	17.0532	14.7753	26.8657	22.6651	22.1474	22.3797	15.0399	22.1791	20.1654	11.8362	11.9627	16.2172	15.1485	13.6008	18.2377	11.4245	14.8858	11.3267	8.05535	9.26297	6.73877	16.0513	9.59226	3.86654	14.9672	11.1604	0	10.2783	15.7891	12.2133	18.5173	7.90082	13.4451	14.2997	3.98472	4.48306	7.71362	4.6621	5.9687	3.14584
ATG12	20.4483	18.7872	21.0628	19.2562	15.1436	17.2932	25.5263	17.3481	15.6599	18.5514	19.1403	19.7929	24.3788	10.5064	2.57762	2.76511	2.38611	3.42823	2.97757	2.72945	5.76811	2.42214	2.87907	5.54032	4.33563	3.79205	21.7555	13.6466	3.45691	1.54443	7.56119	4.95074	27.4316	6.14544	1.9927	20.5315	2.54888	3.57348	7.30943	4.27336	2.53384
ATG13	1.51396	1.96044	1.6389	1.76156	1.5542	1.88986	1.86594	1.57895	1.75144	1.24918	1.41025	1.67335	2.06732	2.43417	0.692412	0.899338	0.887028	1.09818	0.591517	1.45888	1.60226	0.705359	0.510437	0.400554	0.486861	1.10527	0.247358	0.952143	0.937457	0.597805	0.501632	1.00373	0.375198	1.33374	1.14049	0.396466	0.695534	0.755231	1.44974	1.39575	0.88418
ATG14	25.674	25.888	26.2125	31.3334	19.6314	33.2183	48.0013	25.6873	36.5095	30.9087	33.1344	33.7933	28.6247	30.8514	22.7562	13.555	18.8947	19.4275	17.673	37.0782	27.3711	20.606	19.2152	22.4815	16.132	25.4687	18.9411	16.7934	20.638	14.695	19.5764	16.7657	9.38631	66.9458	31.2285	7.71375	18.5457	24.0773	12.8985	24.4805	28.3635
ATG16L1_1	2.75096	0.0485186	0.0927458	0.0383631	0.101492	0.0667301	2.09892	0.59807	0.0167482	0.666655	0.0258424	0.0790429	1.72103	0.103585	0.0515461	0.0252644	0	0	0.0733918	0	0	0	0	0.275252	0	0.0949393	0	0	0	0	0	0	0	0	0.0844804	0.0500248	0.112562	0.00906086	0.00773933	0	0.105316
ATG16L2	40.8775	35.1906	34.9378	58.766	69.051	54.7667	43.622	40.6196	59.0963	43.573	57.7883	88.6193	51.8968	115.434	361.834	48.5227	192.303	384.082	214.486	176.044	133.28	92.1426	194.615	415.725	176.921	81.999	844.77	11.1158	193.903	344.433	140.87	114.997	14.2015	177.342	366.226	19.7057	318.22	199.954	200.384	165.583	253.769
ATG2A	11.4996	10.5974	9.44355	19.0442	18.5474	17.984	8.60064	7.86167	15.7403	9.46635	24.3706	28.0466	12.8691	19.609	22.5008	7.66198	22.3623	18.0481	15.2962	155.423	299.909	7.01745	14.4701	23.3851	9.93938	11.5782	15.6533	0	13.1811	17.2626	8.21387	8.52872	2.08902	16.7088	29.1365	1.56553	20.0463	21.7669	15.1015	58.1065	27.5051
ATG2B	73.1405	61.6766	69.7363	65.278	47.8447	60.824	89.4628	49.0501	51.7253	67.2928	52.8852	76.7289	68.8374	75.776	8.2512	15.0265	14.5808	25.8464	14.2271	25.9944	27.0317	13.5036	5.49589	6.33288	7.31869	23.9346	3.76249	14.3482	18.5761	7.06146	16.3325	18.2404	2.79676	34.5287	18.982	4.11404	12.0673	23.0735	23.1975	32.4748	19.4876
ATG3	88.3424	59.2407	75.5046	60.6961	45.3652	47.6537	61.4818	61.3522	54.795	77.1643	52.832	72.4354	62.8039	66.1456	6.1636	22.9091	24.5778	14.3316	9.26333	16.9374	16.1123	31.4718	4.97209	17.0661	40.415	22.4944	2.6593	35.6333	28.3959	10.5342	37.845	23.716	18.1332	25.0641	23.29	21.6005	22.4326	21.8495	80.4093	71.6796	36.3799
ATG4A	6.3602	4.96247	6.05774	7.84754	6.76432	3.67201	6.67252	3.77672	3.45606	4.52752	4.35889	3.27635	5.90728	7.31871	0.184987	1.24669	0.672288	0.781027	1.05354	1.23174	0.715428	1.50757	0.413242	0.740861	1.10328	1.44804	0.574653	0	0.939203	0.458941	0.586939	2.14528	0.512586	2.85061	1.44011	0.0448818	0.504948	1.58522	1.21514	1.4342	1.51181
ATG4B	15.3171	12.4207	15.3023	13.3738	15.955	15.2263	18.3528	13.3668	16.5534	13.323	15.7316	15.5055	14.4301	18.4244	26.1027	7.74886	9.6882	19.1937	17.6074	13.2072	17.9468	6.16891	16.5421	12.0604	6.09004	10.8883	5.06074	0	11.0282	14.8441	4.93399	12.4281	5.15251	17.573	10.4979	4.06036	10.1874	11.3896	5.24223	9.95127	7.86732
ATG4C	38.4852	27.4126	31.2624	32.3177	17.6497	28.4016	36.9021	24.3237	27.9225	35.87	25.9873	28.8398	31.1666	30.9243	2.04612	4.76363	3.87297	6.00964	3.88438	2.43289	1.53869	6.33035	0.952257	3.64204	23.7643	5.65292	1.05936	30.4178	5.67516	4.73788	9.73811	4.83364	5.66967	6.83158	2.51509	4.96433	8.56395	9.05171	6.14425	8.37244	1.91606
ATG4D	10.9254	13.281	13.6627	9.83315	20.359	15.6168	17.1633	7.16171	19.3179	12.8192	15.3357	13.3287	8.69636	11.7152	33.928	13.3562	17.0275	24.517	18.7094	50.8173	80.5341	14.337	25.3843	10.9279	14.741	19.309	8.36474	16.8126	16.4662	22.2324	5.01224	19.4302	4.37729	36.1828	41.6601	7.42157	15.2882	23.3066	7.29344	20.0414	15.9545
ATG5	11.407	10.7636	12.3093	12.7194	11.8327	13.139	15.3444	9.35499	12.2231	14.2321	6.34438	13.3426	13.545	11.7231	0.881996	2.48099	2.43888	2.87207	1.14659	2.26158	3.36164	2.36124	1.37064	0.750834	1.20373	3.27252	0.4765	1.7815	3.05024	1.67443	1.86564	2.96477	1.55846	2.77737	2.13687	2.71676	1.50732	2.6424	3.24156	4.06322	1.44946
ATG7	4.7322	3.80212	3.92438	4.77241	4.53007	4.22783	5.21964	3.67525	4.74527	5.00038	3.34167	5.59747	4.56223	5.11063	3.21928	2.1808	1.82312	5.52201	2.77006	3.79254	3.14916	1.3193	1.97817	1.7082	1.81842	3.38516	0.867256	0.291818	3.31718	2.12982	2.28831	3.02403	1.45047	4.79953	4.57555	1.4817	1.80989	2.60555	5.4479	4.39659	3.80564
ATG9A	35.7577	45.1422	34.5102	42.93	33.3998	34.518	46.5921	49.1419	36.6176	27.6604	65.4348	46.8294	29.8102	35.9225	49.7721	42.7782	60.9676	53.0574	23.9173	71.1855	48.9248	79.7564	23.4285	36.5446	57.3606	44.9083	10.7678	8.58831	74.1553	46.3938	44.7441	39.6828	6.89576	87.6547	90.8956	14.9222	40.9521	97.5516	55.9939	35.1429	72.6365
ATG9B	0.0881682	1.06488	0.280604	0.157381	0.304837	0.365005	0.0339	0.322417	0.592605	0.012982	0	0.766077	0.406963	0.650703	0.237895	0.103645	0.0480317	0.213498	0.263447	0.125717	0.170379	0.119676	0.147621	0	0	0.551761	0.0821123	0.0982381	0.0894686	0.157388	0.167736	0.27248	0.0976581	0	0.0433215	0	0.115443	0.0743425	0.0357185	0.478178	0
ATIC	28.3771	24.2419	45.7854	37.984	36.5246	31.4401	35.3119	51.6227	39.188	32.051	12.7034	34.3439	24.5013	46.6249	6.31542	11.1736	9.65654	10.6317	9.21126	7.32605	5.75864	9.62412	5.16147	6.0319	0	17.5898	0.478501	14.0256	5.21369	3.0572	12.707	11.8096	5.31153	7.59566	2.52452	0	1.68184	6.9045	2.65965	3.98077	2.83242
ATL1	12.2915	7.0983	9.77683	8.91331	5.57084	10.4639	10.0135	6.74195	7.01258	8.89565	8.33804	2.90074	5.50027	5.13446	0.761741	1.36896	1.73022	0.932208	1.98838	1.6907	1.63666	2.75906	0.709022	2.48577	0	1.55889	0.394385	0	0.501337	1.00791	13.9643	4.41693	5.15957	3.52148	0.416146	2.4642	1.66342	3.23592	1.02934	0.328098	0.518779
ATL2	8.19801	9.78236	9.02734	7.73596	4.49032	6.88877	9.57273	8.29047	7.59136	10.2938	6.49254	7.2725	9.94022	10.2823	0.907565	1.75649	1.64915	2.17007	1.45786	3.14328	2.66997	1.79112	0.909734	0.952695	2.13299	2.30021	1.22893	2.85406	1.98228	0.73899	2.65807	2.06901	0.601832	2.29504	2.3265	0.361345	1.88023	2.24165	1.49892	2.94684	1.42636
ATL3	37.8264	32.8703	45.3476	44.1279	23.5773	34.1776	32.6512	25.0058	26.1267	28.6665	25.8928	27.3416	34.9644	30.7399	2.27408	7.78479	4.84252	4.80066	3.33904	5.37409	4.44326	3.95754	2.10347	4.36404	2.58766	6.71902	2.31798	17.8277	4.16932	3.0325	8.75615	8.67634	5.20735	9.03457	1.92177	5.5519	5.35391	6.78312	3.9639	4.13226	2.79501
ATM	47.0443	53.2952	58.7701	52.1947	42.8167	48.3807	76.1273	37.8824	37.8022	63.0092	29.224	57.3038	60.5486	51.756	2.6461	6.14157	5.55877	8.1933	6.01011	4.49468	6.45243	3.87301	3.26049	3.52625	2.5226	14.2772	2.52253	1.35286	5.57602	3.20946	7.65535	9.64256	2.07766	5.37205	3.61397	1.33835	3.79106	6.69031	5.91318	5.30065	2.9034
ATMIN	41.7238	39.6423	36.8676	25.0962	18.8729	28.9092	23.8626	25.3203	29.8839	32.9195	26.3415	30.5341	31.9147	31.012	6.70965	12.1426	9.84758	9.24705	8.23049	7.65883	8.64974	7.5712	4.95779	8.26822	20.2192	12.1045	4.80997	14.7701	9.72475	6.76092	10.2623	13.9661	8.00885	15.7478	7.44387	4.00715	6.53702	10.6149	5.51752	9.07013	6.9598
ATN1	10.5952	5.3483	12.5615	17.0465	20.8453	14.3505	18.8182	26.4701	7.6209	14.3678	8.19817	13.8801	13.218	21.2989	48.3413	17.5948	9.4045	24.4993	32.7681	17.702	38.4704	7.17926	24.107	16.6604	44.7972	22.5803	11.6305	0.613877	18.0147	24.9152	36.5691	24.1215	4.47519	39.8767	17.3255	12.2897	12.5041	12.9108	4.64588	10.5294	8.54937
ATOH8	0.120808	0.0886362	0.061184	0.304994	0.794621	0.451504	0.0419337	0.12062	0.484445	0.274065	1.04256	0.593643	0.131119	0.413952	0.41852	0.20513	0.213891	0.172861	0.707622	0.422987	0.876745	0	0.43825	0	0	0.176652	0.081257	0	0.0737806	0.0519161	0.553295	0.3202	0.0966409	0.120925	0	0	0.0571205	0.13794	0.172805	0.270399	0.507711
ATOX1	34.0148	48.7248	87.0821	111.715	147.973	65.3792	83.6605	148.056	95.0364	50.6405	70.1554	61.9542	84.1963	158.576	73.6497	95.9176	55.444	154.511	107.859	78.0636	157.338	106.705	72.8615	292.153	367.257	83.974	26.1473	265.9	106.837	162.882	164.689	216.917	253.964	152.404	93.1164	247.103	124.069	84.7055	109.948	184.897	81.687
ATOX1-AS1	21.0389	9.81857	27.5928	14.484	34.3772	41.3182	48.6701	26.7488	22.511	33.6444	18.3428	39.0342	45.2926	30.1137	3.1138	6.1047	1.41454	12.5751	6.65019	10.3667	14.0496	4.93427	3.47796	0	0	8.60265	0	0	1.75658	1.54503	0	3.51075	0	16.7941	3.82748	1.51095	0	6.15768	9.23349	20.1177	3.18096
ATP10A	5.13285	4.15368	4.19036	3.88652	5.13161	6.29494	6.31242	2.83343	6.08214	4.16283	1.97042	4.65608	4.79112	6.84659	4.49696	2.96568	3.12245	5.00668	10.0467	2.39963	7.61184	1.67185	3.75695	1.17138	1.07878	7.80005	1.93075	1.121	2.40279	4.7892	1.41136	9.03337	0.427741	13.944	1.64781	0.283853	0.958056	2.9852	0.900254	1.03933	2.44637
ATP10B	0.0183088	0	0.09516	0.0437352	0.0708397	0	0.113048	0.237888	0.077738	0.00206151	0.230429	0	0.0845378	0.0569367	0	0	0	0.00924622	0	0	0	0	0	0	0.284598	0.030924	0.117353	0	0.00710367	0	0	0.00811293	0.0155078	0.0194046	0.020638	0	0	0.00664051	0.00378133	0.0325428	0
ATP10D	49.5342	33.7465	49.0262	23.8664	47.1032	32.6827	56.4218	39.0203	47.4697	42.5532	35.1249	37.1097	31.7713	42.7407	5.37784	15.449	5.56472	15.6855	12.9744	6.96278	7.12542	3.38173	6.00678	7.7111	3.56378	10.3636	2.32028	0	23.0061	13.0456	14.0613	17.324	1.28779	27.6238	6.36559	0.434926	3.58834	12.1054	28.2607	8.10723	8.08812
ATP11A	15.4572	7.87732	12.1594	15.4742	11.5778	13.0669	10.8716	10.7694	13.1601	12.1961	12.4133	17.4651	11.7748	15.8993	19.2143	10.769	14.2751	17.4829	12.6089	22.3767	23.0569	8.67128	11.1261	18.2833	8.31217	12.8183	14.4687	8.12426	16.9491	19.4499	20.6105	14.812	3.94637	23.9819	18.0966	2.47103	17.1415	13.2372	30.8259	26.6417	17.421
ATP11A-AS1	3.82837	8.25013	5.90342	8.95353	4.68032	4.652	9.84339	5.71718	4.34035	10.2823	11.0444	10.853	4.99272	8.30059	17.8111	6.66221	10.0076	26.5006	15.3492	20.732	24.7739	9.97398	8.9	6.67437	9.12202	15.2515	0	0	23.5328	15.8147	11.6495	14.1931	0	19.8626	27.2707	0.22744	7.67652	14.5832	46.7286	34.5223	21.3076
ATP11AUN	0	0	0	0	0	2.88316	0	0	0	0	0	0.683031	0	0	0.445424	0	0.404695	0	0	0	0	0.403336	0	0.792841	0	0.54693	0	0	0.251275	0	0	0.286975	0	0	0	7.34872	0	0	0.735654	0	0
ATP11B	23.6289	20.4757	24.9957	22.3227	14.3888	20.4505	28.2468	16.8804	18.3308	24.3648	15.2599	22.6551	23.8018	20.9757	7.07539	3.25653	5.06617	4.47569	3.6138	5.66759	12.6459	4.81844	3.87481	8.28552	4.84799	5.30653	5.5405	11.3269	3.44964	5.71829	10.1053	5.27194	1.61719	5.2401	6.055	1.64531	4.02316	3.7794	9.75662	14.4863	3.79419
ATP11B-DT	1.15893	0.0286618	0.493097	1.24644	1.15629	0.0657001	0.878679	0.0226476	0.148407	0.623131	0	0.0233469	0.381595	1.07086	0.761257	0	0	0.670764	0.216777	0.579299	0	0.275731	0	0	0	0	1.89185	0	0	0	0	0.392367	0	0	0	0	0	0.214104	0.0914385	0	0
ATP11C	4.10107	3.18054	3.16608	4.07463	2.57964	3.35222	4.21856	3.1563	3.21061	4.5173	2.23217	4.71181	4.29296	3.28054	2.56577	1.07916	0.879225	1.76011	1.99723	1.04718	1.62522	0.803921	1.58662	1.81732	0.791462	1.55344	5.18492	0.44544	1.52755	2.88981	1.24883	1.47574	0.732551	1.9427	1.77517	0.198169	1.04691	1.19386	1.49828	2.36322	1.3695
ATP13A1	49.9244	74.1491	74.6292	61.6236	104.406	82.4798	43.6672	88.0963	82.8884	75.9685	57.0295	72.3049	69.6599	87.5372	224.411	86.3492	66.3231	200.954	244.597	101.089	185.55	36.2034	141.75	110.192	69.3091	136.667	39.2631	0	105.206	114.678	49.378	155.883	15.2479	346.608	67.6401	6.25826	34.923	76.2194	39.5806	53.3289	94.5988
ATP13A2	3.16335	2.1971	2.04118	2.74039	3.76207	2.84901	3.06826	2.25774	3.61219	2.70562	2.14971	1.93555	1.47681	2.58932	5.29596	3.3125	2.2575	4.48292	4.0027	2.22844	4.39289	0.977109	4.04399	4.5996	1.4975	3.97493	1.01444	0	3.0837	6.03053	2.49273	4.61039	1.95838	5.36042	1.88487	1.62595	1.14719	2.43091	0.865505	0.770555	1.72603
ATP13A3	15.8805	15.1404	17.2143	13.979	15.1969	13.9589	16.7083	14.8825	14.0425	16.3206	12.4579	16.2042	17.9587	16.713	4.28295	3.83964	2.68855	4.99745	2.63881	3.51107	12.7292	2.86286	3.23561	2.99397	1.89685	4.43667	1.64495	1.09976	3.26835	2.96747	7.65938	3.71264	0.632947	5.51995	3.36933	1.63239	2.21065	3.27153	3.66426	4.42742	1.57511
ATP13A3-DT	0.151977	0.167258	8.63248	0	5.24811	2.68378	0.569731	3.17187	0	0	0	2.04363	2.86305	3.34771	0.888472	5.66109	4.03615	5.87142	0	1.69027	2.29075	4.82712	3.96951	15.8145	0	3.27283	0	0	2.00484	1.76339	0	1.14484	0	5.47647	4.36843	0	1.94017	5.62237	6.66993	2.29611	2.7229
ATP13A4	1.83053	1.15413	1.10802	1.6771	0.56199	0.921223	1.63221	0.602543	0.711424	1.0888	0.322456	0.940114	0.558577	0.37813	0.301064	0.147561	0.198934	0.361739	0.31175	0.468619	0.635099	0.22305	0.0611405	0.0974335	0.618572	0.336066	0.340087	0	0.108078	0.0543214	0.405251	0.476102	0.337061	0.168703	0	0.610917	0	0.360828	0.217795	0.282927	0.111839
ATP13A5	0.0134859	0	0	0.254264	0	0	0.0758339	0	0	0	0	0.120896	0	0	0	0	0	0.11578	0.112253	0	0	0.0713903	0	0	0	0.0968064	1.71438	0	0	0.312954	0	0.0507945	0.194186	0.121491	0	0	0	0.0692929	0.0118373	0.203748	0
ATP13A5-AS1	6.71013	5.90784	0	9.7318	0	0	0.503099	0	0	0	0	0	0	0.394157	0	0	0	0	0	0	0	0	0	0	0	2.89006	0	0	0.885182	6.22863	0	0	3.86483	0	0	0	0	3.03405	0.471188	0	0
ATP1A1	45.5405	46.0161	59.2119	54.9384	53.7471	51.9058	54.932	70.7496	51.3616	49.6814	37.6464	52.943	45.1708	52.8485	12.5548	20.0144	12.5014	15.7601	12.3685	20.5976	32.8604	8.00961	9.66741	19.6384	5.2546	30.7149	1.96974	4.06508	14.6478	8.93527	18.2072	27.3301	9.37062	23.9879	14.0813	4.39986	8.37712	13.6872	6.96887	11.7984	14.2182
ATP1A1-AS1	0.992772	0.068287	1.14217	0.0449948	0	1.56531	2.09346	2.9677	0.0589303	0.118769	0	0.945609	2.69499	0.136678	0.18137	1.42232	0.494357	1.73128	0.774709	1.38019	2.10432	0.328465	1.41807	0	0	1.11351	0	0	0.511578	0	0	1.63593	0.893448	0.279488	1.48626	0	0	1.37091	0.789717	0	0.926408
ATP1A2	8.19159	0.103425	0.691959	21.8981	0.0515113	0.632204	15.736	0	0.952041	0.0299806	0	0.0280821	0	0.276011	0	0	0	0	0.260744	0.348397	0	0	0	0	0	0	1.70667	0	0	0	0	0	3.38296	1.41101	0	0.177726	0	0	0	0	0
ATP1A3	8.84818	1.88588	8.08588	7.59507	5.37227	4.96933	7.7747	2.54859	4.62385	3.26471	0	2.52678	5.33	4.53897	6.46006	4.35937	2.5519	4.53721	1.46633	1.8702	6.75895	3.05199	3.34635	1.33319	3.64419	5.748	1.74503	0	0.845052	2.04402	0	7.84155	1.96011	1.00991	3.68264	0.0908609	1.02224	1.53054	1.51816	0.725867	0.956432
ATP1A4	1.55778	0.0233253	0.713399	0.0307384	2.71843	0.427739	0.0794531	0.958404	0	0	0	0.588997	0	0	0	0	0	1.27371	0.35283	0.707159	1.43757	0	0	0	0	1.67354	0	0	0.349486	0	0	0	0.305181	3.05493	0.812277	0	0.27057	0.15246	0.0930168	0.320208	0
ATP1B1	30.5476	4.65754	11.0885	59.0343	6.32648	5.43519	61.0083	30.6463	20.3161	13.6239	5.07425	10.6918	27.7028	15.2545	3.14884	2.86621	0.408701	3.6333	3.84286	3.42313	10.4383	1.22199	5.52686	6.40553	33.3239	3.0379	2.79477	0	1.52258	14.2849	50.43	5.50651	9.41769	15.2501	5.89796	0	2.94693	5.53508	1.62095	1.16252	2.75721
ATP1B2	2.88029	1.71174	1.33307	6.43309	0.189453	1.23525	9.55591	4.40835	6.34648	1.59885	7.04897	3.56327	0.090435	3.72218	11.4502	23.6038	23.5601	15.455	3.35646	7.68821	1.08536	28.6651	12.225	5.39496	17.7596	21.0893	1.56924	0.312902	50.9147	36.7621	1.95896	13.8862	5.18425	7.52484	62.6453	17.8122	34.5642	37.8274	31.6024	73.9775	32.167
ATP1B3	202.006	140.768	184.694	186.042	178.789	148.659	197.401	171.056	134.881	181.463	151.901	120.204	160.313	94.2559	18.3301	44.1282	39.186	32.4607	17.6549	52.308	91.7411	26.3617	18.0651	90.2043	20.9846	51.6345	15.0728	87.1589	57.1768	51.361	73.5541	71.5525	33.1971	55.662	19.4388	7.32494	27.0776	46.1518	33.1068	72.4499	33.0449
ATP23	1.90544	3.03263	2.76284	2.85703	1.85106	3.96386	1.34071	1.3358	1.58139	3.38917	0.773265	1.41909	2.40535	1.36034	0	1.00796	1.18336	3.12074	0.195205	0.847684	0.176743	2.2967	0.689105	0	2.23787	1.13632	0	0.382152	2.04956	1.63266	0.0725003	2.07576	0.590949	0.845077	4.15691	0.199581	3.14358	2.37382	1.36889	2.65735	0.560229
ATP23_1	3.67477	3.81505	4.72045	3.31271	2.20942	3.15229	2.9466	4.40495	1.32713	5.42661	3.64265	2.61376	3.03039	6.4718	0.785486	1.03948	1.42732	2.07634	0.223676	1.64378	0.607565	2.77394	0.350939	0	1.47939	1.39851	0	6.86029	2.61436	2.33849	0.415374	2.83398	0.0967346	0.484167	1.54483	0.457382	1.02917	2.6096	0.967074	4.6689	1.28388
ATP2A1	0.926278	0.611647	1.62979	0.244254	0.803124	3.99372	2.08346	1.91857	1.66349	2.04704	1.67826	2.76288	2.10632	4.60013	4.03672	0.86862	1.78908	3.47011	4.34568	3.18423	4.95008	1.42646	0.329913	1.22675	0	1.20894	2.14095	0	1.44409	3.51741	3.33216	1.83956	2.54629	3.48955	2.74318	2.38877	1.075	1.19417	1.90696	5.59778	1.60928
ATP2A2	35.6459	26.6558	33.7745	37.3772	36.1465	35.0819	47.0178	34.6291	34.2204	32.1045	25.756	33.992	31.7655	35.0028	17.1407	17.3856	11.1322	17.2142	15.2932	22.3309	54.2266	6.61029	12.9312	17.6305	6.62212	21.0074	14.0859	0.0597596	14.4226	16.2122	15.8156	17.3212	5.50503	25.9675	8.80193	3.49549	10.7446	15.229	5.59619	8.47715	8.44308
ATP2A3	31.7867	29.1446	27.03	36.2485	42.8426	27.9802	29.7415	17.0962	29.3991	26.6305	28.7204	26.8427	24.099	34.8808	71.262	30.3929	42.4239	62.0185	46.627	50.269	77.1548	30.8544	39.8397	53.3049	87.3068	37.5491	32.4444	32.6975	16.7762	29.2456	111.831	45.5667	21.4311	81.8951	28.4719	20.8358	45.6144	42.2126	23.6249	27.5689	30.9125
ATP2B1	18.9442	13.5244	12.7556	17.9283	17.6657	14.4548	15.6586	14.8327	17.2442	16.8086	16.1515	21.3011	19.7046	16.3785	5.14595	2.12318	2.40217	5.2318	4.44502	2.98385	10.3986	1.25792	3.10329	2.26	1.41604	2.51737	1.76329	1.41564	2.46478	2.89059	2.46451	1.70341	0.331125	1.81845	1.35872	0.637849	2.85417	2.29882	1.95008	3.68661	2.21264
ATP2B1-AS1	17.0176	16.4385	16.0114	23.6473	19.0307	17.8339	22.5475	13.0883	12.4535	9.11201	16.4586	18.1432	23.6877	22.186	111.318	7.84104	37.5487	59.2232	84.9424	14.2664	48.5514	7.2431	43.5551	94.9189	20.5054	15.9604	112.852	0	18.4256	74.0872	12.6897	13.9574	18.4704	22.0844	28.4042	8.73319	130.277	10.0768	11.7096	4.30663	35.75
ATP2B2	0.260512	0.00257135	0.0159746	0.631966	0.0691562	0	0.464217	0.0253974	0	0.00223613	0.00171197	0	0.024453	0	0.0068295	0.0100421	0	0.0300882	0.0194478	0.0454745	0.00880424	0.00618418	0	0.0243126	0	0	0.042431	0	0.00770539	0.0271097	0	0.0176003	0.0252321	0	0	0	0.0149137	0.002401	0.0112795	0.0176497	0.00697678
ATP2B3	0.111592	0	0.00230158	0.193577	0.00359806	0	0.262485	0.026639	0	0.0418829	0.00320653	0	0.00114501	0.00963968	0	0.0125392	0.0232441	0.0375704	0	0.0121677	0.0329808	0	0	0	0	0.0157068	0	0.0713109	0	0.0253883	0	0.00824137	0.0630132	0	0	0	0.0279334	0.0134913	0	0	0
ATP2B4	106.307	86.2156	110.494	87.2412	80.7866	85.582	123.856	56.6054	67.9866	82.5382	56.4433	67.6764	112.871	88.6103	22.4	34.4684	34.5125	42.46	18.0104	23.8499	14.7054	24.9879	17.2405	7.97428	15.6936	40.2401	4.91185	25.045	18.6892	13.7485	28.3095	41.7672	10.6172	27.9045	27.7037	5.37079	14.7157	30.3553	23.6613	22.4746	12.9991
ATP2C1	11.5018	12.3575	13.0574	13.8924	9.53651	9.90174	15.6953	10.7794	13.3443	11.4064	9.50546	11.4647	12.9143	12.6904	2.53794	2.52444	2.95694	3.34341	2.4232	3.01058	3.75293	2.81183	2.68468	2.20558	2.36187	3.30879	1.29854	2.66324	3.12451	3.37787	5.98415	4.39562	2.09595	3.28977	2.56911	2.53548	4.1077	4.17781	2.94086	3.39519	1.98263
ATP2C2	0.373895	0.195139	0.964982	0.0559037	0.697231	0.894616	2.96227	0.335201	0.834683	0.693553	0.632658	0.739477	0.705984	0.690584	2.07315	0.706865	0.32758	0.8935	0.449183	2.48647	0.232401	0.489721	0.201357	0.802208	0	1.32814	1.54004	4.6062	0.406789	0.1789	5.76753	0.319402	0.832546	0.347249	0.738642	0.83103	1.181	0.625856	1.41425	0.582361	1.38122
ATP2C2-AS1	0.626696	0.125401	3.11625	0.165256	0.93685	7.33002	0.213578	1.83313	0.216438	0	0	1.17469	0	0.0836649	3.33066	1.30597	4.23655	5.38034	1.89689	3.48501	2.57623	0.904784	1.11605	1.1857	0	4.70313	0	0	4.69727	0	0.352258	0.643758	0	6.15898	2.72936	0	5.09125	2.22478	3.95062	0.860753	2.38174
ATP4A	0.0685175	0	0.0480479	0	0	0	0.856195	0	1.56179	0	0	0	0	0	0	0	0	1.9608	0	0	1.03276	0.483615	0	0	0	0.163948	3.31819	0	0	0	0	1.89252	1.9732	4.93804	0.43766	0	0	0.0469407	0.0400944	0	0
ATP4B	0.0567266	0	0	0	6.71623	0	3.18985	0.0986607	3.66357	0	0	0	0	0.166608	0	0	0	0	0	0	0	0	0	0	0	0	0	0	0	0	0	0	0	0	0	0	0	0	0.199168	0	0
ATP5F1A	58.3808	45.7019	58.0648	54.1493	51.9265	55.5708	50.772	44.6924	48.2555	42.5674	43.0015	48.7904	58.8626	52.8953	8.52771	24.6712	16.1053	16.088	6.45745	10.0561	10.0465	6.94106	8.27643	9.60773	7.90023	20.7068	3.17494	22.3159	11.5313	7.98725	16.2141	15.8652	16.4808	16.1433	7.59013	10.6937	5.50991	12.7837	8.79005	6.93344	7.30863
ATP5F1B	1012.55	945.292	910.197	893.183	735.214	818.755	995.48	1121.79	736.733	727.428	1111	829.177	742.872	705.403	155.947	522.027	409.148	228.6	77.2309	340.753	260.04	360.192	80.1504	279.593	205.74	713.562	101.803	239.392	496.606	128.965	294.011	443.391	298.517	410.968	245.4	288.98	171.506	588.776	289.458	235.094	949.513
ATP5F1C	147.373	165.658	118.645	131.915	93.9769	134.176	105.339	104.911	135.582	104.045	126.904	114.297	164.299	171.634	4.17051	40.087	37.26	19.9049	11.5461	24.684	15.5318	60.2132	4.91704	18.146	79.4202	46.2305	2.87899	189.441	36.7281	7.35769	69.3479	39.5579	31.1018	48.2	29.619	75.7766	57.1729	45.9408	48.1111	76.6433	35.267
ATP5F1D	40.8611	35.0254	54.1748	74.2588	14.3629	34.1917	25.0282	70.8922	41.7637	38.4343	48.8457	27.0004	33.3084	86.2482	186.642	193.89	134.38	133.598	73.5387	91.5602	45.3979	90.8806	83.9122	114.918	42.0057	150.982	58.344	69.802	151.974	149.107	50.2802	117.98	83.8461	149.232	73.1064	111.642	89.7171	98.0119	42.2109	60.6722	48.5661
ATP5F1E	13.4631	8.48903	7.9145	23.5407	17.1195	13.8481	21.6429	7.94231	11.1461	8.74105	9.29266	16.0781	12.357	10.424	2.76649	4.88139	8.04326	9.14109	5.51452	1.05262	8.91603	7.26474	4.01703	3.93941	0	6.11448	0.859395	0	9.05174	7.13801	21.359	10.6943	2.3849	6.39465	3.62726	0.268483	12.0824	10.115	9.84428	3.57476	6.21752
ATP5MC1	40.87	69.4927	25.6919	46.2924	18.941	62.6676	52.8054	59.8588	65.902	27.4937	42.5049	51.2566	37.8361	45.6506	6.49046	34.1977	13.2682	19.6588	12.7066	8.48906	14.6426	13.9583	1.81238	18.7734	29.5417	25.403	5.04057	0	11.8997	4.83073	18.0192	33.4531	39.9658	38.7565	7.97805	30.7071	10.63	15.5448	3.89801	12.5801	6.63043
ATP5MC2	35.9904	27.6309	38.905	29.8865	48.4487	57.2998	27.7201	36.8744	50.9563	39.2525	25.9564	37.422	36.1751	32.4501	13.2366	40.3222	19.2572	23.2524	9.66175	15.7785	13.716	10.7721	9.82522	15.5084	10.5189	29.4201	9.88934	11.3644	20.4636	17.1263	24.1887	23.9648	41.4752	21.5592	11.5334	31.4644	14.4525	15.4626	10.264	25.3311	7.61686
ATP5MC3	29.038	51.6651	40.218	37.2654	32.6598	36.5399	41.4306	32.9905	35.126	32.7952	19.5978	32.3549	34.7415	36.7716	2.20391	18.7615	8.53649	5.70653	3.63341	4.08247	6.72908	7.87762	1.81385	6.81345	2.62159	8.83061	1.80167	11.2086	5.36574	3.2231	8.58754	10.4626	14.7137	7.86484	1.90108	15.0846	7.09241	6.93254	4.38882	6.89471	2.96242
ATP5ME	100.96	41.14	110.549	58.6587	106.313	119.812	51.6893	139.622	106.509	47.8	18.859	114.542	96.6857	55.7952	98.5201	220.368	135.081	97.3309	107.118	110.753	110.843	72.9908	102.039	149.856	132.699	126.47	33.387	332.865	104.082	103.102	219.761	145.413	194.128	198.743	49.9081	361.589	35.2047	102.019	90.6357	175.911	91.4952
ATP5MF	33.3264	17.6249	36.1822	48.7427	13.5382	30.7274	40.1649	49.9201	37.7036	13.8161	27.9313	32.2518	21.8954	24.5116	5.93389	48.4731	26.3575	16.4601	8.44872	11.2889	17.8492	23.2839	8.10072	17.6036	26.4911	39.6691	10.2407	52.6831	30.4991	3.92576	24.4059	36.9562	38.1626	14.224	6.48348	57.5876	47.5124	49.0242	32.8657	57.9327	42.433
ATP5MG	60.5688	65.2283	55.6249	70.0165	69.7376	79.6315	71.8352	126.851	88.0336	55.5873	44.19	82.695	64.2849	70.8952	55.5777	148.758	153.854	63.1267	32.1474	40.8891	54.2958	196.98	40.7384	96.6082	151.561	118.893	22.93	230.761	119.533	39.6419	129.041	117.773	171.648	107.055	56.2183	179.089	85.3354	158.984	82.7294	80.7926	132.182
ATP5MGL	0.213717	3.52809	6.74413	8.36886	20.0318	4.31321	0.400592	3.34534	17.8621	19.4316	21.9236	16.0936	5.25638	12.5539	3.74824	0	2.27034	4.58705	17.7893	5.94234	19.3282	3.39407	5.58213	2.22392	0	1.53414	19.4062	0	4.93378	9.91909	0	6.43972	33.8511	36.5811	0	13.3379	5.45673	1.53737	1.50073	6.4578	1.27636
ATP5MJ	58.4463	87.8435	76.5646	60.3472	84.8294	51.484	102.433	66.256	83.9909	76.8256	68.7863	83.9541	66.9841	90.2416	14.582	76.9939	51.188	32.6082	29.2555	39.7207	36.7423	41.4131	20.7294	41.293	183.924	45.1696	8.23606	261.118	35.1478	21.0485	123.378	72.1693	169.786	61.2835	29.3304	159.528	85.397	68.8582	52.7446	30.833	26.4074
ATP5MK	67.7283	42.5397	113.012	81.9633	99.5455	101.295	61.7181	79.2613	71.2204	53.6966	49.7514	101.142	85.8316	58.7651	0.797074	18.7522	11.2249	7.02323	4.53952	3.79097	7.70661	11.5481	1.78058	10.6408	10.5085	16.3935	3.71411	52.5815	7.41922	1.58199	35.4061	22.5955	22.5772	18.4241	8.49126	47.9601	19.1464	15.9026	10.6511	12.3594	7.32837
[truncated: 23,567 more rows]
