# Supplementary material for: Extensive diversity of unusual microorganisms associated with severe pneumonia in kidney transplant recipients
Source: PLoS Pathog. 2025 Nov 3;21(11):e1013667. doi: 10.1371/journal.ppat.1013667 (PMC12591451; doi:10.1371/journal.ppat.1013667)
Supplement: S8 Table — (XLSX) [file ppat.1013667.s013.xlsx]

## Sheet: Supplementary Table 8
S8 Table. Differential expression analysis between control individuals and severe cases.
Gene Symbol	log2FoldChange	p adjust
A1BG	2.03083	6.8876e-07
A1BG-AS1	0.0832521	0.931557
A1CF	-1.61865	0.343278
A2M	-1.59144	2.88438e-06
A2M-AS1	0.0354624	0.954747
A2ML1	0.218993	0.873525
A2MP1	-2.1857	7.34698e-07
A3GALT2	3.66367	0.00220949
A4GALT	1.72723	0.211359
AAAS	0.204439	0.351083
AACS	0.09981	0.753381
AADAC	0.00477029	NA
AAGAB	-0.727007	0.00181574
AAK1	-0.523387	0.00167701
AAMDC	-1.19351	0.00027378
AAMP	0.479939	0.0139523
AANAT	2.2282	9.33e-13
AAR2	0.487011	0.0394356
AARD	0.738226	NA
AARS1	0.079816	0.84592
AARS2	0.843483	0.00109737
AASDH	-1.54426	1.53e-15
AASDHPPT	-2.38687	4.22e-27
AASS	-1.01215	0.0170302
AATBC	1.21039	0.00055793
AATF_1	-0.68843	NA
AATK	3.11323	4.44e-23
ABALON	2.20025	5.59e-09
ABAT	0.107074	0.686421
ABCA1	0.745033	0.00854851
ABCA10	-2.41274	1.6359e-06
ABCA11P	-0.254569	0.613327
ABCA12	-1.59489	0.332171
ABCA13	4.57158	2.45e-08
ABCA2	2.42772	5.69e-33
ABCA3	1.60484	1.39433e-06
ABCA4	1.63068	NA
ABCA5	-2.70125	7.08e-32
ABCA6	-2.17258	0.0169445
ABCA7	2.60445	1.14e-29
ABCA8	-1.33193	NA
ABCA9	-2.52963	0.00572839
ABCB1	-1.45421	1.53e-08
ABCB10	-0.00218467	0.994829
ABCB4	-1.43263	2.28329e-05
ABCB5	0.0427848	0.964618
ABCB6	1.84362	4.63e-09
ABCB7	-1.39768	1.45e-10
ABCB8	1.41412	7.06e-08
ABCB9	0.773605	0.249132
ABCC1	-0.213591	0.519748
ABCC10	1.27069	6.33e-12
ABCC11	0.267895	0.717718
ABCC13	-0.290677	0.590716
ABCC1_1	0.770222	0.00228244
ABCC2	-0.106938	0.819505
ABCC3	1.39208	5.62417e-07
ABCC4	-0.455942	0.195322
ABCC5	-0.384487	0.0562058
ABCC5-AS1	0.622858	NA
ABCC6	1.77421	0.031476
ABCC6_1	1.55418	0.0406105
ABCC8	-1.48039	NA
ABCC9	-1.04441	NA
ABCD1	1.82311	1.12e-17
ABCD2	-1.86683	6.52e-13
ABCD3	-1.85428	1.03e-30
ABCD4	1.05199	8.84689e-05
ABCE1	-2.81572	5.49e-37
ABCF1_4	0.522445	0.704608
ABCF2	-0.479176	0.0873706
ABCF2-H2BK1	0.120322	0.946392
ABCF3	0.90266	1.45303e-07
ABCG1	0.642967	0.00311665
ABCG2	-0.550945	0.19601
ABCG4	1.14332	NA
ABCG5	1.0186	NA
ABCG8	0.0232945	0.984003
ABHD1	2.37789	0.000378381
ABHD10	-1.5995	5.73e-18
ABHD11	1.58538	6.05538e-06
ABHD11-AS1	3.1271	0.00327911
ABHD12	0.815396	0.000321117
ABHD12B	0.731665	0.192743
ABHD13	-1.62155	1.25e-21
ABHD14A	0.668264	0.255121
ABHD14B	0.209655	0.487176
ABHD15	0.75756	0.0118366
ABHD16A_2	3.22929	NA
ABHD17A	1.96819	4.77e-17
ABHD17B	0.0836127	0.748534
ABHD17C	1.41381	0.00396072
ABHD18	-0.532237	0.000815112
ABHD2	0.67446	0.00856262
ABHD3	0.197861	0.38451
ABHD4	0.771682	0.00353085
ABHD5	-0.871211	0.0114151
ABHD6	0.0484098	0.912241
ABHD8	2.41359	1.85e-19
ABI1	-0.904356	5.91197e-05
ABI2	-0.931426	1.3e-08
ABI3	1.41482	2.64e-11
ABI3BP	-1.87608	7.82429e-05
ABITRAM	-1.14255	0.00291489
ABL1	0.255714	0.184935
ABL2	-0.863859	2.66399e-07
ABLIM1	-1.60642	1.97e-17
ABLIM2	0.705152	0.222777
ABLIM3	0.861848	0.00953583
ABO	2.44484	0.0107828
ABR	3.5059	1.11e-11
ABR-AS1_1	-2.11788	0.308781
ABRA	-1.17282	0.0779229
ABRACL	-0.564221	0.0311599
ABRAXAS1	-1.15503	4.26645e-06
ABRAXAS2	-1.42176	7.85e-09
ABR_1	0.355449	0.769599
ABR_2	3.69517	8.24e-08
ABT1	-0.547716	0.00094544
ABTB1	1.92139	3.57e-14
ABTB2	1.51073	1.81429e-06
ACAA1	1.70646	2.91e-27
ACAA2	-0.746016	0.000870305
ACACA	-1.5842	0.0418881
ACACA_1	0.615189	0.373264
ACACB	0.588603	0.0102818
ACAD10	0.72002	0.000189003
ACAD11	-2.0917	NA
ACAD8	0.292972	0.0853666
ACAD9	0.64059	0.0056264
ACADM	-0.736176	0.0120159
ACADS	1.36492	1.39e-10
ACADSB	-2.57481	4.34e-27
ACADVL	0.672906	3.08775e-05
ACAN	0.716003	0.412523
ACAP1_1	0.407751	0.462065
ACAP2	-1.20963	1.42e-18
ACAP3	2.66758	3.77e-17
ACAT1	-0.466631	0.0507805
ACAT2	-1.37633	3.61961e-07
ACBD3	-0.0321165	0.905051
ACBD3-AS1	-2.1327	0.154093
ACBD4	1.72364	4.19e-10
ACBD5	-0.523216	0.00325682
ACBD6	0.476287	0.0112712
ACBD7	0.671007	0.599242
ACCS	1.3377	3.63003e-07
ACCSL	0.608988	0.598428
ACD	0.994112	4.30057e-05
ACE	3.22353	4.6e-11
ACE2	0.712132	NA
ACER1	1.68783	0.064154
ACER2	-0.132727	0.729211
ACER3	-1.14792	2.68e-08
ACHE	2.09202	4.0436e-05
ACIN1	0.717995	3.63e-08
ACKR1	2.04938	3.23229e-05
ACKR2	-0.618995	0.296228
ACKR3	0.113618	0.801534
ACKR4	-1.3731	0.0254246
ACLY	-0.285055	0.0788903
ACMSD	-0.544306	0.519938
ACO1	0.427316	0.230598
ACO2	0.977579	2.39e-08
ACOD1	1.08748	NA
ACOT1	-0.482359	0.319865
ACOT11	2.06543	0.00793801
ACOT12	-1.28515	0.194217
ACOT13	-0.425347	0.176379
ACOT2	1.43565	2.20805e-06
ACOT4	0.00662039	0.994173
ACOT7	1.9818	5.58e-12
ACOT8	1.37856	2.44e-12
ACOT9	-0.0425657	0.855045
ACOX1	-0.0353318	0.885346
ACOX2	0.197705	0.892975
ACOX3	1.04347	7.17773e-07
ACOXL	1.49161	0.00446615
ACP1	-0.941062	0.00668336
ACP2	0.988265	5.35638e-05
ACP3	-0.237983	0.609312
ACP4	0.497776	0.369081
ACP5	1.83069	1.84065e-07
ACP6	0.134995	0.666215
ACP7	1.87255	0.282054
ACRBP	1.91126	1.61e-13
ACSBG1	0.596094	0.246989
ACSBG2	0.810184	0.520712
ACSF2	0.163125	0.632917
ACSF3	1.32942	4.88e-10
ACSL1	1.99904	8.96e-08
ACSL3	-0.966415	6.34e-08
ACSL3-AS1	-1.36871	0.0534082
ACSL4	-2.2655	8.56e-20
ACSL5	-1.23667	1.13e-10
ACSL6	-0.706211	0.0446267
ACSM1	-0.61793	0.391028
ACSM3	-1.49971	0.000399059
ACSM5	0.110526	NA
ACSM6	-0.508682	0.759388
ACSS1	0.607462	0.000826855
ACSS2	0.939327	3.0088e-06
ACSS3	-0.193655	NA
ACTA2	0.831906	0.0195757
ACTA2-AS1	-0.946052	0.0537225
ACTB	1.51025	8.33e-15
ACTG1	0.818688	8.45799e-06
ACTG1P17	0.983167	0.420693
ACTG1P20	-0.421981	0.138109
ACTG1P25	0.570518	0.441839
ACTG1P4	0.65217	0.286207
ACTL10	2.45479	0.000617643
ACTL6A	-1.59502	1.03e-12
ACTL6B	1.12706	0.477735
ACTL7A	1.1847	0.452751
ACTL9	-0.767164	0.737357
ACTN1	1.81137	2.89e-16
ACTN1-DT	2.39035	0.138763
ACTN2	-0.577422	NA
ACTN3	1.08727	0.350182
ACTN4_1	0.0133653	0.989513
ACTR10	-1.00963	5.16522e-05
ACTR1A	0.130909	0.476471
ACTR1B	0.45601	0.013576
ACTR2	-2.90905	2.52e-32
ACTR3	-1.3073	5.17e-24
ACTR3-AS1	-1.6821	8.32458e-06
ACTR3B	0.0619723	0.816299
ACTR3C	-0.428068	0.0882006
ACTR5	0.634607	0.025473
ACTR6	-2.50901	1.1e-27
ACTR8	-0.58563	0.00309848
ACTRT3	2.52244	0.027942
ACVR1	0.297825	0.134242
ACVR1B	0.808318	0.000288964
ACVR1C	-2.19135	2.71e-09
ACVR2A	-1.04222	1.65e-09
ACVR2B	-0.452864	0.161436
ACVR2B-AS1	-1.14065	0.419321
ACVRL1	1.3188	0.0418264
ACY1	0.794259	NA
ACY3	0.864672	0.616356
ACYP1	-0.815918	0.163711
ACYP2	1.07428	6.45674e-07
ADA	0.378594	0.187194
ADA2	-0.336548	0.146125
ADAL	0.629875	0.107132
ADAM10	-1.49214	4.28e-30
ADAM11	1.3084	0.243474
ADAM12	-0.371314	0.414427
ADAM15	1.95901	6.27e-14
ADAM17	-0.260414	0.15246
ADAM19	0.624457	7.36085e-05
ADAM20	-0.374556	0.386492
ADAM20P1	0.00174946	0.999015
ADAM21	-2.01622	0.121367
ADAM21P1	-0.101851	NA
ADAM22	-0.85792	0.0028715
ADAM23	-0.674744	0.357677
ADAM28	-2.00223	5.2e-17
ADAM29	-1.64726	NA
ADAM32	-1.18093	0.381645
ADAM32_1	-2.95564	0.106904
ADAM33	0.914142	NA
ADAM8	2.87655	6.82e-34
ADAM9	-0.315379	0.307185
ADAMDEC1	-1.58558	0.151562
ADAMTS1	0.279984	0.671003
ADAMTS10	1.27302	0.000315399
ADAMTS12	1.10627	NA
ADAMTS14	0.720618	0.555552
ADAMTS16	0.292381	0.848249
ADAMTS17	1.32013	0.00186013
ADAMTS18	0.249739	NA
ADAMTS2	8.3764	1.2e-20
ADAMTS3	0.180197	0.849542
ADAMTS4	0.0855158	0.900006
ADAMTS5	-1.41786	0.00599684
ADAMTS6	-0.562327	0.0968284
ADAMTS7	1.92491	NA
ADAMTS7P1_1	1.09711	0.529593
ADAMTS8	0.421021	0.7466
ADAMTS9	-0.347851	NA
ADAMTSL1	-0.807962	NA
ADAMTSL2	2.74573	0.0984304
ADAMTSL3	0.213594	NA
ADAMTSL4	2.03286	3.42e-17
ADAMTSL4-AS1	1.11626	3.78016e-05
ADAMTSL4-AS2	2.18786	1.33673e-06
ADAMTSL5	2.06884	0.00388666
ADAP1	2.13743	1.28e-16
ADAP2	1.8167	6.97e-09
ADAR	0.787157	1.12057e-05
ADARB1	0.157859	0.615643
ADARB2	2.85057	1.08476e-05
ADAT1	0.303506	0.0278486
ADAT2	-1.41172	5.36e-08
ADAT3	4.14198	4.41e-22
ADCK1	0.478497	0.13601
ADCK2	1.16866	0.000360885
ADCY1	-1.57515	0.0233483
ADCY10	-0.470025	0.369909
ADCY10P1	-0.408737	0.289954
ADCY2	0.441563	0.884314
ADCY3	1.16084	1.06955e-06
ADCY5	-0.11656	0.895257
ADCY6	1.272	0.0136895
ADCY7	1.58888	9.09e-17
ADCY8	0.991135	NA
ADCY9	0.7304	0.00847627
ADCYAP1R1	0.0300179	NA
ADD1	0.294624	0.307453
ADD2	-0.17242	0.57242
ADD3	-1.81486	2.35e-17
ADD3-AS1	2.11743	0.0747624
ADGB	-1.73019	0.389978
ADGRA2	1.83544	2.11436e-05
ADGRA3	-0.280499	0.641325
ADGRB1	2.63193	3.18051e-05
ADGRB2	0.714013	0.307045
ADGRB3	-0.106698	0.917531
ADGRB3-DT	0.839669	0.49417
ADGRD1	1.32026	0.020773
ADGRD1-AS1	0.339367	NA
ADGRE1	-0.632017	0.00480101
ADGRE2	2.08869	7.48e-18
ADGRE3	-0.117952	0.798937
ADGRE4P	-0.438728	0.367937
ADGRE5	1.70662	9.06e-24
ADGRF3	0.48959	0.193235
ADGRF5	-1.27671	NA
ADGRG1	0.543726	0.131424
ADGRG2	-0.93129	0.163015
ADGRG3	2.25456	1.64e-09
ADGRG5	0.730953	0.00579597
ADGRG6	-4.40117	1.07491e-05
ADGRL1	0.0198846	0.988078
ADGRL2	-0.286921	0.877334
ADGRL3	-2.23969	0.0858891
ADGRL4	0.656088	NA
ADGRV1	-1.31616	0.0893425
ADH4	-1.53172	NA
ADH5	-1.46463	1.25e-10
ADH6	-2.54453	0.0438298
ADHFE1	0.11084	0.778527
ADI1	0.459928	0.173935
ADIPOR1	1.10222	0.0418058
ADIPOR2	-1.1551	0.169282
ADIPOR2_1	-0.700685	NA
ADIRF-AS1	0.98912	0.195681
ADK	-0.84595	3.07052e-06
ADM	2.80536	1.47e-16
ADM-DT	1.99848	0.000135733
ADM2	1.13081	0.396138
ADM5	1.74758	0.140329
ADNP	-0.499867	7.32282e-06
ADNP-AS1	-1.36251	0.00544407
ADNP2	0.25773	0.39594
ADO	0.383603	0.144943
ADORA1	-0.433625	0.827703
ADORA2A	1.44777	0.0751835
ADORA2A-AS1	1.38156	0.00140232
ADORA2B	0.292753	0.472854
ADORA3	-0.668704	0.67171
ADPGK	-0.641208	0.00137543
ADPGK-AS1	0.326746	0.575257
ADPRH	-0.645464	0.0710296
ADPRHL1	1.21395	0.207021
ADPRM	-1.43478	1.57951e-06
ADPRS	1.01871	0.000197626
ADRA1A	-0.749042	NA
ADRA2A	2.80164	3.73876e-05
ADRA2B	2.43962	0.145155
ADRB1	2.49229	0.0017919
ADRB2	0.765077	0.00417029
ADRM1	1.2217	4.53e-11
ADSL	-0.0729786	0.804436
ADSS1	1.65344	0.0787823
ADSS2	-1.13391	2.18e-09
ADTRP	-2.04421	0.00114787
AEBP1	0.0679344	0.890011
AEBP2	-0.827982	1.1308e-06
AEN	0.0248192	0.931545
AFAP1	-0.0630624	0.868815
AFAP1-AS1	0.294985	0.65325
AFAP1L1	-0.411811	0.793359
AFAP1L2	1.16517	0.00151599
AFDN	0.706715	0.0181991
AFF1	1.00483	0.00253596
AFF1-AS1	0.836112	0.264393
AFF2	1.11597	0.0180691
AFF3	-1.14343	1.14587e-05
AFF4	-0.0549895	0.821382
AFG1L	-0.229518	0.469496
AFG3L1P	1.36705	2.22e-08
AFG3L2	-0.109004	0.570815
AFMID	1.23653	0.000698625
AFP	2.88612	NA
AFTPH	-0.913206	1.29553e-07
AFTPH-DT	-2.57485	4.93546e-05
AGA	-0.878273	0.000495099
AGA-DT	1.37524	0.107239
AGAP1	0.400462	0.381509
AGAP10P	1.28108	0.138337
AGAP11	-0.649036	NA
AGAP12P	-0.295008	0.81833
AGAP13P	0.23615	0.805892
AGAP14P	0.941662	0.056061
AGAP2	1.5055	1.37e-13
AGAP2-AS1	2.28936	0.0189977
AGAP3	1.39336	7.77552e-07
AGAP4	0.94791	0.0491037
AGAP5	1.16897	0.0861154
AGAP6	0.231808	0.721774
AGAP7P	-0.394099	0.393708
AGAP9	5.54429	3.09e-11
AGBL2	0.693295	NA
AGBL3	-1.54238	0.000139375
AGBL4	-0.0671236	NA
AGBL5	0.0987924	0.695492
AGER	1.36479	NA
AGFG1	-0.0980416	0.681674
AGFG2	0.934813	0.000138971
AGGF1	-0.564595	0.0301657
AGK	-1.15839	1.84567e-06
AGL	-1.91807	1.11e-23
AGMAT	1.04718	0.00165992
AGMO	-2.32389	0.125312
AGO1	-0.134757	0.386039
AGO2	1.31998	5.65e-09
AGO3	-0.511454	0.00526683
AGO4	-0.244492	0.144629
AGPAT1	2.17623	0.0708337
AGPAT2	2.12635	2.65e-15
AGPAT3	1.41658	1.47e-15
AGPAT4	-0.117801	0.512589
AGPAT4-IT1	-0.202901	0.654606
AGPAT5_1	-0.319812	NA
AGPS	-1.41246	8.81e-21
AGR2	-2.44893	0.193056
AGRN	2.43531	6.71e-08
AGRP	1.33001	0.157741
AGT	-2.77195	0.287835
AGTPBP1	-0.875201	2.58436e-05
AGTR1	1.02003	0.558006
AGTRAP	1.91185	1.47e-22
AHCTF1	-0.0666263	0.806599
AHCTF1P1	-0.719431	0.0234306
AHCY	0.432581	0.127033
AHCYL1	-0.603285	0.00118169
AHCYL2	-0.0254236	0.929988
AHDC1	1.35024	1.01e-10
AHI1	-1.3353	1.39e-09
AHI1-DT	0.677532	NA
AHNAK	-0.442186	0.0143704
AHNAK2	-1.12909	0.0116522
AHR	-0.264038	0.438221
AHSA1	-0.0024606	0.994713
AHSA2P	0.780165	0.000116133
AHSG	-0.217868	NA
AHSP	1.50394	0.00821801
AICDA	-0.165621	NA
AIDA	-0.969985	0.00898392
AIF1L	-0.819247	0.58946
AIF1_2	-0.361641	0.755939
AIFM1	-0.137836	0.58894
AIFM2	0.472352	0.238799
AIFM3	1.66364	3.82012e-05
AIG1	-0.754408	0.0338015
AIM2	0.273829	0.551842
AIMP1	-0.924973	7.54146e-07
AIMP2	0.661444	0.0238473
AIP	0.742141	1.15471e-05
AIRE	1.79086	0.0247939
AIRN	3.27227	5.16e-30
AJAP1	-2.78141	0.0165993
AJM1	3.08456	4.32e-24
AJUBA	0.400113	0.692929
AJUBA-DT	-0.0552698	0.966127
AK1	0.0290102	0.951292
AK2	-0.97353	6.86e-10
AK3	-0.84693	0.000238784
AK4	-0.277533	0.787553
AK5	-1.48719	0.000281023
AK7	0.340828	0.791379
AK8	-0.455702	0.729522
AK9	-1.21281	2.96045e-06
AKAIN1	-1.96393	NA
AKAP1	-0.0561375	0.853871
AKAP10	0.195988	0.191454
AKAP11	-2.1888	1.51e-35
AKAP12	-0.0510067	0.95336
AKAP13	0.173945	0.130338
AKAP14	-0.668859	NA
AKAP17BP	-1.98392	0.0910431
AKAP3	-0.767529	0.357406
AKAP5	-1.27511	3.04468e-05
AKAP6	-2.38357	1.42787e-07
AKAP7	0.10474	0.832481
AKAP8	1.05436	5.55447e-05
AKAP8L	1.98706	1.63e-23
AKAP9	-0.333033	0.122312
AKIP1	0.168239	0.72512
AKIRIN1	0.406158	0.0100097
AKIRIN2	1.93867	2.37e-26
AKNA	1.37144	2.25e-22
AKR1A1	-0.293267	0.212135
AKR1B1	-0.335479	0.143342
AKR1C1	0.282722	0.671842
AKR1C2	2.77119	0.00820264
AKR1C3	-2.12842	0.000370178
AKR1C4	-2.73672	0.051251
AKR1C6P	0.264677	0.877503
AKR1C8	-1.82172	0.063106
AKR1E2	0.372607	0.570066
AKR7A2	0.181592	0.539833
AKR7A3	0.995309	0.135195
AKR7L	1.84635	0.18858
AKT1	1.53437	1.9e-15
AKT1S1	3.50194	8.31e-36
AKT2	0.519543	0.00951968
AKT3	1.88186	0.00641303
AKT3_1	1.0566	0.240813
AKTIP	-0.510077	0.0159718
ALAD	0.783936	0.00095802
ALAS1	0.824685	0.000277667
ALAS2	-0.583183	0.367426
ALB	-1.21573	NA
ALCAM	0.535399	0.0303867
ALDH16A1	1.75621	7.88e-09
ALDH18A1	-1.41473	8.84e-11
ALDH1A1	-1.39616	0.00087429
ALDH1A2	-1.12791	NA
ALDH1A3	-1.64537	NA
ALDH1A3-AS1	0.294039	0.83348
ALDH1B1	-1.03804	0.0136869
ALDH1L1	-0.905224	NA
ALDH1L2	-1.08063	0.0272978
ALDH2	0.101678	0.798937
ALDH3A2	-0.486961	0.0472322
ALDH3B1	1.47894	7.96e-12
ALDH4A1	1.62394	4.21504e-06
ALDH5A1	0.559221	0.32727
ALDH6A1	-1.38026	3.96619e-06
ALDH7A1	-2.55007	0.0334626
ALDH8A1	-0.0586862	0.951537
ALDH9A1	-1.99621	1e-18
ALDOA	2.30789	1.92e-09
ALDOB	-0.576616	0.776694
ALDOC	-0.556442	0.302609
ALG1	1.02538	0.000104221
ALG10	-2.80714	9.39e-37
ALG10B	-2.26869	1.22e-12
ALG11	-1.47958	8.21996e-07
ALG12	1.74547	8.23e-14
ALG13	-1.16818	8.4e-10
ALG14	-0.850958	0.095994
ALG14-AS1	-4.29272	0.00100174
ALG1L	1.98318	0.114807
ALG1L2	2.07842	0.0260199
ALG1L9P	0.652646	0.532261
ALG2	-0.344943	0.195563
ALG3	1.58153	3.06789e-07
ALG5	-2.12683	1.22e-19
ALG6	-1.83281	1.77e-15
ALG8	-0.95485	0.0006381
ALG9	-0.60525	0.0194053
ALK	-0.475371	0.206554
ALKAL2	0.547674	0.545963
ALKBH1	0.0863914	0.828017
ALKBH2	-0.498332	0.466871
ALKBH3	-0.223924	0.486634
ALKBH3-AS1	-0.678634	0.397691
ALKBH4	3.51952	5.89e-37
ALKBH5	0.360951	0.110966
ALKBH6	2.03098	8.29e-19
ALKBH7	1.48875	4.19556e-07
ALKBH8	-1.71537	9.78e-12
ALMS1	-0.692962	0.00332431
ALMS1-IT1	-0.921179	0.0623295
ALMS1P1	1.72573	0.195044
ALOX12	1.28061	4.35e-11
ALOX12-AS1	0.465082	0.455426
ALOX12B	1.41369	0.434249
ALOX12P2	0.224097	0.668646
ALOX15	1.46355	0.389767
ALOX15B	4.45749	1.54673e-07
ALOX15P1	0.582631	0.562175
ALOX5	1.29808	0.0311985
ALOX5AP	1.71348	9.79e-08
ALOXE3	0.405793	NA
ALPK1	1.23749	5.09722e-07
ALPK2	-0.585234	0.636264
ALPK3	2.15311	0.000447926
ALPL	2.59633	1.1068e-07
ALS2	-0.562362	0.0122654
ALS2CL	0.90263	0.0485593
ALX3	0.488016	0.222449
ALX4	0.454054	0.61732
ALYREF	0.968002	2.45919e-06
AMACR	2.11514	0.000888283
AMBN	-0.546453	0.847226
AMBP	-0.282245	NA
AMBRA1	0.873	1.58e-08
AMD1	-1.00205	9.42e-15
AMDHD1	0.130595	0.863773
AMDHD2	2.15492	2.2e-14
AMELX	0.366129	0.803957
AMER1	-0.527562	0.02612
AMER2	-2.38556	NA
AMER3	-0.598162	NA
AMFR	1.45383	2.07e-08
AMH	2.41605	0.0176223
AMHR2	0.590191	0.789
AMIGO1	0.0458257	0.903628
AMIGO2	-0.0947967	0.778267
AMIGO3	1.44455	6.34e-08
AMMECR1	-0.331382	0.0929342
AMMECR1L	0.46326	0.00138145
AMN	2.05414	0.00100004
AMN1	-0.390943	0.141887
AMOT	-0.675013	0.058956
AMOTL1	0.45202	0.347851
AMOTL2	-2.17752	NA
AMPD2	1.43308	1.03351e-06
AMPD3	1.7719	4.04e-23
AMPH	1.09432	0.0220898
AMT	1.18281	5.04003e-07
AMY1B	-3.75885	0.00407489
AMY2B	-1.77806	2.3e-15
AMZ1	0.547533	0.118826
AMZ2	-0.327311	0.0544124
AMZ2P1	-1.29245	2.26236e-05
ANAPC1	-0.89321	0.000205685
ANAPC10	-1.33749	3.69e-10
ANAPC11	0.919691	0.000325592
ANAPC13	-1.49927	1.26e-08
ANAPC15	-0.254273	0.535327
ANAPC16	-0.678863	0.00214021
ANAPC1P1	-0.747663	0.237415
ANAPC1P2	1.47327	7.04e-11
ANAPC1P4	-1.17824	7.76167e-05
ANAPC1P6	2.70361	0.0803972
ANAPC2	1.74727	2.24e-12
ANAPC4	-1.15034	8.53e-09
ANAPC5	-0.489315	2.9572e-05
ANAPC7	0.0142757	0.945166
ANG	2.2435	0.0709145
ANGEL1	-0.406827	0.0439008
ANGEL2	-0.940897	1.03048e-07
ANGPT1	-0.685025	0.0420957
ANGPT2	-1.74602	4.96e-11
ANGPT4	2.28125	0.0135842
ANGPTL1	-3.31929	3.72e-27
ANGPTL2	-0.516745	0.208627
ANGPTL3	-4.72234	5.74e-08
ANGPTL4	1.9516	0.0052133
ANGPTL5	1.00482	NA
ANGPTL6	1.25234	0.115602
ANGPTL7	0.889904	0.0534082
ANK1	1.40652	0.00510488
ANK2	-5.64163	1.7035e-05
ANK2-AS1	-0.826136	NA
ANK3	0.0522658	0.878594
ANK3-DT	0.304644	NA
ANKAR	-1.91756	6.81e-15
ANKDD1A	1.82869	8.25e-09
ANKDD1B	0.218241	0.788066
ANKEF1	-1.48519	0.00258854
ANKFY1	0.215436	0.106739
ANKH	1.85443	1.39e-12
ANKHD1	-1.45594	9.51419e-07
ANKHD1-EIF4EBP3	-0.529261	0.540853
ANKIB1	-0.718926	0.00087691
ANKK1	0.474706	0.549487
ANKLE1	2.05622	1.65e-08
ANKLE2	0.714486	1.86332e-05
ANKMY1	0.982387	9.02989e-05
ANKMY2	-1.42021	1.43767e-07
ANKRA2	-1.04131	8.16e-08
ANKRD1	-1.23741	NA
ANKRD10	-1.10355	2.79e-14
ANKRD11	2.68206	2.52e-32
ANKRD12	-0.0477925	0.825238
ANKRD13A	-0.185948	0.384511
ANKRD13B	3.39894	1.08843e-05
ANKRD13C	-0.832836	7.68507e-06
ANKRD13D	2.98207	6.03e-48
ANKRD16	1.67404	0.000359076
ANKRD17	0.347729	0.375346
ANKRD17-DT	-3.00041	0.0367056
ANKRD18A	1.17438	0.113442
ANKRD18B	1.67494	0.298819
ANKRD18CP	-1.52972	0.0655441
ANKRD19P	1.14198	0.0175756
ANKRD2	3.20527	0.0238895
ANKRD20A1	1.45142	0.35933
ANKRD20A11P	-1.2974	0.0968284
ANKRD20A21P	1.80595	0.195928
ANKRD20A2P	3.53953	0.0452031
ANKRD20A3P	1.4881	0.10696
ANKRD20A4-ANKRD20A20P	0.235141	0.831969
ANKRD20A5P	-0.505582	0.284092
ANKRD22	0.864281	0.413596
ANKRD23	1.83231	1.79e-08
ANKRD24	3.46904	3.65375e-07
ANKRD26	-0.992551	0.000142064
ANKRD26P1	1.46112	NA
ANKRD27	0.541247	0.000123884
ANKRD28	-0.707732	0.000787366
ANKRD31	-2.40956	0.00570025
ANKRD33B	1.32728	3.42845e-06
ANKRD34A	1.794	4.03657e-06
ANKRD34B	1.12319	0.164713
ANKRD35	2.90221	0.0535169
ANKRD36	-0.178944	0.469812
ANKRD36B	-0.631367	0.0307086
ANKRD36BP2	1.49326	0.0210529
ANKRD36C	-0.557248	0.00844299
ANKRD37	-0.532065	0.712988
ANKRD39	1.35203	1.9928e-05
ANKRD40	-0.979317	2.2388e-06
ANKRD42	0.0516773	0.878684
ANKRD42-DT	-1.12191	0.00580446
ANKRD44	-0.974515	4.29e-10
ANKRD44-AS1	-1.21402	0.0260572
ANKRD44-DT	0.671231	NA
ANKRD44-IT1	-1.32112	9.04e-10
ANKRD45	-1.67752	0.0444732
ANKRD46	-0.739503	0.00326205
ANKRD49	-2.72664	3.97e-32
ANKRD50	-1.2141	1.40435e-07
ANKRD52	0.945987	1.25448e-07
ANKRD53	2.70517	0.00144024
ANKRD54	1.15168	1.08509e-05
ANKRD55	1.67006	0.004629
ANKRD6	1.34779	7.53309e-06
ANKRD61	0.222745	0.642051
ANKRD62P1-PARP4P3	-1.75992	NA
ANKRD63	2.82467	0.0204372
ANKRD65	-0.632983	0.762222
ANKRD7	-0.683994	NA
ANKRD9	3.53669	3.98e-25
ANKS1A	1.21729	4.02e-13
ANKS1B	-0.633483	0.329003
ANKS3	1.1318	0.000699606
ANKS6	-0.275391	0.293024
ANKUB1	0.268769	NA
ANKZF1	0.306026	0.135897
ANLN	1.12231	0.0216195
ANO10	-0.228655	0.30186
ANO2	0.581835	0.368318
ANO3	-1.03662	NA
ANO4	-0.17234	NA
ANO5	-0.480751	0.349687
ANO6	-0.642985	0.00558779
ANO7	1.41545	0.0494746
ANO7L1	1.20662	0.0254604
ANO8	1.88958	9.31e-08
ANO9	1.60195	2.517e-07
ANOS1	2.38158	0.0755968
ANP32A	-1.2327	4.36e-10
ANP32A-IT1	0.334444	0.261335
ANP32AP1	-2.07401	0.00504324
ANP32B	0.604165	0.100647
ANP32E	-2.02658	2.45e-13
ANPEP	2.33197	1.6e-13
ANTKMT	3.34403	2.51e-16
ANTXR1	-0.056537	0.970783
ANTXR2	0.109492	0.615414
ANTXRLP1	0.946566	0.0246225
ANXA1	-2.19718	1.83e-22
ANXA10	-0.860354	NA
ANXA11	1.11019	3.66e-15
ANXA2	-1.18965	3.73e-10
ANXA2P1	-0.13356	NA
ANXA2P2	-1.0519	0.00274044
ANXA2R	-0.167019	0.581347
ANXA3	1.05528	0.0344802
ANXA4	-0.601792	0.00231811
ANXA5	-1.3987	9.29e-11
ANXA6	-0.0522292	0.855045
ANXA7	-0.780366	0.000253123
ANXA8	-0.17201	NA
ANXA9	-0.382861	0.234656
AOAH	-0.235903	0.15975
AOAH-IT1	-0.103479	0.766091
AOC1	2.57829	0.189582
AOC2	1.70397	4.37638e-06
AOC3	1.16075	0.00844299
AOC4P	0.991596	0.567343
AOPEP	0.208407	0.452013
AOX3P-AOX2P	-0.0176601	NA
AP1AR	-1.19667	7.37e-10
AP1B1	1.11068	1.75e-15
AP1G1	-0.452994	0.115238
AP1G2	0.964931	4.08e-09
AP1G2-AS1	-0.0054897	0.991328
AP1M1	1.07689	1.43e-16
AP1M2	1.2708	0.0162174
AP1S1	0.273824	0.494902
AP1S2	-2.54467	2.05e-43
AP1S3	-0.17608	0.649077
AP2A1	2.20839	5.67e-13
AP2A2	1.4441	9.19745e-07
AP2A2_1	1.17455	0.429482
AP2A2_2	1.54921	0.15037
AP2B1	-0.8773	0.0109916
AP2M1	0.452549	0.265129
AP2S1	1.79205	1.15e-14
AP3B1	-1.40095	2.75e-12
AP3B2	2.15201	0.0383973
AP3D1	1.65942	1.7e-23
AP3M1	-1.37243	6.43e-10
AP3M2	-0.785292	0.0114727
AP3S1	-1.62828	3.08e-14
AP3S2	0.805547	0.132047
AP4B1	-0.684619	0.00267478
AP4B1-AS1	-1.76211	0.000242131
AP4E1	-1.47169	2.45e-12
AP4M1	0.917484	0.00549915
AP4S1	0.44783	0.0617708
AP5B1	2.4391	8.43e-27
AP5M1	-2.28055	1.32e-18
AP5S1	0.484298	0.0517359
AP5Z1	2.46941	2.29e-25
APAF1	-0.119642	0.574523
APBA1	0.929672	0.606825
APBA2	-1.13292	0.11414
APBA2_1	2.18825	NA
APBA3	1.98992	1.14e-13
APBB1	0.0125582	0.965797
APBB1IP	1.31289	9.56e-19
APBB2	-0.312387	0.776573
APBB3	1.24351	4.37e-08
APC	-0.248137	0.145806
APC2	3.16916	1.45e-31
APCDD1	0.505215	0.421853
APCDD1L	1.37383	0.131407
APEH	0.42468	0.0375769
APEX1	-0.827396	0.000207763
APEX2	0.0980529	0.772222
APH1A	-0.265703	0.155252
APH1B	-0.612358	0.00225333
API5	-2.19657	3.24e-19
APIP	-0.992073	0.000735465
APLF	-0.11257	0.801706
APLNR	-0.45962	NA
APLP1	-0.443186	0.713694
APLP2	-0.26792	0.318938
APMAP	-0.26237	0.32752
APOA1	0.903831	0.63206
APOA1-AS	0.403421	0.676362
APOA2	0.580541	0.230214
APOB	2.223	NA
APOBEC2	-0.878564	0.000992449
APOBEC3A	1.42139	0.059557
APOBEC3A_B	2.173	0.00904091
APOBEC3B	0.964346	0.366524
APOBEC3C	-0.119019	0.761596
APOBEC3D	0.0882299	0.747198
APOBEC3F	0.541237	0.0216817
APOBEC3G	0.0900763	0.773941
APOBEC3H	1.31959	0.151232
APOBEC4	-1.94836	0.209308
APOBR	3.19406	1.02e-33
APOD	-2.226	0.287993
APOE	0.0411549	0.976146
APOF	-2.1703	0.254461
APOH	-0.948431	NA
APOL1	1.56601	2.97e-08
APOL2	1.02915	5.98e-12
APOL3	0.0907459	0.715803
APOL4	-0.570819	0.611097
APOL6	-0.74533	0.00044266
APOLD1	1.30271	0.00352269
APOO	-1.14074	0.0129261
APOOL	-0.395589	0.137561
APP	0.460361	0.03185
APPBP2	-1.45947	6.56e-22
APPBP2-DT	0.960836	NA
APPL1	-2.00963	1.86e-39
APPL2	0.15307	0.386492
APRG1	-0.762834	0.00256876
APRT	0.691306	0.00347745
APTR	0.899457	0.000222904
APTX	-0.212091	0.44605
AQP1	1.38962	0.00567741
AQP10	1.34268	0.0082404
AQP11	-1.2458	0.00892779
AQP3	-0.705128	0.0243985
AQP4	-3.07756	0.19531
AQP7	0.815372	NA
AQP9	-0.259296	0.676362
AQR	-1.41372	1.21e-10
AR	-0.495196	0.374249
ARAF	1.36114	9.21e-14
ARAP1	1.97746	1.08e-19
ARAP1-AS2	1.48945	1.4121e-07
ARAP2	-1.75356	8.96e-18
ARAP3	2.07005	1.3e-14
ARC	1.46163	0.464444
ARCN1	-0.723484	0.00240941
AREG	3.3136	0.00201421
AREL1	0.120736	0.542859
ARF1	1.01996	2.03271e-05
ARF3	-0.859462	1.18899e-07
ARF4	-1.3932	9.61935e-07
ARF4-AS1	0.000844104	0.999289
ARF5	0.415159	0.0269041
ARF6	-0.845882	2.99e-08
ARFGAP1	1.77304	8.9e-14
ARFGAP2	0.391521	0.0364045
ARFGAP3	-1.10458	1.23e-08
ARFGEF1	-0.177927	0.251217
ARFGEF1-DT	0.407486	0.753463
ARFGEF2	-0.444259	0.041515
ARFGEF3	-2.71658	0.0652211
ARFIP1	-1.04492	4.19325e-06
ARFIP2	0.334	0.149423
ARFRP1	1.43327	3.59e-08
ARG1	0.711102	0.14263
ARG2	-0.598088	0.25295
ARGFXP2	-0.664781	0.154534
ARGLU1	-0.330254	0.0578098
ARHGAP1	1.18871	1.86e-22
ARHGAP10	-0.667335	0.000360266
ARHGAP11B-DT	1.27612	0.514241
ARHGAP11B_2	-1.01484	0.19737
ARHGAP11B_3	1.53739	NA
ARHGAP12	-2.05091	2.79e-35
ARHGAP15	-1.34877	3.48e-11
ARHGAP15-AS1	-1.17386	2.15918e-06
ARHGAP17	0.313203	0.758719
ARHGAP18	-0.650435	0.0216729
ARHGAP19	-1.63884	1.97e-13
ARHGAP20	-1.67441	0.123297
ARHGAP21	-0.258774	0.298076
ARHGAP22	1.76522	3.52935e-05
ARHGAP23_1	2.40082	0.0489784
ARHGAP24	0.684278	0.0304629
ARHGAP25	1.01891	3.77e-12
ARHGAP26	1.46098	2.34e-14
ARHGAP26-AS1	-0.28691	0.472031
ARHGAP26-IT1	-1.23928	0.00297926
ARHGAP27	0.379471	0.649407
ARHGAP27P1	2.71687	2.04e-25
ARHGAP27P1-BPTFP1-KPNA2P3	0.335249	0.1379
ARHGAP27P2	1.98126	0.00220335
ARHGAP27_1	0.489869	0.321334
ARHGAP27_2	0.717127	NA
ARHGAP29	-0.103133	0.898634
ARHGAP30	0.572602	0.000457877
ARHGAP31	-0.0335022	0.921865
ARHGAP31-AS1	0.977057	0.165632
ARHGAP32	-0.642961	0.00175367
ARHGAP33	2.6011	3.85e-08
ARHGAP35	0.473995	0.00306
ARHGAP39	1.63632	0.0472785
ARHGAP4	2.13489	1.17e-22
ARHGAP42	-0.584264	0.183322
ARHGAP44	-0.0354153	0.962401
ARHGAP45	2.41403	3.79e-33
ARHGAP5	-1.99207	7.57e-15
ARHGAP6	0.515671	0.0883378
ARHGAP9	2.32866	2.2e-33
ARHGDIA	1.88973	1.21e-18
ARHGDIB	0.424772	0.1034
ARHGDIG	-1.04776	NA
ARHGEF1	2.68218	4.72e-30
ARHGEF10L	1.60962	4.62468e-05
ARHGEF10_1	-0.0154801	NA
ARHGEF11	1.36508	2.19e-12
ARHGEF12	0.792206	0.0292782
ARHGEF17	2.25389	0.00144456
ARHGEF18	1.10676	6.63e-08
ARHGEF19	0.97317	0.0021317
ARHGEF2	1.90454	2.3e-37
ARHGEF2-AS1	-1.17306	NA
ARHGEF2-AS2	1.16623	0.0507805
ARHGEF25	-0.183935	0.841297
ARHGEF26-AS1	-0.629951	NA
ARHGEF28	-0.822412	0.147478
ARHGEF3	-0.942389	1.42e-08
ARHGEF33	-1.19636	0.34019
ARHGEF34P_1	-0.55759	NA
ARHGEF35	1.01429	NA
ARHGEF35-AS1_1	0.589391	NA
ARHGEF35_1	-0.821669	NA
ARHGEF37	2.37182	3.90159e-07
ARHGEF38	-0.660568	0.676465
ARHGEF39	-0.178403	0.803516
ARHGEF4	0.894121	NA
ARHGEF40	2.18103	1.54e-16
ARHGEF5	0.0569672	0.982357
ARHGEF5_1	-0.25583	0.852583
ARHGEF6	-1.67487	1.17e-31
ARHGEF7	-0.321688	0.122597
ARHGEF9	-0.731481	5.47055e-05
ARHGEF9-IT1	-1.36705	0.499753
ARID1A	1.43812	5.18e-31
ARID1B	0.812093	3.73967e-06
ARID2	-0.706853	0.00537992
ARID3A	2.65112	1.74e-32
ARID3B	1.59459	6.99e-14
ARID4A	-0.545824	0.00155447
ARID4B	-0.092842	0.628735
ARID5A	1.7927	3.02e-11
ARID5B	-0.794427	1.84742e-05
ARIH1	0.349693	0.114431
ARIH2	-0.558563	2.98041e-06
ARIH2OS	1.46923	0.0061747
ARL1	-2.62232	1.4e-24
ARL10	-0.196181	0.485398
ARL11	1.31615	3.40071e-06
ARL13A	-1.20594	0.162704
ARL13B	-0.101584	0.80572
ARL14EP	-1.85369	2e-17
ARL15	-1.18084	6.94459e-07
ARL16	0.832053	0.000970993
ARL17A	-0.292335	0.664831
ARL17A_1	0.566486	0.634012
ARL17B	-0.181398	0.762578
ARL2	1.23705	0.0215256
ARL2-SNX15	1.4882	0.514474
ARL2BP	-1.11966	2.14652e-06
ARL3	-0.604764	0.0379566
ARL4A	-0.544326	0.227548
ARL4C	-0.413864	0.051423
ARL4D	-0.512725	0.40972
ARL5A	-2.43954	1.25e-55
ARL5B	-1.21174	5.0168e-05
ARL5C	1.23323	NA
ARL6	-2.98682	3.6e-12
ARL6IP1	-0.863018	0.0230773
ARL6IP4	1.91186	6.91e-18
ARL6IP5	-1.21562	1.31517e-06
ARL6IP6	-0.307346	0.212778
ARL8A	1.38957	1.4e-09
ARL8B	-0.594496	6.59746e-07
ARL9	1.07056	0.490508
ARMC1	-1.96498	1.44e-20
ARMC10	-1.07648	0.000208309
ARMC10_1	-0.614664	0.45562
ARMC12	2.85394	3.88436e-07
ARMC2	-0.0389736	0.911864
ARMC2-AS1	-0.0214533	0.98889
ARMC3	-1.06144	0.0158066
ARMC5	1.95545	8.8e-12
ARMC6	1.10464	8.55853e-06
ARMC7	1.73007	6.38e-11
ARMC8	-0.769302	0.00158399
ARMC9	-1.24818	0.212633
ARMCX1	-1.74527	0.0246375
ARMCX2	-0.474911	0.459078
ARMCX3	-0.566246	0.00460642
ARMCX4	0.108614	0.767087
ARMCX5	-2.58101	6.04e-20
ARMCX5-GPRASP2	-0.496835	0.375113
ARMCX6	-0.592184	0.0195733
ARMH1	2.69171	3e-17
ARMH2	-2.21925	7.14628e-06
ARMH3	-0.205178	0.150042
ARMH4	-2.80633	0.0950818
ARMT1	-2.33559	1.31e-16
ARNT	-0.337947	0.166285
ARNT2	-2.8294	0.125104
ARNTL	0.377507	0.172214
ARNTL2	0.0434003	0.949416
ARPC1A	0.106188	0.669092
ARPC1B	2.28622	9.22e-45
ARPC2	-0.206762	0.171368
ARPC3	-0.16756	0.623494
ARPC4	0.056403	0.80672
ARPC4-TTLL3	-2.0249	0.00664568
ARPC5	-1.51305	3.7e-13
ARPC5L	-0.0946311	0.67498
ARPIN	-0.234151	0.597559
ARPP19	-2.04075	1.95e-22
ARPP21	-3.58479	0.00287474
ARR3	-0.326182	0.736208
ARRB1	0.310384	0.0341814
ARRB2	1.94099	1.08e-23
ARRDC1	2.83602	7.46e-33
ARRDC1-AS1	1.27415	1.60672e-06
ARRDC2	2.47928	4.53e-26
ARRDC3	-2.24552	3.78e-37
ARRDC3-AS1	-0.0333308	0.925325
ARRDC4	0.415323	0.201114
ARRDC5	1.44223	1.07455e-05
ARSA	2.21695	1.65e-23
ARSB	0.202363	0.444976
ARSD	0.648439	0.0490531
ARSG	0.828598	2.49907e-06
ARSJ	-1.29146	0.474843
ARSK	-0.916488	0.0238486
ART1	1.24759	0.395184
ART3	-0.309234	0.862452
ART4	-0.618036	0.333737
ARTN	1.97912	0.18858
ARV1	-1.07553	0.00412709
ARVCF	1.45286	2.07e-10
AS-PTPRE	0.0151504	0.973165
AS3MT	4.64155	0.0025209
ASAH1	-0.69523	0.00392675
ASAH1-AS1	0.00890537	0.995033
ASAH2	-1.71054	0.169435
ASAH2B	-2.66031	0.000572406
ASAP1	0.989406	0.00033784
ASAP1-IT1	0.110253	0.816299
ASAP1-IT2	-0.0298989	0.94949
ASAP2	0.413981	0.143418
ASB1	1.03572	1.79e-08
ASB13	0.68605	0.0518427
ASB14	-1.98927	2.61e-12
ASB15	-0.59992	0.744112
ASB16	2.93413	2.02e-12
ASB16-AS1	1.72136	0.000122693
ASB3	-0.0802129	0.876724
ASB6	1.15186	8.82e-09
ASB7	-1.08837	2.93e-09
ASB8	-0.122094	0.56753
ASB9	-0.159441	0.916204
ASB9P1	1.23369	0.250592
ASCC1	-0.254815	0.118766
ASCC2	0.945181	0.0203153
ASCC3	-1.21794	2.91e-14
ASCL2	2.98775	7.86e-08
ASCL5	1.70065	0.252166
ASF1A	-3.01034	4.61e-22
ASGR1	2.42047	2.82e-09
ASGR2	2.18323	1.45e-09
ASH1L	-0.137451	0.517908
ASH1L-AS1	0.995167	0.0306242
ASH2L	0.593516	0.0968284
ASIC1	0.297529	0.795169
ASIC3	1.177	0.0245036
ASIC4	-0.153152	0.931462
ASIC4-AS1	-1.11047	NA
ASL	1.75603	3.13e-22
ASMTL-AS1_1	1.64402	0.156025
ASMTL_1	0.523171	0.653546
ASNS	0.910207	0.151167
ASNSD1	-2.08883	9.25e-14
ASPA	-0.038159	0.987918
ASPDH	0.99986	0.108352
ASPH	1.30435	1.03448e-05
ASPHD1	0.551964	0.474843
ASPHD2	1.19933	0.00674003
ASPM	-0.0341079	0.948944
ASPN	-2.10131	0.00276673
ASPRV1	1.03406	0.0004373
ASPSCR1	1.66656	1.55408e-06
ASRGL1	0.0868439	0.85168
ASS1	-3.40155	0.00815332
ASTE1	-1.5279	2.04e-12
ASTL	0.775367	0.0971063
ASTN1	-1.57433	NA
ASTN2	-0.0752515	0.881677
ASTN2-AS1	0.110266	0.946249
ASXL1	0.842439	1.4e-09
ASXL2	-0.414396	0.102757
ASXL3	0.529758	0.589417
ATAD1	-2.66935	3.04e-44
ATAD2	0.050283	0.898264
ATAD2B	0.32613	0.046773
ATAD3A	1.88627	5.16e-09
ATAD3B	1.81617	3.27e-11
ATAD3C	2.1202	0.0400747
ATAD5	-0.597943	0.100404
ATCAY	-0.577925	0.767572
ATE1	-0.841647	1.56628e-06
ATE1-AS1	1.16179	0.461219
ATF1	-0.739794	2.58012e-06
ATF2	-0.617585	0.0365484
ATF3	-0.0198298	0.98003
ATF4	0.628522	0.00216477
ATF5	1.67997	1.38e-11
ATF6	-0.874439	7.67951e-05
ATF6B_1	1.42377	0.0980075
ATF6B_2	-2.18584	0.0110599
ATF6B_3	-1.61649	0.180189
ATF7	-0.581281	0.012351
ATF7-NPFF	-0.410212	NA
ATF7IP	-0.80407	2.97e-08
ATF7IP2	-1.42866	4.38481e-07
ATG10	-0.320101	0.288222
ATG101	0.454764	0.0615103
ATG12	-1.56984	2.41e-20
ATG13	0.136644	0.475701
ATG14	0.586559	0.0013366
ATG16L1_1	-4.02617	0.000544337
ATG16L2	2.84727	1.83e-28
ATG2A	2.89498	5.73e-08
ATG2B	-0.952576	2.07994e-07
ATG3	-0.813805	0.00492242
ATG4A	-1.50257	2.00002e-07
ATG4B	0.999046	2.21e-08
ATG4C	-1.96071	5.06e-15
ATG4D	2.18395	6.05e-18
ATG5	-1.42276	1.47e-14
ATG7	0.337717	0.0191012
ATG9A	1.41435	3.65e-09
ATG9B	-0.151401	0.861346
ATIC	-0.94346	3.82095e-05
ATL1	-1.26293	0.000113863
ATL2	-1.1338	6.81e-09
ATL3	-1.81984	6.26e-20
ATM	-2.25718	1.52e-47
ATMIN	-0.791257	2.82622e-05
ATN1	1.76462	3.94e-10
ATOH8	1.08463	0.0818946
ATOX1	1.20779	1.92837e-05
ATOX1-AS1	-1.07993	0.00215583
ATP10A	0.973057	5.89621e-05
ATP10B	-3.75165	0.00523726
ATP10D	-1.19505	4.01e-08
ATP11A	1.29452	6.91e-18
ATP11A-AS1	2.09017	2.12e-16
ATP11AUN	0.477466	NA
ATP11B	-0.875125	2.30908e-06
ATP11B-DT	0.12117	0.928022
ATP11C	-0.220688	0.302282
ATP13A1	1.96258	5.23e-17
ATP13A2	1.42322	3.62e-11
ATP13A3	-0.78678	2.43572e-05
ATP13A3-DT	1.80408	0.0745506
ATP13A4	-0.691405	0.086792
ATP13A5	1.05395	NA
ATP13A5-AS1	-1.59167	NA
ATP1A1	-0.690302	3.0654e-05
ATP1A1-AS1	1.26112	0.165422
ATP1A2	-2.61869	0.104657
ATP1A3	0.733516	0.140446
ATP1A4	0.460552	0.787655
ATP1B1	-1.4805	0.00430793
ATP1B2	3.18314	3.7135e-07
ATP1B3	-1.08272	4.00621e-06
ATP23	0.0900725	0.885399
ATP23_1	-0.447756	0.284306
ATP2A1	1.48255	0.000572939
ATP2A2	0.153297	0.521343
ATP2A3	1.78962	1.67e-31
ATP2B1	-1.05758	4.37087e-07
ATP2B1-AS1	2.39793	9.41e-13
ATP2B2	-1.12582	0.406093
ATP2B3	-0.841438	0.599859
ATP2B4	-0.662671	0.000830977
ATP2C1	-0.980492	6.3e-16
ATP2C2	1.27388	0.0154237
ATP2C2-AS1	2.27029	0.0121291
ATP4A	1.98291	0.400075
ATP4B	-0.991496	NA
ATP5F1A	-1.0391	1.23185e-07
ATP5F1B	-0.604313	0.0445995
ATP5F1C	-1.23707	0.000604456
ATP5F1D	2.44399	1.55e-16
ATP5F1E	-0.104151	0.794365
ATP5MC1	-0.66126	0.0701046
ATP5MC2	-0.0599425	0.843322
ATP5MC3	-1.30238	1.65762e-05
ATP5ME	1.57411	2.15345e-07
ATP5MF	0.396071	0.337456
ATP5MG	1.47907	7.72378e-06
ATP5MGL	0.409803	0.634164
ATP5MJ	0.124568	0.681379
ATP5MK	-2.20936	5.67e-11
ATP5PB	-1.19747	5.79737e-05
ATP5PD	-0.613908	0.0432946
ATP5PF	0.0579675	0.90855
ATP5PO	-0.694194	0.02576
ATP6AP1	0.724373	0.00206754
ATP6AP1L	-0.757253	0.180726
ATP6AP2	-1.41592	1.61e-11
ATP6V0A1	-0.137864	0.519698
ATP6V0A2	-0.481719	0.00236796
ATP6V0B	0.923882	9.94145e-06
ATP6V0C	2.66732	1.71951e-07
ATP6V0D1	1.58304	3.37e-12
ATP6V0D1-DT	1.29562	0.000326067
ATP6V0E1	-0.366783	0.20274
ATP6V0E2	-0.0764599	0.811125
ATP6V0E2-AS1	-0.594452	0.389767
ATP6V1A	-1.40623	6.17e-09
ATP6V1B1	0.966855	0.519322
ATP6V1B2	-0.24387	0.318928
ATP6V1C1	-1.09963	1.33353e-05
ATP6V1C2	0.15029	0.799061
ATP6V1D	-0.746287	0.0108427
ATP6V1E1	-0.0461062	0.863253
ATP6V1E2	-0.892437	0.017311
ATP6V1F	-0.922733	0.00373723
ATP6V1FNB	1.67265	0.000377453
ATP6V1G1	0.239478	0.266995
ATP6V1G2-DDX39B_2	-0.399138	NA
ATP6V1G2_1	-2.17567	NA
ATP6V1G2_3	0.56493	NA
ATP6V1H	-0.247711	0.172113
ATP7A	-0.601465	0.102887
ATP7B	0.856462	0.00790278
ATP8A1	-1.70018	5.12e-29
ATP8A2	-1.93701	0.00846883
ATP8B1	0.00443005	0.992202
ATP8B2	0.322119	0.106043
ATP8B3	2.48042	2.45e-10
ATP8B4	-1.42565	7.73e-10
ATP9A	-0.410091	0.270688
ATP9B	-0.333725	0.0370089
ATPAF1	-0.702222	0.000970744
ATPAF2	0.198711	0.369477
ATPSCKMT	-1.19311	3.31462e-06
ATR	-1.41796	9.63e-15
ATRAID	-0.0633418	0.798143
ATRIP	0.555727	0.516039
ATRIP-TREX1	-0.580837	0.778267
ATRN	-0.207552	0.484861
ATRNL1	-4.54094	0.00109798
ATRX	-1.44917	2.02e-15
ATXN1	0.150078	0.266178
ATXN1-AS1	0.786269	0.0448827
ATXN10	-0.816928	2.53338e-06
ATXN1L	-0.146156	0.61538
ATXN2	1.58596	2.43e-11
ATXN2-AS	1.19882	0.395343
ATXN2L	1.41832	2.11e-16
ATXN3	-0.869605	6.26e-10
ATXN7	0.453622	0.00826925
ATXN7L1	-0.136892	0.539892
ATXN7L2	0.221625	0.338324
ATXN7L3	0.389899	0.0162772
ATXN7L3-AS1	2.25401	4.48e-09
ATXN7L3B	-1.58143	1.35e-12
AUH	-0.176351	0.291059
AUNIP	-0.0162174	0.987062
AUP1	0.637975	3.85069e-05
AURKA	1.05273	0.0245664
AURKAIP1	2.20198	9.32e-31
AURKAP1	0.054813	0.904877
AURKB	2.55482	0.000268674
AURKC	0.743908	0.265086
AUTS2	0.236312	0.449727
AVEN	-0.475523	0.049753
AVIL	1.35531	0.000156183
AVL9	-0.307115	0.0101588
AVPI1	-0.301242	0.555693
AVPR1A	-1.34811	0.000304
AVPR1B	-0.48885	NA
AVPR2	1.62481	0.000221912
AWAT1	0.484571	0.806016
AXDND1	-0.372238	0.82606
AXIN1	1.38033	6.06e-19
AXIN2	-0.07852	0.867623
AXL	-0.23628	0.819721
AZI2	-1.75336	6.79e-14
AZIN1	-1.69593	6.12e-20
AZIN2	0.46392	0.160878
B2M	-2.50902	2.33e-13
B2M_1	-2.90372	0.000789262
B3GALNT1	-0.789375	0.195526
B3GALNT2	0.101889	NA
B3GALNT2_1	-0.855436	0.575172
B3GALT1	-0.981744	0.51419
B3GALT2	-1.20652	0.00657265
B3GALT6	1.7361	1.75e-08
B3GALT9	-1.40936	0.00231088
B3GAT1	0.758021	0.033219
B3GAT1-DT	0.920194	0.311116
B3GAT2	-3.24787	1.79588e-07
B3GAT3	1.34383	8.87e-08
B3GLCT	-1.34809	5.62e-09
B3GNT2	0.639505	0.00776177
B3GNT4	1.07952	0.0100017
B3GNT5	0.602442	0.0803972
B3GNT7	0.191997	0.774211
B3GNT8	2.65415	1.94e-19
B3GNT9	2.25741	1.54673e-07
B3GNTL1	1.55038	0.00225181
B3GNTL1_1	2.24728	0.0014555
B4GALNT1	-1.58434	NA
B4GALNT3	1.86564	0.00404505
B4GALNT4	2.06815	0.0194206
B4GALT1	-0.0847774	0.722421
B4GALT1-AS1	-0.66354	0.455481
B4GALT2	0.98968	0.044067
B4GALT3	1.01324	0.00121759
B4GALT4	-0.618593	0.0374691
B4GALT4-AS1	-1.72196	0.0681913
B4GALT5	1.25664	3.35e-09
B4GALT6	-1.33008	5.66482e-05
B4GALT7	1.48412	5.78e-09
B4GAT1	-0.475499	0.406932
B9D1	0.820452	0.236636
B9D2	1.02107	7.47894e-05
BAALC	-0.0611566	0.97363
BABAM1	0.752763	0.0180135
BABAM2	-0.412578	0.055095
BABAM2-AS1	-0.523079	0.426736
BACE1	0.0238639	0.945622
BACE1-AS	-0.626158	0.393708
BACE2	0.356691	0.329749
BACH1	-0.671845	0.00664944
BACH1-IT2	-0.77117	0.0971063
BACH1-IT3	1.13252	0.422885
BACH2	-0.337553	0.320303
BAD	1.40465	1.55148e-05
BAG1	2.30691	5.55e-15
BAG2	-1.159	0.000275253
BAG3	1.3058	1.59258e-05
BAG4	-1.33431	6.47e-09
BAG5	-1.37664	5.13e-24
BAG6	0.0290305	0.977507
BAG6_1	-0.40171	0.809627
BAG6_2	1.21246	0.235157
BAG6_4	-0.928885	0.0551797
BAG6_5	-0.954284	0.179726
BAG6_6	-0.0559639	0.973383
BAGE2	3.4833	1.63072e-07
BAHCC1	2.73636	1.81e-16
BAHD1	0.897296	2.22578e-05
BAIAP2	1.81675	3.36e-10
BAIAP2-DT	0.357851	0.281787
BAIAP2L1	0.979902	0.00373686
BAIAP2L2	2.42417	6.09528e-05
BAIAP3	2.37739	2.9e-11
BAK1	0.546027	0.00651993
BAMBI	-0.502531	0.624005
BANF1	-1.08098	3.66675e-07
BANK1	-2.17772	3.81e-40
BANP	1.76914	4.79e-22
BAP1	0.643349	0.00359603
BARD1	-0.398491	0.178735
BARHL1	3.4796	0.000285474
BASP1	3.32574	8.95e-19
BASP1-AS1	3.82655	6.81847e-06
BATF	2.22297	6.91e-08
BATF2	3.54812	4.74e-10
BATF3	-0.231706	0.781198
BAX	1.84968	2.66e-19
BAZ1A	-0.527949	0.0615103
BAZ1A-AS1	3.02986	1.18e-19
BAZ1B	0.32629	0.026043
BAZ2A	0.917617	6.32541e-06
BAZ2B	-0.797139	5.06126e-05
BAZ2B-AS1	0.987899	0.00119347
BBC3	2.75579	3.39e-21
BBIP1	-1.65099	1.23e-12
BBLN	1.67381	7.39e-11
BBOF1	0.583378	0.245555
BBS1	0.820602	0.000408757
BBS10	-1.60919	1.24397e-05
BBS12	-1.41262	0.0116853
BBS2	-1.07586	1.63e-10
BBS4	-0.75682	0.00345474
BBS5	0.343966	0.618167
BBS7	-1.37512	2.08e-10
BBS9	-1.3871	1.8e-12
BBX	-1.0437	1.21e-09
BCAM	1.12033	0.0419839
BCAN	-0.30341	0.877044
BCAN-AS1	-0.365755	0.799173
BCAP31	-0.328349	0.0551856
BCAR3	0.732216	0.171565
BCAR3-AS1	-0.176329	0.920444
BCAR4	-0.185222	NA
BCAS1	-2.32287	0.0777731
BCAS2	-1.82565	1.05e-13
BCAS3	0.380387	0.0816532
BCAS4	0.421225	0.142851
BCAT1	-1.70586	9.07e-08
BCAT2	0.608892	0.0673865
BCCIP	-1.57813	3.97e-11
BCDIN3D	-0.327159	0.48245
BCDIN3D-AS1	-0.996257	0.299072
BCKDHA	1.56839	2.05e-11
BCKDHB	-1.90181	4.21e-11
BCKDK	1.95584	4.19e-35
BCL10	-2.4969	1.02e-28
BCL10-AS1	1.35536	0.485455
BCL11A	-0.818457	0.000108444
BCL11B	0.355146	0.0790478
BCL2	-0.691561	0.00206295
BCL2A1	-1.61673	8.5948e-06
BCL2L1	1.70736	7.20425e-06
BCL2L1-AS1	0.591745	0.27106
BCL2L11	-0.0357459	0.894225
BCL2L12	0.978841	0.000118289
BCL2L13	-0.0541477	0.903692
BCL2L15	0.113229	0.860717
BCL2L2	-0.213184	0.507573
BCL2L2-PABPN1	-0.580953	NA
BCL3	3.35701	4.3e-23
BCL6	2.37439	1.17e-14
BCL6B	0.580043	0.789
BCL7A	0.0294743	0.955307
BCL7B	0.691236	5.671e-05
BCL7C	0.627677	0.0157586
BCL9	-0.319336	0.222871
BCL9L	1.98256	6.33e-20
BCLAF1	-2.65808	9.54e-30
BCLAF3	-0.697571	0.000861904
BCO2	0.0737874	0.939342
BCOR	0.569354	0.000633448
BCORL1	1.91167	7.06e-25
BCORP1	-0.760546	0.610684
BCR	1.36516	3.51e-15
BCRP3	0.19154	NA
BCS1L	-0.464686	0.107859
BDH1	1.45884	0.0376194
BDH2	-1.63932	4.26406e-06
BDNF	-1.55969	0.214241
BDNF-AS	0.404392	0.750892
BDP1	1.87234	NA
BDP1_1	0.283669	0.770914
BDP1_2	1.56948	0.000195482
BEAN1	2.12141	1.01e-08
BEAN1-AS1	1.77865	0.138908
BECN1	0.282278	0.135273
BEGAIN	0.909194	0.0942088
BEND2	-1.14072	0.00154081
BEND3	0.568218	0.262457
BEND3P3	0.341623	0.355941
BEND4	-1.56559	0.000217529
BEND5	-0.95158	0.0487062
BEND6	-1.73276	0.358786
BEND7	1.03521	0.219753
BEST1	-0.114884	0.773637
BEST2	0.995498	0.472981
BEST3	0.758433	0.23619
BEST4	1.64628	0.0788498
BET1	-1.52558	1.75e-11
BET1-AS1	-1.65236	0.235066
BET1L	0.442148	0.0159842
BEX1	-0.524677	0.781608
BEX2	-1.5422	1.15198e-05
BEX3	0.971306	0.000420399
BEX4	-1.63973	2.18e-08
BEX5	-1.00368	0.407609
BFAR	-0.566558	NA
BFSP1	1.22686	0.114689
BFSP2	0.934368	0.417766
BFSP2-AS1	0.631876	0.592199
BHLHA15	0.760218	0.0807561
BHLHB9	2.6151	0.143883
BHLHE40	0.595078	0.0113039
BHLHE40-AS1	-0.745275	0.459701
BHLHE41	0.13931	0.834329
BHMT	-0.633701	0.777002
BICC1	-1.50217	0.372613
BICD1	-0.492284	0.016859
BICD2	1.409	6.13e-22
BICDL1	1.76361	8.61e-11
BICDL2	3.4122	0.00246183
BICRA	3.03592	2.68e-52
BICRAL	-0.126018	0.63037
BID	1.92091	1.17e-14
BIK	1.81563	0.000750028
BIN1	0.910142	4.21504e-06
BIN2	0.237197	0.210768
BIN3	2.08423	3.95e-12
BIN3-IT1	1.35729	0.00972257
BIRC2	-1.78524	4.8e-08
BIRC3	-2.5264	7.99e-33
BIRC5	1.44359	0.00722357
BIRC6	-0.948341	1.07916e-06
BIRC6-AS2	-1.12241	0.0778236
BIRC7	1.95938	0.181671
BISPR	1.55235	7.41899e-05
BIVM	-1.47913	9.86161e-05
BLACAT1	1.7041	0.1443
BLCAP	-0.142078	0.190679
BLK	-1.32194	5.17325e-05
BLK_1	-0.440425	0.45461
BLM	-0.945648	0.000192219
BLMH	-0.716546	0.000423638
BLNK	-1.78803	6.81069e-05
BLOC1S1	1.2724	0.00104839
BLOC1S1-RDH5	-0.984769	0.688549
BLOC1S2	-0.873062	8.40484e-05
BLOC1S3	2.35285	1.27e-21
BLOC1S4	1.48183	2.29214e-06
BLOC1S6	-1.3916	2.95e-11
BLVRA	1.0004	0.00140075
BLVRB	1.15062	0.00479838
BLZF1	-1.91472	5.5e-20
BMF	0.22182	0.457731
BMI1	0.846122	0.0147974
BMP1	1.58232	1.72073e-05
BMP10	-1.29449	NA
BMP2	5.33007	1.6359e-06
BMP2K	0.0342137	0.935861
BMP3	-1.79703	0.390879
BMP4	-0.397662	NA
BMP6	0.615435	0.0590242
BMP7	0.241304	NA
BMP8A	0.625573	0.124531
BMP8B	0.299874	0.497451
BMP8B-AS1	-0.99095	0.542414
BMPER	-1.95411	0.307495
BMPR1A	-0.598166	0.135182
BMPR1B	-1.85467	0.326207
BMPR2	-0.727228	1.14137e-06
BMS1	-0.594445	0.000597843
BMS1P1	0.180808	0.680342
BMS1P14	2.41821	0.0800364
BMS1P2	-0.303759	0.63717
BMS1P2-AGAP9	0.874067	0.494401
BMS1P20	-0.998368	0.000334024
BMS1P23	-1.23643	NA
BMS1P4	1.99387	0.146258
BMS1P4-AGAP5	0.718582	0.235651
BMT2	-1.51538	9.46e-12
BMX	1.9398	0.0669437
BNC2	-1.4325	0.00183432
BNC2-AS1	3.74816	0.0349866
BNIP1	-0.447985	0.226341
BNIP2	-1.34291	9.45e-18
BNIP3	-1.13117	4.36386e-06
BNIP3L	-0.474372	0.307503
BNIPL	0.636737	0.376619
BOC	-0.12968	0.920664
BOD1	-0.930984	0.00018166
BOD1L1	0.731801	3.46326e-07
BOK	0.99803	0.0487875
BOLA1	1.46871	0.0018969
BOLA2-SMG1P6	-2.09419	0.0484811
BOLA3	0.830093	0.106572
BOLA3-DT	-0.255844	0.568473
BOLL	-0.434141	0.832638
BOP1	1.14723	1.68e-08
BORA	-1.66182	2.16312e-05
BORCS6	1.2498	1.1474e-07
BORCS7	-1.87663	8.22e-12
BORCS8	1.59195	2.98227e-06
BPGM	-0.365701	0.570768
BPHL	-0.930309	0.0383061
BPI	3.73461	2.20491e-06
BPIFB3	2.6849	NA
BPNT1	-0.567123	0.0928876
BPNT2	-1.56811	6.52e-20
BPTF	0.932817	0.00306431
BRAF	-0.589055	0.0209704
BRAP	0.186218	0.543226
BRAT1	2.56775	1.28e-16
BRCA1	0.16678	0.737068
BRCA2	-0.555065	0.187194
BRCC3	-0.912956	1.57719e-05
BRD1	1.66796	7.83e-08
BRD2	0.589085	0.481233
BRD2_2	0.620555	0.548594
BRD2_3	0.54473	0.641704
BRD2_5	-1.05968	0.302795
BRD3	1.49033	5.7e-33
BRD3OS	0.130544	0.726791
BRD4	1.79002	8.62e-12
BRD7	-0.268166	0.0685575
BRD7P3	-0.428921	0.232247
BRD8	0.218589	0.306285
BRD9	1.16697	9.38642e-07
BRF1	2.0826	1.42e-16
BRF2	0.815702	0.0726509
BRI3	1.75335	3.48e-15
BRI3BP	0.0376335	0.917526
BRICD5	1.74825	9.31197e-07
BRINP1	-0.979004	NA
BRINP2	-0.803462	NA
BRINP3	-0.358729	NA
BRIP1	-0.504196	0.266995
BRIX1	-0.749105	0.382559
BRK1	0.514645	0.0354996
BRMS1	1.65735	1.58e-19
BRMS1L	-0.99346	0.00113324
BROX	-1.29205	2.32984e-06
BRPF1	1.06637	4.56e-08
BRPF3	1.44174	8e-20
BRPF3-AS1	1.11307	0.0793854
BRSK1	0.34176	0.429563
BRSK2	1.6384	0.000740454
BRWD1	-1.28532	9.46e-18
BRWD1-AS1	-1.97732	0.412022
BRWD1-AS2	0.23404	0.808706
BRWD3	-0.921444	1.29553e-07
BSCL2	2.68694	0.00422746
BSDC1	0.643521	0.000540167
BSG	0.831614	0.0286748
BSG-AS1	2.43887	0.0239885
BSN	0.80027	0.224948
BSND	3.94298	0.000230781
BSPRY	2.43463	0.00313172
BST1	-0.213005	0.546083
BST2	0.15087	0.647203
BTAF1	-0.650263	0.00143737
BTBD1	-0.970057	9.2e-08
BTBD10	-1.19424	3.43e-08
BTBD11	0.982184	0.00139791
BTBD17	0.120391	NA
BTBD18	0.249815	0.527792
BTBD19	2.04684	1.63e-11
BTBD2	1.82569	3.93e-26
BTBD3	-0.912066	0.0136987
BTBD6	1.17632	1.4e-09
BTBD7	1.63033	0.0668351
BTBD8	-1.90789	2.36e-13
BTBD9	0.1242	0.610388
BTBD9-AS1	0.0375494	0.953744
BTD	4.00938	5.06e-40
BTF3	-0.607717	0.260927
BTF3L4	-2.38919	8.24e-23
BTG1	-1.19805	4.03e-08
BTG1-DT	-1.29461	0.0779215
BTG2	-0.236537	0.35515
BTG2-DT	1.11878	0.232179
BTG3	-1.83951	2.50066e-06
BTK	-1.02155	9.22654e-07
BTLA	-2.30944	2.19e-08
BTN1A1	2.61417	0.00582507
BTN2A1	0.712486	4.11692e-07
BTN2A2	-0.165845	0.405507
BTN2A3P	-0.104209	0.886423
BTN3A1	0.273914	0.0405988
BTN3A2	-0.891015	8.5061e-06
BTN3A3	-0.633963	0.021383
BTNL3	0.197909	0.902736
BTNL8	0.791799	0.185263
BTNL9	-1.00879	0.207126
BTRC	-0.616928	0.0240722
BUB1	-0.178113	0.773027
BUB1B	-0.351087	0.49212
BUB3	-1.2704	2.29e-18
BUD13	0.677416	0.0217744
BUD23	0.524405	0.0364133
BUD31	-0.23018	0.485398
BYSL	0.511153	0.0678595
BZW1	-2.61332	2.16e-32
BZW1-AS1	0.555923	0.786245
BZW2	-0.388854	0.212894
C10orf105	2.83793	2.37e-19
C10orf143	0.0378361	0.943227
C10orf67	0.635532	NA
C10orf88	-0.567505	0.0652821
C10orf88B	-0.774656	0.265455
C10orf90	-1.37537	NA
C10orf95	3.33823	1.00256e-05
C10orf95-AS1	-0.556795	0.162686
C11orf1	0.130994	0.874513
C11orf16	1.45053	0.439605
C11orf21	0.537479	0.00851333
C11orf24	1.04414	0.000336674
C11orf42	0.476299	0.310964
C11orf49	1.09745	1.83413e-06
C11orf53	-1.28937	NA
C11orf54	-0.418941	0.0205148
C11orf58	-0.815609	1.36276e-06
C11orf65	-2.69995	2.26e-18
C11orf68	1.07332	2.07607e-07
C11orf71	0.356175	0.255378
C11orf80	0.625395	0.0204372
C11orf87	-1.15931	NA
C11orf91	1.7444	0.224948
C11orf94	2.00081	0.0681557
C11orf96	1.37291	0.494521
C11orf98	2.16693	0.084527
C12orf29	-0.599574	0.102357
C12orf4	-1.26887	1.28e-08
C12orf40	-1.7564	0.0519935
C12orf42	-0.788782	0.0263856
C12orf43	0.239708	0.405479
C12orf56	1.41549	NA
C12orf57	-0.914559	4.01449e-05
C12orf60	-0.159422	0.714482
C12orf71	0.498939	0.720185
C12orf73	-0.296852	0.459097
C12orf75	-0.324962	0.257996
C12orf75-AS1	-1.99373	0.209194
C12orf76	-0.394718	0.0850497
C13orf46	3.77486	0.00106343
C13orf46_1	2.47851	0.00667136
C14orf119	-1.671	1.31e-09
C14orf132	-0.619335	0.451724
C14orf178	-0.699372	0.163345
C14orf28	-1.37427	0.000195637
C14orf93	0.814331	0.00013769
C15orf39	1.65137	3.09e-10
C15orf40	0.763139	0.00153074
C15orf48	-1.23925	0.468862
C15orf61	1.71462	8.23473e-06
C15orf62	1.57289	3.56978e-05
C15orf65	0.978119	NA
C16orf46	1.47687	0.254286
C16orf54	0.646179	0.00166686
C16orf72	-0.205213	0.351386
C16orf74	0.626836	0.190737
C16orf86	1.16767	0.0512718
C16orf87	-1.5415	2.35e-13
C16orf89	0.00971139	0.995614
C16orf90	1.35729	0.289734
C16orf91	-0.144479	0.67498
C16orf95	0.415848	0.594361
C16orf95-DT	1.07228	0.44986
C16orf96	1.29256	0.187478
C17orf100	0.349714	0.678031
C17orf107	2.07215	0.00428707
C17orf113	0.657902	0.305766
C17orf50	0.79028	0.61109
C17orf58	-0.258951	0.692984
C17orf64	-0.596187	NA
C17orf67	1.6498	1.57e-08
C17orf75	-0.373734	0.23319
C17orf80	-1.10906	0.000209934
C17orf99	1.28605	0.140114
C18orf21	-0.672285	0.0291503
C18orf25	-0.049916	0.805663
C18orf32	1.78976	1.56e-11
C18orf54	-1.15226	0.000301302
C19orf12	0.0923692	0.692274
C19orf18	-0.413988	0.757579
C19orf25	2.16109	1.98e-14
C19orf38	1.90931	4.85e-11
C19orf44	0.881056	0.169623
C19orf47	1.005	0.000130041
C19orf48	0.645462	0.0726817
C19orf53	3.3114	1.53e-11
C19orf54	1.70171	2.04e-08
C19orf67	0.544816	NA
C19orf71	1.18225	1.07491e-05
C19orf73	1.31457	0.40171
C19orf84	0.38363	0.596234
C1D	-2.43139	2.54e-22
C1GALT1	-1.38029	1.2e-14
C1QA	1.34794	0.000326067
C1QB	3.54894	6e-08
C1QBP	0.450432	0.0924856
C1QC	3.51092	1.12751e-07
C1QL3	-0.0503309	0.939197
C1QTNF12	2.9569	1.24342e-06
C1QTNF3	0.189751	0.568327
C1QTNF3-AMACR	0.539586	0.614341
C1QTNF6	0.791591	0.00311798
C1QTNF7	-0.546013	0.340184
C1QTNF7-AS1	0.325415	NA
C1QTNF9	0.0954245	0.95184
C1RL-AS1	0.643009	0.676065
C1S	0.803462	0.458502
C1orf100	-1.88703	0.0556134
C1orf105	-1.45879	0.149499
C1orf109	0.106353	0.718038
C1orf112	-1.15889	0.00331082
C1orf115	-1.19517	0.0226069
C1orf116	1.15673	0.0320297
C1orf122	1.93403	8.82e-08
C1orf127	2.15935	0.050235
C1orf131	-0.811876	0.0543545
C1orf146	-3.99239	0.00762952
C1orf147	0.585213	0.140338
C1orf159	2.35124	2.61e-12
C1orf162	-0.103332	0.744747
C1orf167	2.65584	0.0392041
C1orf174	0.232852	0.359988
C1orf198	0.294661	0.393702
C1orf21	-1.13034	1.70752e-05
C1orf216	-0.503606	0.1751
C1orf220	-0.225649	0.718339
C1orf226	2.7885	0.00701155
C1orf35	2.89335	1.34e-18
C1orf43	-0.529929	0.0619308
C1orf50	0.255743	0.21636
C1orf52	-1.02384	3.6263e-06
C1orf53	1.66721	NA
C1orf54	-1.65222	0.0184022
C1orf56	-0.244093	0.494765
C1orf74	-0.704356	0.0598395
C1orf87	0.552462	NA
C20orf173	0.0527607	0.959343
C20orf203	0.778527	0.553767
C20orf204	1.44349	0.00177512
C20orf27	1.67773	4.39e-11
C20orf96	2.43298	1.44638e-05
C21orf58	1.36035	6.51774e-07
C21orf62-AS1_1	-1.1026	NA
C21orf91	-2.71949	2.78e-31
C21orf91-OT1	0.530161	0.734245
C22orf15	-1.56987	0.147027
C22orf23	-0.144428	0.788759
C22orf31	3.93208	0.00110172
C22orf39	0.907613	4.14341e-06
C22orf46	0.292627	0.287498
C2CD2	0.761785	0.0408707
C2CD2L	1.99635	4.1e-17
C2CD3	0.0368174	0.899259
C2CD4D	1.63879	0.0113036
C2CD4D-AS1	0.267935	0.475482
C2CD5	-0.798247	3.35e-09
C2CD6	-1.55202	0.0268573
C2_2	0.748309	NA
C2orf15	-1.49567	0.217095
C2orf16	-0.385668	0.572419
C2orf27A	-1.39073	0.00137302
C2orf42	-0.534942	0.0146161
C2orf49	-1.13711	1.13e-08
C2orf49-DT	-2.62096	1.58e-09
C2orf50	0.442012	0.702179
C2orf66	0.270272	NA
C2orf68	0.296465	0.0265534
C2orf69	-1.18835	1.35e-10
C2orf74	0.0544809	0.951873
C2orf74-DT	-0.105547	0.86771
C2orf76	-0.344378	0.388562
C2orf78	-0.787735	NA
C2orf81	0.504573	0.489601
C2orf88	-0.405485	0.209531
C2orf92	-0.696213	0.232653
C3	0.252141	0.676712
C3AR1	-0.558457	0.247108
C3orf14	-1.65183	0.0887676
C3orf18	0.577605	0.0897862
C3orf20	-1.41384	0.000672682
C3orf22	2.02501	0.00350474
C3orf33	-1.2252	0.00714486
C3orf38	-1.35328	6.73e-08
C3orf49	-0.444219	0.55714
C3orf52	-0.47075	0.642093
C3orf62	0.0706399	0.816372
C3orf70	-1.47615	0.19515
C3orf80	2.24822	0.11741
C3orf86	4.97784	1.94483e-07
C4BPA	0.599166	0.651654
C4orf19	-0.30947	0.57889
C4orf3	-1.96748	9.4e-21
C4orf33	-2.10542	2.33e-12
C4orf45	0.0819123	0.926347
C4orf46	-0.729979	0.00555995
C4orf46P3	-2.07909	0.073682
C4orf47	-1.82375	0.0199435
C4orf48	5.10996	2.41e-14
C4orf50	1.43627	0.00353499
C4orf51	-1.56463	0.047794
C5	-0.0986537	0.843804
C5-OT1	0.899995	NA
C5AR1	0.52678	0.0945994
C5AR2	2.60538	1.93e-14
C5orf15	-1.20099	5.08e-12
C5orf22	-1.33835	1.57053e-06
C5orf24	-0.693477	1.47718e-05
C5orf34	-1.87821	8.8e-08
C5orf34-AS1	-0.216801	0.882055
C5orf58	-0.899399	0.000198854
C5orf63	-1.86464	6.15e-08
C5orf64	0.318561	NA
C5orf67	0.500682	NA
C6orf120	-0.581667	8.6975e-05
C6orf132	1.88199	0.027831
C6orf136_5	2.31009	NA
C6orf163	0.291842	0.661379
C6orf201	-2.12783	2.77977e-05
C6orf223	1.01085	NA
C6orf226	2.20407	0.00153073
C6orf47_2	-0.0396614	0.983363
C6orf62	0.583517	0.0127089
C6orf89	-0.727077	0.000180285
C7orf25	-0.0615934	0.878556
C7orf26	1.07261	8.67839e-06
C7orf31	0.526947	0.299663
C7orf50	0.877903	0.00140287
C7orf57	1.38635	0.436023
C7orf61	1.23533	0.294192
C8G	0.502075	0.453142
C8orf17	0.806775	0.104973
C8orf33	0.123196	0.66863
C8orf44	-0.307518	0.431167
C8orf44-SGK3	-0.995642	0.655862
C8orf58	1.35208	0.00071129
C8orf76	-1.27008	0.00215784
C8orf82	2.22551	2.11e-12
C8orf88	2.97116	4.46472e-05
C9orf129	1.73464	0.072076
C9orf131	0.516105	0.0766425
C9orf153	-0.147659	0.898458
C9orf163	2.47761	0.0351578
C9orf24	-0.46592	0.52639
C9orf40	0.757093	0.0304655
C9orf43	0.102402	0.943754
C9orf64	-0.883957	0.0322909
C9orf72	-2.19767	7.51e-26
C9orf78	1.97827	1.35627e-07
C9orf85	-0.874253	0.000491591
CA1	1.50674	0.00779213
CA10	-1.42736	0.544939
CA11	0.0714895	0.849864
CA12	4.08264	3.8686e-05
CA13	-0.766002	0.0409876
CA14	-0.677761	0.0683868
CA2	0.857922	0.0154004
CA3	1.87567	0.141731
CA3-AS1	-0.215826	0.805206
CA4	2.79983	4.18811e-06
CA5B	1.64855	0.137103
CA5BP1	1.20762	0.000179876
CA5BP1-CA5B	-1.07211	0.0121073
CA6	-0.498018	0.391166
[truncated: 22,118 more rows]
