# Supplementary material for: Extensive diversity of unusual microorganisms associated with severe pneumonia in kidney transplant recipients
Source: PLoS Pathog. 2025 Nov 3;21(11):e1013667. doi: 10.1371/journal.ppat.1013667 (PMC12591451; doi:10.1371/journal.ppat.1013667)
Supplement: S9 Table — (XLSX) [file ppat.1013667.s014.xlsx]

## Sheet: Supplementary Table 9
S9 Table. Differential expression analysis between control individuals and critically ill cases.
Gene Symbol	log2FoldChange	padj
A1BG	0.801885	0.0723112
A1BG-AS1	0.147187	0.871086
A1CF	-0.964053	0.577199
A2M	-3.28143	8.43012e-10
A2M-AS1	-2.40263	1.28913e-05
A2ML1	1.43568	0.102379
A2MP1	-3.93371	8.87665e-11
A3GALT2	3.35242	0.000199029
A4GALT	3.4179	0.00843945
AAAS	-0.183488	0.61254
AACS	-0.44822	0.270721
AADAC	-0.176701	NA
AAGAB	-0.555599	0.0117196
AAK1	-1.06307	4.5871e-06
AAMDC	-1.5097	0.000102112
AAMP	-0.167681	0.627099
AANAT	2.75145	1.0657e-07
AAR2	-0.163743	0.667918
AARD	1.8326	0.520155
AARS1	0.268778	0.344697
AARS2	-0.438509	0.232287
AASDH	-1.7882	1.569e-11
AASDHPPT	-1.92711	1.4362e-09
AASS	-0.96292	0.019627
AATBC	0.968581	0.0859964
AATF_1	0.462234	0.652441
AATK	3.25508	7.52757e-16
ABALON	2.07453	1.33608e-05
ABAT	-0.039073	0.896092
ABCA1	1.22685	0.000942925
ABCA10	-2.41491	4.10572e-08
ABCA11P	-1.77294	0.00156609
ABCA12	0.351955	0.80219
ABCA13	5.28102	5.74711e-09
ABCA2	1.34211	4.46146e-05
ABCA3	0.477993	0.247683
ABCA4	2.01776	0.135987
ABCA5	-2.86064	1.07321e-19
ABCA6	-0.121716	0.907566
ABCA7	2.27628	1.71309e-14
ABCA8	0.37471	0.888726
ABCA9	-1.90633	0.0166475
ABCB1	-3.04622	8.75563e-13
ABCB10	-0.103687	0.75753
ABCB11	6.61203	3.35235e-05
ABCB4	-2.03677	4.32037e-06
ABCB5	0.0884335	0.91261
ABCB6	1.67564	0.000237093
ABCB7	-1.62797	1.76272e-09
ABCB8	0.195487	0.678789
ABCB9	0.292409	0.676239
ABCC1	-0.378291	0.263327
ABCC10	0.314449	0.304979
ABCC11	0.744147	0.274146
ABCC13	0.112169	0.864175
ABCC1_1	-0.112087	0.807061
ABCC2	-0.169858	0.739636
ABCC3	1.52435	0.00140807
ABCC4	0.0241712	0.948698
ABCC5	-0.593309	0.0779811
ABCC5-AS1	2.0807	0.27239
ABCC6	1.30578	0.125535
ABCC6P1	2.49188	0.172572
ABCC6_1	1.60006	0.0258948
ABCC8	0.303744	0.912527
ABCC9	0.201301	0.908953
ABCD1	1.71879	1.12201e-10
ABCD2	-2.94569	2.9009e-10
ABCD3	-1.77345	2.84024e-20
ABCD4	-0.0888725	0.859514
ABCE1	-2.35852	1.83489e-13
ABCF1_4	1.50133	0.149344
ABCF2	-0.860488	0.0528558
ABCF2-H2BK1	-1.16156	0.546192
ABCF3	-0.106848	0.708858
ABCG1	0.651294	0.0741166
ABCG2	-0.697119	0.0739538
ABCG4	1.57546	0.498408
ABCG5	1.89977	0.288192
ABCG8	-0.689419	0.536347
ABHD1	1.79212	0.00709476
ABHD10	-1.91275	5.23648e-07
ABHD11	1.4052	0.00100012
ABHD11-AS1	2.85184	0.00534819
ABHD12	-0.0186965	0.967335
ABHD12B	1.5386	0.0099642
ABHD13	-1.52745	1.96854e-07
ABHD14A	-0.276991	0.693487
ABHD14B	-0.183361	0.615364
ABHD15	-0.287462	0.541513
ABHD16A_2	3.54994	0.00986874
ABHD16A_3	5.31921	0.00715817
ABHD17A	0.935867	0.000117425
ABHD17B	-0.325849	0.115376
ABHD17C	1.4579	0.00371569
ABHD18	-0.31863	0.226659
ABHD2	0.906036	4.35596e-05
ABHD3	0.388616	0.307056
ABHD4	1.02698	0.00453264
ABHD5	0.28457	0.503349
ABHD6	0.0859311	0.894026
ABHD8	1.60017	5.61272e-06
ABI1	-0.418355	0.0605128
ABI2	-0.860938	0.00501756
ABI3	1.16683	0.00157363
ABI3BP	-0.464939	0.541468
ABITRAM	-0.748437	0.0480753
ABL1	-0.431184	0.170039
ABL2	-0.597383	0.000387855
ABLIM1	-1.73128	6.27933e-06
ABLIM2	0.468401	0.54784
ABLIM3	1.89903	1.69222e-05
ABO	3.59455	3.0484e-06
ABR	3.28069	1.92503e-11
ABR-AS1_1	-1.07389	0.520724
ABRA	-1.8079	0.00810399
ABRACL	-0.188527	0.721873
ABRAXAS1	-0.872105	0.000451058
ABRAXAS2	-1.04949	8.75081e-05
ABR_1	-0.0758354	0.951645
ABR_2	2.71732	0.000331508
ABT1	-1.23965	6.21712e-07
ABTB1	1.86954	2.18908e-09
ABTB2	1.64086	2.65534e-05
ACAA1	1.29794	2.28928e-12
ACAA2	-1.1457	0.00104741
ACACA	-0.36262	0.662789
ACACA_1	-1.11862	0.110473
ACACB	-0.106478	0.728611
ACAD10	0.0339697	0.944243
ACAD11	-1.55812	0.507838
ACAD8	-0.636186	0.0366878
ACAD9	-0.251528	0.497677
ACADM	-0.154186	0.604454
ACADS	0.882422	0.00027712
ACADSB	-2.5567	3.54046e-17
ACADVL	0.15058	0.552101
ACAN	-0.636765	0.558459
ACAP1	3.26599	8.3502e-05
ACAP1_1	0.649532	0.298176
ACAP2	-1.00946	1.74755e-08
ACAP3	1.40736	1.72644e-05
ACAT1	-0.634684	0.0911917
ACAT2	-1.18606	0.0313934
ACBD3	-0.512914	0.130941
ACBD3-AS1	-1.96894	0.130119
ACBD4	0.990809	0.0147213
ACBD5	-1.15762	4.58767e-06
ACBD6	0.132159	0.674935
ACBD7	2.63997	0.00372323
ACCS	0.0778231	0.908953
ACCSL	0.207218	0.871989
ACD	0.603641	0.0353471
ACE	1.50479	0.0175043
ACE2	0.532966	0.779681
ACER1	0.22872	0.850633
ACER2	1.28932	0.00145684
ACER3	-0.481706	0.102407
ACHE	2.04761	0.000429404
ACIN1	0.467215	0.0185602
ACKR1	1.86961	0.00153493
ACKR2	-0.74224	0.352125
ACKR3	-1.42445	0.0162531
ACKR4	-2.41154	3.36654e-05
ACLY	-0.470453	0.0194342
ACMSD	-0.820526	0.30177
ACO1	2.03766	0.000236724
ACO2	0.253163	0.314705
ACOD1	2.68476	0.117215
ACOT1	-1.11392	0.0585322
ACOT11	1.98867	0.00281632
ACOT12	-1.80595	0.0296463
ACOT13	-0.0769805	0.844401
ACOT2	0.139706	0.840396
ACOT4	-1.99656	0.0168999
ACOT7	2.48108	9.29838e-09
ACOT8	0.905409	0.000861676
ACOT9	0.670001	0.0484015
ACOX1	0.715018	0.0186221
ACOX2	0.277375	0.83753
ACOX3	0.144212	0.723844
ACOXL	1.61522	0.00195361
ACOXL-AS1	1.99787	0.34573
ACP1	-0.509316	0.272579
ACP2	1.14065	0.0249756
ACP3	0.572366	0.275832
ACP4	-1.363	0.014328
ACP5	1.25304	0.00372967
ACP6	-0.521794	0.131812
ACP7	2.57336	0.117658
ACRBP	2.75043	8.178e-15
ACSBG1	0.526602	0.399528
ACSBG2	1.17826	0.262991
ACSF2	-0.636169	0.0927799
ACSF3	0.497302	0.0655376
ACSL1	1.85845	2.63711e-08
ACSL3	-0.750254	0.0244465
ACSL3-AS1	-1.45709	0.0255779
ACSL4	-1.02505	0.00234638
ACSL5	-1.727	1.04394e-09
ACSL6	-0.323474	0.501369
ACSM1	-0.705842	0.294461
ACSM3	-0.586242	0.338331
ACSM5	-0.00412863	NA
ACSM6	-0.968512	0.551891
ACSS1	-0.604348	0.125903
ACSS2	0.813829	3.0299e-05
ACSS3	0.841111	0.566204
ACTA1	2.34264	0.218581
ACTA2	0.875119	0.0150556
ACTA2-AS1	-1.6928	0.00361756
ACTB	2.32667	3.72696e-19
ACTG1	1.2372	4.68256e-07
ACTG1P17	0.17034	0.899
ACTG1P20	-0.582815	0.175332
ACTG1P25	0.343	0.660913
ACTG1P4	1.11109	0.0494888
ACTL10	1.74439	0.0155383
ACTL6A	-2.01609	1.42435e-07
ACTL6B	0.384318	0.824527
ACTL7A	0.499996	0.800024
ACTL9	-1.15008	0.581427
ACTN1	2.2725	1.57657e-27
ACTN1-DT	2.67246	0.0431838
ACTN2	0.113941	0.958975
ACTN3	0.46533	0.724922
ACTN4_1	0.275792	0.743539
ACTR10	-0.602965	0.00024926
ACTR1A	0.24298	0.103774
ACTR1B	-0.304006	0.305915
ACTR2	-1.84932	2.19377e-11
ACTR3	-0.779727	2.46748e-06
ACTR3-AS1	-1.09371	0.00920746
ACTR3B	0.205042	0.626749
ACTR3C	-1.10167	0.00432238
ACTR5	-0.647595	0.105044
ACTR6	-2.17813	1.64778e-14
ACTR8	-0.106014	0.785236
ACTRT3	1.43181	0.300066
ACVR1	0.674281	0.0333966
ACVR1B	0.720389	0.00121737
ACVR1C	-1.1183	0.117331
ACVR2A	-0.306503	0.522701
ACVR2B	-1.47766	0.000499203
ACVR2B-AS1	-1.34627	0.248179
ACVRL1	1.58744	0.0162022
ACY1	0.495182	NA
ACY3	-1.11313	0.533513
ACYP1	-0.721634	0.196469
ACYP2	0.767924	0.016257
ADA	-0.655177	0.210865
ADA2	-0.696803	0.125209
ADAL	0.937208	0.0234924
ADAM10	-1.129	2.29576e-06
ADAM11	0.669022	0.548615
ADAM12	-2.35373	1.41277e-06
ADAM15	1.62406	1.73218e-07
ADAM17	-0.169888	0.572588
ADAM19	0.367436	0.208174
ADAM20	-0.729732	0.167241
ADAM20P1	-1.16641	0.336936
ADAM21	-1.70567	0.107482
ADAM21P1	0.821792	NA
ADAM22	-0.90139	0.0226729
ADAM23	-0.941386	0.286315
ADAM28	-2.69419	1.58213e-09
ADAM29	-0.875617	0.782218
ADAM32	0.0456799	0.97043
ADAM32_1	0.31025	0.849951
ADAM33	0.844378	0.6809
ADAM8	1.98605	8.21099e-15
ADAM9	-0.100517	0.787566
ADAMDEC1	-1.18733	0.308987
ADAMTS1	-0.336564	0.709825
ADAMTS10	-0.970629	0.0876589
ADAMTS12	0.165314	NA
ADAMTS14	1.48385	0.156905
ADAMTS15	2.20541	0.165701
ADAMTS16	-0.0880389	0.953548
ADAMTS17	-0.0128169	0.983808
ADAMTS18	0.962949	0.71757
ADAMTS2	8.09618	5.19549e-32
ADAMTS20	6.65436	0.0150586
ADAMTS3	1.78015	0.00314813
ADAMTS4	-0.70997	0.277271
ADAMTS5	-2.18354	0.000172233
ADAMTS6	-0.0959599	0.847226
ADAMTS7	3.88846	0.000291924
ADAMTS7P1_1	-0.915713	0.660116
ADAMTS8	0.610849	0.564462
ADAMTS9	2.08941	0.199572
ADAMTSL1	1.54067	0.257377
ADAMTSL2	2.37929	0.0655789
ADAMTSL3	0.478178	NA
ADAMTSL4	2.99965	9.74697e-12
ADAMTSL4-AS1	2.85713	3.99465e-10
ADAMTSL4-AS2	4.04817	2.20026e-11
ADAMTSL5	1.20712	0.124437
ADAP1	1.47739	1.44403e-10
ADAP2	1.30404	0.00502679
ADAR	1.35923	2.50557e-06
ADARB1	-0.90315	0.0081084
ADARB2	2.65907	0.00090927
ADAT1	0.375972	0.220069
ADAT2	-1.89481	2.60581e-09
ADAT3	2.63241	1.2696e-07
ADCK1	-0.102152	0.866274
ADCK2	0.344425	0.323121
ADCY1	-3.59843	9.89358e-08
ADCY10	-0.158781	0.82339
ADCY10P1	-0.128512	0.829267
ADCY2	-1.17002	0.690637
ADCY3	1.42552	0.00131365
ADCY5	-0.35308	0.681571
ADCY6	1.53196	0.00199965
ADCY7	0.994713	0.00125699
ADCY8	2.48681	0.306655
ADCY9	-0.162282	0.732274
ADCYAP1R1	0.584525	0.868981
ADD1	0.247393	0.425123
ADD2	0.149778	0.767571
ADD3	-1.37444	7.57643e-08
ADD3-AS1	1.41094	0.265509
ADGB	1.56415	0.315335
ADGRA1	2.0835	0.440203
ADGRA2	0.433498	0.441972
ADGRA3	-0.727594	0.153541
ADGRB1	1.37277	0.0601663
ADGRB2	-0.944271	0.261869
ADGRB3	0.376598	0.654645
ADGRB3-DT	-1.62563	0.149766
ADGRD1	-0.817158	0.187358
ADGRD1-AS1	-0.496937	NA
ADGRD2	6.72567	0.000479877
ADGRE1	-0.079104	0.837419
ADGRE2	2.01971	1.28391e-12
ADGRE3	0.390249	0.484695
ADGRE4P	-0.388059	0.58284
ADGRE5	2.25715	5.64969e-20
ADGRF3	0.028048	0.965337
ADGRF5	1.38563	0.484752
ADGRG1	-0.632937	0.337811
ADGRG2	-1.00766	0.182757
ADGRG3	2.55497	1.88376e-13
ADGRG5	-0.545774	0.384071
ADGRG6	0.440413	0.7153
ADGRL1	-0.43509	0.655736
ADGRL2	0.923197	0.515878
ADGRL3	-0.205123	0.890266
ADGRL4	2.06864	0.273783
ADGRV1	0.0120631	0.990137
ADH4	-0.408143	0.797796
ADH5	-2.08922	7.8932e-13
ADH6	-1.60571	0.182703
ADHFE1	-0.835073	0.0514949
ADI1	0.84641	0.0420702
ADIPOQ	7.54646	9.92432e-06
ADIPOR1	0.828019	0.0395172
ADIPOR2	0.0739872	0.929323
ADIPOR2_1	-0.355664	0.800643
ADIRF-AS1	-0.456067	0.578688
ADK	-1.4349	7.27525e-05
ADM	3.48333	4.93576e-19
ADM-DT	2.58617	4.5859e-07
ADM2	1.5379	0.183532
ADM5	-0.0866394	0.957155
ADNP	-0.762324	0.0102541
ADNP-AS1	-1.33064	0.00498953
ADNP2	-0.435624	0.262178
ADO	-0.0501611	0.888756
ADORA1	0.000784261	0.999588
ADORA2A	0.250069	0.807942
ADORA2A-AS1	-0.919431	0.0754283
ADORA2B	0.508376	0.267608
ADORA3	1.67389	0.086288
ADPGK	-0.958296	4.02318e-05
ADPGK-AS1	-0.0549225	0.941935
ADPRH	-0.160627	0.713018
ADPRHL1	1.46549	0.0450439
ADPRM	-1.46313	6.68348e-05
ADPRS	0.863982	0.025734
ADRA1A	3.5241	0.0617268
ADRA1D	6.4181	0.000384831
ADRA2A	3.34182	6.25518e-08
ADRA2B	0.84282	0.626526
ADRB1	0.898048	0.282584
ADRB2	-0.126065	0.820239
ADRM1	0.963828	1.78523e-08
ADSL	-0.334849	0.168265
ADSS1	0.966421	0.309711
ADSS2	-1.08217	1.5189e-05
ADTRP	-2.43501	7.20805e-05
AEBP1	-0.790509	0.113692
AEBP2	-1.0225	1.41226e-05
AEN	-0.588672	0.135178
AFAP1	-0.334253	0.461947
AFAP1-AS1	-0.233271	0.74206
AFAP1L1	1.11239	0.35548
AFAP1L2	1.26147	0.0107254
AFDN	0.60995	0.10794
AFF1	1.18801	1.63241e-05
AFF1-AS1	1.69226	0.0101473
AFF2	4.54185	9.12756e-14
AFF3	-2.22134	6.82281e-06
AFF4	-0.457645	0.00923079
AFG1L	0.389335	0.313279
AFG3L1P	0.596688	0.136502
AFG3L2	-0.58325	0.00270636
AFMID	0.676095	0.123678
AFP	3.31723	NA
AFTPH	-0.658115	4.52951e-06
AFTPH-DT	-3.51327	1.42613e-08
AGA	-0.701707	0.0203379
AGA-DT	1.21078	0.0705586
AGAP1	-1.04796	0.0408539
AGAP10P	0.92136	0.227773
AGAP11	-1.22208	0.578809
AGAP12P	0.226124	0.847472
AGAP13P	-1.22714	0.168799
AGAP14P	0.402955	0.466379
AGAP2	1.09487	4.72968e-06
AGAP2-AS1	2.11588	0.00883178
AGAP3	0.388362	0.41099
AGAP4	0.124061	0.848642
AGAP5	0.0204127	0.980459
AGAP6	-1.51631	0.00806395
AGAP7P	-0.772733	0.112261
AGAP9	3.59604	0.000555173
AGBL2	1.17624	NA
AGBL3	-2.09212	2.93339e-06
AGBL4	3.02479	0.0361031
AGBL5	-0.144175	0.689473
AGBL5-AS1	4.82181	0.00108192
AGER	1.83986	NA
AGER_2	5.7823	0.0113856
AGER_5	3.13186	0.0317781
AGFG1	0.0856596	0.743807
AGFG2	-0.489309	0.235724
AGGF1	-0.551157	0.00531427
AGK	-1.56259	0.00080716
AGL	-1.34605	0.000234458
AGMAT	1.11998	0.0732741
AGMO	-1.15512	0.408643
AGO1	-0.309955	0.055116
AGO2	1.14708	9.76023e-06
AGO3	-1.0367	6.67871e-14
AGO4	0.342046	0.198667
AGPAT1	2.74123	0.000970866
AGPAT2	2.15957	1.65181e-18
AGPAT3	1.05597	0.00261472
AGPAT4	-0.779734	0.0489014
AGPAT4-IT1	-0.807841	0.119554
AGPAT5_1	-0.192171	0.878261
AGPS	-0.978018	0.00028657
AGR2	-1.73279	0.295289
AGRN	3.05936	2.77694e-08
AGRP	0.865299	0.404112
AGT	-1.26526	0.612955
AGTPBP1	-0.68474	0.00178305
AGTR1	1.50018	0.26064
AGTRAP	2.47249	6.62648e-29
AHCTF1	-0.2573	0.445983
AHCTF1P1	-0.754698	0.0190247
AHCY	0.785167	0.0333475
AHCYL1	-0.458499	0.00584057
AHCYL2	-0.340344	0.308432
AHDC1	0.529206	0.190394
AHI1	-1.86358	8.0876e-06
AHI1-DT	0.421309	0.857396
AHNAK	-1.29251	4.19378e-05
AHNAK2	-1.31764	0.0400224
AHR	0.184169	0.759294
AHRR	5.34728	5.55154e-05
AHSA1	0.393388	0.217341
AHSA2P	-0.216817	0.652121
AHSG	0.807372	0.83258
AHSP	2.4466	7.62979e-07
AICDA	1.76744	0.105166
AIDA	-0.940393	0.0117341
AIF1L	3.6269	2.58711e-05
AIF1_2	-0.718977	0.387102
AIF1_4	0.909954	0.335601
AIFM1	-0.412028	0.167777
AIFM2	-0.540506	0.221057
AIFM3	0.920894	0.0654796
AIG1	0.14506	0.740977
AIM2	1.96214	1.3015e-05
AIMP1	-1.86399	6.27952e-19
AIMP2	1.00677	0.0213203
AIP	0.0471001	0.852157
AIRE	0.464965	0.646032
AIRN	3.109	8.36798e-13
AJAP1	-3.92312	2.75724e-05
AJM1	1.58647	0.000992141
AJUBA	-0.215546	0.827551
AJUBA-DT	-0.170385	0.88037
AK1	-0.116135	0.808428
AK2	-0.822624	0.0004028
AK3	-0.933084	0.000190377
AK4	0.623935	0.436536
AK5	-2.19599	0.000879946
AK7	1.6147	0.0440241
AK8	0.831948	0.484668
AK9	-0.721631	0.00885815
AKAIN1	-0.622634	0.831793
AKAP1	-1.04319	0.0106495
AKAP10	0.156153	0.386914
AKAP11	-2.55011	2.24135e-17
AKAP12	0.0583561	0.943889
AKAP13	0.290044	0.186784
AKAP14	-0.0268377	NA
AKAP17A_1	2.5731	0.000658788
AKAP17BP	-2.29093	0.0164954
AKAP3	-1.10684	0.192858
AKAP5	-1.59631	0.00271877
AKAP6	-1.29328	0.0399603
AKAP7	0.146722	0.719677
AKAP8	0.145138	0.721002
AKAP8L	1.65893	3.05355e-07
AKAP9	-0.498656	0.0321481
AKIP1	0.245194	0.596639
AKIRIN1	0.419081	0.0102606
AKIRIN2	2.20147	1.73653e-23
AKNA	0.773759	0.00558956
AKR1A1	-0.358793	0.377483
AKR1B1	-1.50659	9.50924e-05
AKR1C1	1.83448	0.00114789
AKR1C2	4.3985	5.37803e-05
AKR1C3	-2.21331	0.000461015
AKR1C4	-0.355632	0.795516
AKR1C6P	-1.05742	0.487256
AKR1C8	-1.10931	0.2729
AKR1E2	0.0818085	0.866892
AKR7A2	0.803384	0.0294553
AKR7A3	-1.51499	0.0423982
AKR7L	-1.43324	0.429836
AKT1	0.92101	0.00017347
AKT1S1	3.27571	3.1898e-23
AKT2	0.039638	0.93533
AKT3	0.261415	0.751443
AKT3_1	2.05455	0.0133049
AKTIP	-0.306832	0.451865
ALAD	1.01032	1.98196e-05
ALAS1	1.45575	7.37086e-08
ALAS2	0.397005	0.506365
ALB	3.24339	0.131323
ALCAM	1.20314	0.00218206
ALDH16A1	0.936006	0.00541126
ALDH18A1	-1.936	5.66335e-08
ALDH1A1	-2.11653	3.83471e-06
ALDH1A2	1.35253	0.24034
ALDH1A2-AS1	4.48436	NA
ALDH1A3	-0.665959	0.644136
ALDH1A3-AS1	1.82804	0.0186917
ALDH1B1	-1.95169	0.000115897
ALDH1L1	0.366239	0.88383
ALDH1L2	-0.987715	0.0446608
ALDH2	0.712014	0.0585219
ALDH3A2	-0.756696	0.00759696
ALDH3B1	1.79497	7.74151e-14
ALDH4A1	1.5267	0.000160209
ALDH5A1	0.599101	0.238763
ALDH6A1	-1.12505	5.00641e-06
ALDH7A1	-0.819685	0.437882
ALDH8A1	-0.0712135	0.934509
ALDH9A1	-2.1041	1.67012e-15
ALDOA	2.6661	1.22223e-11
ALDOB	0.869467	0.525878
ALDOC	-0.409023	0.403649
ALG1	0.451619	0.318778
ALG10	-2.42756	5.08145e-15
ALG10B	-2.27722	2.42411e-06
ALG11	-0.768836	0.0894299
ALG12	0.505514	0.191092
ALG13	-1.5832	5.98198e-10
ALG14	-0.132282	0.855585
ALG14-AS1	-3.20736	0.00307316
ALG1L	0.0850724	0.964424
ALG1L2	0.27377	0.800112
ALG1L9P	0.240988	0.835273
ALG2	-0.775165	0.00138278
ALG3	1.17664	0.00424133
ALG5	-2.75806	5.14127e-33
ALG6	-1.65458	6.71004e-07
ALG8	-0.461158	0.244949
ALG9	-1.09811	9.68453e-06
ALK	-0.749729	0.150141
ALKAL2	0.391736	0.676199
ALKBH1	-0.228177	0.64001
ALKBH2	-1.10429	0.107115
ALKBH3	-0.636536	0.122127
ALKBH3-AS1	-1.73844	0.0238558
ALKBH4	3.59849	4.68945e-17
ALKBH5	0.306697	0.247201
ALKBH6	0.953111	0.00530833
ALKBH7	0.780383	0.0129604
ALKBH8	-1.81873	9.745e-06
ALMS1	-0.727837	0.0108007
ALMS1-IT1	-0.268859	0.71706
ALMS1P1	3.6789	0.0038849
ALOX12	1.60618	8.67177e-10
ALOX12-AS1	-0.404198	0.567994
ALOX12B	0.225972	0.91275
ALOX12P2	-0.459581	0.403738
ALOX15	-0.462351	0.777205
ALOX15B	5.44251	2.26918e-17
ALOX15P1	-0.276472	0.789923
ALOX5	0.723282	0.262571
ALOX5AP	3.82554	4.13927e-16
ALOXE3	1.72986	0.298978
ALPG	7.80448	0.0208753
ALPK1	1.86505	4.34856e-09
ALPK2	-0.378129	0.763856
ALPK3	2.54726	2.81197e-05
ALPL	3.98038	2.9416e-15
ALPP	6.01283	0.033748
ALS2	-0.448756	0.137967
ALS2CL	-1.15242	0.0179505
ALX3	-0.581672	0.284074
ALX4	-0.719998	0.456859
ALYREF	0.475514	0.0719788
AMACR	1.88879	0.00201054
AMBN	-0.219542	0.949817
AMBP	-1.06352	NA
AMBRA1	0.600657	0.0140314
AMD1	-0.57859	0.00176784
AMDHD1	-0.342199	0.619807
AMDHD2	0.910414	0.0124007
AMELX	2.11523	0.0298799
AMER1	-1.09111	0.00376152
AMER2	3.01984	0.0891504
AMER3	-1.1017	0.667485
AMFR	1.41807	1.22303e-07
AMH	1.68593	0.107807
AMHR2	0.639086	0.704211
AMIGO1	-1.65163	0.00460283
AMIGO2	-0.363464	0.445018
AMIGO3	0.354219	0.512939
AMMECR1	-0.749366	0.0109753
AMMECR1L	0.288559	0.0627017
AMN	1.07051	0.161479
AMN1	0.938447	0.0100427
AMOT	-1.56391	0.00518027
AMOTL1	0.828228	0.0920223
AMOTL2	-1.27302	0.488609
AMPD2	0.391151	0.215577
AMPD3	1.67297	2.13892e-13
AMPH	1.72046	0.00486232
AMT	-0.053902	0.919045
AMY1B	-2.71924	0.0123859
AMY2B	-2.30575	2.37281e-08
AMZ1	-0.485084	0.242294
AMZ2	-0.708581	0.00124784
AMZ2P1	-1.52106	1.94117e-07
ANAPC1	-1.51857	9.50048e-10
ANAPC10	-2.08226	6.91676e-15
ANAPC11	1.44099	3.15395e-05
ANAPC13	-0.938959	0.0048595
ANAPC15	-0.762451	0.0895604
ANAPC16	-0.00671992	0.988202
ANAPC1P1	-0.812576	0.192242
ANAPC1P2	1.34607	0.000136576
ANAPC1P4	-0.956618	0.00156225
ANAPC1P6	2.39188	0.0524481
ANAPC2	0.518309	0.133132
ANAPC4	-1.45624	1.01198e-09
ANAPC5	-0.745213	0.00192055
ANAPC7	-0.387585	0.171569
ANG	2.47472	0.00584252
ANGEL1	-1.3935	0.000662709
ANGEL2	-1.3568	2.78109e-11
ANGPT1	0.380677	0.441944
ANGPT2	-1.96361	4.04386e-06
ANGPT4	2.23063	0.00320465
ANGPTL1	-3.61257	1.48229e-17
ANGPTL2	-0.176158	0.737402
ANGPTL3	-3.20551	9.44898e-08
ANGPTL4	0.860282	0.28644
ANGPTL5	1.34774	0.545443
ANGPTL6	1.09823	0.147733
ANGPTL7	-0.0971632	0.88278
ANHX	2.01381	NA
ANK1	1.62131	3.68293e-05
ANK2	-1.60523	0.24196
ANK2-AS1	0.0918081	0.965741
ANK3	-1.30999	0.00491699
ANK3-DT	1.38974	NA
ANKAR	-1.49844	1.68386e-05
ANKDD1A	0.0869912	0.884955
ANKDD1B	0.128372	0.849951
ANKEF1	-2.03715	5.65816e-05
ANKFN1	5.00395	0.000266749
ANKFY1	0.263802	0.387999
ANKH	1.67513	5.22144e-06
ANKHD1	-1.88978	1.86106e-06
ANKHD1-EIF4EBP3	-0.706406	0.376239
ANKIB1	-0.443903	0.00440345
ANKK1	-1.08038	0.205214
ANKLE1	1.4738	0.000750792
ANKLE2	-0.0515656	0.867782
ANKMY1	-0.0335802	0.943742
ANKMY2	-1.11625	3.21286e-05
ANKRA2	-1.60319	2.63995e-10
ANKRD1	0.91178	0.615547
ANKRD10	-1.88047	3.09786e-19
ANKRD11	2.18206	5.73784e-15
ANKRD12	0.162321	0.504734
ANKRD13A	-0.0148487	0.957765
ANKRD13B	2.66442	0.000473163
ANKRD13C	-0.968909	0.000117128
ANKRD13D	2.56289	1.4378e-18
ANKRD16	1.15436	0.0853382
ANKRD17	0.290937	0.292904
ANKRD17-DT	-2.51688	0.0283504
ANKRD18A	1.70551	0.0144942
ANKRD18B	3.58537	0.000378548
ANKRD18CP	-1.10038	0.133544
ANKRD19P	0.691399	0.151108
ANKRD2	3.91214	0.000315916
ANKRD20A1	1.53932	0.33038
ANKRD20A11P	-2.27625	0.00188043
ANKRD20A21P	2.09125	0.0422861
ANKRD20A3P	2.18685	0.00910587
ANKRD20A4-ANKRD20A20P	1.07817	0.12381
ANKRD20A5P	-1.55747	0.00957008
ANKRD22	4.02192	3.15209e-09
ANKRD23	-0.0164884	0.975414
ANKRD24	3.62256	2.43193e-07
ANKRD26	-1.0034	3.25383e-05
ANKRD26P1	2.24391	0.186596
ANKRD27	0.176836	0.307071
ANKRD28	0.191883	0.612913
ANKRD31	-1.14751	0.225791
ANKRD33B	1.71147	6.51871e-07
ANKRD34A	1.36441	0.00265655
ANKRD34B	2.02079	0.000949641
ANKRD35	2.72942	0.0507992
ANKRD36	-0.887884	0.000846228
ANKRD36B	-1.69469	9.86366e-10
ANKRD36BP2	1.49222	0.000398583
ANKRD36C	-1.20705	3.29432e-08
ANKRD37	-1.88212	0.152512
ANKRD39	-0.0894985	0.889011
ANKRD40	-1.21337	1.83367e-07
ANKRD42	-0.598526	0.0925016
ANKRD42-DT	-0.626337	0.2368
ANKRD44	-1.21855	3.13696e-05
ANKRD44-AS1	-1.10195	0.0815789
ANKRD44-DT	2.3305	0.0638216
ANKRD44-IT1	-0.6058	0.260565
ANKRD45	1.24824	0.0569826
ANKRD46	-1.55315	1.44576e-07
ANKRD49	-3.04605	3.61695e-32
ANKRD50	-1.09213	0.00109917
ANKRD52	-0.0239854	0.956491
ANKRD53	1.37692	0.1453
ANKRD54	0.810551	0.00506281
ANKRD55	1.06986	0.0235769
ANKRD6	0.934545	0.00193091
ANKRD60	2.90938	0.061687
ANKRD61	-0.496901	0.381593
ANKRD62P1-PARP4P3	-0.902702	0.614208
ANKRD63	1.82527	0.186911
ANKRD65	-0.0214112	0.990576
ANKRD7	-0.59798	NA
ANKRD9	3.99217	4.47443e-21
ANKS1A	1.63921	2.35445e-12
ANKS1B	-0.803663	0.244542
ANKS3	-0.167594	0.754318
ANKS6	-1.51163	0.000992141
ANKUB1	1.36039	0.49915
ANKZF1	-0.286975	0.290557
ANLN	1.70107	1.25357e-08
ANO10	0.293189	0.308137
ANO2	2.04157	0.000254741
ANO3	2.30001	0.553812
ANO4	1.88028	0.220053
ANO5	-0.202507	0.727404
ANO6	-0.0647645	0.877035
ANO7	1.56883	0.0309424
ANO7L1	0.764099	0.232572
ANO8	1.05505	0.0458833
ANO9	-0.697996	0.150166
ANOS1	2.16077	0.0641401
ANP32A	-0.402804	0.182866
ANP32A-IT1	0.275463	0.576897
ANP32AP1	-0.185738	0.785953
ANP32B	0.748845	0.0129513
ANP32E	-1.52646	2.60518e-10
ANPEP	2.2986	3.68353e-17
ANTKMT	2.47903	6.1385e-08
ANTXR1	0.613582	0.616931
ANTXR2	0.561943	0.0283504
ANTXRL	6.96375	6.73468e-09
ANTXRLP1	-0.969821	0.148323
ANXA1	-1.15788	0.000544554
ANXA10	1.82141	0.201252
ANXA11	1.15869	1.01808e-15
ANXA2	-0.919312	0.00681543
ANXA2P1	0.856764	NA
ANXA2P2	-0.949708	0.026882
ANXA2R	-0.806477	0.00841946
ANXA3	3.3424	2.27837e-11
ANXA4	0.0109681	0.974985
ANXA5	-1.33431	2.2711e-10
ANXA6	-0.807273	0.0100266
ANXA7	-0.773771	0.000188928
ANXA8	0.239005	0.945742
ANXA9	0.162434	0.700899
AOAH	-0.39609	0.108225
AOAH-IT1	0.150405	0.792062
AOC1	4.95605	0.000469062
AOC2	1.70996	0.000512055
AOC3	1.2342	0.0280466
AOC4P	1.38456	0.420279
AOPEP	0.051553	0.865847
AOX3P-AOX2P	1.56664	0.400701
AP1AR	-1.61657	1.92473e-10
AP1B1	1.02734	1.24647e-05
AP1G1	-0.745874	3.67048e-05
AP1G2	0.0220332	0.95569
AP1G2-AS1	-0.789657	0.0684532
AP1M1	1.29548	2.8532e-09
AP1M2	1.89771	3.67439e-05
AP1S1	-0.0309916	0.957239
AP1S2	-1.79784	3.56765e-10
AP1S3	1.07794	0.0513793
AP2A1	1.93689	9.46667e-09
AP2A2	1.03173	0.0211929
AP2A2_1	-2.04362	0.106904
AP2A2_2	-0.144085	0.925919
AP2B1	-0.678424	0.0139264
AP2M1	0.321251	0.384729
AP2S1	1.98935	7.75094e-13
AP3B1	-1.12431	2.38518e-08
AP3B2	4.30153	5.21576e-06
AP3D1	1.12161	3.33283e-08
AP3M1	-1.44196	4.0026e-07
AP3M2	-1.78445	5.41909e-06
AP3S1	-0.489049	0.14994
AP3S2	0.442576	0.369336
AP4B1	-1.34252	0.00158688
AP4B1-AS1	-1.87463	0.000384504
AP4E1	-1.38486	2.6648e-07
AP4M1	0.26994	0.498856
AP4S1	-0.362133	0.303379
AP5B1	2.52997	3.30597e-18
AP5M1	-2.054	1.96121e-19
AP5S1	0.273925	0.328605
AP5Z1	1.39283	0.000118879
APAF1	0.10285	0.608274
APBA1	0.832732	0.607046
APBA2	-1.1497	0.185088
APBA2_1	1.31103	NA
APBA2_2	2.71734	0.0627785
APBA3	0.969936	0.000289252
APBB1	-1.72235	9.8664e-06
APBB1IP	1.60143	5.4029e-19
APBB2	0.938915	0.299971
APBB3	0.292249	0.453994
APC	0.0453499	0.879291
APC2	2.51392	2.80581e-11
APCDD1	1.06803	0.0634905
APCDD1L	1.34238	0.107143
APEH	0.126634	0.673689
APEX1	-1.10185	9.40739e-05
APEX2	0.26682	0.537682
APH1A	-0.626204	0.00279108
APH1B	0.154441	0.695438
API5	-2.02048	3.40383e-32
APIP	-1.24977	4.96931e-05
APLF	0.487075	0.072455
APLNR	2.70145	0.173306
APLP1	0.0191257	0.987721
APLP2	0.128302	0.712116
APMAP	1.09395	0.00832619
APOA1	1.12454	0.603972
APOA1-AS	0.321246	0.743448
APOA2	-0.319419	0.573609
APOB	4.55015	0.000429404
APOBEC2	-1.43812	0.00254005
APOBEC3A	2.70362	1.05137e-05
APOBEC3A_B	3.36187	1.66506e-06
APOBEC3B	3.25456	5.19037e-05
APOBEC3C	-0.244491	0.352819
APOBEC3D	-0.729619	0.0758927
APOBEC3F	0.559016	0.0811738
APOBEC3G	0.00081079	0.998284
APOBEC3H	0.21223	0.8392
APOBEC4	0.382144	0.79601
APOBR	3.44648	4.76877e-29
APOD	-1.51498	0.47776
APOE	0.616801	0.640867
APOF	-1.27632	0.434354
APOH	-0.695083	NA
APOL1	3.54677	2.00668e-14
APOL2	1.70856	1.17156e-05
APOL3	-0.311016	0.379091
APOL4	2.6487	0.00258279
APOL6	-0.112924	0.807025
APOLD1	1.15878	0.00309581
APOO	-1.18985	0.0231923
APOOL	-0.334438	0.350272
APP	1.26226	0.000131084
APPBP2	-1.203	3.08541e-11
APPBP2-DT	1.29181	0.429892
APPL1	-1.3692	1.35167e-07
APPL2	0.0324668	0.913744
APRG1	-1.49193	0.000501038
APRT	0.0656766	0.884459
APTR	1.22198	0.00493334
APTX	-0.795005	0.0035105
AQP1	1.62076	0.00633336
AQP10	1.83047	0.0029654
AQP11	-2.01107	6.42651e-05
AQP3	-2.14199	9.54325e-08
AQP4	-2.0157	0.303547
AQP7	2.36903	0.102319
AQP7P1	3.83842	0.00221266
AQP9	1.72966	0.000542191
AQR	-1.33495	6.97967e-11
AR	1.71625	0.00771067
ARAF	0.912794	3.42425e-06
ARAP1	1.68875	1.70009e-09
ARAP1-AS2	0.718593	0.28769
ARAP2	-2.23296	2.77627e-21
ARAP3	1.78176	4.22467e-09
ARC	0.323989	0.875828
ARCN1	-0.219802	0.286253
AREG	0.771809	0.427542
AREL1	-0.122018	0.615966
ARF1	1.22604	3.22295e-11
ARF3	-0.462874	0.0628791
ARF4	-0.884371	1.93848e-06
ARF4-AS1	0.207864	0.807942
ARF5	0.706486	0.0032817
ARF6	-0.779779	0.00259954
ARFGAP1	0.587557	0.106638
ARFGAP2	-0.507269	0.11661
ARFGAP3	-1.03785	4.16929e-08
ARFGEF1	-0.24211	0.208202
ARFGEF1-DT	1.47251	0.118826
ARFGEF2	-0.915775	6.44442e-07
ARFGEF3	0.152892	0.912734
ARFIP1	-0.777862	0.0217049
ARFIP2	-0.391647	0.151551
ARFRP1	0.154728	0.608342
ARG1	3.02565	4.20849e-11
ARG2	0.163064	0.745813
ARGFXP2	-0.630786	0.34647
ARGLU1	-0.953958	0.00783975
ARHGAP1	0.899822	4.13096e-10
ARHGAP10	-0.0580523	0.906949
ARHGAP11A	5.17155	0.000897184
ARHGAP11A_2	5.97586	0.00112052
ARHGAP11B-DT	1.49269	0.305715
ARHGAP11B-DT_2	1.68276	0.144913
ARHGAP11B_2	-0.34088	0.628013
ARHGAP11B_3	0.145379	NA
ARHGAP12	-2.01438	1.40056e-15
ARHGAP15	-1.28267	4.88865e-07
ARHGAP15-AS1	-1.72457	6.42563e-05
ARHGAP17	-0.478395	0.597201
ARHGAP18	-0.0327677	0.944873
ARHGAP19	-0.684384	0.0577305
ARHGAP20	-1.47126	0.132689
ARHGAP21	0.260366	0.455527
ARHGAP22	0.892127	0.146335
ARHGAP22-IT1	4.46169	0.0366065
ARHGAP23	1.84955	0.127787
ARHGAP23_1	2.18729	0.0795278
ARHGAP24	0.987928	0.0110273
ARHGAP25	0.96494	1.70166e-05
ARHGAP26	1.6207	1.14833e-09
ARHGAP26-AS1	-0.581697	0.294911
ARHGAP26-IT1	-0.508962	0.387999
ARHGAP27	1.1827	0.0181638
ARHGAP27P1	2.50319	1.16382e-10
ARHGAP27P1-BPTFP1-KPNA2P3	0.046302	0.924528
ARHGAP27P2	-0.309212	0.733949
ARHGAP27_1	0.0113347	0.987609
ARHGAP27_2	1.28846	0.218675
ARHGAP29	1.83614	0.00438848
ARHGAP30	0.281972	0.0758927
ARHGAP31	-0.32397	0.599076
ARHGAP31-AS1	0.673384	0.363377
ARHGAP32	0.177237	0.741843
ARHGAP33	1.36078	0.00633574
ARHGAP35	-0.0524092	0.870733
ARHGAP39	0.732526	0.391773
ARHGAP4	1.16951	1.22253e-06
ARHGAP42	-0.332974	0.357847
ARHGAP44	-0.96874	0.106742
ARHGAP45	1.96936	6.31193e-11
ARHGAP5	-1.56049	1.36461e-13
ARHGAP6	1.36867	0.000482965
ARHGAP9	3.11463	3.72486e-17
ARHGDIA	1.19432	1.03383e-09
ARHGDIB	1.69219	3.45786e-08
ARHGDIG	-0.097656	0.975665
ARHGEF1	1.91638	4.4887e-10
ARHGEF10L	0.398783	0.534379
ARHGEF10_1	-0.473614	0.864238
ARHGEF11	1.50715	4.53156e-09
ARHGEF12	0.900731	0.00544541
ARHGEF17	2.05443	0.00243191
ARHGEF17-AS1	5.04231	0.0297753
ARHGEF18	0.628162	0.0606685
ARHGEF19	-0.530824	0.420228
ARHGEF2	1.66892	1.22189e-14
ARHGEF2-AS1	0.322256	NA
ARHGEF2-AS2	1.33676	0.0121123
ARHGEF25	-0.939503	0.279889
ARHGEF26-AS1	1.94881	0.353255
ARHGEF28	-1.37759	0.0364773
ARHGEF3	-1.31173	7.34782e-07
ARHGEF33	1.75597	0.0457618
ARHGEF34P	4.36138	0.0158234
ARHGEF34P_1	-0.221986	0.906679
ARHGEF35	0.781594	NA
ARHGEF35-AS1_1	1.27049	NA
ARHGEF35_1	-0.780692	0.707728
ARHGEF37	2.52625	1.15227e-07
ARHGEF38	0.900456	0.536723
ARHGEF39	-0.51438	0.431616
ARHGEF4	0.0653824	0.96787
ARHGEF40	2.20819	8.41461e-11
ARHGEF5	-0.345098	0.875427
ARHGEF5_1	-0.129093	0.925618
ARHGEF6	-1.60325	6.60148e-24
ARHGEF7	-1.17532	4.92252e-09
ARHGEF9	-1.4924	3.42975e-06
ARHGEF9-IT1	-1.55337	0.399002
ARID1A	1.51076	4.47388e-15
ARID1B	0.441782	0.0499225
ARID2	-0.833434	4.33295e-07
ARID3A	2.49317	8.50404e-29
ARID3B	1.273	1.06694e-17
ARID4A	-0.586725	0.0111069
ARID4B	-0.346589	0.212748
ARID5A	0.918136	4.15317e-06
ARID5B	-1.33132	2.38913e-05
ARIH1	-0.0756065	0.790163
ARIH2	-0.965939	4.44194e-09
ARIH2OS	0.361709	0.575364
ARL1	-2.18875	6.45672e-18
ARL10	-1.06737	0.00916017
ARL11	1.99543	5.61193e-16
ARL13A	-1.56415	0.0643398
ARL13B	0.140197	0.710614
ARL14EP	-2.44236	5.55015e-17
ARL15	-0.263911	0.463277
ARL16	0.0514036	0.899381
ARL17A	-1.04851	0.110903
ARL17A_1	0.64985	0.564281
ARL17B	-1.27921	0.0381243
ARL2	1.99519	1.02657e-05
ARL2-SNX15	1.9061	0.308363
ARL2BP	-1.04455	0.000164566
ARL3	-1.28342	0.001144
ARL4A	-0.256446	0.607362
ARL4C	-1.77211	0.000336498
ARL4D	-1.12138	0.0765139
ARL5A	-2.3271	2.33773e-25
ARL5B	-2.05166	1.63157e-16
ARL5C	0.822873	NA
ARL6	-2.76157	7.4828e-10
ARL6IP1	-0.612669	0.0837633
ARL6IP4	1.66382	9.05066e-09
ARL6IP5	-0.771769	0.00559962
ARL6IP6	-0.0926606	0.756441
ARL8A	1.11473	0.000218712
ARL8B	-0.339169	0.10582
ARL9	0.505902	0.677858
ARMC1	-1.79463	9.78004e-12
ARMC10	-1.43089	0.00140232
ARMC10_1	-0.928473	0.171569
ARMC12	3.4331	1.47396e-08
ARMC2	0.104242	0.761767
ARMC2-AS1	0.192543	0.870289
ARMC3	-0.842943	0.0708661
ARMC5	0.720323	0.0409635
ARMC6	0.480804	0.14994
ARMC7	1.44137	7.15661e-07
ARMC8	-0.534421	0.00201391
ARMC9	-0.515982	0.645328
ARMCX1	-2.41521	0.00173141
ARMCX2	-0.954806	0.161098
ARMCX3	-0.794217	0.000519929
ARMCX4	-0.471838	0.184613
ARMCX5	-2.70998	5.5405e-10
ARMCX5-GPRASP2	-1.45678	0.00720205
ARMCX6	0.498755	0.221858
ARMH1	2.54412	1.25682e-15
ARMH2	-1.19138	0.068727
ARMH3	-0.513933	0.0111792
ARMH4	1.96174	0.09195
ARMT1	-1.46171	5.96933e-05
ARNT	-0.106681	0.578472
ARNT2	0.242433	0.903932
ARNTL	-0.490722	0.0793273
ARNTL2	0.53402	0.316675
ARPC1A	0.448858	0.0287932
ARPC1B	3.02619	4.44806e-25
ARPC2	0.416693	0.214436
ARPC3	1.12465	0.00078982
ARPC4	0.44301	0.0196215
ARPC4-TTLL3	-0.794499	0.186099
ARPC5	-0.208856	0.572368
ARPC5L	-1.28391	4.77924e-05
ARPIN	-0.410182	0.499202
ARPP19	-1.70409	3.2376e-11
ARPP21	-2.56434	0.0149637
ARR3	-0.759728	0.351692
ARRB1	0.113013	0.688882
ARRB2	1.944	1.44435e-24
ARRDC1	1.9404	6.1268e-14
ARRDC1-AS1	0.217359	0.603674
ARRDC2	1.84077	5.74574e-13
ARRDC3	-1.72976	4.53209e-14
ARRDC3-AS1	-0.21973	0.696539
ARRDC4	0.0850578	0.840621
ARRDC5	0.593928	0.221168
ARSA	1.65815	4.69104e-13
ARSB	0.776496	0.0357737
ARSD	1.03808	0.00285253
ARSG	0.659125	0.00299413
ARSJ	-1.58734	0.294196
ARSK	-1.30507	0.00104723
ART1	2.28717	0.0322881
ART3	0.505175	0.693487
ART4	0.00930009	0.98862
ART5	5.98834	0.0350831
ARTN	1.0687	0.440447
ARV1	-0.675534	0.0116553
ARVCF	0.573437	0.220661
AS-PTPRE	-0.90938	0.0385603
AS3MT	4.00634	0.000722863
ASAH1	0.290311	0.441313
ASAH1-AS1	0.369166	0.701758
ASAH2	0.0854132	0.946814
ASAH2B	-4.05851	3.22215e-08
ASAP1	1.04527	7.4896e-06
ASAP1-IT1	-0.34721	0.606856
ASAP1-IT2	-0.257419	0.639914
ASAP2	1.07581	0.0011131
ASB1	0.118596	0.763345
ASB13	0.176819	0.662789
ASB14	-2.39009	2.88517e-16
ASB15	-1.18247	0.422278
ASB16	3.37133	1.02717e-09
ASB16-AS1	1.38969	0.00532445
ASB3	-0.748687	0.139401
ASB6	0.52167	0.0267468
ASB7	-0.952572	0.000686741
ASB8	0.222957	0.308212
ASB9	-0.464451	0.722428
ASB9P1	1.76049	0.111345
ASCC1	-0.364587	0.200143
ASCC2	1.00353	0.022599
ASCC3	-1.43653	1.37987e-15
ASCL2	2.56814	0.000135113
ASCL5	0.000756623	0.999588
ASF1A	-2.78707	3.90999e-27
ASGR1	1.79911	0.000138111
ASGR2	1.90042	0.000277332
ASH1L	-0.0978836	0.579356
ASH1L-AS1	0.224273	0.709488
ASH2L	0.87588	2.43711e-05
ASIC1	0.356546	0.737259
ASIC3	0.310182	0.606795
ASIC4	1.04479	0.403796
ASIC4-AS1	0.2581	0.924301
ASIP	4.9726	0.00284751
ASL	1.43176	1.70122e-06
ASMTL-AS1_1	0.597105	0.577216
ASMTL_1	-1.3208	0.211866
ASNS	-0.481369	0.55949
ASNSD1	-1.68644	1.92367e-08
ASPA	0.596831	0.738006
ASPDH	-0.266444	0.712867
ASPH	2.06171	1.92918e-12
ASPHD1	0.23357	0.796071
ASPHD2	1.19703	0.0251208
ASPM	0.430387	0.099699
ASPN	-1.60809	0.00983444
ASPRV1	2.09208	1.2879e-06
ASPSCR1	0.706633	0.0626136
ASRGL1	0.425625	0.415843
ASS1	-0.944091	0.377111
ASTE1	-1.65053	6.218e-08
ASTL	-1.17592	0.0312197
ASTN1	0.963715	0.677926
ASTN2	-1.55155	0.00257677
ASTN2-AS1	-1.50251	0.28637
ASXL1	0.112109	0.743394
ASXL2	-0.25674	0.202001
ASXL3	1.99937	0.00921608
ATAD1	-2.60861	3.88213e-19
ATAD2	0.208498	0.477064
ATAD2B	-0.0178435	0.934016
ATAD3A	1.19012	0.00416461
ATAD3B	0.766829	0.0955929
ATAD3C	1.05873	0.316009
ATAD5	-0.316539	0.335392
ATCAY	-0.325658	0.848935
ATE1	-0.631597	0.044318
ATE1-AS1	-0.208971	0.909648
ATF1	-0.544767	0.0419498
ATF2	-0.4069	0.131465
ATF3	0.867809	0.152512
ATF4	0.944196	0.000854362
ATF5	1.19486	0.000457867
ATF6	-0.1453	0.679391
ATF6B_1	-0.320473	0.737675
ATF6B_2	-2.48187	0.00315563
ATF6B_3	-1.78287	0.0453462
ATF7	-0.146951	0.523627
ATF7-NPFF	-0.406679	NA
ATF7IP	-1.03917	9.40512e-07
ATF7IP2	-0.847095	0.00109397
ATG10	-0.736895	0.0166516
ATG101	-0.113443	0.767081
ATG12	0.0755928	0.899396
ATG13	-0.215181	0.236222
ATG14	0.423062	0.0457821
ATG16L1_1	-2.92798	0.00180603
ATG16L2	3.21603	2.72489e-13
ATG2A	1.05876	0.0195102
ATG2B	-1.20278	2.72332e-08
ATG3	-0.18991	0.500484
ATG4A	-1.44582	3.70713e-07
ATG4B	0.14558	0.687731
ATG4C	-0.977161	0.00186357
ATG4D	1.21832	7.77868e-07
ATG5	-1.52223	3.58338e-18
ATG7	0.165321	0.54154
ATG9A	1.11945	4.333e-05
ATG9B	-0.683645	0.391355
ATIC	-1.71675	1.43855e-05
ATL1	-0.77403	0.142346
ATL2	-1.31403	7.81614e-13
ATL3	-1.5579	1.47784e-11
ATM	-2.52625	5.53894e-30
ATMIN	-0.712776	0.000186947
ATN1	1.21823	0.00039271
ATOH8	-0.397276	0.582945
ATOX1	1.92783	4.27756e-10
ATOX1-AS1	-2.00271	1.55635e-05
ATP10A	0.18058	0.705538
ATP10B	-0.304146	0.807168
ATP10D	-1.15671	0.00211843
ATP11A	1.23088	2.87822e-08
ATP11A-AS1	1.83913	7.69772e-05
ATP11AUN	2.91016	NA
ATP11B	-0.865954	0.000167921
ATP11B-DT	-1.36788	0.255271
ATP11C	-0.47608	0.045119
ATP13A1	1.02251	0.0112129
ATP13A2	0.877439	0.0161969
ATP13A3	-1.44986	1.97758e-15
ATP13A3-DT	1.434	0.130637
ATP13A4	-0.856711	0.0627317
ATP13A5	3.36601	0.0197651
ATP13A5-AS1	0.329639	0.877971
ATP1A1	-1.11073	3.39218e-06
ATP1A1-AS1	0.126215	0.916593
ATP1A2	0.240746	0.897725
ATP1A3	-0.302364	0.656738
ATP1A4	0.304024	0.838793
ATP1B1	-0.339192	0.627209
ATP1B2	3.71108	4.10151e-13
ATP1B3	-0.887607	0.000159826
ATP23	0.28145	0.580887
ATP23_1	-0.221985	0.662789
ATP2A1	1.06887	0.0142
ATP2A2	-0.560164	0.110192
ATP2A3	1.47098	6.26918e-11
ATP2B1	-2.1309	8.53295e-28
ATP2B1-AS1	2.20974	7.6066e-06
ATP2B2	-2.28831	0.0404933
ATP2B3	-0.777264	0.603176
ATP2B4	-1.2132	3.27637e-10
ATP2C1	-1.02501	1.42016e-16
ATP2C2	1.70537	0.000699835
ATP2C2-AS1	1.60076	0.0884019
ATP4A	3.06846	0.0520227
ATP4B	-0.703093	NA
ATP5F1A	-1.19414	1.80166e-09
ATP5F1B	-0.366934	0.18284
ATP5F1C	-0.39993	0.253447
ATP5F1D	2.03398	1.27092e-14
ATP5F1E	-0.172002	0.725809
ATP5MC1	-0.3878	0.376244
ATP5MC2	0.0511503	0.885289
ATP5MC3	-1.28604	9.43467e-06
ATP5ME	1.83417	3.2285e-08
ATP5MF	1.09751	0.000604827
ATP5MG	1.68841	2.18613e-11
ATP5MGL	0.788202	0.334096
ATP5MJ	1.16023	0.00193158
ATP5MK	-1.0696	0.00220732
ATP5PB	-0.620828	0.0318252
ATP5PD	0.0770427	0.860215
ATP5PF	1.24812	0.00457986
ATP5PO	-0.235318	0.490101
ATP6AP1	1.35425	6.65412e-07
ATP6AP1L	-0.866337	0.083865
ATP6AP2	-0.639417	0.0346198
ATP6V0A1	-0.10675	0.696788
ATP6V0A2	-1.16933	2.4825e-06
ATP6V0B	0.804353	0.000692456
ATP6V0C	2.53541	8.78627e-16
ATP6V0D1	1.72698	2.88188e-24
ATP6V0D1-DT	1.06652	0.00472927
ATP6V0E1	0.439852	0.0974334
ATP6V0E2	-0.893122	0.02536
ATP6V0E2-AS1	-1.89516	0.00501557
ATP6V1A	-0.88381	0.000943851
ATP6V1B1	0.69688	0.648416
ATP6V1B2	0.335221	0.262461
ATP6V1C1	-0.225842	0.5806
ATP6V1C2	-0.397833	0.498757
ATP6V1D	-0.236689	0.393606
ATP6V1E1	0.638116	0.00753445
ATP6V1E2	-0.674177	0.106588
ATP6V1F	-0.494655	0.0108236
ATP6V1FNB	0.736322	0.225968
ATP6V1G1	0.860759	0.00133773
ATP6V1G2-DDX39B_2	-0.136052	NA
ATP6V1G2_1	-2.27975	0.376501
ATP6V1G2_3	-0.37413	NA
ATP6V1H	-0.63822	0.00010934
ATP7A	-0.329624	0.339796
ATP7B	1.06143	0.000483306
ATP8A1	-1.43427	1.66667e-11
ATP8A2	-1.43055	0.108643
ATP8B1	-0.383999	0.431212
ATP8B2	-1.14035	0.00660595
ATP8B3	2.3254	1.54911e-05
ATP8B4	0.11358	0.807942
ATP8B5P	1.91766	0.0438218
ATP9A	0.131048	0.81544
ATP9B	-0.870933	3.00181e-06
ATPAF1	-0.614878	0.0191369
ATPAF2	-0.430422	0.209369
ATPSCKMT	-1.30564	7.37323e-06
ATR	-1.86523	1.1678e-11
ATRAID	-0.0614038	0.878261
ATRIP	0.423155	0.60726
ATRIP-TREX1	-0.955165	0.604437
ATRN	-0.900546	0.00160298
ATRNL1	-2.91812	0.00768518
ATRX	-1.16056	2.8044e-08
ATXN1	0.0541746	0.779925
ATXN1-AS1	-0.530263	0.271959
ATXN10	-0.545408	0.0265065
ATXN1L	-0.847949	0.00194767
ATXN2	1.66933	1.46857e-26
ATXN2-AS	0.971347	0.432181
ATXN2L	0.571192	0.00601675
ATXN3	-0.623367	0.000946423
ATXN7	0.450822	0.10789
ATXN7L1	-0.396064	0.157785
ATXN7L2	-0.424457	0.354252
ATXN7L3	0.405913	0.0718819
ATXN7L3-AS1	1.66506	0.000431448
ATXN7L3B	-1.63918	4.69918e-11
AUH	-0.0633159	0.90702
AUNIP	1.09072	0.10216
AUP1	0.1982	0.350829
AURKA	1.53127	3.32751e-08
AURKAIP1	2.31688	4.76327e-24
AURKAP1	-0.25496	0.661155
AURKB	3.53305	1.96518e-10
AURKC	-0.10069	0.912734
AUTS2	-1.41163	4.23273e-05
AVEN	-0.917292	0.024892
AVIL	2.07342	3.32122e-05
AVL9	-0.400624	0.044122
AVPI1	-1.13596	0.0218997
AVPR1A	-1.29384	0.00358582
AVPR1B	1.95735	0.389949
AVPR2	0.269141	0.666989
AWAT1	-0.759645	0.701758
AXDND1	-1.19037	0.391212
AXIN1	0.702469	0.00349176
AXIN2	-1.99803	0.000132108
AXL	1.03181	0.235171
AZI2	-0.69098	0.0626286
AZIN1	-0.979224	6.06068e-05
AZIN2	-0.930215	0.0380374
AZU1_1	8.24975	1.33111e-11
B2M	-0.958346	0.0590261
B2M_1	-1.06478	0.196835
B3GALNT1	-0.68311	0.27748
B3GALNT2	0.0813816	NA
B3GALNT2_1	-0.920126	0.443963
B3GALT1	-0.249212	0.871568
B3GALT2	-1.86221	0.000384504
B3GALT6	0.970385	0.00330371
B3GALT9	-2.13988	3.31419e-06
B3GAT1	0.00169262	0.998284
B3GAT1-DT	-0.487427	0.678146
B3GAT2	-2.25383	3.76831e-06
B3GAT3	0.43602	0.0857949
B3GLCT	-1.23023	0.00045822
B3GNT2	0.492239	0.099052
B3GNT4	-0.451603	0.372683
B3GNT5	0.275527	0.517281
B3GNT7	0.316003	0.698647
B3GNT8	3.05046	3.6366e-30
B3GNT9	1.34071	0.0157984
B3GNTL1	1.30638	0.0111057
B3GNTL1_1	2.08415	0.000814343
B4GALNT1	0.434023	0.8153
B4GALNT3	2.09413	0.000132471
B4GALNT4	0.904886	0.333532
B4GALT1	0.0655305	0.855551
B4GALT1-AS1	-1.14903	0.146997
B4GALT2	1.10075	0.0743581
B4GALT3	0.638927	0.169624
B4GALT4	0.205059	0.69213
B4GALT4-AS1	-1.76366	0.0406184
B4GALT5	2.45008	4.3235e-16
B4GALT6	-0.522586	0.184623
B4GALT7	0.782619	0.0280451
B4GAT1	-1.30577	0.0514835
B9D1	-0.1481	0.865504
B9D2	0.796344	0.00765878
BAALC	0.83374	0.509804
BABAM1	0.68976	0.0587005
BABAM2	-0.295128	0.333859
BABAM2-AS1	-1.23174	0.0317022
BACE1	-0.227271	0.397279
BACE1-AS	-1.06672	0.143534
BACE2	0.693044	0.0613122
BACH1	-0.288566	0.297764
BACH1-IT2	-0.266861	0.65697
BACH1-IT3	0.160273	0.925919
BACH2	-1.44746	0.000216982
BAD	1.50343	6.93335e-08
BAG1	2.05014	1.47958e-08
BAG2	-1.28278	0.000137574
BAG3	0.423186	0.397268
BAG4	-1.28909	4.3042e-10
BAG5	-1.74877	4.75316e-13
BAG6	0.0535025	0.944373
BAG6_1	1.94102	0.0509352
BAG6_2	-0.473655	0.543741
BAG6_4	0.608952	0.409622
BAG6_5	-1.18902	0.068423
BAG6_6	-0.591571	0.636628
BAGE2	3.09984	1.5392e-06
BAHCC1	2.26026	7.57735e-08
BAHD1	0.0372013	0.929228
BAIAP2	1.16823	0.00176085
BAIAP2-DT	0.846531	0.0112258
BAIAP2L1	0.900347	0.0879282
BAIAP2L2	2.22338	9.69972e-05
BAIAP3	1.90405	0.000654919
BAK1	0.334535	0.180867
BAMBI	2.27703	0.00130827
BANF1	-0.484126	0.0783799
BANK1	-2.22564	1.4361e-11
BANP	1.49444	1.37597e-13
BAP1	0.0195241	0.912448
BARD1	0.344858	0.234293
BARHL1	2.02828	0.0525331
BASP1	4.73387	3.10934e-30
BASP1-AS1	3.69675	1.94087e-07
BATF	2.3246	4.42345e-11
BATF2	5.64681	1.92412e-16
BATF3	-0.179462	0.815618
BAX	1.46146	8.79355e-07
BAZ1A	0.352765	0.19518
BAZ1A-AS1	3.07671	3.75966e-14
BAZ1B	-0.121767	0.51177
BAZ2A	0.548797	0.0154898
BAZ2B	-0.337571	0.313823
BAZ2B-AS1	1.79046	5.58861e-09
BBC3	2.26119	2.49679e-13
BBIP1	-1.28817	7.83942e-06
BBLN	2.55652	1.66992e-13
BBOF1	0.596789	0.168508
BBS1	0.0422623	0.928767
BBS10	-1.40076	0.000389872
BBS12	-0.0256303	0.974228
BBS2	-1.91032	8.52244e-08
BBS4	-0.944546	0.00301432
BBS5	-0.915163	0.104069
BBS7	-1.01922	0.00038199
BBS9	-1.6896	3.23072e-10
BBX	-0.938561	3.26376e-07
BCAM	1.79603	0.00577826
BCAN	0.0489067	0.97973
BCAN-AS1	1.516	0.117758
BCAP31	0.119212	0.703453
BCAR3	-1.04654	0.0775895
BCAR3-AS1	-0.959408	0.486447
BCAR4	0.682711	NA
BCAS1	-2.15152	0.0377949
BCAS2	-1.64373	7.61998e-10
BCAS3	0.272572	0.313667
BCAS4	-1.1294	0.0203948
BCAT1	-0.496466	0.244501
BCAT2	-0.26409	0.644484
BCCIP	-1.7504	1.39684e-10
BCDIN3D	-1.06313	0.0191779
BCDIN3D-AS1	-0.712313	0.392895
BCKDHA	1.19282	2.77706e-05
BCKDHB	-2.12296	1.55599e-11
BCKDK	1.89852	1.9008e-18
BCL10	-1.78001	3.44112e-08
BCL10-AS1	0.997564	NA
BCL11A	-0.553499	0.0173967
BCL11B	-1.36552	0.00619567
BCL2	-1.56464	0.00012315
BCL2A1	-0.0429042	0.943017
BCL2L1	1.58622	0.000132943
BCL2L1-AS1	-0.319506	0.666393
BCL2L11	-0.348799	0.261372
BCL2L12	0.44902	0.156086
BCL2L13	-0.356607	0.16699
BCL2L15	2.45523	3.54265e-05
BCL2L2	-0.116729	0.79164
BCL2L2-PABPN1	-0.842956	NA
BCL3	2.31878	2.28671e-17
BCL6	2.81211	2.29952e-12
BCL6B	4.03439	0.000402678
BCL7A	-0.553832	0.257826
BCL7B	0.438515	0.0611005
BCL7C	0.0328186	0.937269
BCL9	-0.892787	0.0161188
BCL9L	0.388486	0.470927
BCLAF1	-2.91876	3.55626e-26
BCLAF3	-0.194013	0.641317
BCO2	-0.381633	0.719677
BCOR	0.201772	0.372125
BCORL1	2.16816	1.0433e-17
BCORP1	-2.62135	0.0106373
BCR	1.26108	6.23023e-05
BCRP3	0.930653	0.589843
BCS1L	-0.996144	0.0149748
BDH1	0.958373	0.179284
BDH2	-2.31618	1.09281e-07
BDKRB2	2.56461	0.35926
BDNF	0.0181908	0.988239
BDNF-AS	0.289855	0.794417
BDP1	1.76644	NA
BDP1_1	0.296578	0.73551
BDP1_2	0.506744	0.387557
BEAN1	1.93518	0.0004358
BEAN1-AS1	1.87396	0.0926918
BECN1	0.154969	0.553358
BEGAIN	0.687758	0.301059
BEND2	-0.799025	0.062276
BEND3	0.0765226	0.899692
BEND3P3	-0.843893	0.105877
BEND4	-2.12999	3.13158e-06
BEND5	-1.94397	0.000931258
BEND6	-1.70287	0.229282
BEND7	2.41365	0.000134024
BEST1	0.273992	0.609787
BEST2	0.426991	0.759305
BEST3	1.79879	0.00138698
BEST4	1.33111	0.138764
BET1	-0.692358	0.0801739
BET1-AS1	-1.65641	0.164317
BET1L	-0.0387582	0.882451
BEX1	4.62385	2.34307e-05
BEX2	-3.36869	4.70213e-12
BEX3	2.0419	1.25005e-07
BEX4	-1.33596	1.198e-06
BEX5	-0.887822	0.460491
BFAR	0.369292	0.780929
BFSP1	-0.050941	0.958975
BFSP2	0.532274	0.66521
BFSP2-AS1	0.450142	0.692105
BHLHA15	0.651639	0.276816
BHLHB9	0.903164	NA
BHLHE40	-0.418469	0.141049
BHLHE40-AS1	-0.323812	0.756971
BHLHE41	-0.893424	0.128306
BHMT	-1.55439	0.434276
BHMT2	3.48719	0.00264558
BICC1	0.166174	0.904552
BICD1	-0.971577	0.00130154
BICD2	1.51186	9.73278e-11
BICDL1	0.218026	0.70319
BICDL2	4.68341	1.02974e-07
BICRA	2.18805	2.84499e-20
BICRAL	0.0840212	0.640722
BID	1.31324	8.88375e-12
BIK	0.841567	0.189146
BIN1	-0.59845	0.166105
BIN2	0.971865	8.58095e-08
BIN3	1.16682	0.000993218
BIN3-IT1	0.0393397	0.962922
BIRC2	-1.71573	2.16501e-11
BIRC3	-2.93269	2.35468e-13
BIRC5	3.06677	4.28238e-07
BIRC6	-1.33565	1.52369e-12
BIRC6-AS2	-0.660651	0.347569
BIRC7	1.34678	0.383584
BISPR	2.38993	6.58141e-10
BIVM	-1.78714	6.24919e-05
BLACAT1	0.837866	0.503789
BLCAP	-0.578858	0.0394433
BLK	-1.84115	0.000536305
BLK_1	-1.28221	0.108466
BLM	-0.634237	0.0476386
BLMH	-1.53709	2.37709e-07
BLNK	-2.76155	2.38293e-09
BLOC1S1	2.33693	1.51996e-12
BLOC1S1-RDH5	-0.285311	0.882667
BLOC1S2	-0.766918	0.000369549
BLOC1S3	2.04748	1.33856e-11
BLOC1S4	1.21277	0.00425372
BLOC1S6	-1.05459	2.23209e-08
BLVRA	0.949521	0.0181533
BLVRB	1.00518	0.0197033
BLZF1	-0.756414	0.00247115
BMF	-0.894059	0.0222566
BMI1	0.509084	0.280918
BMP1	0.661653	0.219967
BMP10	0.240002	0.906231
BMP2	3.63705	0.00082473
BMP2K	0.0711307	0.852393
BMP3	-0.196495	0.924472
BMP4	-1.74608	0.36808
BMP6	1.01248	0.00839957
BMP7	0.634528	0.76532
BMP8A	0.0117294	0.984351
BMP8B	-0.0319845	0.956492
BMP8B-AS1	-0.995862	0.562577
BMPER	-2.01565	0.275006
BMPR1A	-1.62513	0.00071445
BMPR1B	1.7814	0.205708
BMPR2	-0.64848	0.000815831
BMS1	-0.968073	4.17544e-05
BMS1P1	0.103274	0.829763
BMS1P14	3.3461	0.00613333
BMS1P2	-1.098	0.0636793
BMS1P2-AGAP9	-0.921104	0.441703
BMS1P20	-1.59127	7.71344e-06
BMS1P23	-0.191668	0.924492
BMS1P4	1.08647	0.407983
BMS1P4-AGAP5	1.0138	0.0683988
BMT2	-1.03733	4.25886e-05
BMX	4.1608	4.53452e-06
BNC2	-1.33373	0.0445861
BNC2-AS1	4.47732	0.0544229
BNIP1	-1.19247	0.00262485
BNIP2	-0.989624	9.77811e-07
BNIP3	-0.880011	0.0166931
BNIP3L	-0.425224	0.369063
BNIPL	0.985835	0.107228
BOC	-1.00418	0.363705
BOD1	-1.31547	0.00127141
BOD1L1	0.94671	0.00101913
BOK	0.161548	0.834147
BOLA1	0.781775	0.116836
BOLA2-SMG1P6	-2.61064	0.0017312
BOLA2B	2.56567	NA
BOLA3	1.12753	0.0213404
BOLA3-DT	0.123686	0.856236
BOLL	-0.925285	0.564499
BOP1	0.142359	0.731053
BORA	-1.72968	0.000167884
BORCS6	1.40493	0.000460821
BORCS7	-1.81437	1.1734e-06
BORCS8	2.11789	6.63578e-12
BPGM	0.603533	0.282872
BPHL	-2.18781	6.28912e-08
BPI	9.32385	3.35188e-26
BPIFB3	1.47152	0.411655
BPNT1	-0.84859	0.000179483
BPNT2	-2.07097	2.72135e-26
BPTF	0.795298	2.17142e-05
BRAF	-0.513142	0.00207967
BRAP	0.303594	0.0591678
BRAT1	1.00382	0.00399737
BRCA1	0.470674	0.233915
BRCA2	-0.156909	0.64585
BRCC3	-1.06199	1.41383e-05
BRD1	0.0554618	0.860398
BRD2	-0.803412	0.303885
BRD2_2	0.443562	0.667173
BRD2_3	-0.119386	0.919192
BRD2_5	-0.639746	0.447024
BRD2_6	1.6449	0.0498304
BRD3	1.27679	3.23675e-06
BRD3OS	-0.348694	0.36329
BRD4	1.51068	1.26349e-07
BRD7	-0.227949	0.125113
BRD7P3	-1.32489	0.00444707
BRD8	0.179062	0.404629
BRD9	-0.100003	0.731168
BRF1	0.515443	0.192242
BRF2	0.191168	0.761216
BRI3	2.82632	3.45408e-25
BRI3BP	1.59285	0.00212923
BRICD5	1.10873	0.0421493
BRINP1	-0.747489	NA
BRINP2	0.720579	0.801407
BRINP3	0.277024	0.924802
BRIP1	-0.148848	0.676513
BRIX1	-2.07932	0.00919875
BRK1	1.13482	5.02964e-05
BRMS1	1.26941	3.1093e-05
BRMS1L	-1.26039	0.00126538
BROX	-0.928633	8.73733e-05
BRPF1	0.266515	0.442772
BRPF3	0.986187	3.70419e-06
BRPF3-AS1	1.43824	0.0140031
BRSK1	-0.436963	0.395586
BRSK2	0.374454	0.54784
BRWD1	-1.46082	7.03018e-15
BRWD1-AS1	-1.50811	0.461947
BRWD1-AS2	0.0981181	0.916693
BRWD3	-0.776589	8.76706e-06
BSCL2	3.27411	2.87149e-06
BSDC1	0.464074	0.00446766
BSG	1.13125	0.000370753
BSG-AS1	3.21609	0.000133767
BSN	0.404055	0.550995
BSND	4.23662	1.40103e-05
BSPRY	1.64992	0.0420478
BST1	1.62849	3.86909e-05
BST2	0.551973	0.099043
BTAF1	-1.48978	2.65842e-16
BTBD1	-1.19346	2.11804e-13
BTBD10	-0.5263	0.031154
BTBD11	-0.20574	0.64236
BTBD17	3.49859	NA
BTBD18	-0.540777	0.278598
BTBD19	1.8918	0.000187701
BTBD2	1.64897	3.48639e-17
BTBD3	-0.464235	0.292904
BTBD6	0.903592	0.0184622
BTBD7	0.259888	0.752698
BTBD8	-1.35697	7.37323e-06
BTBD9	-0.904566	0.00791914
BTBD9-AS1	-0.854939	0.131181
BTD	4.20262	2.94048e-13
BTF3	-0.753863	0.0120446
BTF3L4	-1.94123	7.05785e-14
BTG1	-1.18778	4.35493e-10
BTG1-DT	-1.19003	0.0963675
BTG2	-0.654029	0.0275797
BTG2-DT	1.87148	0.0300698
BTG3	-2.7858	2.9664e-11
BTK	-0.326101	0.196765
BTLA	-2.02439	8.02749e-06
BTN1A1	3.31576	6.05027e-06
BTN2A1	1.03157	0.000262389
BTN2A2	-0.352169	0.445156
BTN2A3P	0.322451	0.656735
BTN3A1	0.230776	0.555327
BTN3A2	-0.705871	0.00843911
BTN3A3	-0.511256	0.113831
BTNL3	0.876362	0.601561
BTNL8	1.68076	0.00147628
BTNL9	-1.48553	0.0391266
BTRC	-0.680008	0.0141019
BUB1	0.816006	0.0131893
BUB1B	0.368085	0.24258
BUB3	-1.67669	5.17549e-19
BUD13	0.539417	0.0462936
BUD23	-0.933764	0.00533407
BUD31	0.748073	0.0180176
BYSL	0.296065	0.545009
BZW1	-2.26054	7.16402e-19
BZW1-AS1	0.999177	0.561642
BZW2	-0.372549	0.263882
C10orf105	2.72737	1.51236e-09
C10orf143	-0.951042	0.0830173
C10orf55	6.33778	8.37208e-06
C10orf67	0.933063	NA
C10orf88	-1.35495	1.03537e-05
C10orf88B	-1.63288	0.00969735
C10orf90	-0.898079	0.761628
C10orf95	2.24955	0.00053317
C10orf95-AS1	-0.757262	0.0986165
C11orf1	-0.522395	0.497545
C11orf16	1.15771	0.425082
C11orf21	-0.429404	0.087443
C11orf24	0.91339	0.0198054
C11orf42	0.613958	0.250136
C11orf49	-0.124545	0.72143
C11orf53	-1.03925	NA
C11orf54	-0.0311629	0.919045
C11orf58	-0.329923	0.318137
C11orf65	-2.64658	3.68656e-14
C11orf68	1.16503	8.73568e-11
C11orf71	0.347065	0.297585
C11orf80	-0.23009	0.49883
C11orf87	-0.470222	0.830712
C11orf91	3.51174	0.000852522
C11orf94	0.353037	0.770335
C11orf96	2.62626	0.0754062
C11orf98	0.600203	0.675883
C12orf29	-0.292405	0.474989
C12orf4	-1.0561	0.000262733
C12orf40	-0.717626	0.356648
C12orf42	-1.06019	0.0459887
C12orf43	-0.0971707	0.804437
C12orf56	2.64708	0.101048
C12orf57	-1.01587	0.00266417
C12orf60	0.0967245	0.862891
C12orf71	-0.494807	0.733932
C12orf73	-1.1646	0.016842
C12orf75	0.829628	0.0417209
C12orf75-AS1	-1.85949	0.161188
C12orf76	0.920863	0.0273406
C13orf46	2.40493	0.0328907
C13orf46_1	0.636929	0.561111
C14orf119	-0.70404	0.000844849
C14orf132	-0.865578	0.274576
C14orf178	-1.42558	0.00610323
C14orf28	-2.11579	3.25211e-08
C14orf93	0.549602	0.130856
C15orf39	1.24471	3.37811e-05
C15orf40	0.731191	0.0514253
C15orf48	-0.975188	0.507534
C15orf61	0.770227	0.124764
C15orf62	0.017786	0.97157
C15orf65	1.78279	0.380383
C16orf46	1.60455	0.138288
C16orf54	0.97385	0.00017513
C16orf72	-0.127514	0.730455
C16orf74	-0.267813	0.679898
C16orf86	0.991464	0.0499004
C16orf87	-1.34987	0.00142141
C16orf89	0.0339268	0.981208
C16orf90	1.08771	0.382938
C16orf91	-0.818723	0.00883427
C16orf95	0.732976	0.294656
C16orf95-DT	-0.0482437	0.978892
C16orf96	-0.529941	0.696352
C17orf100	-0.297803	0.75548
C17orf107	-0.573273	0.394899
C17orf113	0.352866	0.690159
C17orf114	6.8295	7.38844e-05
C17orf50	-1.40243	0.384707
C17orf58	0.518541	0.420346
C17orf64	0.79798	0.678829
C17orf67	0.984554	0.0167288
C17orf75	0.382989	0.525926
C17orf80	-0.779256	0.0102765
C17orf99	1.85414	0.0028587
C18orf21	-0.74689	0.0158318
C18orf25	0.361169	0.275438
C18orf32	1.59044	1.46376e-10
C18orf54	-1.19912	0.000739137
C19orf12	-0.274687	0.503349
C19orf18	-1.50947	0.184567
C19orf25	1.68739	6.89534e-08
C19orf38	2.93448	1.19004e-24
C19orf44	0.528673	0.369029
C19orf47	0.72077	0.0772866
C19orf48	-0.353358	0.461999
C19orf53	3.44305	9.41689e-18
C19orf54	1.56545	6.41001e-07
C19orf67	1.80571	0.616931
C19orf71	0.25845	0.549295
C19orf73	0.552273	0.733587
C19orf84	-0.847545	0.297873
C19orf85	6.73817	0.000395541
C1D	-1.86511	4.46905e-11
C1GALT1	-1.07355	0.00017331
C1QA	3.14989	1.63699e-07
C1QB	5.94521	2.04538e-15
C1QBP	0.240346	0.425315
C1QC	6.60064	8.44507e-16
C1QL3	-0.755739	0.169225
C1QTNF1	4.16996	0.0441048
C1QTNF12	1.21481	0.0603236
C1QTNF3	-1.06858	0.00869888
C1QTNF3-AMACR	-0.970035	0.284752
C1QTNF6	-0.21848	0.662368
C1QTNF7	-0.0825643	0.923731
C1QTNF7-AS1	0.0478765	0.981477
C1QTNF9	-1.40625	0.307846
C1RL	3.78092	4.52918e-08
C1RL-AS1	0.715505	0.550853
C1S	0.890601	0.34265
C1orf100	-2.09856	0.0108212
C1orf105	-0.931621	0.301059
C1orf109	-0.707417	0.0276055
C1orf112	-0.853903	0.0136124
C1orf115	0.519299	0.403796
C1orf116	1.65751	0.000404938
C1orf122	2.01798	9.14047e-09
C1orf127	0.436427	0.740035
C1orf131	-0.399648	0.430563
C1orf146	-3.27928	0.0105838
C1orf147	-0.662561	0.289209
C1orf159	0.787165	0.0805158
C1orf162	1.03179	0.000190304
C1orf167	2.56957	0.0405903
C1orf174	-0.0890992	0.819209
C1orf198	1.00889	0.0255788
C1orf21	-1.61	1.41589e-05
C1orf21-DT	3.34615	0.143934
C1orf216	-0.528852	0.25017
C1orf220	-1.10659	0.080659
C1orf226	4.21185	8.08955e-09
C1orf35	1.99776	2.71851e-06
C1orf43	-0.338845	0.0744158
C1orf50	-0.0350799	0.920362
C1orf52	-1.37061	3.08973e-07
C1orf53	0.702553	NA
C1orf54	-1.86358	0.00347514
C1orf56	-0.766377	0.130451
C1orf74	-1.35261	0.00260941
C1orf87	3.86712	0.0350168
C20orf173	-0.541214	0.553961
C20orf203	-0.510137	0.664828
C20orf204	0.742501	0.216458
C20orf27	2.2047	1.33674e-07
C20orf96	2.11571	0.000222974
C21orf58	1.47738	9.9353e-07
C21orf62-AS1_1	-0.143635	0.956674
C21orf91	-2.30887	8.17365e-17
C21orf91-OT1	0.585193	0.659603
C22orf15	-0.747199	0.474107
C22orf23	-0.766733	0.189477
C22orf31	4.02188	0.00175521
C22orf39	0.657936	0.00321126
C22orf46	0.125132	0.743578
C2CD2	-0.148551	0.78721
C2CD2L	1.4879	7.80316e-05
C2CD3	0.0120882	0.977276
C2CD4D	-0.481544	0.614054
C2CD4D-AS1	-1.49166	0.00507033
C2CD5	-0.76409	6.41793e-09
C2CD6	-0.572083	0.41402
C2_2	1.34474	NA
C2_3	0.792855	NA
C2orf15	-1.32168	0.234153
C2orf16	-0.669777	0.256797
C2orf27A	-1.99696	6.86094e-05
C2orf42	-0.723152	0.00217616
C2orf49	-1.25485	8.03687e-14
C2orf49-DT	-3.23713	9.66307e-12
C2orf50	1.01532	0.342948
C2orf66	1.07681	NA
C2orf68	0.55746	0.00315278
C2orf69	-0.956282	1.55181e-05
C2orf74	0.655411	0.367595
C2orf74-DT	1.46179	0.0147718
C2orf76	-0.324342	0.445103
C2orf78	0.521246	0.847013
C2orf81	-1.19137	0.1291
C2orf88	-0.0438081	0.908578
C2orf92	-1.14954	0.0418464
C3	0.930331	0.0354165
C3AR1	1.33899	0.000656668
C3orf14	-0.997119	0.21403
C3orf18	-0.28237	0.589107
C3orf20	-0.497017	0.407914
C3orf22	1.34577	0.0846444
C3orf33	-1.65493	0.000169622
C3orf38	-1.16937	7.60796e-08
C3orf49	-0.0502696	0.956555
C3orf52	-0.329356	0.702088
C3orf62	0.908602	0.00883935
C3orf70	-0.672381	0.540146
C3orf80	0.719274	0.681854
C3orf86	6.14409	2.28948e-23
C4A	5.42571	0.00491262
C4BPA	2.65322	0.0147524
C4orf19	-1.10916	0.0484521
C4orf3	-0.706176	0.0227128
C4orf33	-1.82276	1.05692e-06
C4orf36	2.90767	0.0413761
C4orf45	0.324559	0.670472
C4orf46	0.12772	0.802766
C4orf46P3	-0.992911	0.429892
C4orf47	-3.18225	6.03789e-06
C4orf48	4.7906	1.88259e-20
C4orf50	-0.156657	0.87043
C4orf51	-2.27705	0.00266903
C5	0.580863	0.115147
C5-OT1	1.67364	0.364551
C5AR1	1.42271	7.44114e-05
C5AR2	3.47401	4.67182e-16
C5orf15	-1.06902	7.88382e-05
C5orf22	-1.1812	0.00066847
C5orf24	-1.24579	5.15082e-07
C5orf34	-1.69208	3.20201e-06
C5orf34-AS1	-0.410845	0.715383
C5orf47	3.48962	0.0344439
C5orf58	-1.0395	0.0421364
C5orf63	-2.58508	1.41431e-07
C5orf64	0.94329	0.736442
[truncated: 22,827 more rows]
