# Supplementary material for: Extensive diversity of unusual microorganisms associated with severe pneumonia in kidney transplant recipients
Source: PLoS Pathog. 2025 Nov 3;21(11):e1013667. doi: 10.1371/journal.ppat.1013667 (PMC12591451; doi:10.1371/journal.ppat.1013667)
Supplement: S10 Table — (XLSX) [file ppat.1013667.s015.xlsx]

## Sheet: Supplementary Table 10
S10 Table. xCell enrichment scores of eight immune cells in whole blood RNA-seq libraries.
Cases	B cell	T cell CD4+ (non-regulatory)	T cell CD8+	NK cell	Myeloid dendritic cell activated	Macrophage M1	Monocyte	Neutrophil
Control-B1	0.232196	0.0473232	0.18173	0.0885688	0.00124804	0	0	0.00905712
Control-B2	0.27373	0.0884636	0.233842	0.0674247	0	0	0	0
Control-B3	0.283628	0.0485162	0.236795	0.128008	0	0	0	0.00112638
Control-B4	0.1388	0.043261	0.228861	0.0509304	0	0	0	0.00730457
Control-B5	0.23217	0.0490966	0.210056	0.0601468	0.0517322	0	0	0.0048373
Control-B6	0.222342	0.0409903	0.243878	0.0908131	0.0480822	0	0	0.00128453
Control-B7	0.245813	0.0631824	0.23092	0.130822	0.0323885	0	0	0
Control-B8	0.412559	0.0728142	0.123453	0.0542956	0.210623	0.0016926	0	0
Control-B9	0.321463	0.0552609	0.153115	0.0527767	0.0128439	0	0	0.00139116
Control-B10	0.26298	0.114549	0.261747	0.0430854	0	0	0	0
Control-B11	0.291202	0.0550058	0.135065	0.0765458	0	0	0	0.00721033
Control-B12	0.238203	0.079631	0.205654	0.0627749	0.0268469	0	0	0.0149723
Control-B13	0.24217	0.0801718	0.221829	0.107477	0.0285519	0	0	0
Control-B14	0.26446	0.0740361	0.219489	0.0620489	0.0800219	0	0	0.00850843
Severe-2	0.0815776	0	0.105186	0.035426	0.103395	0.0145647	0	0
Severe-3	0.131962	0.0333098	0.167909	0.0312264	0.139067	0.0146309	0	0.00322747
Severe-4	0.0422528	0.0450076	0.134234	0.0647843	0.0561251	0.00195605	0	0.0210144
Severe-5	0.204422	0	0.119185	0.0183652	0.0555697	0.00323462	0	0.0187578
Severe-6	0.122445	0.0418692	0.099711	0.000952177	0.136037	0.00561256	0	0
Severe-9-1	0.0422944	0	0.0664461	0.0118442	0	0.00520985	0	0.0146972
Severe-9-2	0.0789808	0.0568651	0.111167	0.0307349	0.0644397	0	0	0
Severe-10	0.0211746	0.0224132	0.131882	0.060756	0.137219	0.000690786	0	0.0239934
Severe-11	0.032777	0	0.129398	0.0453039	0.0558625	0.00635187	0	0
Critically ill-1	0.033859	0	0	0	0.280181	0.0306974	0	0.0189747
Critically ill-2	0	0	0.0112437	0	0.00271678	0.000390011	0	0.0186187
Critically ill-3	0	0.0715704	0.312636	0.0137212	0.17361	0.00501962	0	0
Critically ill-4	0.00625991	0	0.00528981	0	0.0278252	0.00478461	0	0.000791747
Critically ill-5	0	0	0	0	0.00339914	0.0184071	0	0.0481204
Critically ill-8	0	0.00412513	0.0681359	0.0244485	0.149523	0.0193438	0.00636127	0.020733
Critically ill-9	0.0242362	0	0.0183637	0	0.314979	0.0117326	0	0
Critically ill-10	0.0048326	0	0	0	0.447403	0.0260296	0	0.0317234
Critically ill-11	0.118923	0	0.140808	0.092372	0.123211	0.0253481	0	0
Critically ill-12	0	0	0	0	0.186027	0.0186463	0	0.0155935
Critically ill-13	0.198943	0	0	0	0.247361	0.0507966	0.0154887	0
Critically ill-14	0.0419903	0	0.0841328	0.0302678	0.0334503	0.00608145	0	0.0375598
Critically ill-15	0	0	0	0	0.0569035	0.00386579	0	0.0253498
Critically ill-16	0	0	0	0	0.0383425	0.0044043	0	0.0354476
Critically ill-17	0.0550302	0	0.0661594	0.036184	0.0417137	0.00922338	0	0.00797755
Critically ill-18	0.0297698	0	0.058566	0.011684	0.0117786	0.00146405	0	0.0519548
Critically ill-19	0.0294121	0	0.0236979	0	0.0912174	0.00615059	0	0.0444514
Critically ill-20	0.0440688	0	0.00765535	0.00447989	0.0963021	0.011908	0	0.0287591
