# Supplementary material for: Extensive diversity of unusual microorganisms associated with severe pneumonia in kidney transplant recipients
Source: PLoS Pathog. 2025 Nov 3;21(11):e1013667. doi: 10.1371/journal.ppat.1013667 (PMC12591451; doi:10.1371/journal.ppat.1013667)
Supplement: S11 Table — (XLSX) [file ppat.1013667.s016.xlsx]

## Sheet: Supplementary Table 11
S11 Table. The abundance and diversity of immunoglobulin (Ig) and T-cell receptor (TCR) related genes in whole blood RNA-seq libraries.
Cases	Immunoglobulin-related genes		T-cell receptor-related genes
	Abundance (RPM)	Diversity	Abundance (RPM)	Diversity
Control-B1	51.0577	607	20.4593	266
Control-B2	93.8561	433	36.4828	251
Control-B3	81.9319	1291	25.3467	335
Control-B4	18.7711	221	25.9862	156
Control-B5	19.7558	149	19.2832	107
Control-B6	38.3435	561	34.4546	253
Control-B7	13.7034	160	24.7567	117
Control-B8	51.485	993	15.5444	265
Control-B9	34.9304	349	15.0419	127
Control-B10	50.3215	484	32.9381	313
Control-B11	44.843	176	18.7293	74
Control-B12	24.6593	512	18.3615	275
Control-B13	31.5264	365	35.551	286
Control-B14	54.0749	294	25.2802	152
Severe-2	0.609013	31	1.05645	59
Severe-3	33.857	1023	6.41949	403
Severe-4	4.16988	134	3.10348	192
Severe-5	5.73697	278	3.60131	179
Severe-6	0.241691	14	0.87772	54
Severe-9-1	3.00999	113	0.361716	20
Severe-9-2	0.0548352	6	0.594048	46
Severe-10	1.22939	49	1.68872	87
Severe-11	0.405023	23	0.55546	29
Critically ill-1	0.675961	32	0.0105619	1
Critically ill-2	0.647761	12	0.0605384	1
Critically ill-3	0.225113	11	12.6063	610
Critically ill-4	0.00621266	1	0	0
Critically ill-5	0.478604	1	0	0
Critically ill-8	0.149898	6	1.60605	116
Critically ill-9	0.127374	8	0.173692	12
Critically ill-10	3.41645	18	0.496939	2
Critically ill-11	14.8629	661	3.20733	149
Critically ill-12	1.33661	5	0.108963	4
Critically ill-13	15.1578	168	0.010667	1
Critically ill-14	0.478607	23	0.880637	26
Critically ill-15	0.108174	2	0.0190896	1
Critically ill-16	0.0232069	1	0.220466	8
Critically ill-17	34.136	1214	1.31939	172
Critically ill-18	0.403337	114	1.10918	319
Critically ill-19	0.134249	9	0.107399	5
Critically ill-20	27.7414	866	0.180291	15
