# Supplementary material for: Extensive diversity of unusual microorganisms associated with severe pneumonia in kidney transplant recipients
Source: PLoS Pathog. 2025 Nov 3;21(11):e1013667. doi: 10.1371/journal.ppat.1013667 (PMC12591451; doi:10.1371/journal.ppat.1013667)
Supplement: S13 Table — (XLSX) [file ppat.1013667.s018.xlsx]

## Sheet: Supplementary Table 13
S13 Table. Differential expression analysis for antimicrobial response genes and cytokine genes in whole blood RNA-seq libraries.
Gene symbol	Deseq2 (KTR vs Control)		Deseq2 (Severe vs Mild)		Relative abundance
	log2FoldChange	padj	log2FoldChange	padj	Severe-2	Severe-3	Severe-4	Severe-5	Severe-6	Severe-9-1	Severe-9-2	Severe-10	Severe-11	Critically ill-1	Critically ill-2	Critically ill-3	Critically ill-4	Critically ill-5	Critically ill-8	Critically ill-9	Critically ill-10	Critically ill-11	Critically ill-12	Critically ill-13	Critically ill-14	Critically ill-15	Critically ill-16	Critically ill-17	Critically ill-18	Critically ill-19	Critically ill-20
BPI	8.7468	1.13217e-23	5.65318	8.4746e-06	15.0837	0.775074	3.42612	8.4853	3.98351	17.3564	4.86129	5.3973	0.679345	260.258	120.661	13.144	497.287	1045.45	1.37244	12.5544	402.424	9.24783	1705.39	28.4923	4.58537	307.645	15.6724	6.69275	22.3368	3.45802	12.5509
RNASE3	7.77943	7.32778e-11	5.18178	0.00131887	3.7301	4.87531	3.38902	0.912969	3.54063	0	3.20577	0	0	174.839	0	2.29007	316.721	441.305	2.10424	4.93554	28.9303	6.40855	1171.4	9.58002	2.03779	90.5002	5.43031	3.49697	0.186684	3.21327	1.27018
LTF	7.74177	7.79781e-22	4.56563	0.00016299	20.1984	0.538172	4.98807	6.16869	4.47195	20.039	2.20556	1.73418	1.36904	248.622	87.5937	29.7553	225.121	698.67	0.835495	6.18309	471.779	3.14228	215.068	24.9081	2.00882	382.256	12.6021	5.9968	26.9681	1.71578	16.695
RNASE2	7.63959	5.37605e-15	3.49283	0.00793771	7.48072	78.3723	3.39835	6.1795	2.66278	8.89478	7.23283	5.92714	0	143.141	22.3079	12.056	191.718	811.478	1.05502	3.71184	360.975	33.7375	497.486	95.1031	1.53255	94.3792	2.04197	26.4638	23.1657	36.2487	30.5682
ELANE	7.38211	1.64655e-11	2.89541	0.0891221	33.7851	0	0	24.8075	0	128.548	43.5541	30.5928	0	180.41	42.4207	20.7422	734.663	878.941	0	67.055	107.196	0	665.716	0	0	163.94	0	17.8164	30.4358	0	34.5137
CAMP	7.2984	2.59798e-17	3.73144	0.00650945	28.3915	0.289908	6.18015	12.378	15.159	7.31429	2.66882	3.2136	0.990997	266.894	113.629	5.81027	245.298	603.429	3.33675	15.8485	86.6419	5.71623	180.288	0	1.45411	106.77	10.3332	2.39138	36.9444	1.52861	9.36582
DEFA3	7.2612	5.28948e-14	4.63853	0.00101627	0.335111	0.164249	5.55656	16.7938	2.98209	10.3599	7.66815	2.80688	0.467878	227.56	151.266	5.24636	257.389	1107.98	4.82064	7.64879	0.974658	9.71566	1398.84	11.2317	2.05959	40.3274	0.182947	6.28826	22.4404	0.21651	6.0765
CCL24	6.60494	1.1765e-07	2.58527	NA	NA	NA	NA	NA	NA	NA	NA	NA	NA	NA	NA	NA	NA	NA	NA	NA	NA	NA	NA	NA	NA	NA	NA	NA	NA	NA	NA
IFNGR2	6.42129	1.47527e-50	0.0842856	0.936649	101.165	12.6463	22.0304	60.8476	36.6737	29.1478	54.3306	9.85223	41.4186	73.356	25.2038	16.9042	140.301	10.4806	29.2863	65.1366	14.2314	16.9668	14.2197	35.5857	35.3002	16.162	63.2293	17.7595	19.79	25.1343	28.9896
MPO	6.18391	3.16615e-19	3.68859	0.00038018	6.42863	1.20619	3.01166	4.27783	2.00225	16.7686	3.36678	1.27339	1.12195	60.3427	27.2423	10.2062	189.093	307.797	1.86994	6.37961	25.9214	3.46229	578.994	14.6274	1.81088	65.0697	6.03207	8.43994	7.64634	0.908562	13.2885
PGLYRP1	6.12256	2.5898e-18	3.66595	0.00016299	13.5189	0.685455	4.15073	5.13444	2.25671	5.40986	1.5625	2.19503	1.35379	55.9265	45.6553	6.9261	49.5262	161.299	1.57787	3.51588	121.089	0.780888	130.78	19.5394	3.51449	132.647	13.4374	2.45832	19.108	7.71032	5.14322
SLPI	6.07226	5.09083e-15	2.44486	0.028691	5.49959	3.40487	7.88955	51.0088	2.47275	13.4913	1.49259	4.97994	0	26.276	41.0684	2.66561	56.6476	285.075	1.95945	1.14898	91.8393	1.67838	93.751	4.4604	22.2964	37.3609	6.32081	7.7847	89.9611	11.9686	5.3225
LCN2	5.71128	1.94677e-20	3.6273	0.00010315	4.00576	1.13603	2.15164	2.47885	3.04901	6.47043	4.87172	2.87443	1.06931	43.6777	31.4432	2.76866	60.1054	142.976	0.980647	3.7502	101.278	3.66832	62.0838	21.8572	1.48645	85.0857	14.0289	5.00426	5.87444	0.846408	4.60689
HP	5.42047	9.78685e-13	4.44523	8.9037e-06	3.6366	2.05663	0.889557	1.64323	0.796587	1.46351	0.540937	1.8998	0.156227	19.6681	16.3327	5.4958	14.3384	239.38	1.49917	0.832816	119.378	5.31673	45.8191	9.48357	2.06312	67.1918	3.66521	0.663833	7.11916	2.53028	2.0004
CXCL12	5.03185	2.59929e-05	4.83766	0.0226792	0	0	2.69511	0	4.22352	0	0	0	0	5.28002	0	0	55.289	192.929	0	11.7749	0	0	21.9188	31.9976	0	51.8185	0	4.17144	0.44538	0	0
CXCL3	5.02572	9.92431e-13	1.18716	0.197418	7.89975	5.16255	12.7598	5.15605	13.7472	10.0192	6.7893	6.35849	5.88241	35.9345	50.6968	2.69444	13.6334	0	4.95161	8.71056	20.4232	15.8343	63.7773	10.8208	2.87714	23.8516	17.2508	17.8979	1.58146	4.53679	9.86347
IFI27	4.59393	5.33338e-06	1.91073	0.236524	0	0.196241	4.00151	2.05794	0	0	0	30.4544	0.447209	0	0.502724	0.737441	0	0	3.83974	1.58933	0	41.5312	0	0.616985	0	1.55427	4.37163	111.693	157.742	1.03473	4.49921
S100A9	4.58963	2.58275e-18	2.97915	0.00066953	1.71183	8.42349	1.17809	2.13849	0.614977	2.43914	1.14999	2.10482	0.174268	8.56519	20.999	2.41852	6.85388	58.554	1.47737	0.923742	21.3303	3.24108	31.5008	17.6543	3.91797	62.7301	7.21258	1.32341	18.3239	6.26003	2.52947
IFITM2	4.50742	3.46342e-29	2.05561	0.00218139	2.1046	2.70578	7.48314	6.1903	1.88436	6.63334	2.32704	4.22927	0.727822	7.04559	22.8732	3.17808	1.83562	50.1045	4.1554	5.38203	16.4286	5.72884	8.04973	6.53618	14.8319	27.7935	12.232	2.39044	56.0169	24.7264	15.5171
CTSG	4.11551	1.44804e-05	2.33192	0.046145	6.95985	0	2.6625	4.03455	1.0431	4.52972	0.944452	1.65848	0.409148	50.8574	28.0562	2.02403	301.548	34.7154	1.03322	5.08921	11.235	1.18001	344.203	3.95131	0	38.0382	1.59982	1.60976	6.26987	0	5.61312
PI3	4.06385	2.73301e-05	1.34375	0.399796	0	0.162992	2.11497	15.6275	2.84089	2.21428	1.71481	0	1.11431	6.51115	2.92282	0	4.13216	0	3.75196	0	119.933	0.214251	0	1.0249	14.1705	0	4.35712	2.1044	79.2386	0.85941	2.37803
NLRP6	3.77915	1.19214e-19	0.581073	0.532906	7.60788	0.968243	6.23185	10.8352	5.50765	9.61407	2.8132	3.09506	1.67797	19.9284	5.18579	1.24104	17.6538	1.9806	1.95152	3.17313	3.25543	3.28547	0.226311	3.73088	13.3723	1.12355	18.9008	8.90016	8.66846	6.53001	7.03042
PGLYRP2	3.73774	2.69331e-06	-0.416998	0.769465	23.0207	4.38791	2.32397	7.51266	12.7467	1.21654	11.5411	6.94851	5.714	2.27646	0	3.92596	3.97293	0	2.88591	0	0	11.5357	25.2005	19.7081	10.4804	17.3766	0	1.34887	4.41654	0	2.61302
FCN2	3.59676	3.64599e-08	NA	NA	4.05571	0.496957	1.84243	3.72249	1.44364	0.964468	0	0.918121	6.79503	1.80476	1.27309	3.11247	0	92.3227	2.85991	0	2.1447	0.653247	0	9.37464	4.98526	7.87201	0	0.712918	0.608939	0	2.07159
GBP6	3.56802	7.60166e-06	2.40397	0.052346	0.818056	0.561337	0.891905	1.92216	1.86361	1.86757	1.0546	2.51858	1.64471	1.45612	0	1.00448	12.7063	0	3.59959	11.6902	1.55735	0.527053	19.5447	0	11.7985	1.42904	0	0.517677	39.8693	33.8261	1.16998
FCER1G	3.45907	2.23201e-23	1.54442	0.0159821	0.963618	3.87373	2.747	1.84355	2.54262	2.18642	2.75802	3.36218	1.07631	4.56341	12.6875	1.90508	0.082388	16.1651	2.68808	4.17601	13.1834	5.65016	10.5172	10.2582	2.8978	9.7207	9.71052	3.40016	13.9027	8.13348	2.60098
H2BC12L	3.4491	5.85632e-09	1.14015	NA	0	2.95952	5.48608	0	2.86575	11.4873	2.59472	3.64511	0	3.58261	0	3.70712	6.25246	7.48037	5.67718	0	2.12871	2.59351	24.7873	0	23.0911	13.6733	4.39524	5.30703	3.022	5.20158	6.16843
H2BC11	3.39415	1.4637e-19	1.42113	0.0525301	1.14395	2.73789	3.59047	1.59267	1.43839	4.02756	3.16012	3.94164	0.779915	3.70217	10.2969	1.87894	1.66143	7.75762	1.65104	2.32942	8.40621	3.28308	24.2607	4.94501	2.28878	13.5097	7.23463	7.32263	1.63281	2.99474	2.35242
CXCL2	3.35075	1.74042e-06	0.112982	0.941046	6.68118	3.68399	0	3.06613	7.13454	15.8882	7.53641	0	1.86564	0	0	1.02547	5.18869	0	6.12466	4.97268	7.94944	2.15226	4.11402	21.8781	2.73749	14.589	16.4135	2.05525	0.877746	2.1583	4.26579
IFITM3	3.32558	1.13278e-19	2.19462	0.00010071	0.711399	1.37817	1.70787	1.36691	1.54522	2.15111	1.80408	2.24993	0.452398	4.44119	7.92827	1.6769	0.66943	8.0331	3.2208	5.7457	6.63423	10.2356	3.34135	6.85758	6.23816	8.47381	2.76113	1.01227	31.3369	10.7491	12.3069
FCGR1A	3.25154	2.32919e-15	2.21244	0.00091379	0.607392	2.02012	1.61614	1.16276	1.05013	1.42378	0.755054	3.28036	0.290754	2.93452	7.49024	3.54259	1.14558	13.0606	4.41768	4.90819	2.50074	1.41157	8.41521	4.41247	7.53714	2.63154	3.3633	1.15157	38.9179	15.4728	3.50134
H2BC12	3.2445	6.85798e-18	1.54615	0.0313154	0.899925	3.19353	3.11524	1.34742	1.3028	2.45809	2.68322	3.28233	0.505393	4.44757	9.05852	2.43534	3.65455	12.1545	1.28761	0.947944	8.32144	3.42049	17.8873	4.91954	1.2854	10.6316	6.08218	7.4809	2.64877	1.84497	1.62809
H2BC21	3.18066	3.86675e-20	1.52105	0.0172821	1.49071	1.92812	2.41948	1.74637	1.33608	3.36404	2.28502	2.94466	0.846685	4.29361	16.7961	1.37195	1.98713	8.71356	1.32421	2.34904	9.14668	3.32971	12.2019	3.20472	1.36706	8.22627	10.1412	6.63715	3.94626	3.05868	2.23966
PF4V1	3.17721	4.8672e-13	0.806799	0.40025	1.37434	0.251347	2.41038	3.52447	1.49924	5.33979	10.0398	1.39927	3.15415	5.06297	13.7364	1.23417	0.552252	2.17271	0.289292	4.53264	6.32035	4.33476	19.2916	5.45791	1.63611	9.509	2.80707	6.66701	0.496881	2.5092	0.600709
IFI6	3.16958	5.50351e-11	1.77926	0.0558036	2.18179	0.710189	1.18029	0.62369	4.88495	0.308928	0.955443	2.24709	0.958037	0.948647	2.86493	1.36506	0.413901	12.782	2.29719	12.5281	2.28109	21.6913	0.728137	6.6472	7.24713	0.492982	0.509173	0.365953	10.4576	3.52942	29.4258
RNASE10	3.13703	0.000113285	NA	NA	1.43991	0	0	2.64322	1.02508	0.684837	0	0	2.41246	1.2815	0	2.21006	8.94602	0	0.406145	2.85786	2.28432	0.463849	1.77329	0	1.17996	0.698706	1.57218	0.632774	0.32429	1.8606	0
SLC11A1	3.07499	1.90834e-27	-0.0795769	0.924799	3.70447	3.038	8.10105	7.48839	1.7412	6.68088	3.8913	4.21758	1.95468	5.3597	2.24526	1.91066	1.56472	1.66147	3.96768	2.32942	2.98925	2.93973	0.294235	9.8267	7.86371	0.77329	7.2101	4.82062	6.02653	17.4922	4.9003
CEBPB	3.07493	6.57966e-50	0.148658	0.775796	4.64765	2.66996	3.65355	3.74117	2.22968	8.8472	8.19778	2.29923	1.44304	7.6256	4.36792	1.97781	2.95356	5.71612	2.9279	4.76206	5.15206	3.94564	2.14208	5.39515	6.7922	2.6976	6.54626	2.4165	6.3324	6.98116	3.06241
ANXA3	2.88471	6.11516e-09	2.37705	0.00193948	1.21664	0.390916	1.46157	1.68742	0.442688	1.72308	0.296258	1.29753	0.407677	3.72961	5.8219	1.13702	3.19151	11.2036	0.632954	1.04638	6.54809	0.14806	10.355	2.52058	3.27899	15.074	5.04789	1.21902	5.66481	3.94771	1.18764
STAB1	2.87018	1.84757e-06	-1.1641	0.228828	6.24387	3.85286	0.416521	6.34953	4.75472	3.1236	2.08832	0.118038	3.14922	3.83759	0.754005	1.30927	0.204746	0	2.51595	2.6599	4.67972	3.69343	0.198415	70.6966	1.46669	0.0540146	0.610896	2.24171	0.283684	0.53371	1.75061
RBCK1	2.86131	3.45432e-21	0.313264	0.694919	4.56809	1.24156	2.06797	3.49625	4.78375	2.92373	3.21092	1.39881	3.62846	5.42386	2.46196	2.51499	3.36655	0.71888	4.35575	10.7284	1.42361	2.99091	0.538425	3.23385	6.2274	0.519443	4.07349	1.77039	5.89395	4.14972	10.3726
F2RL1	2.83779	3.92278e-10	1.36106	0.109627	3.36912	0.531779	2.17905	4.84288	0.8537	1.3308	0.883383	0.672205	1.62644	2.49025	4.94727	0.438231	0.798255	20.2146	1.91671	1.36004	29.563	0.680624	1.54714	0.483977	4.91342	1.2192	1.12228	1.60103	8.58235	5.75543	3.79179
APOBEC3B	2.79757	0.000105702	2.29871	0.0397423	0.550204	0.404509	1.74963	0.403999	2.35015	1.5701	0.354647	0.747323	0.61455	6.85543	3.10877	0.844486	2.56377	0	0.620768	1.09202	1.45477	0.354482	12.5354	8.05461	0	14.4171	0	2.07939	13.4241	1.42191	9.83622
RNASE1	2.74098	0.00110318	1.28115	0.337363	0	7.69077	1.54961	1.25235	2.91408	1.62237	0.879493	0	0	0	22.7001	1.46597	0	0	0.577293	0	18.0385	6.59312	2.52054	199.221	6.70873	1.65523	5.21426	9.17411	1.5877	0	2.43929
PML	2.72822	2.67497e-23	0.533052	0.399029	2.42907	1.40471	1.23094	1.79831	4.30318	2.71855	5.49292	1.39014	2.14455	2.36161	2.06853	3.31484	1.99228	2.47293	3.23354	9.49102	0.987764	3.88147	1.53028	5.14528	5.48546	1.00753	1.88192	0.992071	9.9621	6.03926	8.84888
BCL3	2.71146	3.07141e-20	-0.96322	0.0727588	4.8659	1.39629	4.09526	4.31696	2.76988	14.5449	11.9419	1.81785	1.64437	2.17805	2.89278	3.97927	0.816662	2.31826	1.34552	4.12677	1.4357	0.748329	1.2244	3.51343	5.01367	2.05498	1.92057	1.97618	3.02138	7.53518	1.86529
IFIT3	2.67171	1.72358e-06	2.92008	0.00091379	0.178086	0.272331	0.310659	0.277218	1.54164	0.237158	0.52344	1.17396	0.405782	0.50718	4.09644	0.5423	0.3098	5.9832	1.08901	3.30834	0.640381	7.16412	0.710587	2.52472	4.05115	0.338746	1.72666	0.35812	22.0207	9.16783	25.8699
TNFSF14	2.6661	1.18368e-19	0.401357	0.548857	3.44828	1.78733	2.59233	6.66604	2.38967	1.9158	1.77027	1.82373	1.78944	2.44427	3.14188	1.33018	1.09015	5.89744	2.06577	2.75576	7.13258	1.77928	0.695247	0.587802	7.67701	1.03653	6.43054	3.42498	11.1062	3.15451	5.06575
LPO	2.65407	0.0141234	1.00581	NA	5.43029	1.06462	0.98675	1.59492	0	8.26465	0	0	1.21307	23.1978	0	3.33389	23.6165	0	3.67604	0	0	1.39944	88.2755	0	1.77997	0	0	0.954545	1.79371	0	0
IFITM1	2.63624	4.82931e-13	1.68469	0.0106593	0.761923	1.38141	1.9573	1.6957	0.840024	1.59062	0.873578	1.81946	0.451874	1.05616	5.30403	3.13784	0.240877	12.3855	1.37314	2.30849	2.97371	5.28681	1.56941	1.60011	6.98408	3.41907	1.39143	0.690994	17.1324	6.45608	6.00297
ISG15	2.63445	2.69603e-08	1.20032	0.203677	1.21019	0.578687	0.911809	0.664652	5.8837	0.664492	0.875189	1.66604	1.29678	0.718036	2.28546	1.83634	0.672414	6.0335	2.57539	9.49055	0.104059	29.3052	0.448327	5.4582	6.01476	0.257812	1.93369	0.517123	10.1754	2.0596	73.1121
LYPD8	2.62388	0.0005335	0.482804	0.732182	1.08855	0.640237	5.53846	2.23801	1.2399	3.52052	1.4033	4.53418	0.972681	10.0754	0	2.00492	0	0	2.33349	2.16049	0	0.140265	0	2.01291	0.71362	2.11284	1.90166	4.74539	14.7748	5.0637	14.6787
EXOSC4	2.62283	1.88508e-25	0.310127	0.571599	4.29298	2.84404	2.18596	2.07838	1.14187	2.73734	2.73674	3.84462	1.73886	4.45047	6.04185	2.34602	0.732743	8.32812	2.44839	2.90258	4.09131	3.40413	3.48588	4.14371	3.5566	3.38796	2.67847	2.70339	1.05539	3.77944	1.97591
TRIM56	2.5749	4.50185e-13	0.871346	0.255305	3.40014	0.77972	1.03568	2.11308	2.92502	1.32142	1.98945	0.734209	2.26803	5.16975	2.42122	1.59313	9.47914	0.608933	1.95365	5.67834	1.56402	2.19603	4.63748	2.25507	2.87121	0.260938	2.47396	1.16312	3.22559	1.7842	4.02996
TGFB1	2.51335	2.07074e-37	0.250752	0.615598	3.63874	2.0334	2.20848	2.36189	2.18811	2.65305	3.61862	1.88291	2.14458	4.70024	4.45168	1.67083	3.09815	1.55428	1.53087	3.52999	8.11857	2.50761	2.0812	3.64511	2.2155	2.07912	3.84821	2.44549	2.47338	2.40868	2.16314
TNFRSF1A	2.51028	2.16184e-27	0.439311	0.415382	2.87257	1.48301	2.71094	4.09523	2.83819	1.54686	2.03147	1.41932	1.76714	4.68731	1.47012	1.37068	4.465	2.52277	2.10107	4.60187	5.67673	2.01971	0.958703	3.71198	4.65291	0.584437	3.51446	2.61804	4.83533	3.0584	3.54114
TRIM6	2.50112	0.00345483	2.97949	0.0466066	0.953354	0	0	0	0.678697	0.453425	1.22902	1.29491	0	0.848471	0	0.292653	7.40387	28.3453	0	0.946085	0	0.921333	3.52224	1.4691	1.56248	4.16348	0	0.251373	8.87469	4.92757	6.33044
S100A8	2.46309	6.09323e-05	3.33814	0.00027914	0.441658	1.1462	0.244628	0.645526	0.111384	0.415779	0.189461	0.426748	0.0305402	1.80143	5.20215	0.425964	1.24812	18.4777	0.277643	0.13567	5.65107	0.525057	6.00221	3.56327	0.90185	15.3427	1.2149	0.254935	2.30525	1.02264	0.296004
S100A12	2.39797	0.00051709	3.65044	0.00041686	0.371854	1.37853	0.153569	0.109217	0.00962633	0.315128	0.226614	0.208153	0.022655	1.78108	7.8609	0.394332	0.252032	15.3276	0.0839088	0.12077	5.87061	0.361542	3.45542	7.2513	0.243777	16.292	1.29924	0.150934	2.88091	0.926048	0.366059
CLEC4E	1.85816	0.000377697	2.70518	0.00129648	0.177819	0.566505	0.667777	0.652836	0.0675146	0.592007	0.122259	0.697739	0.0529639	0.52752	1.935	0.11281	0.25778	15.277	0.829246	0.176463	3.02158	0.656834	0.379579	1.31527	1.32116	3.0545	1.7862	0.953346	12.6791	4.36565	1.99819
IFIT1	1.79392	0.00304967	2.62226	0.0137001	0.0311972	0.0764536	0.122826	0.175622	1.19931	0.049459	0.214495	1.06406	0.162613	0.22212	1.35794	0.306453	0.193825	4.4059	0.72743	1.19709	0.373941	5.41348	0.102454	2.72421	1.44868	0.222027	0.522297	0.166345	8.89659	1.50498	17.486
IL7R	-2.88373	3.50514e-11	-1.29791	0.142738	0.0583946	0.195798	0.199033	0.183902	0.0917934	0.040295	0.0798483	0.118591	0.0441109	0.0117159	0.030091	0.24474	0.00314566	0.000627238	0.0700729	0.0241176	0.00731831	0.234432	0.00290983	0.0104029	0.0301497	0.00491368	0.0313265	0.0932129	0.0403917	0.0885402	0.0286201
TLR3	-2.8977	2.39709e-07	-0.242953	NA	0	0.13175	0.0610563	0.0493439	0.143522	0.0639231	0	0.0912769	0.0750602	0.29904	0	0.206288	0	0	0.0189549	0.0666886	0	0.238128	0.0413799	0	0	0	0	0.106314	0.060539	0	0.0686503
KLRK1	-2.97322	0.000962323	NA	NA	0.117883	0.057778	0.107103	0	0	0	0.151968	0	0.395007	0	0	0.144747	0	0	0	0	0	0	0	0	0	0	0	0.207216	0.123895	0	0
CXCL8	-4.03188	7.35046e-07	-2.17283	0.164083	0	0.00317726	0.0215956	0	0.0276893	0.409028	0.189422	0	0	0	0	0.00132662	0.00671248	0	0.0048759	0	0.0708453	0.00139216	0.0212888	0	0.00708286	0.0125823	0.0377489	0.0011395	0.0142751	0.0502585	0.0353187
NA, not available.
