# Supplementary material for: Extensive diversity of unusual microorganisms associated with severe pneumonia in kidney transplant recipients
Source: PLoS Pathog. 2025 Nov 3;21(11):e1013667. doi: 10.1371/journal.ppat.1013667 (PMC12591451; doi:10.1371/journal.ppat.1013667)
Supplement: S14 Table — (XLSX) [file ppat.1013667.s019.xlsx]

## Sheet: Supplementary Table 14
S14 Table. BALF RNA-seq libraries used for analyzing local immune responses and the gene coverages and available read counts.
Cases	Gene coverage (TPM>0.5)	Available read counts
Control-1	19682	134083
Control-2	33927	2141219
Control-3	35216	2304911
Control-4	33432	1000287
Control-5	30895	953604
Control-6	28123	489718
Control-7	34906	1374824
Control-8	34865	1852513
Control-9	35428	2437010
Control-10	35613	2707947
Control-11	31729	570023
Severe-1	12829	466833
Severe-2	35534	2757529
Severe-3	36019	10801046
Severe-4	19994	593698
Severe-5	12753	1078569
Severe-6	13601	1088424
Severe-7	31299	5458140
Severe-8	36092	12398038
Severe-9-1	31345	644593
Severe-9-2	35593	3032450
Severe-10	13150	2085305
Severe-11	33111	2003368
Critically ill-1	30983	2116424
Critically ill-2	32501	1948987
Critically ill-3	15998	908228
Critically ill-4	24014	1903838
Critically ill-5	35801	4734981
Critically ill-6	35915	5534715
Critically ill-7	11118	934152
Critically ill-8	10732	1035968
Critically ill-9	20865	878148
Critically ill-10	35505	3124504
Critically ill-11	35709	2460099
Critically ill-12	19342	791782
Critically ill-13	36043	10037339
Critically ill-14	14791	1070313
Critically ill-15	14976	1193756
Critically ill-16	15765	2245172
Critically ill-17	35811	2877731
Critically ill-18	34254	3557303
Critically ill-19	32468	4812175
Critically ill-20	26962	556600
