# Supplementary material for: Extensive diversity of unusual microorganisms associated with severe pneumonia in kidney transplant recipients
Source: PLoS Pathog. 2025 Nov 3;21(11):e1013667. doi: 10.1371/journal.ppat.1013667 (PMC12591451; doi:10.1371/journal.ppat.1013667)
Supplement: S15 Table — (XLSX) [file ppat.1013667.s020.xlsx]

## Sheet: Supplementary Table 15
S15 Table. Gene expression matrix (TPM) of BALF RNA-seq libraries.
Gene Symbol	Control-1	Control-2	Control-3	Control-4	Control-5	Control-6	Control-7	Control-8	Control-9	Control-10	Control-11	Severe-1	Severe-2	Severe-3	Severe-4	Severe-5	Severe-6	Severe-7	Severe-8	Severe-9-1	Severe-9-2	Severe-10	Severe-11	Critically ill-1	Critically ill-2	Critically ill-3	Critically ill-4	Critically ill-5	Critically ill-6	Critically ill-7	Critically ill-8	Critically ill-9	Critically ill-10	Critically ill-11	Critically ill-12	Critically ill-13	Critically ill-14	Critically ill-15	Critically ill-16	Critically ill-17	Critically ill-18	Critically ill-19	Critically ill-20
A1BG	0	2.92681	12.7232	12.8588	37.5879	7.08096	12.742	24.7337	30.4934	11.3291	39.3696	2.81143	16.7606	16.288	71.2817	24.0291	5.51246	9.94085	22.3082	17.8266	20.2523	0.615199	3.47209	17.2954	18.9352	0	1.31271	11.478	17.7133	4.58841	0	33.9984	9.47251	18.3919	10.7889	18.679	1.10199	3.02294	1.51682	12.4265	6.03514	5.81998	4.72269
A1BG-AS1	0	0.929888	11.7901	30.6405	4.26506	18.7476	13.0124	16.3713	25.8908	20.1568	17.3726	0	20.1489	18.2215	0	0	6.56768	10.5278	19.7757	12.1366	16.7295	0	8.27347	22.8958	30.0798	4.71087	0	15.3973	9.3796	0	0	0	20.0636	25.1589	5.71297	13.5826	0	0	0	9.52984	6.16321	4.31453	3.75115
A1CF	0.285947	1.81651	1.77416	2.07342	1.83787	2.72877	1.71678	1.71401	1.6955	2.04048	1.99629	0	2.21884	1.74138	0	0.365528	0.33542	0.613277	1.66645	0.69731	1.94704	0	0.728876	0.929606	0.830234	0.721771	0.738845	1.56754	2.33526	0.511854	0.0434803	5.03075	1.9813	1.50768	6.07244	1.82491	0.268214	0.705098	0.115368	2.07283	0.786908	0.247892	0.359205
A2M	24.2573	17.7094	22.4236	24.7059	14.2436	23.6901	17.0954	18.0275	18.9212	22.4818	18.1892	3.62799	27.6041	19.6373	87.0209	0.191409	2.76637	7.48307	16.3644	19.7179	23.9276	5.64537	10.8031	17.3591	15.8108	0	11.105	22.3822	20.8513	0.438599	0	29.4703	20.2597	15.383	15.4695	20.0114	0	0	3.15354	23.5929	11.0639	4.00553	4.06292
A2M-AS1	0	24.014	15.6482	17.3696	26.1927	16.532	8.65148	4.81217	11.5733	17.6839	22.9792	0	12.4646	19.2243	1.01891	0	0	3.03927	14.9474	6.3704	14.185	1.07723	8.33794	5.48012	6.12972	0	26.2697	16.7168	10.1748	0	0	3.09259	16.1917	9.20139	94.4588	15.2021	0	0	0	11.1476	4.09769	3.88227	2.36274
A2ML1	17.7615	15.4867	10.6995	38.0051	9.94449	11.0619	11.3517	11.8929	9.22003	11.3041	8.92788	0.850067	10.8203	10.5954	0.769744	0.100909	0	3.31882	10.5092	6.16008	11.0223	1.27884	1.70597	13.6402	9.05099	0.224162	13.5446	11.6455	11.7365	0	18.7973	0.467264	9.03988	10.8517	7.068	9.83393	2.5823	0.152337	10.4911	15.5799	50.4425	2.66893	1.42796
A2MP1	0	40.9996	49.0133	39.6284	63.9372	13.2256	10.1996	42.3471	44.1889	27.9315	110.3	7.87664	45.6883	50.1324	5.70591	3.74007	0	12.3781	44.0848	7.13485	51.066	0.861787	13.6186	54.9166	23.4044	4.15413	29.422	22.8675	72.2955	0	104.104	8.65925	29.856	31.4892	35.2646	46.804	0	2.82308	2.1248	37.2159	14.4929	2.17407	6.61567
A3GALT2	0	21.2336	59.439	21.2019	0	7.78355	51.023	47.5787	52.0123	40.3485	0	0	32.8637	32.53	40.2966	44.0222	0	10.0166	39.7383	33.5921	44.0783	2.02872	10.3048	0	47.7498	4.88959	88.7419	34.4862	36.0572	0	268.634	5.09615	48.1573	38.7489	0	39.0404	0	0	407.659	32.5003	5.68625	11.5154	31.1477
A4GALT	5.72105	4.09757	4.67904	5.28331	15.7298	6.82445	6.50955	8.25955	5.52039	4.34451	5.32539	0	4.27388	5.37617	1.23969	11.9856	15.5189	1.34466	4.87996	9.68843	4.19138	0.514898	1.42659	12.4578	6.61042	0.225636	7.1914	4.15319	2.82864	0.232747	0	43.271	4.80492	6.37502	30.9206	5.58485	0	0.460016	31.5071	4.36888	40.9343	27.3372	1.79669
A4GNT	0	10.4855	8.8179	12.3395	6.01165	0	21.5436	7.03254	8.74495	12.756	4.19774	0	11.8817	12.4748	0	1.70805	0	2.64983	14.4627	4.88762	6.73727	0.196785	2.88762	4.79468	9.61969	2.84573	34.4316	9.79066	11.0522	0	0	4.94324	13.1299	10.4588	2.30071	14.5585	0	0	0.970373	7.9498	5.51563	2.23397	7.55327
AA06	0	90.6252	65.0938	75.5123	42.9999	50.4031	77.7421	84.3607	47.7148	65.3201	35.0296	0	96.7328	63.0729	10.8727	0	0	30.9575	57.9522	40.7866	101.632	0	5.56082	52.3221	62.4362	0	52.56	87.1487	81.722	0	0	8.25015	90.6041	73.6401	0	57.5843	0	0	0	66.3401	25.315	12.4282	0
AAAS	21.5235	13.8518	15.5799	19.1405	8.7102	7.20692	15.9793	13.3735	16.655	9.85873	19.2002	1.07304	17.1164	16.4172	0.777319	0	25.2473	6.63973	15.2803	34.0194	16.2324	0.117402	5.4333	6.16108	13.6038	0	29.0593	16.2577	15.5245	0	22.3641	2.35931	12.0513	16.5742	0.686303	14.7605	4.20598	0	0	16.1911	15.6305	21.0284	4.50628
AACS	30.738	10.4042	12.7394	10.6048	13.1709	12.0823	10.3532	12.7	11.2136	12.0496	13.0621	0	8.50231	11.1724	2.02714	0.189819	13.9129	4.12274	10.9747	9.05285	10.367	0.0874764	2.96222	13.8539	9.97786	4.84919	4.9464	12.4401	11.1009	0.217478	11.5832	0.219741	9.9335	12.1316	1.5341	12.3448	0.783473	0.286559	29.548	13.2217	13.4852	15.3925	7.05105
AACSP1	11.2408	38.5045	29.4823	29.2197	12.8441	39.5205	47.8946	25.4725	29.2384	34.1445	30.0822	0	25.1921	29.2201	2.43575	0	0	6.43989	33.5289	18.2745	26.4013	0	7.47458	47.9201	15.9855	2.65999	6.27988	30.8106	27.7233	1.82921	0	0.924122	25.254	26.8844	133.334	28.0819	2.63592	0	0	25.6239	29.6449	3.7123	5.64823
AADAC	0	29.2095	2.81421	2.73042	2.8505	17.5416	3.86519	10.2121	5.58186	12.9904	4.64429	0	12.9853	12.1781	0	0	0	1.75903	11.948	8.11133	6.45055	0	1.47452	1.22417	4.73023	0	0	9.47815	15.5557	0	0	0	10.0569	10.8481	0	11.4519	1.16998	14.9774	0	8.64384	4.57678	5.76712	2.50703
AADACL2	0	1.73916	1.57507	2.54696	0	1.16878	0.90137	0	0.52068	0.448797	3.24917	0	2.0188	1.19278	0	0	0	0.546945	1.23288	2.5221	1.20342	0	3.26669	5.42409	0.275775	0.734224	0	1.26304	1.08287	0.757362	26.8921	1.53048	1.95441	3.03577	11.5753	1.62842	17.4619	0.498966	0	2.12185	1.49424	18.0601	0
AADACL2-AS1	0	5.32362	1.20534	0	6.10439	0	0	1.5621	9.56291	1.03034	0	0	2.05987	3.12956	0	0	15.6667	0	4.07579	34.7411	4.60465	0	1.57886	7.86472	0	0	0	1.7398	1.98883	0	0	0	5.38427	3.48472	4.08836	8.67331	0	0	0	2.92278	16.6621	52.048	0
AADACL3	32.2653	31.6496	19.3365	14.8983	35.7153	47.6038	33.5878	31.8407	21.6582	23.7241	11.2627	0	30.907	24.0692	2.62183	0	0	4.50274	26.3251	17.4849	26.2455	0	8.34357	15.0908	20.5524	1.27253	51.5421	25.1742	23.2723	1.31263	0	10.6103	30.6552	24.3344	0.771613	24.6107	0.47288	0	27.3372	21.8812	7.39932	2.83042	4.05314
AADACL4	6.30431	20.8097	17.4239	23.2877	27.0132	12.6656	33.5767	18.8945	16.2218	18.2378	22.0062	0	24.9153	27.3132	0	0.895426	0	0.740876	22.7791	11.9573	17.6597	0	1.63025	26.6823	24.6547	3.97824	3.08177	21.7282	20.829	0	0	0	26.7386	19.8755	0	21.4405	0	0	1.01741	19.832	4.91556	6.76656	4.75166
AADACP1	0	0	5.56395	0	17.6115	12.3862	31.0449	1.8027	9.65635	14.2684	28.6943	7.37673	5.94285	12.3396	5.34377	45.535	0	0	13.3268	0	22.3183	3.22837	0.911021	69.5833	8.76758	3.89048	0	11.3773	7.45926	0	0	8.10967	24.8543	14.7453	905.869	8.28348	2.89145	0	0	19.1134	15.8352	75.3353	37.1747
AADAT	8.46943	5.40667	3.34399	7.24202	0.604841	6.38077	5.74102	8.04842	4.97449	5.00235	5.42004	0	7.14343	5.83995	0	0	0	1.49298	5.00315	1.72113	5.20116	0.415774	1.17328	3.76642	0.501848	0.334031	6.3581	6.95282	6.35515	0	0	0	5.33489	7.3659	2.83561	5.03773	5.21337	0	0	6.08154	3.69032	6.20596	0
AAGAB	4.53874	7.06688	9.47219	15.2134	18.1514	7.97869	11.2076	14.7642	12.1866	10.1759	15.8432	5.43062	15.5313	11.4383	0.491748	35.1337	23.958	13.1347	14.1633	8.60857	15.8435	0.519896	4.27557	9.04807	7.12689	25.0609	0.950872	14.8424	17.4774	0	6.5564	2.9851	10.2922	10.8553	26.4844	12.8315	2.12863	54.4991	20.8757	11.174	14.7802	23.9829	3.99108
AAK1	10.5442	7.30578	7.58293	7.57355	6.11821	3.64095	8.67902	6.31072	9.69516	8.48379	7.20788	9.06788	6.54299	8.99171	11.8525	6.55216	11.6921	5.78913	8.44238	13.7494	8.26454	6.83701	7.2792	6.02306	4.80306	0.519825	10.9071	7.88705	8.878	0.428965	24.2502	10.1856	6.61413	8.52556	5.67363	8.80824	2.1635	10.8099	0.53177	8.32249	8.22147	11.4806	5.79494
AAMDC	5.6933	3.86494	2.72958	3.42723	1.62634	2.43058	3.36303	3.32941	3.05731	2.79994	3.17973	0.510904	3.01836	2.70979	0.370103	0	0	0.836338	2.16572	2.31394	2.25727	0.149062	1.19883	2.30486	1.78796	1.34725	2.42526	2.34849	2.9805	0.185294	0	2.90194	2.60598	4.48728	0.217845	2.79681	0.801034	0.488303	0.229701	2.46585	0.913941	2.51481	1.28734
AAMP	28.6683	51.0647	31.0468	52.5573	38.4899	25.9181	37.2001	36.464	33.9972	19.075	33.3571	3.43017	25.4235	29.949	1.24242	73.2937	101.726	68.7291	26.3673	59.0355	33.852	1.87648	34.1017	41.1486	37.032	0.904535	75.6762	30.3423	18.5434	0	36.6174	72.5915	34.9125	20.258	112.986	32.7404	8.73939	0	216.062	28.2316	96.5128	107.223	74.907
AANAT	0	19.8899	21.7478	23.4447	12.2379	0.978057	15.0856	13.6654	16.3393	11.6424	19.0327	4.65994	15.7674	15.5425	27.8495	0	8.56584	14.0741	15.4341	15.829	12.4202	0	2.15812	7.64458	3.69237	0.614411	7.61534	8.77256	10.1491	0	34.9401	0.640367	13.411	13.9721	0	13.7905	0	5.42807	0	12.7843	3.39396	1.12544	9.78482
AAR2	0	2.31111	7.84898	9.83642	8.61271	2.32974	9.4327	12.2066	7.39484	7.15671	7.55601	2.08125	7.60104	10.8406	23.1177	0.329413	11.9023	5.24672	10.5673	16.9672	8.59566	4.55421	5.48337	2.13392	7.00871	0.365883	0	10.637	10.7385	34.722	0	0	10.4211	9.07681	14.1988	10.6792	4.35086	0.994591	0.374291	7.82457	10.8501	12.8295	4.6615
AARD	0	47.5974	18.0264	7.60422	15.8773	0	12.1101	18.2833	19.4318	34.8382	25.8687	0	10.0456	15.0926	3.01097	0	0	0	17.6683	7.53002	19.1624	0	7.18646	24.7175	0	2.19211	0	12.4441	10.0224	2.26119	0	0	9.91969	18.1272	55.8267	14.78	0	2.97944	114.366	10.7695	3.8239	5.16259	0
AARS1	0	28.8701	42.6878	45.9468	32.4287	27.321	39.8499	51.8651	48.6848	46.2968	34.123	4.24469	41.7193	51.0882	18.4493	35.6073	36.7586	28.6277	47.013	48.7025	41.1769	6.19218	22.1918	49.3238	67.547	0	30.7198	53.2722	47.9843	0	12.9464	53.664	49.8569	43.4519	0	46.8701	19.9654	1.52134	0.763362	42.4831	67.688	97.2427	32.0864
AARS2	14.9411	11.0502	15.8015	19.9303	18.1393	10.7875	15.9153	18.4307	18.4915	12.967	11.7347	0.55866	13.052	17.3226	19.0208	18.5688	9.03691	9.54753	15.9109	34.9172	12.3145	0.550109	4.55361	4.00958	12.2839	0.88391	2.60849	14.1917	13.0364	0	0.851963	4.91334	15.1367	13.502	3.21581	13.7751	0	0	1.50704	13.3682	16.6181	10.7939	7.50758
AARSD1	0	0	24.2859	9.81783	0	30.0356	20.8472	6.99426	20.0708	10.3799	0	0	20.7518	18.3914	0	0	0	0	11.1523	6.48135	17.5246	0	0.883663	41.0831	0	0	0	13.6323	7.79182	0	0	0	13.0585	14.3025	0	8.70429	0	0	0	6.54333	10.9712	0	0
AASDH	2.18622	4.01669	3.11364	1.57029	0.624512	0.823537	2.16998	2.39717	2.07897	1.58114	1.27189	0	1.97565	2.35459	0.118433	0.155259	0	0.224807	2.22387	1.33283	2.49673	0.518734	0.908583	1.10633	2.13745	0.0862238	0	1.98756	3.35722	0.0889409	0	2.15679	1.74433	2.37671	2.30044	2.44015	0.0640825	0.585962	0.396923	2.4918	0.701905	2.39164	0.274632
AASDHPPT	12.8321	10.3894	11.9424	7.02234	6.41477	1.61125	6.21303	10.3182	8.61355	12.0647	11.9446	9.59599	24.7384	11.1189	27.8057	2.73388	0	7.72855	17.2681	1.73845	17.6961	26.8775	13.9842	0.787106	3.42158	0	21.9547	16.5414	17.6153	382.133	0	1.05494	19.1296	11.5088	9.81996	15.5347	15.0453	0.687862	0.517721	16.3807	13.5366	33.3729	4.83586
AASS	1.16518	2.73341	1.62113	1.00961	3.4394	0.7803	1.84292	0.880133	2.23777	2.05992	4.42879	0	1.64729	2.50747	0.168322	0.220661	1.70847	0.570547	2.30877	1.15761	2.27638	0.762671	0.631313	0.500299	1.49591	0.0612726	0.650953	1.94997	2.53935	0.0632035	0.118116	1.97969	1.82672	2.3223	0.0743066	2.28848	1.22954	0.0416398	0	1.57595	1.58544	3.25482	0.0975798
AATBC	27.7061	29.3343	13.2833	22.7432	33.6365	0	26.1587	23.2909	30.2214	20.7057	16.1187	8.2876	21.3653	23.7535	27.0162	67.8822	23.359	18.5184	19.2292	95.7155	29.5517	10.881	25.3319	27.6163	24.6255	5.46359	111.736	16.7296	11.4424	0	80.045	68.3328	18.6155	19.5781	102.037	32.0874	6.49696	11.1389	0	14.842	11.1191	11.1516	10.4413
AATF_1	0	0.956789	0	0	0	0	0	0	0	0.74071	7.15006	4.59534	0.740421	1.12492	19.9734	45.8221	11.2628	0.902697	0.651131	8.32513	1.32411	2.01111	0.567521	0.942326	0	9.69431	1.07283	1.25074	0.357442	2.49995	0	15.1558	0	1.67011	0	0.215008	1.80123	0	2.47927	0.700396	7.75074	1.90258	3.85967
AATK	15.052	7.68704	6.28257	19.3574	12.0392	15.12	12.5351	13.8636	11.114	6.96704	9.10713	14.4078	8.27013	11.2422	12.3941	7.6964	22.9529	126.918	12.0257	23.6547	8.43273	1.47784	21.241	16.6189	9.09728	6.17389	3.99431	7.67949	4.62284	1.95952	24.2608	11.3845	9.60765	15.218	26.4932	15.5468	0.705925	52.2845	0.485828	9.19554	23.0582	3.60394	62.7751
ABALON	0	1.04222	6.60719	16.0262	9.56055	0	9.72287	12.2326	19.6576	15.3301	11.6827	10.0113	11.2914	11.6409	0	0	0	0	7.26999	9.06845	7.93287	0.547669	1.23639	14.3705	0	2.63997	0	3.17896	7.39778	0	0	0	6.32454	12.7346	3.20155	8.89982	0	0	0	14.4957	6.14019	17.2704	8.40857
ABAT	5.23287	4.70527	3.91083	3.89283	2.98963	2.13546	4.2122	3.39486	3.56746	3.54803	3.34879	0.489152	4.01953	3.72798	0.141738	1.20777	0.431593	2.14276	4.33879	3.81053	4.4257	0.770664	1.01489	2.76845	2.84876	0	4.36233	4.5266	4.05592	0	6.61421	4.89356	4.51852	3.6444	0.938567	3.46961	0.076693	0.070127	3.03492	3.6084	2.9551	2.56526	1.47904
ABCA1	30.4666	48.7651	54.1312	40.0149	41.7746	50.497	51.0396	41.8693	60.8411	46.7127	67.354	381.849	46.8414	53.9136	40.9311	53.2257	48.2459	674.279	52.1687	115.571	38.4701	38.8867	21.0467	47.0936	55.4218	5.76764	53.6154	53.3293	52.5272	42.6373	29.1857	66.6252	50.9199	40.739	15.1548	51.6369	0	7.51255	109.399	50.0041	31.9997	31.5686	120.174
ABCA10	10.236	14.5031	11.6914	7.70224	5.84798	8.35429	13.3813	10.2883	14.7438	13.4487	13.1011	0	19.4868	12.2422	1.66352	0.363463	6.75388	4.58613	13.5576	6.93371	14.9982	0.167499	5.86109	10.8307	10.3109	0.807405	10.3648	15.9032	23.3398	0.416424	1.16734	21.0379	15.7967	8.76316	63.6452	15.6868	0.300036	0.823048	0.619469	17.2667	8.33323	7.60603	1.92875
ABCA11P	83.9357	15.6827	3.78747	11.4835	0	0	11.3792	1.22713	20.6588	8.09395	3.90654	10.0429	9.70896	9.62899	0	0	2.46144	9.86403	12.9851	36.3885	12.2986	0	13.0231	38.0992	6.96294	2.64831	0	5.01131	17.1859	2.73177	135.288	66.2446	4.93464	7.29992	3.21167	13.8618	33.4604	3.5995	0	15.3069	20.0187	31.878	0
ABCA12	0	13.6348	8.4306	8.29988	7.28353	9.4943	8.0883	7.84097	9.68875	11.9968	11.0486	0	14.1957	9.26006	0.571551	0	0.902416	2.01483	10.7696	5.24103	10.5335	0.143873	3.83263	6.63344	8.02298	0.277408	11.2974	10.594	12.8674	0.28615	0.401073	0.289128	8.82419	10.1317	18.3348	11.087	0	0.848349	6.45606	11.1435	3.87128	2.25032	0.220894
ABCA13	2.07168	1.98699	2.29029	2.65292	3.77563	2.01861	2.02218	2.50782	1.87734	2.12958	1.63914	1.78471	2.27652	2.40188	0.520736	2.84832	10.0728	0.637869	2.3857	2.85156	2.21414	0.569527	0.600007	2.67365	2.18505	5.30763	3.53002	2.28035	2.73208	4.1264	4.72519	3.76057	2.32803	2.20264	1.04636	2.63733	0.514948	1.04833	8.55898	2.07034	5.89115	23.1218	1.14507
ABCA17P	37.8858	59.4606	50.8589	20.733	38.9607	15.2228	53.5632	39.8798	39.418	47.1282	29.9758	0	40.1711	51.2298	9.85134	1.07621	0	9.34983	50.6618	22.5838	56.1651	0.495963	10.9167	38.5764	48.0407	0	50.2685	46.4726	34.5545	0	0	95.9313	44.5467	46.5411	5.79857	43.5853	0	0	0.611416	36.9632	15.9864	10.6351	11.4221
ABCA2	3.92003	6.95803	6.24626	7.50832	13.9974	4.42996	9.8696	10.7457	9.31929	6.28442	10.0345	4.10403	7.55725	9.01793	35.2512	5.42857	18.824	10.1637	8.33852	29.4747	6.03944	6.67122	9.19562	5.2298	5.05204	29.5295	20.4628	4.01595	4.10434	64.1095	15.6468	13.052	7.28422	7.13815	0.187492	11.4527	4.94087	0.210133	48.0798	5.00411	11.1472	14.4833	6.64782
ABCA3	14.4063	54.7312	55.2554	65.0419	41.8388	55.4737	71.1476	55.8139	61.2451	52.0953	51.405	0	51.1492	64.173	31.2169	34.1031	0	18.7643	67.1661	42.9381	53.3929	1.41445	16.4981	17.968	45.5271	10.606	68.7465	60.3385	43.9103	1.56289	0.730193	83.6952	72.1931	43.8523	34.9116	47.7179	42.7908	0	19.3745	55.1711	29.2934	18.8327	15.6842
ABCA4	86.3702	86.8738	95.9717	96.3047	106.091	84.5915	91.5831	110.172	77.0601	93.6981	114.566	0	76.3862	94.603	6.55042	0	24.0619	32.2267	98.0162	45.6348	99.7541	0.848004	17.2296	52.7138	89.0495	1.36256	137.519	120.478	90.8332	1.4055	0	2.84025	91.7625	85.6798	93.3612	87.4569	1.01267	33.7981	35.8923	94.505	25.5511	27.6327	33.6343
ABCA5	8.99954	8.74374	9.94923	7.88	11.5686	2.71206	7.49473	6.05231	10.2696	7.6369	8.796	4.30719	9.8894	7.18298	4.68025	0.255648	12.9318	3.70166	8.23908	10.2416	6.283	0	5.91778	10.5988	9.06542	0.283951	15.9632	11.6254	11.6841	0	0.547377	10.3581	7.25608	8.90315	36.1571	11.5878	4.00968	1.73671	0.145238	8.86244	9.989	52.9781	2.71324
ABCA6	1.40065	4.57974	4.77967	6.80274	2.40064	3.51745	4.40809	5.58006	4.54425	4.99742	6.35594	0	6.37934	4.52983	9.86393	0	0.205372	1.48143	5.73619	1.3283	6.4587	0.0229199	2.30254	7.25978	3.85923	0.331447	5.96657	5.73969	6.95776	42.1666	0	6.10293	5.47007	5.48168	0.133984	5.94949	0.164223	3.3036	0.226042	5.97063	2.50542	1.93701	1.75949
ABCA7	1.60596	1.5781	1.37888	2.19716	2.44671	1.34435	2.15994	1.95658	2.13605	1.30774	1.28727	3.3627	1.55663	2.13415	1.50798	1.46999	9.36674	9.9346	1.86051	7.97764	1.39189	0.554791	3.46735	2.11246	0.972746	4.22258	2.64177	1.40919	0.992278	11.2666	5.34522	3.28605	1.87333	1.72649	0.716913	2.63973	0.502123	0.0956531	2.83654	1.50503	5.77809	3.5653	6.67984
ABCA8	2.81263	8.8462	5.36748	6.92646	5.69112	4.12029	6.03741	4.38617	4.79864	6.23814	6.32711	0.140222	8.04316	5.94979	0.711045	0.133163	0	1.3497	5.50359	1.65121	6.24241	0.122734	2.13003	3.16294	5.58311	0.443717	3.69918	6.27178	7.25313	0	0	11.7928	4.9607	6.1154	6.09852	6.05557	0.494664	0.301542	3.59348	6.75349	1.80604	0.812771	1.17774
ABCA9	2.00352	5.40714	5.123	3.56339	2.67084	9.89515	4.33296	4.14958	5.2674	5.21641	7.45983	0	7.17781	4.89839	0.434141	0.284568	0	1.6874	4.43695	1.44764	6.30301	0	1.55429	3.23621	4.9861	0.316072	4.85033	5.70906	7.56734	0	0	2.19617	4.48717	4.17467	0.638846	5.72026	1.33115	0.214797	0.0538893	4.84115	1.83785	0.992503	1.51008
ABCA9-AS1	0	7.53086	6.82032	0	25.906	75.9154	11.7093	39.7757	30.4375	14.5753	98.4863	0	46.6226	36.1547	0	0	0	1.77627	26.9064	16.3817	26.0552	0	4.46694	7.41702	0	0	0	19.6891	14.0671	9.83852	0	149.113	15.2333	16.4317	0	29.6157	0	0	0	22.0512	0	0	0
ABCB1	1.45948	10.2714	11.6896	12.1802	12.0905	4.39823	10.8825	10.562	10.5316	11.822	15.6233	0	13.4353	11.542	1.26502	0.414592	1.06999	0.900464	12.2017	7.11818	13.7745	1.43296	2.80363	5.46092	9.85876	1.38148	11.7209	12.7537	17.2506	0.475003	0	3.83956	9.86746	11.0272	0.279224	10.6626	0.171122	0	0	12.2432	3.347	2.28949	4.03346
ABCB10	0	8.86832	9.04969	12.3472	14.8954	6.54745	10.4873	11.5817	11.1063	8.12259	11.6677	1.79972	8.98936	10.4267	3.47663	0	41.4631	8.01341	10.4766	11.4116	9.50726	1.50963	5.70479	5.65882	11.8836	0	28.431	8.70829	11.0125	0	112.224	23.7425	8.67458	12.8637	4.60433	11.6204	12.933	3.44022	1.78014	8.86915	5.79506	15.8132	14.6122
ABCB11	0	2.40899	3.18529	3.81014	1.98885	1.16563	2.84665	2.65781	3.54839	3.4688	3.78048	0	2.8709	3.58759	0	3.07654	0	1.09094	3.14766	1.88648	2.46704	0.0253178	1.05738	0.854126	1.87938	0.244082	7.50918	3.19108	4.30182	0.125887	0	5.21506	2.20903	3.61629	0	3.2589	0.362809	0.0829369	0	3.52689	1.24184	0.92612	0.388713
ABCB4	0	3.23729	2.55955	3.21706	2.59256	0.414397	1.75772	2.95527	2.49223	2.72498	2.88002	0	3.85723	3.09628	0.268174	0	0.0604882	0.642366	2.74076	0.894223	2.86231	0.0405035	1.35633	1.67009	1.88221	0.650806	2.70802	3.21309	3.7242	0	0	0.27132	2.45996	2.55632	1.26279	2.71361	61.9603	0.928781	2.06386	3.27256	0.643315	0.613081	0.621865
ABCB5	7.58664	15.4744	8.87933	12.7149	7.31426	15.2418	9.36692	15.3895	13.5801	12.1626	14.1239	1.13468	12.4321	10.0458	0.410986	2.15512	0	4.51359	12.0382	8.73646	13.5684	0.248292	4.55429	11.4012	9.21556	1.79529	10.7285	14.1548	16.6369	0	0	0.935564	12.3453	9.58791	3.62863	13.007	0	1.83007	4.74439	12.3653	6.78532	1.01786	0
ABCB6	16.3144	46.0617	25.1522	28.2721	45.8267	38.2389	31.5964	23.0563	22.8147	25.9578	17.7171	1.62668	31.7139	33.7147	28.2812	0	20.7317	10.0656	32.9602	23.5758	28.8261	0.355952	11.2501	8.67281	37.0566	0.857911	87.7256	27.1549	29.7344	0	0	30.4012	16.2139	28.9686	2.08081	29.1501	1.91283	0.583022	0.438813	32.7267	18.2078	23.5719	9.56387
ABCB7	0	2.88161	5.45671	4.98733	3.80487	6.33781	4.48043	6.35439	7.13699	5.81368	4.56786	0.419394	8.71713	3.01153	0.911438	0.398282	0.20558	3.00704	3.44668	3.03918	7.25073	1.28481	3.10769	8.25614	3.65544	0.221188	4.01437	3.69082	3.39269	0.228158	0	0	6.5354	6.40177	0.536479	3.57135	0.16439	0.300631	2.37584	3.00432	2.89379	9.14498	2.81803
ABCB8	0	8.86705	11.6539	13.3023	10.9115	9.15651	11.9374	15.1033	10.5863	9.20852	2.42426	0	11.1296	10.8278	4.1385	0.246607	7.38284	7.44756	9.65865	17.4065	11.8971	0.454586	3.9767	6.92251	7.61313	2.46518	25.7048	10.2719	7.10997	170.089	12.4084	14.5595	7.94731	12.3633	0.996525	12.393	3.86787	11.9132	0.140101	7.44081	12.3433	10.4646	2.61728
ABCB9	2.88906	3.7186	4.97014	5.92889	3.98887	2.05566	5.54868	6.72282	6.78751	6.15227	7.5075	0.288064	4.91989	5.80588	1.04338	1.16264	0	2.85762	5.35211	5.47963	5.24998	0.0472758	1.10285	2.54004	4.47943	0.683661	1.21052	5.81496	4.7054	0.0783561	0.512518	0.712542	6.22782	5.05143	0	5.10144	0	5.16227	0.0777078	5.42227	2.58391	0.894488	1.20974
ABCC1	1.05521	2.20158	1.13085	0.721828	1.50714	1.19247	0.715275	1.46556	1.12149	2.06052	1.35057	0	0.534001	1.423	1.82922	0.974189	0.154721	1.24007	1.25787	2.14435	1.50066	0.0690685	0.584719	1.32687	0.281364	0.083234	2.83703	1.84705	1.27668	0	0.0802257	0.0867502	1.706	1.20451	0.201879	1.38083	0	0.282822	0.808893	0.938106	1.30674	2.17803	0.265109
ABCC10	3.20279	3.04648	3.21888	3.6648	1.49712	2.85167	3.80634	4.66116	3.48542	2.87789	1.69392	0.0870944	2.39965	3.7275	5.61518	0.041355	1.92115	1.04362	3.66211	6.07469	2.66014	0.0952904	1.30149	0.732246	2.82943	0.0459335	9.94284	3.41352	2.64206	0.047381	1.9923	6.41511	3.41131	3.41855	3.84361	3.76938	0.102415	0.0624312	0.234945	2.46904	3.45878	1.71882	1.31673
ABCC11	4.09362	6.24634	4.65644	4.01375	8.28308	4.11211	6.24345	8.45354	5.32396	6.10217	6.43023	0	5.55722	5.57459	0.813122	0.0484527	0.100039	1.62364	6.04736	4.15945	5.23368	0.0111645	1.39884	2.63653	3.13311	0.322902	4.38338	6.19347	6.32596	0.111026	0	0.0560904	4.98524	5.0993	0.522119	5.47622	0.159989	0.585169	0.0275268	4.55694	1.65851	1.14069	1.54271
ABCC12	6.92529	6.44271	7.05552	4.55969	4.88385	7.17398	6.87384	6.58104	6.73082	7.30416	7.75576	0	5.77847	6.89871	0.375159	0	0	1.20806	6.28782	3.63561	6.45396	0.0708273	1.79083	3.29213	5.79622	16.3879	6.25682	6.89506	6.28413	0.0704346	0	0.0711674	6.85236	5.27009	1.57335	6.46965	0.202994	2.4594	0.104778	5.60423	1.9455	0.839794	1.7399
ABCC13	0	35.6282	24.9333	14.23	30.9496	13.0601	16.7867	17.7406	21.3331	28.8357	22.1873	0	23.8115	18.9346	0	3.69327	0	2.54651	16.8989	14.0911	12.3266	0	7.3645	8.50657	9.2446	45.1236	15.7375	22.3461	19.1586	0	0	29.9281	21.8388	18.8456	1.65825	19.2879	1.01626	0	1.3988	23.7098	4.77051	1.43125	8.71051
ABCC1_1	9.74969	18.8237	10.1736	1.33388	6.26643	9.79374	11.3295	8.55234	15.2705	6.34613	18.1508	1.45819	11.2776	11.8986	119.365	1.38479	2.14434	7.01786	11.4672	21.1338	11.1344	5.10532	2.16103	1.49509	9.82105	0.769048	39.1493	10.9805	12.7034	2.37985	61.524	4.80922	9.212	10.8642	13.9896	9.00588	0	5.74895	0.78672	7.77872	8.7199	5.03104	1.22475
ABCC2	7.31883	16.1491	15.6869	17.5944	15.2321	11.8155	12.9596	10.9293	10.0595	16.0812	13.1387	0.938249	14.9159	14.3422	0.453117	9.50419	0	7.18798	14.4798	6.23251	15.6803	0	3.82381	10.3895	6.25724	0	14.8219	16.3152	17.0774	0	0	0.171912	13.6548	15.231	0.200031	12.921	0.367765	2.24186	0.168734	11.1542	5.17909	4.96361	5.51631
ABCC3	209.701	75.7497	52.5166	64.8388	84.4631	53.7154	55.6402	77.2582	65.9237	51.565	36.1117	7.52724	43.0551	60.3463	102.694	25.6148	7.99441	29.5726	60.6163	163.64	54.7652	5.76491	22.0007	39.3604	66.85	2.64657	67.3633	49.511	41.1799	0	0	0	51.0751	58.5889	1.60478	70.8483	0.491741	1.79856	126.232	44.5519	38.2798	35.4929	13.6981
ABCC4	8.58078	5.97573	9.06388	6.72358	1.55984	8.61955	9.82007	9.63682	10.2543	10.644	8.71346	0.233339	13.0836	9.40583	3.88775	0	0	2.47517	9.49726	5.2841	9.51376	0.714833	4.06323	5.69401	10.0765	0	12.148	8.91246	10.89	0.126941	14.1152	0.76957	9.23769	8.14117	3.58178	9.96773	1.9207	4.18157	18.2541	10.8471	4.22184	8.34047	6.0755
ABCC5	5.33389	9.89948	8.12308	6.85958	6.39942	7.09933	8.78072	9.59163	8.86146	9.46402	8.56463	0.638201	9.84594	10.4804	1.38695	5.75771	19.3176	5.2654	10.0715	17.3429	8.89583	0.0174565	2.56157	10.1424	7.33247	6.73173	11.7333	9.351	9.1837	0.867983	13.3013	0.438507	11.1322	7.04534	6.93916	12.84	1.31331	26.3621	3.78753	8.90029	15.2412	18.6282	2.68016
ABCC5-AS1	405.025	121.922	159.916	203.179	67.491	67.8092	98.0526	93.7557	86.8487	136.699	15.7089	0	68.3227	78.2638	0	0	0	23.7991	100.139	36.5812	116.365	0	7.48118	41.4064	99.9975	10.6494	65.997	109.917	108.373	0	0	0	68.0335	121.087	0	110.537	0	224.351	1296.4	61.5517	21.6728	105.894	84.7983
ABCC6	0.521063	0	0.440854	0.641592	0	0	0.908239	0.57134	0.145736	0.979804	0.121257	0	0.652948	0.464216	0	0	0	0.780744	0.618376	0.564739	0.49402	0	0.269486	0	0.308751	0	0.363878	0.876726	0.387956	0	0	0	0.722079	0.991312	0.199377	0.721967	0	0.16759	0	0.570139	0.143393	0.322655	0
ABCC6P1	69.8217	62.329	51.1973	28.6575	36.5661	35.0686	39.4407	33.1755	22.7831	26.9318	27.0804	0	44.8688	55.3873	0	0	59.72	11.2824	49.8156	12.6124	21.5645	1.90424	7.73802	10.707	16.5489	0	18.691	38.8442	61.7328	0	0	3.82677	52.2882	34.7899	6.67905	37.9478	0	4.99039	44.1334	33.9546	29.8892	14.8922	8.77096
ABCC6P2	0	0	12.6028	48.9102	0	0	4.32734	6.53321	4.9994	0	0	0	4.30753	14.1796	0	0	0	0	15.6258	12.1082	1.92582	0	0	19.1875	0	0	3.12067	9.70186	9.35767	0	0	0	11.2594	21.8614	0	1.25085	0	0	0	6.11201	4.0992	5.53428	0
ABCC6_1	0	3.88333	8.39527	5.22841	1.43641	6.06135	4.09022	4.85196	2.47524	5.23683	1.40419	0	2.52045	5.86671	2.1792	0	0.294919	0.709119	5.34944	4.35991	5.89428	0	0.89164	0.863625	2.86035	1.58655	10.1132	5.34931	4.58626	0	0	15.8743	7.26389	1.63996	0.384808	4.61664	0	0	0	3.4846	4.79711	2.98916	1.516
ABCC8	4.1151	5.68965	9.77182	9.28945	7.64083	8.26738	9.32467	10.4983	7.64229	8.29356	4.97965	0.246186	7.29866	8.36684	0.445849	0	2.53421	1.99486	9.03907	3.45652	8.28188	0	1.80903	3.50859	7.41263	0	9.62698	9.03464	6.71182	0.066965	0	8.99901	9.64262	6.03943	8.58145	7.97091	0	0.176472	0.398466	6.73526	1.98178	1.61384	3.10162
ABCC9	2.38223	3.41244	3.8295	3.96535	3.06227	1.89446	2.69134	2.40893	3.15374	4.03924	5.6361	0	4.2673	3.78919	0.602238	0.056393	0.174649	0.629905	3.78634	1.50612	3.54189	0.142935	0.865373	3.62874	2.04678	0.250545	1.88542	3.51263	4.58202	0	1.63006	1.43621	3.26791	2.80562	0.0759604	3.46744	0.23276	0.0851331	0	3.72889	1.91209	1.75377	0.698261
ABCD1	0	5.61617	17.9231	2.93741	11.653	11.862	17.4645	18.8336	25.221	11.8012	15.9884	2.56893	17.1776	8.75169	9.30478	49.4022	1.25925	15.2652	10.738	58.175	17.3952	0.983738	9.67647	3.16073	17.0476	216.776	5.0978	8.97308	5.39516	0	46.3589	1.41209	12.4422	12.6042	5.7507	11.3585	5.53818	0	54.3999	3.91542	13.1956	6.20431	56.0995
ABCD2	0.634865	6.99853	5.58623	4.16916	3.9898	1.75377	6.08631	4.68723	5.14937	5.90776	5.46637	0.189905	6.08905	5.05168	25.0374	0.180345	0.186176	0.913956	5.58347	2.5803	6.07388	0.0207775	2.46257	4.32256	2.18187	5.80901	1.55172	5.51332	6.85396	0.103312	4.3441	0.521933	5.5453	6.45319	0.971685	5.269	75.181	8.23573	0.512285	5.67305	2.59154	2.69945	1.91403
ABCD3	0	5.87146	8.60182	16.6914	6.73257	4.17796	8.05515	6.89139	11.3225	7.48664	17.4218	6.63527	15.1011	7.7492	2.40332	0	23.1741	3.25854	10.5476	5.25908	12.0689	9.89132	5.5313	21.2599	2.46448	0.874859	10.0689	11.1367	13.548	0.902428	1.26486	0	19.5616	6.17946	0.53048	11.448	37.3868	5.05358	25.5064	15.5489	20.4752	63.299	6.26966
ABCD4	1.27978	2.07234	1.87681	2.2178	1.91929	2.03547	2.33399	2.49469	2.46978	1.89228	1.7869	0.191407	2.29247	2.17879	0.415971	0	1.53247	0.902389	2.28044	2.42733	1.56266	0.523549	0.811594	1.07284	2.41399	0	1.72785	2.39064	1.59305	0.0347097	4.80011	4.62935	2.20343	1.66954	0.652916	2.09263	0.0250086	0.0228675	0.567972	1.60453	1.93702	1.8579	0.696647
ABCE1	4.08121	19.5718	7.13614	12.2839	6.41207	2.04982	8.29937	8.055	11.4147	14.1679	10.4471	9.76635	12.9822	8.21824	0.884353	0.57967	0	4.67629	10.6382	1.10582	11.4323	5.47627	4.82455	14.0189	8.70582	0	7.98016	12.737	16.9025	0.664135	1.24115	20.1313	11.6541	7.54257	0	11.5951	0	1.75018	0.32932	11.9082	17.4084	36.223	3.07607
ABCF1_4	0	0	0	0.646274	0	0	0.457434	0	7.39867	0	0	1.41301	0	0.115299	2.04719	8.7222	0.692633	5.135	0.300321	3.83981	0	0.309196	0	1.44876	0.279904	0	0.32988	0.640977	0.219818	250.597	1.43657	0.776701	1.78531	0	9.03742	7.27235	0.553855	8.10301	1.14351	6.24551	3.89987	0.390012	2.3736
ABCF2	28.0599	14.8545	7.51782	20.1544	18.035	0	7.47232	10.2558	15.6961	10.4851	8.16227	0	8.45241	9.33165	0	0	7.20006	3.50366	11.7443	1.90074	5.74395	0.688747	2.59146	7.31495	16.6266	1.10667	12.7369	5.52084	10.6092	2.28309	0	0	7.95371	19.4468	0	8.24701	0	0	14.1513	5.75675	7.72188	8.97727	5.28729
ABCF3	16.6937	8.31753	8.12127	17.4148	8.64325	18.3412	13.1345	12.203	10.8555	10.7654	13.1112	9.36283	10.8618	11.9183	9.04335	16.8939	41.3055	8.95082	10.7459	28.8356	14.2985	11.4049	6.55238	9.59976	10.5099	0.329196	12.095	13.3646	9.80744	0	0	47.3483	9.90196	15.426	0	13.9015	2.44663	7.38264	0	9.79893	21.8214	23.6893	11.5338
ABCG1	8.45473	8.06049	8.40049	8.45291	7.89573	12.5761	7.9983	8.082	13.2787	8.78008	6.81058	10.5052	8.11841	9.27849	13.1062	22.9087	7.15204	26.3684	9.2619	34.7152	9.27718	5.02321	2.16231	8.81629	12.4859	0.513002	4.40548	9.40731	7.73249	1.69334	11.2737	10.3727	9.80464	7.95409	1.99081	9.3753	1.37257	10.1799	5.87766	7.14583	5.63773	5.79919	10.4574
ABCG2	6.16122	8.68175	7.03728	6.63809	7.81002	4.64179	5.07134	4.7853	4.95427	5.94129	7.34812	0	7.20101	6.11877	5.34028	0.765714	0	0.927702	5.82665	2.50412	6.67121	0.403282	1.19493	6.84986	3.69641	0.121498	2.7967	7.31521	6.59427	0.125327	0.117107	0.379893	5.43334	5.7352	0.294687	6.3379	0.0902989	0.0825681	0.062145	5.40725	1.30697	0.699449	1.74143
ABCG4	1.68895	8.2047	7.81165	21.0273	16.6449	5.93802	11.9392	19.5068	11.2426	9.44622	7.07463	0	8.54712	13.0268	8.05148	0	0	4.81322	11.6683	5.94917	12.228	0	2.24614	9.73825	6.30485	9.85849	14.9791	9.99204	8.52742	0	0	5.83174	9.43296	11.0166	0.323124	10.2825	0	0.362144	4.22481	8.85509	2.24647	0.906392	2.54597
ABCG5	0	7.6743	5.19271	5.81319	5.46196	1.42274	6.44618	7.14381	5.22897	5.25826	5.93274	0	4.09575	6.58565	0.306905	0	0	2.87121	5.22265	2.30259	5.73756	0.417179	1.25573	2.17192	6.71391	0	0.59345	6.07304	5.37152	0	11.6297	0	5.94769	3.84937	0.81291	5.05474	0.332126	1.06292	0.228574	6.71553	1.68899	1.22785	1.06752
ABCG8	16.0777	6.88413	8.84181	7.97366	2.58341	4.03759	5.83838	9.76942	7.86931	6.44377	7.24905	0	6.8287	6.67128	22.2096	0.142724	0	3.77887	6.4098	3.81179	5.4564	0.0328864	0.631061	3.82149	6.84731	0.158525	11.2978	6.13576	6.19572	0.16352	0	0.165222	6.58278	5.68053	17.6867	5.58324	0	0	2.43251	6.82605	2.25832	1.24446	0.252459
ABHD1	0	4.52096	7.16522	5.67501	8.88688	7.81268	10.042	9.66505	9.13622	5.87493	12.0661	0	5.12294	8.2895	1.12354	0	0	4.49387	7.85654	4.91718	5.80973	0	1.53235	2.70338	8.90979	0	3.6209	5.98028	7.35907	0.421879	0	0.852538	5.11681	7.18692	0.495992	8.56297	0	0	0	6.85533	3.32939	1.71237	0.651339
ABHD10	26.8274	6.49764	6.89338	11.011	2.98024	0	10.3914	10.0232	11.0049	10.4916	6.93667	14.2662	23.13	7.16652	0.645911	0.423377	7.43014	4.11606	9.41231	3.23067	12.5891	4.68263	7.8183	15.7243	9.71442	0.47025	0.832647	11.0825	10.2645	0.485069	0	12.743	14.7706	9.88365	45.6225	8.92773	1.39798	52.0905	25.977	13.1822	12.4412	20.0577	5.24228
ABHD11	0	3.24229	3.48695	7.7901	3.7178	5.71972	3.78092	5.35149	7.46222	4.07884	4.16445	0	6.19428	4.36796	0	0	27.6707	1.3861	5.20596	7.05288	4.1365	0.319457	1.86307	11.1765	2.79554	0	8.52071	3.6203	2.95247	0	0	0.802478	4.3723	3.44878	17.741	5.28237	3.43342	3.13948	24.5482	4.07935	11.1925	17.8644	0
ABHD11-AS1	0	0	41.4438	109.663	0	218.07	45.2783	43.9451	78.4655	61.1916	31.0885	0	35.4129	64.4003	0	0	499.501	39.2493	60.8691	90.4944	123.781	4.37217	12.3379	32.7779	11.8739	0	74.6345	72.5097	46.6249	10.8698	0	0	72.9303	29.0466	0	75.7236	0	28.6451	97.019	73.0878	85.7825	165.448	0
ABHD12	12.5681	9.28117	10.5322	12.7733	8.71903	7.21423	10.6057	9.71219	16.6719	13.8509	5.01382	4.29651	11.1629	12.4459	19.8417	40.5473	31.8544	11.9214	11.8904	30.6486	13.6955	0.587604	4.77555	4.18498	11.1707	0.283247	11.786	11.7428	11.1121	11.3947	0.27301	15.9415	13.4206	11.9065	0	13.8457	2.52615	0	28.9756	8.5949	16.2228	11.2661	15.3369
ABHD12B	9.77062	7.09939	13.5939	17.3777	4.18659	16.3579	11.9845	10.7134	14.5746	19.0007	12.8844	1.94843	15.697	13.7923	2.11719	0.462586	4.29789	4.7843	14.6322	9.70712	15.8603	1.06589	6.01574	4.79456	11.579	0	7.27806	18.7378	14.0947	1.05998	0	0.535505	16.9591	14.1626	0	14.2671	0	2.79335	0.525606	14.5514	12.9959	26.352	5.72776
ABHD13	0	5.56794	5.80664	4.81834	12.3821	0.680341	3.67277	7.32729	8.48636	6.13918	1.26088	2.4311	9.66218	6.05043	0	56.1789	0.397229	11.6206	6.86074	4.4043	7.1218	2.03924	8.40671	9.3058	4.65527	0.427387	18.3512	6.98448	7.24884	59.0746	1.23582	7.12708	5.46072	7.21566	3.10981	6.9765	0.952917	47.9234	0.437208	9.13986	5.84	11.631	10.2095
ABHD14A	0	0	1.67802	4.07014	0	0	23.0468	28.2709	16.6413	8.60634	6.92307	0	21.5075	18.5165	12.8929	0	0	4.3702	17.9681	32.2434	29.4878	0	2.19802	3.64964	1.76279	0	35.3181	16.1471	17.3048	0	0	0	17.4901	17.788	39.8415	9.99277	0	0	0	14.9195	1.36449	29.4748	0
ABHD14B	0	28.7435	15.9443	27.6243	23.0713	37.6677	25.6976	35.0017	20.9757	21.6958	33.5624	5.17694	25.0239	23.1633	2.50014	9.83266	0	13.5592	17.1159	54.7095	20.3865	3.58727	3.19674	19.4624	16.7499	1.82021	29.8122	14.8732	13.1542	0	41.2289	24.6623	16.4735	19.7556	0	20.4272	0.676399	0	0	19.463	14.0236	21.4337	7.24693
ABHD15	0	14.7664	32.9187	39.9232	37.7716	22.9006	39.7374	32.6632	28.0555	35.6139	89.1281	5.45549	27.2494	29.4919	19.76	41.4469	14.708	13.3958	35.1719	71.6548	40.085	2.38755	18.1912	15.1026	53.4938	4.31583	41.3931	27.9647	27.1583	7.41972	1.38661	59.9753	28.3375	32.7149	6.97853	33.8211	0	0	0.735834	31.5968	39.7338	42.9152	20.6195
ABHD17A	24.3733	29.0314	17.1845	16.6729	22.6279	15.3021	20.9469	18.2621	17.2128	13.5144	13.4708	3.64534	14.6838	17.6614	5.94161	46.302	50.4795	19.7817	18.4334	49.5305	18.3816	6.18199	35.1153	20.7436	13.7201	9.1321	5.31899	12.1541	9.49885	0	0	33.0621	17.5277	20.7007	1.74864	20.5524	0	0	72.7689	14.7234	28.9255	14.4637	34.4448
ABHD17B	1.5308	4.00423	2.41762	6.28296	1.96778	2.691	3.40943	5.4831	3.08265	3.39515	2.49362	0	3.91028	4.31554	0.663414	0.652275	5.38692	1.88892	4.63903	4.14777	3.89225	0.100198	1.97926	1.78405	3.084	0	6.20027	3.24036	3.45486	25.4088	7.68134	6.29246	4.37126	5.15894	1.17147	3.87782	0.179483	0.164117	0	3.62911	6.5296	7.20409	0.384595
ABHD17C	13.478	23.5037	13.6839	18.4396	50.0513	0	16.967	17.7342	37.6964	12.347	12.5459	40.3162	27.9324	27.6338	14.6027	0	108.693	39.598	18.5658	40.1712	12.1977	26.4661	6.47272	1.65345	35.1396	223.258	35.7663	14.6308	20.6972	0	0	159.559	20.3755	12.4545	7.73571	16.9769	9.48161	0	19.5762	16.5908	60.5812	55.083	20.3172
ABHD18	0	1.95159	1.76746	0.90029	1.25318	1.02301	1.00136	1.92411	1.40227	1.6015	1.09382	1.03106	2.06906	1.43791	2.51233	0.0445071	1.05676	0.441902	1.55724	1.18867	1.67452	0.338426	1.05341	1.23014	1.16976	0.346042	1.35673	1.50519	1.88834	0.0509923	0	0	1.19745	1.82252	0.119901	1.49549	0.0367403	0.0335948	0.0252852	1.71434	1.33662	1.68166	0.865997
ABHD2	6.55596	3.63395	6.13843	6.09918	5.52466	4.93919	5.45974	4.64859	4.03398	4.64663	4.27179	8.04033	5.49795	4.60856	0	1.58299	0.961277	5.60502	5.34899	4.61856	5.33986	0.750961	1.7922	4.98649	5.32201	5.48157	7.32524	5.5866	4.82021	0.21337	7.67597	6.46771	6.60736	4.34758	0.37628	5.43188	3.61277	0	3.17408	4.4834	4.57053	26.198	2.9648
ABHD3	1.30968	2.69174	3.61972	3.58362	2.61886	4.9335	3.04379	4.02095	4.61543	4.10453	3.35254	5.09288	2.71425	2.65327	0.851383	0.930097	0	2.61651	3.26121	2.83892	4.23311	0	3.91895	2.32971	2.71614	0	10.4264	4.33619	3.26056	0	18.3215	6.46027	3.46487	4.62734	0	2.84112	0.921347	0	0.105681	4.17969	6.48749	3.73054	1.31617
ABHD4	13.8764	14.7999	12.4252	10.6789	5.69813	5.66276	7.05462	11.9187	9.99377	12.1266	5.65107	4.15079	9.44671	11.9815	0.751717	10.5937	2.03465	7.23641	12.4245	12.6896	12.1845	10.9561	2.30679	4.04304	8.32512	0	4.60295	9.6499	11.7442	0.564527	0	0.2852	12.9655	10.8427	0.663699	10.4387	4.67757	0.371923	16.3758	10.2804	8.35339	6.65928	8.27994
ABHD5	2.79136	3.04233	3.62123	3.62798	1.7941	2.80397	3.24365	4.89712	4.0597	3.09548	3.24789	23.3791	4.03601	4.19013	2.41943	0.991169	7.57181	8.40597	5.24999	4.15983	4.21032	11.1909	1.70145	5.13658	3.55609	0.22018	16.2767	4.16639	5.58543	0.227119	0.212223	4.81912	3.86821	5.3105	0.534035	4.06294	4.4183	0.299262	2.59026	5.59948	14.7871	7.08676	10.5195
ABHD6	0	26.0141	21.4179	17.9465	20.2149	14.7373	14.7083	19.1778	18.5373	19.6398	13.6564	0	15.6392	16.9778	4.48807	0	21.2585	7.09932	18.4717	25.2541	16.513	0	4.20827	15.0337	9.61363	5.99041	9.16051	17.5184	17.3487	0	64.0379	29.5146	24.2085	15.7617	0	16.9095	0	7.40178	0	14.9511	11.7163	17.243	7.80549
ABHD8	46.6956	22.2964	22.8266	21.2952	22.2317	50.8155	7.53637	11.3781	34.8273	13.5086	25.3553	0	12.003	22.0353	20.2369	198.971	9.12908	18.7494	28.6978	46.3922	21.4653	0	4.60006	13.3666	29.5137	127.688	0	12.25	16.2971	12.6646	149.108	5.11856	28.76	21.1518	235.253	22.0023	0	0	5.02394	12.7734	22.1311	16.0639	7.82116
ABI1	1.69427	1.16072	0.621167	1.33283	1.39145	0.531851	1.51761	1.54812	1.23206	0.980274	1.67566	8.61559	0.796162	0.966652	7.61794	0.541448	2.36003	3.93239	1.34644	2.29535	1.09523	6.93114	1.72121	1.11719	0.77804	4.14292	2.92835	1.14949	1.02494	0.137854	0	2.57684	1.15615	1.22025	6.48285	1.28639	0.695273	0.953623	4.85333	1.73798	4.42938	8.44551	6.81065
ABI2	0.135026	0.400852	0.429037	0.511092	0.334284	0.237363	0.400978	0.35533	0.430523	0.44704	0.418958	0.0538529	0.459881	0.322433	1.38491	0.460278	0.646746	0.108432	0.351008	0.280492	0.459701	0.223899	0.149643	0.469333	0.181352	0.0497034	0.933506	0.400637	0.409463	1.56006	1.841	1.72431	0.372342	0.379209	0.0602764	0.371024	0.168869	0.173713	0.864375	0.40219	0.42319	0.748785	0.101771
ABI3	3.71438	26.8347	12.3609	15.7534	17.5072	21.4542	14.0278	14.3905	19.5308	12.7154	17.2875	6.66641	12.5314	21.5774	4.02433	46.9536	7.62477	13.9683	17.7504	64.4116	15.6872	2.06656	18.2497	18.4548	11.4448	3.51585	11.6725	18.1443	11.9264	0	26.5455	100.16	16.8458	12.7198	0	23.1853	0	0	0	15.5795	5.96267	5.06008	41.0606
ABI3BP	0.895196	0.986832	1.06035	0.747091	0.805519	1.12405	0.901547	0.739451	0.756136	1.02726	0.770788	0	0.927622	0.985441	0.0969896	0.0508592	0	0.249856	0.961834	0.388092	0.883456	0.0732437	0.350544	0.906022	0.583484	0.0706124	0.84395	0.969332	1.12474	0.0582701	0.0136121	0.691797	0.92101	0.671504	0.137013	0.858223	0.010496	0.00959739	0.057788	0.971347	0.229928	0.155212	0.247398
ABITRAM	0	38.8783	22.9944	13.9436	7.2784	6.39863	4.93465	12.1064	27.7926	17.1989	29.6466	41.9185	27.6303	25.8091	0	1.80947	0	8.23436	21.7335	10.3557	20.3139	25.0163	13.1776	25.0061	19.6269	0	88.0764	16.5952	29.3452	0	100.732	12.5682	19.2594	19.3896	0	29.0629	2.98741	150.241	0	19.1669	23.9568	67.3172	9.60211
ABL1	41.3826	20.6186	19.6945	14.508	21.0566	16.8876	23.2926	22.6878	21.123	17.9574	13.8433	1.54732	23.4353	23.3896	1.12089	44.8177	101.256	19.225	22.1438	37.8432	19.8403	0.846467	10.6057	29.6672	23.7546	2.04014	32.1501	17.8284	19.1367	73.2342	40.9013	16.1601	26.8272	15.8865	92.5322	22.7326	16.9821	2.21831	109.151	17.5696	34.5205	37.1564	7.79767
ABL2	3.19739	3.58443	2.97572	3.63078	2.00939	1.36503	2.41506	3.69288	3.34458	2.94451	3.57151	4.11261	3.1591	3.09439	4.01847	0.817448	4.03187	5.42025	3.26939	3.37876	3.04523	0.69064	0.909504	1.66706	2.0272	0.252208	5.04625	3.07171	3.88336	0.208124	0.097237	3.20692	2.81965	3.64978	2.26335	3.6068	0.374887	0.102838	0.464406	3.27988	2.40506	2.78506	4.33786
ABLIM1	0.571483	1.30166	1.64855	2.46845	1.21271	1.14813	1.2412	1.37261	1.25587	1.3659	1.23491	1.09893	1.267	1.27433	0.831458	0.695743	1.44845	0.383772	1.26646	1.19453	1.33345	0.801566	0.428264	1.75772	1.19487	9.19595	2.04675	1.57085	1.39616	1.51453	1.30347	1.10073	1.38163	1.15824	1.17144	1.46368	0.909357	1.71552	5.00008	1.86476	5.53809	6.92924	0.820449
ABLIM2	3.02759	1.4752	1.36615	1.70558	2.72175	1.43118	2.03501	2.73389	1.96254	1.5628	1.45055	0	1.82828	1.73878	0.501682	0.0252953	0	0.967982	1.82293	1.68894	1.55035	0.0349713	0.335534	1.28904	1.73065	1.15193	2.11428	1.85109	1.44201	1.01434	0	0.146413	1.71263	1.46176	3.50945	1.54287	0	0.515522	0	1.67261	0.571784	0.330839	0.268464
ABLIM3	7.39429	9.45837	7.57143	7.0036	14.4607	14.8554	9.1432	9.3551	7.92241	8.8855	6.08872	0	7.53877	8.10778	0.369753	1.05024	0	2.47322	7.86516	5.54821	9.02054	0.0372302	2.89968	6.80338	9.67282	0.358927	5.44175	9.90991	8.31103	0.185119	0.345954	3.83442	8.0494	8.62599	7.72619	8.30288	0	0.0609801	0.0917937	10.6061	7.43505	1.69061	5.00158
ABO	20.08	16.2577	13.5912	10.302	10.0381	6.30336	16.0419	10.2749	14.8828	8.95551	25.7005	0	6.2906	6.86165	1.08778	0	5.88852	0.884919	8.51076	9.52137	4.11045	0	0.370896	20.3229	8.92368	25.3424	0	10.2176	6.07365	17.9719	0.763326	1.65081	9.0647	12.0063	0.960413	9.06328	0	0	16.608	4.57734	6.67711	40.4106	1.26122
ABO_1	54.045	39.1674	37.9661	24.8708	34.3856	22.2092	23.3129	28.0137	36.003	25.3472	64.0275	0	14.9183	11.5725	15.9695	0	8.64483	5.77392	13.8481	27.9563	11.4337	0	1.45201	49.4247	31.4416	0	23.6743	8.13344	6.6303	0	31.3775	0	17.5373	54.748	0.939976	24.4796	0	0.526742	72.1546	15.6798	18.253	134.067	7.40629
ABR	0	0.494256	0.585353	0.709907	1.83102	0.383261	1.09362	0.401617	1.75861	0.750552	0.49721	0.273906	0.91208	1.00949	0.529119	35.2026	13.6949	3.55115	1.28075	11.4958	1.13124	0.00998939	3.39399	0.580397	0.940477	0	0.404991	0.563271	0.830911	0	1.76366	5.47036	0.422981	0.763196	5.54758	1.91807	0.250513	0.0327236	0.246295	0.918438	0.587979	0.604818	17.4843
ABRA	0	18.5587	14.2707	24.6148	2.40912	14.1194	15.2446	11.0968	11.0076	14.9096	13.0838	0	18.1555	14.1349	0	0.798567	0	3.46886	12.749	1.52341	17.4455	0	4.15401	27.5897	7.32927	0	16.0979	20.5985	15.3055	0	0	0.924448	15.3466	14.6694	0	10.4656	0.659212	0	0	16.6614	4.89959	1.1605	0
ABRACL	177.23	38.0196	32.2111	13.4707	5.62524	9.89059	15.2553	10.0764	25.3354	29.4334	32.078	82.4662	17.0837	21.389	0	0	0	42.8128	33.1769	85.3712	11.881	38.0241	20.369	57.9792	38.5058	0	42.6306	18.7044	20.1599	0	0	58.2814	16.5388	27.8304	0	25.08	20.7798	0	23.835	23.3425	39.7405	56.0919	128.633
ABRAXAS1	7.77691	6.78089	5.1176	6.38387	0.740513	3.25502	2.51028	4.1689	3.33517	4.49958	8.44557	2.32627	4.24795	4.0495	0	0.368195	0.3801	1.90403	5.19149	3.51199	5.58582	0	3.25599	9.22254	3.22569	0.408958	25.3442	4.57278	6.45374	0.421845	30.7458	38.3611	5.87841	4.64998	0	4.64395	0	51.4153	0	3.42738	6.42045	12.1996	1.95386
ABRAXAS2	0	7.48823	10.0698	14.9541	4.68352	12.8097	7.05635	8.25635	7.94845	6.85112	16.9574	2.1797	10.3605	8.4039	1.57899	0	0	2.89018	10.9642	7.89769	9.73501	2.26558	2.55732	7.15155	7.77202	2.29914	0.508871	8.40453	13.3093	0	44.3209	0.599068	6.57903	11.2886	1.39411	9.38258	3.4175	0.390614	0.881991	10.7971	7.687	15.6424	5.49225
ABR_1	0	0.0570913	0	0	0	0	0.177536	0.0670087	0.461493	0.132594	0	0.274203	0.176723	0.145435	0	0.650999	0.403229	0.0807955	0.174838	0.248379	0.118514	0.240005	0.0338638	0.112457	0.0543171	2.0246	0	0.124386	0.0639855	0	0	0.301447	0.115483	0	0	0.141124	0	0	0	0.0835848	0.168176	0.0756841	0
ABR_2	0	0.119682	0.325169	0.39436	0	0	0.0930427	0	0.0537465	0	0.223594	0.574816	0.138925	0.234521	1.66561	0.13647	0.140883	0.0564577	0.0610859	0.260341	0.165629	0.0628909	0.0354947	1.82702	0.0569329	0	0	0.312902	0.223556	0	0	1.7378	0.0403483	0.104454	0	0.161368	0	0.412041	0	0.0876102	0.0881376	0.158658	0.482794
ABT1	0	47.1509	25.6214	68.065	18.537	27.1605	41.8926	31.6237	41.139	26.5947	7.55052	32.3515	36.4882	28.7742	46.8713	0	0	13.6633	36.099	41.0266	33.5586	84.2422	11.9861	3.98041	37.8103	1.70621	0	27.2964	25.6674	0	0	1.77829	33.1546	23.5154	78.628	33.7549	1.26808	1.15951	0.87271	35.5019	38.692	32.1462	24.4551
ABTB1	1.09229	3.94563	7.02351	6.57529	13.7289	5.76041	11.4235	5.34964	6.8432	6.89909	7.87977	28.7523	5.9488	8.25151	2.36687	61.5912	9.92979	54.3944	7.62722	13.3182	6.3548	6.32735	18.7229	2.61299	4.72474	0.172317	21.3579	7.5589	4.16795	0	0.664358	0	6.28402	6.88725	0.835892	7.36843	0.384205	0.117104	0	7.32037	6.06189	5.00514	31.8332
ABTB2	12.9468	25.8026	39.0686	80.5932	71.1933	63.4006	59.5514	65.3015	46.3496	46.5052	55.7376	1.93635	43.0551	49.2972	15.4298	13.7916	0.949169	28.3377	55.011	40.3419	40.1722	0.84743	20.3268	23.4272	18.028	0	51.0828	37.5947	34.0394	2.10683	0	234.162	44.0379	41.5207	59.4465	47.9268	0	0	1.0447	41.6131	41.5667	10.9565	40.6591
ACAA1	12.9074	3.01455	12.0126	13.2442	0.921779	16.2072	10.3117	10.6146	12.8157	9.17943	2.25277	9.65236	7.15405	10.5541	23.0744	0.916646	17.5063	25.9763	9.02668	25.3557	8.34377	1.26728	8.46362	8.31316	12.4283	2.54532	0.225343	12.1724	6.9824	0.525106	12.2666	1.06114	11.3825	6.66523	0	13.0066	16.2687	0.345951	38.0156	10.0039	29.3043	21.4468	17.0249
ACAA2	0	22.304	12.8543	16.3318	9.30005	5.4506	14.7123	7.93286	28.5312	18.3134	30.3049	25.9693	17.7832	25.0314	181.069	0	49.3277	13.0722	25.7578	20.5832	26.1901	110.456	4.81079	23.2982	5.78732	1.71202	0	20.9101	29.7948	0	0	21.4122	10.0258	17.1067	39.4479	33.4142	6.36198	1.16346	105.082	36.1176	8.46159	7.61592	16.3589
ACACA	0	0.323875	0.279985	0.0970173	0.202568	0.415526	0.343345	0.293741	0.251224	0.205144	0.220028	0	0.432913	0.158661	0	0	0.0346589	0.0416679	0.440818	0	0.254668	0.850957	0.0436607	0.44947	0.630279	0	1.05645	0.609407	0.406983	0	0.0359425	0.0388656	0.297786	0.128485	0	0.37052	0.0277145	3.8773	2.46049	0.592713	0.140939	0.273223	0
ACACA_1	0	1.5117	0.252197	0.0873886	0.182464	0.481225	0.618538	0.420228	0.357301	1.1703	0.148643	0	0.492565	0.717172	0	0	0.842915	0.619285	0.588833	0.173072	0.523015	0.0209046	0.306754	0.979503	0	0.201536	0.178424	0.416027	0.267512	0	0	0	0.590109	1.11104	0	0.858206	0.149784	0.0684801	0.0515417	0.728028	1.05467	0.870161	0.160478
ACACB	4.13382	5.70082	6.02899	5.29201	7.50689	2.96607	6.26188	5.63348	5.61574	5.42416	6.73387	0	5.32242	6.02512	3.13514	0.125816	4.32948	2.43768	6.07286	10.6407	5.52261	1.27559	1.59255	5.83198	5.44129	4.93767	6.55715	5.95379	5.55794	0.720745	5.52248	4.66077	6.13775	4.99155	0.0564907	7.47986	0	0.126625	0.0238261	5.47894	6.33804	5.46082	2.00296
ACAD10	23.4624	33.6088	38.5987	16.0498	41.889	17.6763	31.8081	27.4414	31.4984	30.7322	30.9397	4.67881	36.7512	33.9788	80.4975	22.2164	52.7499	15.8544	33.8937	44.5008	34.8838	0.383933	10.2565	14.8714	35.4512	3.0845	13.3808	35.763	30.2976	2.54536	47.5683	11.5733	40.7243	26.7821	0	34.7526	0	2.09617	0.315538	28.8813	27.6203	28.5727	13.7542
ACAD8	8.2378	5.7006	7.27949	7.26311	11.766	13.332	7.17945	8.83194	8.96008	8.07614	4.89905	0.547586	6.3084	8.25505	0.198338	0.130005	3.75785	2.33957	6.88607	10.4163	8.08638	1.67753	1.14965	6.4566	9.16587	0.433194	12.4004	8.96722	6.70844	0	9.32501	6.77242	6.57272	7.01519	5.9539	7.48123	0	0.392522	13.8853	7.26101	6.80096	6.08347	2.29962
ACAD9	2.50882	13.75	9.19804	13.043	13.2583	1.26008	9.47482	17.6057	16.2792	10.6448	6.4221	1.5009	10.6406	11.6348	6.5236	0	2.94287	10.098	12.2019	11.5562	12.5418	1.39582	4.91205	6.15554	13.2305	0.395787	43.9752	13.3446	11.9081	48.5829	0.381483	0.412508	9.06041	11.046	0	12.816	0.588308	0	22.8758	10.4085	19.4465	21.0243	8.82437
ACADL	15.1507	20.7591	12.8185	12.9551	8.11488	4.75599	8.80282	18.8276	13.3481	12.6011	13.2215	0	17.5251	10.5856	0	0	0	2.89331	11.4383	8.21033	13.385	0	4.05779	15.5663	8.75299	1.19508	8.72876	15.4187	16.7444	0.616369	0	4.35948	12.4065	15.8532	0	13.0407	0.888196	0.812155	0.61127	14.5055	4.51682	3.59632	3.80645
ACADM	5.73315	8.56952	6.30581	7.45148	3.27545	12.238	3.05347	6.91497	7.53644	7.18705	2.00124	5.1448	8.70399	4.05815	1.86347	46.008	0	1.68438	5.31552	3.88356	7.16511	9.94447	5.18893	17.2316	4.92583	0	4.00367	5.99012	5.33575	0	0.435882	19.3246	5.41697	2.80471	51.0035	4.37302	16.4689	0	0.925237	8.10279	11.8329	21.064	10.0827
ACADS	94.0638	9.58638	22.6694	21.0585	19.5419	19.3273	20.7018	26.2538	18.6552	20.615	13.9298	2.5579	17.722	20.3503	64.8538	2.42914	215.66	10.0493	21.9275	37.0721	20.2686	0	6.63388	2.0981	32.4286	321.07	60.3138	12.9957	10.3461	0	32.5069	46.3988	23.3412	20.9167	80.1641	22.1408	1.00262	0	0	11.6958	19.2182	26.1227	4.29681
ACADSB	0	13.3249	11.2941	8.63118	8.22721	0.688833	9.29654	7.81977	9.9732	11.5059	10.213	0.820484	13.3522	10.143	0	0	19.305	0.644695	10.9282	4.45928	11.348	9.24626	2.22924	1.51424	7.15134	2.16361	18.9634	10.6447	12.1258	0.446358	0	32.4722	10.597	8.05122	1.04954	11.6319	2.89444	11.7628	24.1253	11.63	11.1968	21.0613	1.37826
ACADVL	13.2664	7.27091	6.13593	9.43807	12.1269	7.3295	9.50655	8.7279	7.34673	4.15768	4.63085	4.762	7.99243	8.24097	50.882	0.376857	40.2658	15.7854	8.29374	55.3569	6.91785	7.98885	9.75271	22.2154	5.34541	0.418579	13.5261	4.24833	5.43261	0	22.1898	37.5185	8.13369	5.26415	42.3862	15.9863	1.08882	32.9972	108.013	9.13293	39.0639	44.689	10.3324
ACAN	17.3757	9.46897	9.59648	7.92405	10.1338	4.36355	9.25428	13.6012	6.27723	9.80893	6.40222	0	6.35064	9.42762	1.09816	2.98209	0	2.72263	9.78106	4.3157	8.01855	0.0236943	1.92567	5.01819	6.99258	0.342646	7.28046	10.2168	6.80542	0	0	0.238081	10.8234	5.90302	2.07767	8.74447	0.763975	0	0.2921	7.82274	2.45725	1.31505	2.72841
ACAP1	0	0	0	0	0	0	0	0	0	0	0	0	0	0	1.26938	0.416021	0.429473	1.37687	0.0931085	0	0	0.287579	0	0	0	5.08287	0	0.0794887	0	0.476641	0	0	0	0	0	0.0409935	0	0	0	0	0.134341	0	0
ACAP2	1.11054	3.04326	2.85009	5.6976	3.72752	1.81278	2.84982	2.55716	4.87651	3.05206	4.78103	25.2465	3.74669	2.90038	6.49734	13.1708	7.81606	29.2994	3.52432	8.27493	3.82874	4.30691	6.25637	3.20162	1.71091	0.963586	7.44511	3.13437	4.04381	13.825	4.05277	2.00859	2.86807	2.95789	4.35554	3.74579	4.16668	0.119061	13.1729	3.64541	7.56393	17.3752	15.2061
ACAP3	10.8841	3.38934	2.59732	6.52906	5.14204	0.420511	4.2159	4.65132	6.55666	3.06794	2.53284	0.751319	4.1966	4.47538	1.99563	2.61616	6.01531	5.7313	4.66638	18.1483	2.95866	0.191805	9.15502	4.00573	3.62152	20.4727	9.76408	3.06736	2.82462	4.49605	8.14771	9.63631	3.76196	3.45872	21.4639	8.05004	1.37431	2.87233	8.24212	2.90097	20.6978	9.91947	5.25867
ACAT1	2.24578	3.49671	4.62352	4.14788	1.12267	3.38389	4.02324	3.03705	4.27121	4.60193	5.22616	1.00766	5.30368	5.41303	0.486636	0	0	2.17735	4.37854	3.34678	4.30684	4.48342	1.16148	3.16834	6.52051	1.24002	10.6645	4.81477	4.755	0	0	0	3.11216	5.79845	2.36311	5.8776	3.55473	0.120385	0	5.83608	4.17165	8.85375	1.41057
ACAT2	29.3119	31.643	17.0843	20.0511	5.58212	46.6201	24.5999	30.7117	19.1291	23.0835	11.3686	75.9887	15.54	26.1139	2.11719	0	21.4895	31.0023	24.3296	2.6474	21.4745	25.2616	2.88755	17.3803	15.6316	0	0	36.3266	21.824	0	0	3.21303	17.2326	19.1195	5.60786	24.3407	8.0191	0	236.523	21.8272	20.6142	47.9983	9.81902
ACBD3	150.794	50.8249	55.0354	53.3968	112.757	118.062	33.4995	18.8039	91.2976	50.4664	92.889	45.1065	36.3388	52.8278	232.573	842.858	962.455	112.061	63.8191	293.22	49.3126	117.282	79.6271	127.862	69.9047	6.9968	53.2721	48.8668	39.0068	225.179	256.269	234.815	57.3638	58.8231	663.54	103.04	64.4813	470.736	254.81	67.5355	289.669	251.931	336.511
ACBD3-AS1	0	0	12.1704	0	0	54.1861	6.96476	31.5452	12.0697	6.93559	33.4745	0	41.5973	27.2105	311.7	0	0	0	17.5284	0	24.7965	0	5.31395	74.9989	34.094	0	0	31.2299	26.7751	0	0	82.7809	24.1624	23.457	0	30.1983	0	0	301.788	26.2324	26.3904	103.919	36.1398
ACBD4	5.50423	2.61779	2.17324	2.73835	3.57348	3.14153	3.53724	2.15809	3.30286	2.70213	2.56178	0	2.99048	3.00452	0.433712	4.97501	0	0.823265	2.96388	1.76256	2.67397	0	1.09062	1.62673	2.37199	0	0	1.87398	2.46821	0	0	0.0822748	2.89977	2.99191	16.4659	2.99736	0	0	1.21131	2.46381	1.56063	1.40465	0.880011
ACBD5	0.412979	1.72328	1.17634	1.18652	1.82855	1.08897	1.43969	1.43395	1.57088	1.4237	2.01819	1.54416	1.46295	1.34569	0.178976	1.34911	2.02855	0.982791	1.4922	2.34988	1.21023	1.49349	0.488199	1.0766	0.991064	0.065151	1.60061	1.3449	1.523	0.0672041	3.95617	0.984599	1.46543	1.42546	0.15802	1.34961	0.096842	0.0664133	2.36601	1.45918	1.11755	2.82152	1.60822
ACBD6	6.90494	4.78423	3.11575	4.36916	4.19147	5.85237	3.17608	2.58682	4.63496	4.99385	4.41884	0.516361	3.36953	4.1713	0	1.83888	6.32779	2.05401	4.28931	7.24985	4.61236	4.06766	2.48704	4.65897	2.19916	0	5.2439	4.52073	3.59472	0	0.393729	0.283833	3.69701	3.28412	11.559	4.33667	0	12.4922	4.66632	3.58089	6.33397	5.98599	2.38533
ACBD7	9.44339	15.2916	14.3815	23.2555	20.2319	16.6006	10.9735	17.2576	14.2625	10.4722	19.7781	5.64952	15.0195	9.3351	0	0	116.311	4.43911	9.50595	23.0286	6.91844	0	3.48856	24.9077	11.1912	0	18.4651	13.3264	11.6452	1.53672	58.8732	0	16.2589	16.9392	56.0071	13.6131	0	5.06213	1.52401	15.4992	15.5925	33.5261	0
ACBD7-DCLRE1CP1	31.7035	17.7706	10.7293	0	0	0	9.21012	9.27	1.77342	21.4003	29.5109	0	4.58398	19.7326	0	0	0	0	16.1247	8.59021	12.2965	0	2.34237	0	0	0	0	23.2302	21.3918	0	0	0	5.32534	6.89316	0	17.3047	0	0	0	13.0085	4.36229	6.54385	0
ACCS	9.29662	4.16879	6.11765	5.59633	4.69166	2.80159	6.30174	6.02557	5.23499	4.87086	4.18261	0	5.16767	5.48375	1.07439	4.75356	8.8149	2.34894	5.99582	9.74	4.86112	0	1.60269	3.9537	5.65552	0.488874	4.41468	4.35627	4.60009	0	2.45026	0.713337	4.86694	3.57101	17.1932	5.21314	0.145335	0.132892	0	4.5775	4.15024	2.94231	3.11423
ACCSL	0	37.9249	48.8594	48.1087	46.5495	43.0766	41.5261	56.4248	54.2122	47.9685	29.9379	0	50.8433	45.9499	1.85845	0	0	15.3706	51.346	23.2387	46.2015	0	14.8912	59.4469	50.3115	0	150.931	44.4559	46.8947	0	0	63.4584	48.6215	42.4235	0	46.8134	0	0	0	42.6206	5.1138	8.85138	4.30953
ACD	0	4.0556	4.96929	5.76464	26.2611	4.80974	6.3058	8.40017	8.57075	4.06313	10.6967	1.1458	8.12309	6.87191	1.66005	0	0	1.68808	6.08821	9.341	3.79676	0	2.54709	0	3.17761	0	0	3.84625	3.92147	0	0	0	6.59505	7.49563	1.46568	4.71768	1.79647	0	0	5.58834	5.27062	7.43205	0.962366
ACE	22.6637	10.4183	8.70485	7.38258	14.7979	7.58871	9.61474	14.9892	9.59874	7.80527	10.0459	0.322824	8.11431	9.39092	12.6283	1.68615	15.3496	5.73903	9.40001	25.7331	7.53458	2.0839	2.95027	4.30291	8.31331	21.2821	2.93929	7.9957	6.15206	49.8767	0.328207	16.5028	8.9281	8.50613	0.619423	11.0715	0.126537	0.347111	49.0287	6.44559	3.21745	4.27701	5.15172
ACE2	5.11866	4.88816	14.9169	6.30268	11.4538	25.709	10.5743	14.4679	17.6568	16.6177	12.3087	0	20.9696	7.2672	1.47888	0	0	1.10282	6.9605	14.7939	21.2503	0.279202	3.40367	13.5009	18.2992	1.34586	7.98317	7.03819	8.53524	0.277653	2.59443	7.01356	20.9934	15.3028	0.326429	7.61759	1.00026	3.65848	0.137678	8.08999	5.16494	2.53568	4.28669
ACER1	126.061	44.4899	21.9238	47.4286	63.0183	34.2958	42.7255	41.4674	41.1342	39.5075	22.0018	0	33.9227	38.3334	0	1.49208	0	14.8146	32.6146	31.3105	38.9341	0	2.32847	36.7293	26.7662	41.4318	74.8283	40.1977	37.8856	0	0	1.72728	39.2619	46.8237	0	32.3456	0	1.12625	18.6489	38.794	13.0092	5.63768	10.5572
ACER2	0	5.42018	5.44569	2.97665	4.46711	6.82983	6.58399	8.64797	5.40064	7.01536	10.1262	0.406758	9.56862	9.14408	1.76795	0	0.398772	4.03507	7.78072	7.73746	6.32903	2.26968	3.16476	3.92028	5.88197	0	0.189923	5.90451	7.94141	0	0	2.01228	6.16717	8.20458	5.72346	7.23198	2.86985	9.62191	0.32918	6.50954	2.37002	6.79241	3.75804
ACER3	1.53833	4.05588	2.83445	3.57788	1.39155	2.18915	3.17795	3.78586	4.07308	3.80745	2.14792	1.68724	4.42382	2.84739	2.66672	0.145664	4.28565	2.48577	3.7219	5.00183	4.11031	0.771969	1.36389	2.64208	3.79803	1.21343	0	3.35373	3.94911	10.0133	0.0779714	0.505875	3.55299	2.8709	0.490516	3.72468	1.98403	6.92684	4.26183	3.76387	2.02262	2.92123	1.41713
ACHE	7.13275	2.93193	6.43709	8.3923	3.26005	5.37373	6.21637	6.56962	7.97979	5.36495	6.63945	0	4.40029	7.38174	4.32765	1.01309	0	1.00588	6.37887	8.50368	3.93458	0.0466874	1.05399	1.05004	1.43699	0.675151	0	2.55513	2.3898	0.464285	0	0.703673	4.73254	7.83177	1.63754	6.4089	8.363	0.305881	11.2809	5.00791	1.96288	0.824464	3.58404
ACIN1	14.6321	6.60688	7.42782	9.17516	10.6236	11.483	7.9111	8.46763	16.7449	7.40764	7.94508	15.3189	8.58011	12.3586	49.0124	138.464	89.1256	31.5967	12.7458	88.874	8.74925	4.42956	17.68	32.0489	9.13974	19.4285	11.8786	8.55396	8.3693	17.2628	32.9101	21.352	9.54958	10.1076	50.272	29.3525	10.1505	32.0278	33.7973	10.9514	58.1627	47.9454	96.1925
ACKR1	0	31.2967	35.2383	39.0202	38.7964	54.5711	30.2489	29.7837	32.6677	28.1577	28.4448	0	15.0552	32.1553	0	0	1.99139	16.7588	30.221	33.1196	33.9472	0.444485	13.0448	36.6551	2.41426	0	0	43.1233	24.332	2.2101	0	0	19.3912	44.2943	0	33.6442	0	0	0	28.4828	11.2125	0.560663	3.41217
ACKR2	170.328	41.7695	53.4403	55.3446	161.172	26.734	45.3582	77.8179	58.953	61.593	76.7968	6.36869	44.1244	45.9913	6.92029	0	0	8.13181	50.0833	31.729	54.1352	20.904	8.65181	27.4254	55.5095	0	43.8615	46.224	50.5287	0	77.6986	26.2555	41.5747	72.9102	0	45.74	4.99265	0	0.859005	50.9606	21.9718	14.0628	16.0474
ACKR3	46.4009	9.15127	9.16026	6.87725	18.2254	1.94211	14.9776	13.2848	11.2474	11.7455	16.197	3.46993	12.1136	12.8357	0.837882	0	1.13393	3.06731	12.3736	12.5726	14.1643	0	1.99982	11.8591	8.70658	0	3.24035	11.648	9.44663	0	0	1.90735	12.3407	8.61749	3.69887	11.3647	0	0.414554	14.0407	10.9299	13.1239	10.6949	8.74328
ACKR4	0	7.82062	5.96442	9.94613	5.66375	4.97914	4.47993	10.1454	4.06662	7.96636	7.68991	0	10.193	7.17847	2.8642	0	0.969054	0.388341	8.33349	14.3259	6.83563	0	4.88297	11.7563	13.3147	0	0	7.53298	13.3782	0	0	9.78005	6.93835	7.54408	0	10.4522	0	2.8342	0	10.8472	4.54688	5.72943	3.32087
ACLY	3.64428	18.914	13.8406	13.1294	15.0948	9.45694	17.5273	19.9796	14.8133	14.1154	15.8305	7.26733	14.6953	17.4047	22.6374	15.0107	22.7989	9.67182	16.9263	26.0025	17.3281	5.68512	6.10307	11.4004	16.1234	0.958195	15.1848	18.4283	15.3191	0	9.05093	23.369	16.6809	16.9698	1.62683	16.7803	0	0	15.1933	17.6115	21.172	24.9734	11.2922
ACMSD	13.7698	4.28794	8.04918	6.33668	3.39707	1.25745	7.03071	11.4382	6.93224	7.60481	4.9522	0	8.02417	7.82186	0.542502	0	0	0.882659	7.18915	5.42689	8.46964	0	2.03472	6.60343	6.74984	0.394963	7.86758	8.1192	8.8542	0	0	1.23495	8.09534	6.46411	0.23949	8.1116	0	10.1996	0.505049	8.50353	2.64106	2.53213	1.5725
ACO1	8.57097	8.08333	13.4673	9.38093	10.1433	9.83966	11.0269	7.7869	11.3011	9.62285	10.2577	20.8766	12.2157	12.1487	7.42895	38.608	25.4937	18.3823	12.494	10.6164	12.6641	13.7448	4.25185	6.98477	12.6241	47.9045	10.8593	11.8294	14.3299	0.199251	0	9.46222	11.8775	14.1763	40.5258	13.1609	0.287123	0.656353	41.4965	11.3878	9.1539	10.5136	48.2968
ACO2	10.8313	18.2136	18.5316	10.8669	25.268	14.5069	19.2291	20.5857	15.9548	13.9262	16.8036	3.23991	11.6586	15.2455	3.12936	55.3827	12.7052	17.7142	19.702	54.7827	19.2935	25.6407	10.9368	19.267	7.05977	0	15.1278	20.4779	13.6927	174.495	53.801	14.8409	17.8904	12.9525	0	17.635	31.3253	0	90.8955	13.9912	65.0784	74.373	9.97785
ACOD1	14.8058	46.1055	33.4044	38.4866	44.4086	26.0271	21.506	30.3041	28.1588	34.9793	62.0181	8.85756	43.5286	41.559	0	0	23.8801	99.1775	39.5344	16.0468	42.7501	1.45367	6.01646	24.5206	34.2148	0	13.4412	38.573	45.4723	0	0	0	39.1698	39.4347	8.49778	33.1545	0	0	99.1604	48.6007	19.0141	7.94567	81.8351
ACOT1	0	4.84586	1.92004	3.32656	7.64027	0	2.35454	6.39859	2.72022	2.34468	6.78993	0	1.17188	1.42435	0	0	0.713035	4.00041	4.53446	2.63528	1.46699	0.954911	0.359292	14.9144	6.05113	10.7404	26.8282	1.58366	1.35776	0	0	35.1815	1.02106	2.37899	7.44291	2.17791	3.42102	169.962	0	0	3.34562	3.212	0
ACOT11	33.5884	23.2201	22.1661	28.9505	10.0746	10.1221	22.4427	27.2537	25.9283	24.9399	25.794	0	20.8831	22.8734	17.4678	0.954139	55.1594	7.1051	22.2796	46.4149	20.5546	7.80478	7.56899	15.4521	21.2957	6.88852	19.9376	23.4263	17.8183	38.8075	178.247	0	24.1194	22.8219	0	28.7225	2.75672	14.044	0.271031	18.6822	63.3166	31.4755	6.75097
ACOT12	5.48824	5.63987	4.87558	9.38575	2.93955	1.72282	6.90898	4.51335	7.59824	6.15234	6.06656	0	8.13379	7.48492	1.18924	0.389758	0	1.37057	7.31283	2.60237	5.14427	0.179616	2.33157	2.10402	2.68291	0.216454	4.40754	7.03747	9.7687	0	0	2.03039	6.2803	5.81727	1.04999	7.45069	0	0.147099	0.332142	7.44388	2.0767	0.62305	0.689429
ACOT13	0	16.1062	8.15134	5.72336	10.3206	7.64047	3.31446	5.56001	10.6367	6.96787	6.19507	28.4398	6.23198	8.77204	0	21.0663	6.13391	9.05035	13.6205	6.18274	7.70304	53.8931	2.80983	24.2607	5.18297	81.5951	0	5.67645	7.25585	0.618871	0	95.0471	6.70752	8.06211	1.45518	6.70648	17.3901	0	58.9201	7.80233	17.094	21.9795	15.2876
ACOT2	5.62933	10.5179	9.84308	13.0928	18.4927	11.3095	21.8049	11.9335	15.7446	15.4709	17.03	0	13.023	14.702	6.09907	0	20.6352	21.6658	17.7753	27.4553	12.8577	5.71124	2.07957	1.72649	19.013	0	0	11.305	17.2891	0	0	1.85118	10.4013	15.6055	1.07699	17.9632	0	0	0.454241	12.8323	7.22937	14.8728	15.5573
ACOT4	0	25.0853	20.3271	20.302	15.1391	7.98551	20.5282	20.92	27.2739	20.9533	0	0	21.9668	20.1797	6.89036	0	0	14.0134	25.7196	11.4879	26.9505	26.017	3.52407	5.20129	27.6347	0	31.0884	19.8479	20.2227	0	0	1.7428	14.6885	25.3506	0	18.9883	0	0	0	19.8129	2.43075	8.75126	7.98898
ACOT6	74.531	44.0973	12.6116	12.746	25.2823	0	25.2605	19.7496	14.0707	23.8071	19.5121	0	22.4508	16.2588	12.1125	0	0	6.02167	19.7434	7.57295	16.8627	0	2.40914	0	18.2171	1.46974	29.2768	14.917	18.2082	0	1.41662	4.59548	12.9104	29.8779	3.56476	14.6035	3.27698	1.99762	0	15.2907	8.9733	2.30757	0
ACOT7	35.6797	26.9833	18.6874	22.3151	11.6482	35.8409	20.7305	30.1802	28.7972	18.4318	14.2338	0	18.179	19.1593	3.31346	0	7.4737	5.5408	27.2746	15.1919	24.1628	6.00535	3.01274	13.7567	13.5911	1.60822	42.002	17.1525	16.4847	1.6589	0	3.35233	26.5415	17.1778	7.8013	22.2571	0	0	0.411295	20.9144	13.7931	11.3625	2.56118
ACOT8	0	1.38938	6.9206	7.63017	6.37259	15.4063	10.8013	17.5303	14.6626	14.7896	18.1699	1.66825	11.827	10.686	0	8.71351	17.1728	5.89873	14.3011	9.06686	9.85426	0	7.00496	19.1573	27.4287	0	45.1785	11.8055	9.73222	0	66.9949	0	10.0707	11.5198	0	9.13242	0.653904	0.597921	0	9.6621	15.092	12.4325	11.2095
ACOT9	0	7.10528	12.0305	7.80414	9.56427	13.0794	9.36641	5.43883	11.9309	10.4034	16.1601	23.7397	11.4751	5.62977	0	15.8517	20.3644	40.3672	5.361	13.44	11.0088	5.68174	5.58881	7.60638	5.58435	39.5171	13.336	5.58639	6.86689	0	54.6821	0.407788	13.331	12.6722	0	5.03304	0.290788	0.265893	32.4202	3.95748	10.4651	16.4837	44.8632
ACOX1	3.46241	2.91115	4.44297	8.05292	15.0833	3.91281	5.36458	3.85977	4.21253	5.9264	8.46026	11.6516	4.75596	5.59888	26.2593	0	60.6679	4.67934	5.81503	13.3688	5.74475	7.56384	9.08145	5.04405	4.77002	2.86768	5.1381	5.47339	6.54552	0.845157	3.42214	13.3786	5.16164	5.50499	0.662419	7.66856	0.913412	7.51691	4.7496	7.06401	15.9996	11.9707	6.08924
ACOX2	46.5178	18.9167	20.0644	18.7183	16.024	10.9948	12.7189	20.0025	16.8371	17.5471	13.3723	0	15.1664	19.3689	1.18587	0.388654	0.40122	3.69808	17.3097	7.41426	16.7452	0.0895536	2.32497	7.72086	22.051	0	49.301	18.5649	18.0814	3.56228	0	0	17.3511	12.6427	65.4387	16.5059	11.8707	0	0.220801	16.5921	8.78527	7.34245	3.43738
ACOX3	2.35549	8.75318	6.82016	6.01554	7.62582	6.11252	6.76687	6.77261	9.00367	5.98139	8.58764	0.939452	7.68195	7.43582	0.340273	0	7.48318	5.02881	8.47772	10.6372	7.54566	0.899376	2.81352	12.1848	7.44387	0.123866	9.37609	8.56581	6.52185	0	0	6.32586	8.60561	6.14575	25.5366	8.68119	0.092059	0.168355	7.72948	8.34057	10.8396	14.0024	2.76169
ACOXL	8.71066	4.60124	6.44174	6.22347	2.99514	6.23844	4.93607	5.16469	5.6305	5.00873	4.05412	0	5.03787	6.07912	0.768984	0.137468	2.45982	2.18951	5.7567	3.67142	5.47791	0.0739091	1.23948	1.9789	2.94392	0.407165	8.38099	5.75221	5.68231	1.15499	7.11314	3.92538	5.64942	5.82206	2.59233	5.48599	0.567393	0.172939	0.286358	4.7067	1.89402	1.21195	1.86424
ACOXL-AS1	0	32.7028	45.823	44.7298	7.07528	54.7365	28.7816	28.9688	27.1555	44.9023	50.7218	0	34.8573	45.0995	0	0	1.45268	12.2251	32.7533	18.7911	31.5951	0	7.3199	25.5237	22.8949	9.3778	54.6574	38.9858	40.3401	1.61222	48.2073	4.88698	41.1882	39.3125	45.4906	34.6648	2.32323	0	0	35.6831	15.4498	4.4989	12.4455
ACP1	0	14.5304	3.55661	4.3134	19.8136	28.5032	5.49545	4.14839	2.82175	3.64829	8.8042	18.8615	7.59763	6.00239	2.73269	47.467	0	3.89037	7.28273	6.83409	4.6196	18.3665	9.55049	70.3934	8.96712	1.98951	26.4204	4.44917	5.72177	2.05221	0	0	6.88458	4.79847	1.20636	7.32476	19.2222	1.35204	37.1429	11.2116	37.3078	52.8416	14.2578
ACP2	0	4.28234	7.6315	10.014	10.4544	11.1403	8.16184	10.3767	11.0424	11.4429	2.58079	6.63469	7.58997	9.09521	17.783	5.04056	23.416	9.83993	9.25993	10.2168	8.98518	4.93615	1.88457	2.44893	9.06848	1.39965	15.0246	7.2834	7.9991	58.4722	0	55.7984	9.2211	9.52458	0.424347	10.4614	9.10208	0	30.2471	7.38192	5.29001	9.98046	8.35882
ACP3	0	9.51119	14.7218	16.3348	17.4498	19.5243	11.8307	12.3812	15.8426	14.4587	10.9846	11.6279	15.1221	16.13	1.80501	54.0297	0	6.93405	13.8281	6.77111	19.6244	0.0908725	6.46218	8.51583	3.12602	1.31412	13.5732	16.2763	15.3112	1.35553	1.26662	5.47853	13.4091	12.0743	0	13.0572	0	2.67916	0.224053	15.0642	5.73085	3.89723	3.488
ACP4	188.393	10.2666	37.1917	22.5527	47.0891	17.7417	27.3649	65.4142	42.1531	28.3857	109.602	0	31.7795	42.5347	15.3085	0	0	31.134	46.1627	70.1883	39.5796	0	8.69948	14.4448	27.9077	0	0	30.6759	25.2043	0	0	0	29.6672	44.8017	0	45.1531	24.8498	5.04941	11.4013	35.4298	4.32037	6.80503	11.8329
ACP5	0	16.0144	2.07192	7.73168	7.26453	8.51524	8.75598	6.60969	9.00943	4.08717	15.1238	10.9879	6.12837	7.96592	359.412	72.6421	7.45766	11.0412	6.82648	75.031	4.26204	27.4655	2.60961	13.1725	2.1766	0	1.18395	3.37406	2.95851	0.459817	29.6465	0.464601	4.74633	5.83651	0	9.17481	0	0.302938	86.6425	5.41061	1.944	3.38277	12.7784
ACP6	7.47561	12.7454	15.9703	15.2135	14.014	9.15206	13.4828	11.8172	12.336	14.4626	15.6569	9.50362	14.6371	14.1297	1.01243	0.132724	0.548061	9.36179	12.1788	15.1917	15.182	0.183493	3.27943	10.0307	13.5103	10.9089	6.39511	14.8606	16.263	0	0.14209	14.75	11.3798	13.5619	15.5536	14.883	1.09563	0.100183	7.01244	14.4423	7.88607	8.75668	5.63449
ACP7	3.75554	9.5118	6.84913	7.36453	6.43681	4.08688	8.48567	10.066	7.49272	5.67365	9.61347	0	5.97311	8.02078	0.813784	0.177805	0.183554	1.9125	6.16805	7.12307	4.6396	0	1.34112	4.53043	2.96708	0.197489	2.18553	4.48442	6.02925	0	0	0.82333	6.04546	7.34897	0.2395	5.48386	0.293553	1.20789	0	6.22095	2.00958	1.80874	2.20158
ACR	0	12.4456	27.5522	27.3394	0	50.1835	38.7018	6.49223	1.24201	8.56436	0	0	39.5947	15.4455	4.81125	0	55.3455	4.56632	21.4095	0	7.65495	0	6.56189	6.8097	7.89388	0	0	0	8.26576	75.8766	0	0	0	4.82761	4.2479	19.2666	5.20663	0	0	7.08595	6.11024	0	0
ACRBP	116.467	67.3549	139.831	66.0128	216.253	12.535	165.95	113.11	125.644	131.562	151.002	0	84.1992	122.441	3.6053	66.1689	29.275	53.2817	112.478	130.737	106.837	0	78.6742	141.859	102.531	0	44.1522	134.104	93.6831	0	12.6497	0	125.764	106.718	6.36631	107.349	19.5079	674.266	0	87.2331	54.9443	18.5449	133.764
ACRV1	13.0404	12.7239	5.39392	4.16287	7.45019	1.09161	5.05112	10.1679	7.05134	15.7186	13.1501	0	10.894	8.32865	0	0	0	1.6602	7.87606	3.53335	8.24239	0	3.05099	0.799884	2.06052	0	8.19592	13.4479	11.3274	0	0	0	8.21414	8.0334	0	8.82121	1.01931	0	0	6.93611	2.19305	2.33275	1.09208
ACR_1	0	20.7427	2.50475	33.4148	0	0	0	19.4767	23.5982	12.8465	62.0037	0	1.07013	16.8004	0	0	9.76685	0	0.470538	0	21.0511	0	0	0	2.63129	0	1.55055	18.0769	10.8488	585.334	0	0	23.31	1.2069	4.2479	8.39027	10.4133	0	0	15.1842	0	4.58298	0
ACSBG1	21.7957	12.6921	12.601	11.6295	10.1174	9.30501	12.9802	11.1527	8.71728	10.5614	11.9194	0.325982	8.14116	9.84188	1.88915	0.154786	10.706	0.51228	9.51506	2.95282	10.0504	0	2.41551	9.29163	16.7893	1.03154	15.0685	10.4991	9.15354	64.5519	0.165709	13.2597	8.69509	9.6556	1.66795	9.01403	0.638874	1.28519	0.175873	9.78781	4.34856	6.11837	1.09518
ACSBG2	3.37485	3.71331	6.72593	7.23365	4.17757	4.23763	6.10041	6.08525	5.28588	6.88845	5.75933	0	5.74717	7.5647	0.487529	0.159781	0	0.826269	7.22355	4.87698	6.25396	0.0368168	0.955828	5.17526	1.53313	0	1.80687	5.67843	6.09862	1.09838	0	3.69936	7.08607	6.72632	0.215222	7.6675	0.131898	0.482424	0.0907744	4.30816	1.34151	1.53251	3.10894
ACSF2	1.17546	5.78344	8.42023	8.84496	7.21926	5.60866	6.82961	8.76437	7.82455	5.55415	6.01791	0.35161	5.55198	5.6521	0.254709	0	41.7095	4.2823	6.43935	17.1988	4.96438	0.346228	1.60667	3.67718	4.9452	0.185439	13.7085	4.01939	5.33315	0	0	12.1762	6.51571	6.70885	0.449771	8.29143	0	0	0.28455	7.12752	12.5617	10.5299	2.65789
ACSF3	5.25356	4.71705	4.24731	5.33075	6.25302	2.30882	5.55368	6.36853	5.02032	4.55943	4.27895	0.130956	4.66315	5.35895	3.69977	0.870548	5.1996	3.4857	5.64557	7.1174	5.13184	1.77667	2.8141	3.89384	4.25437	0.828794	6.7872	5.44152	3.1883	0.142485	4.52676	2.01555	5.16606	5.35435	9.29714	5.71671	0.153992	0.140809	4.94573	4.55079	5.80306	4.37366	3.07976
ACSL1	2.50406	4.4252	2.78949	3.2974	4.29184	2.27956	3.51601	2.60839	3.90449	3.36546	3.35064	88.6663	4.10335	3.23934	0.474777	9.73623	9.04135	148.02	3.53554	11.5343	3.73651	6.39222	2.2548	7.60304	2.52239	2.9134	4.3717	3.66112	3.17529	3.76924	3.76	17.0351	3.61467	3.36877	11.1983	3.55277	1.32118	0.0671151	15.71	3.52477	3.6752	5.46578	23.2773
ACSL3	10.1195	8.91351	4.8109	5.93346	1.85832	6.89783	8.11945	6.44621	4.44763	6.06408	7.73757	24.216	7.10683	6.52784	1.25302	0.615991	18.8653	8.28216	5.39198	3.13363	6.66617	1.84518	2.45662	5.76384	6.42452	1.36838	5.65346	9.10188	8.27444	25.4069	14.0685	0.713092	6.5564	4.95055	1.10631	8.31562	1.52549	1.2399	57.6259	8.89763	9.0175	46.9073	9.08004
ACSL3-AS1	43.1734	61.8438	14.611	41.3467	30.8321	0	8.36149	9.46784	4.83005	33.3059	30.1407	77.4857	10.404	18.4413	9.35521	0	0	0	23.7883	11.6981	24.1875	0	1.5949	26.4822	0	0	0	45.6944	23.104	0	0	0	23.569	7.04027	0	39.8797	0	0	0	31.4931	0	26.734	21.6937
ACSL4	1.6096	1.45357	1.72498	1.10107	2.87372	2.4253	2.10421	3.118	1.75573	1.31932	3.55841	23.5921	3.41338	1.12951	1.04635	0	0.118005	7.51904	1.4156	3.70709	2.46251	5.16245	1.27842	2.71511	0.667627	0.126964	0.393415	1.0702	1.4793	0	0	3.44052	1.96018	1.83733	0.923831	1.53186	33.7813	0	0.129881	1.21082	1.95636	6.17955	7.27907
ACSL5	7.17397	19.2123	24.953	19.6298	9.90497	6.00532	25.2407	15.5576	14.5804	18.2171	4.45188	33.6194	19.4778	17.8898	0.518174	1.3586	0	32.4585	17.7877	11.6629	19.9927	5.32181	6.8905	4.54712	10.0604	7.92228	27.2202	20.7668	19.3624	1.9457	0.727234	1.17957	19.381	14.8182	21.5025	17.5038	7.5702	0.256374	0.19296	17.4437	9.87113	18.0653	16.8222
ACSL6	5.74919	4.80826	8.57024	10.3377	5.51345	2.88758	6.91934	8.88553	6.84541	5.14797	5.16045	0	6.25432	7.4574	0.711878	1.5165	0.120426	1.66497	6.11798	2.893	6.97278	0	1.6384	3.92952	4.52595	0.777414	11.7005	5.21562	5.75197	21.9189	0	9.85812	4.41467	5.71439	0.157131	5.9198	1.73335	0.176106	0	5.84134	1.80816	1.42401	1.85711
ACSL6-AS1	27.626	29.8231	30.6451	35.2761	27.6206	16.188	37.4527	31.6379	32.452	32.4118	62.1456	0	27.961	36.8618	0	1.30794	0	8.11644	34.4442	17.4659	21.0331	0	13.6074	16.3807	10.913	0	16.72	21.2421	28.0679	0	0	1.51412	25.5224	44.0485	1.76178	35.5711	0	0.987261	5.20145	28.1288	10.1366	9.12357	4.62714
ACSM1	8.66828	8.31392	10.7564	7.23417	6.19042	6.74827	8.9816	6.33645	9.21279	9.69627	7.06019	0.25929	9.06582	8.05052	0.939161	0	0	1.6299	7.89906	4.22768	10.8707	0	2.24155	7.7097	5.08494	8.61522	1.27121	10.0448	8.73298	0	0.131807	0.570106	8.48143	8.05713	0.663356	8.39519	0	1.30106	4.96616	8.10151	3.89623	2.18283	3.26671
ACSM2A	13.8212	12.1371	18.4759	12.8582	10.66	16.6604	12.3132	14.0434	12.5246	11.7285	13.5086	0	12.057	14.6579	0.29949	0.588923	0	4.18245	13.5173	10.8603	12.2104	0.2714	4.90156	6.01923	5.81463	0.872164	16.3116	16.3536	16.4005	1.34947	0.420321	6.59032	12.4786	16.1523	0.264423	14.2175	0	0.296354	0.223051	15.249	5.51507	3.48042	4.51414
ACSM2B	5.15066	37.6923	26.0015	26.073	13.9776	18.7555	26.6842	28.4265	24.2018	25.7032	21.575	0	23.9555	24.8923	0.558046	0.731568	0	9.6848	21.858	13.2582	26.3035	0.252852	8.6575	13.1114	28.536	3.65652	32.0124	28.3054	28.8816	0.838167	0	1.27033	18.3849	25.3375	0.985409	23.5363	0	0.276101	1.45466	26.6525	6.73277	2.01996	3.88213
ACSM3	11.4752	6.36065	6.79613	4.08187	5.90037	1.44088	6.11166	7.21392	5.96963	6.3627	8.27821	0.343252	7.57696	7.04423	0.994619	0.325973	0.168256	0.80913	5.90935	3.73111	6.1816	0	1.56848	11.4732	2.8558	0.543092	0.160271	7.53627	8.62391	0.373471	0	0.188678	6.11989	6.86126	0	6.35984	3.3636	0.369076	0.185191	5.7025	1.57895	2.36857	2.30641
ACSM4	107.915	23.5236	23.5867	25.8373	3.85336	0	40.4941	31.5541	27.1644	25.3654	37.6695	0	24.0552	31.1144	2.92301	0	0	6.34104	25.1565	14.6201	20.928	5.73917	10.4648	32.2697	21.5812	0	64.057	20.1343	34.2107	2.19513	0	13.3078	27.1903	40.328	121.295	26.0533	0	1.4462	1.08849	25.2148	6.18699	8.35297	13.5562
ACSM5	20.0579	28.9402	23.1927	25.1549	19.099	13.4324	28.1638	18.0834	25.8059	22.7268	20.2266	0	19.8177	21.4598	2.89755	0	0	9.33052	20.4742	12.6812	18.8728	0.218815	2.46992	11.4831	19.8085	0	14.941	25.9467	22.0122	0	0	0.549664	23.1632	24.713	0.63957	22.411	0.391958	0.358401	0.269752	20.8802	8.89301	4.00211	0.839887
ACSM6	56.6939	109.459	93.8017	67.2225	43.1869	33.2209	78.6903	59.4014	93.0257	87.4723	57.1708	5.65287	81.0625	63.1935	0	0	0	20.543	72.0878	40.964	70.8543	31.5426	21.6419	8.11428	39.1924	0	58.0675	76.9287	67.7139	0	0	52.8235	90.4692	76.0149	7.23101	67.7091	0	0	1.52491	82.7115	18.2021	24.1843	0
ACSS1	8.22563	11.5267	10.9804	11.8164	9.59469	4.81996	11.8153	12.126	13.2669	9.25401	17.2277	1.64033	10.638	12.3141	16.0416	0.19472	22.9158	3.70556	12.4057	15.6014	9.68932	6.86471	4.76063	8.32511	10.073	4.7581	29.9659	10.5662	10.5582	0	19.3868	17.1315	11.9171	9.68753	23.081	11.6849	1.12518	10.5824	42.1476	10.1879	21.1273	20.0345	2.75546
ACSS2	9.91838	8.59663	7.08624	8.14176	6.72902	8.30266	8.88423	6.10231	7.07385	6.8943	6.15496	6.92264	6.25423	7.71663	1.0746	4.46103	11.392	5.12377	7.77709	10.9737	6.55404	1.86647	3.96937	4.86707	5.19139	61.1541	3.69407	7.26752	7.42316	0.269003	4.90151	0.407703	6.2823	8.8507	0.15813	6.96382	5.91146	13.7349	31.213	5.87846	4.77657	6.82412	7.06033
ACSS3	0	3.77886	2.36451	3.01857	2.20592	1.93928	3.73896	5.56426	3.64085	3.82968	2.82393	0.659978	4.04086	3.3389	0.239047	0.156689	0	0.453755	4.1614	3.58694	3.94598	5.16291	1.38562	5.8871	1.43809	0.522107	4.23714	3.35309	4.64586	0.17952	1.17422	0.725552	3.93772	4.31747	5.69853	3.92167	0.517382	0.354815	0.0890175	4.37567	4.50321	9.15374	0.554322
ACTA1	0	31.7925	31.1923	37.8295	12.1517	58.7559	39.1338	45.0892	36.8831	22.5615	113.842	0	49.2059	25.6982	36.8713	0	0	3.74939	36.9615	46.105	32.9986	0.696103	7.07166	24.7886	52.9333	6.71095	0	35.7878	26.2288	0	0	52.4584	42.8729	49.7143	20.3463	40.4847	0	0	0	36.8488	4.87772	5.26828	21.3751
ACTA2	0	6.9945	13.0418	8.13437	12.2664	13.2722	12.1548	10.6241	5.91263	18.1558	9.22406	0	15.6015	15.4797	0	0	57.1505	1.9409	16.3101	12.53	13.9503	0.432412	8.05356	10.5358	10.5691	0	0.461339	16.6732	19.2136	0	0	5.43111	19.6967	11.1319	2.52778	14.7934	0	0	0	14.7581	5.75699	5.18162	11.6182
ACTA2-AS1	15.5576	41.6642	72.8339	8.5139	33.3312	7.81395	18.0785	23.8823	35.6806	39.0059	28.9633	0	38.2409	41.9606	0	0	0	27.4247	40.3881	4.21541	46.2619	0	13.2187	21.9486	21.2026	2.45435	79.3105	32.9321	40.1798	0	0	0	35.9324	26.2154	0	31.3543	0	0	0	29.0808	4.9949	8.34916	19.5434
ACTB	893.818	38.2031	59.3121	1457.84	222.785	629.38	342.821	24.3414	230.384	35.4905	85.6473	42023.3	65.8853	71.4384	11248.7	25027.1	3019.46	20178.1	477.447	6059.36	99.6976	8895.6	3893.68	3361.58	1097.67	2482.84	1584.94	42.3302	31.3987	7229.77	4663.62	8812.1	880.219	64.7798	3158.52	438.569	4826.89	6707.84	13846.4	556.119	7987.68	4945.09	10360.7
ACTBL2	68.3978	9.22968	27.6485	71.7422	8.14101	77.2952	46.3636	41.6653	26.1445	37.3752	0	0	42.3055	34.6415	0	8.09567	0	8.37296	33.5799	30.8879	36.8455	0	18.5294	1.39849	29.7209	0	4.77647	35.5771	23.606	3.71012	31.2011	1.87436	44.0412	17.9697	2.18095	34.9403	2.67317	0	0.919858	23.3874	12.5484	12.2355	2.86403
ACTC1	45.8776	98.5761	103.508	53.3513	55.6976	63.3667	126.614	102.285	64.1572	74.1019	74.7333	0	85.1287	103.861	14.9118	0	0	23.5877	88.9602	6.21538	75.1304	0.750729	8.474	57.6888	50.291	0	57.6684	69.0996	71.5183	0	0	0	71.2825	56.1093	4.38858	88.9287	2.68953	2.45927	25.9136	66.9314	10.521	18.939	23.0524
ACTE1P	0	45.8286	43.1649	40.269	29.428	48.0459	37.0532	39.8043	27.1665	39.7363	13.699	4.40219	32.6278	36.6397	9.56695	0	2.15788	3.89139	42.5718	15.9504	30.443	0	7.61134	7.22174	57.5542	13.9303	13.3605	47.128	17.8058	0	2.2378	2.41979	46.3507	42.3977	0	35.633	0	0	59.3765	45.625	12.8249	4.25275	3.69744
ACTG1	99.8113	4.1442	18.766	232.142	121.176	149.001	38.6613	8.10682	44.6657	15.2393	46.4542	1496.12	12.0264	20.5725	630.817	3313.38	637.434	1351.52	52.8803	946.553	24.8526	521.563	177.805	706.789	158.698	894.028	276.484	10.5338	10.3214	720.075	983.975	1107.76	170.451	25.3185	1206.21	128.749	1048.69	1514.75	2193.36	208.059	2606.35	1291.97	934.794
ACTG1P17	133.314	21.3502	29.0037	18.239	40.8024	33.479	40.573	29.2354	34.0904	36.73	53.1831	0	26.6189	28.3559	0	0	2.79247	5.59532	32.4898	0	24.6224	0	8.4426	23.3638	19.1842	6.00897	0	35.1453	23.0421	0	0	97.0737	34.3895	34.1619	3.6436	27.7205	35.7275	0	0	18.2337	5.241	10.2206	4.78479
ACTG1P20	144.118	24.6832	15.5803	47.6496	44.5991	51.2722	32.5635	14.9244	32.9182	38.2176	36.3324	14.3698	35.8874	28.5809	2.60239	1.7058	0	15.878	28.3782	26.0329	39.3351	3.9305	11.5353	35.3601	35.5815	1.89465	41.9344	34.548	32.4142	1.95435	3.65234	0	47.4072	18.9315	0	26.0531	0	0	0	24.0917	18.7284	13.8819	18.1039
ACTG1P25	13.71	23.9082	64.1841	28.1354	23.4982	17.2149	46.4667	32.0701	46.0143	60.1537	31.9045	0	46.9148	38.9851	2.9708	0	0	2.01398	47.5038	14.8591	36.6319	0	6.07766	16.8191	50.3671	0	6.70193	45.3919	43.3828	0	0	0	37.4223	33.5352	5.24591	39.5271	0	1.46985	0	45.6288	17.6068	10.7534	6.88895
ACTG1P4	0	23.9443	19.878	41.6407	34.3199	28.1601	21.7172	23.4197	34.0507	24.7157	11.1834	28.7503	41.6914	30.8888	20.827	2.27525	2.34882	4.70637	30.0438	13.0214	26.9237	9.43676	11.2437	25.5475	26.5775	0	30.2042	34.3437	24.9721	18.2475	31.6656	7.90173	44.3979	30.476	9.19418	29.594	0	372.677	0	24.8311	38.9404	5.95165	4.02462
ACTG2	11.0249	28.8387	26.1178	46.7587	4.72404	33.2242	25.6226	31.4306	41.9362	35.6151	41.0497	6.59567	36.1325	45.6122	0	0	0	17.1672	39.2517	8.96176	43.2362	0.721635	8.96016	18.9352	31.357	1.73927	16.1681	49.6666	42.0689	0	115.672	1.81275	40.2786	35.3573	0	37.4949	0	0	0.88962	33.6767	11.6303	9.55765	16.6193
ACTL10	0	8.76936	18.1531	11.0079	22.984	10.1029	40.9048	20.5854	21.3784	20.3667	42.1285	0	35.8702	20.6207	39.2281	0	0	31.3214	27.2817	16.3507	19.0709	37.5236	3.7154	34.5472	36.9486	3.1733	11.2376	30.0236	16.8485	3.27329	0	0	19.4279	26.241	0	19.9879	7.07529	0	1.62311	19.2582	14.7613	13.286	20.2145
ACTL6A	0	19.815	9.13587	8.70557	5.78354	11.6216	12.3236	9.30282	7.11879	9.48292	1.34615	3.46069	12.8248	11.4367	1.25348	0	11.0264	2.37933	10.1749	9.40432	9.72244	0	5.12871	6.38687	8.56914	0	16.5626	8.00628	11.7095	0	0	18.0715	10.9313	8.1753	4.42683	10.8486	8.1389	0.620175	0	9.23052	18.8375	41.5513	13.08
ACTL6B	0	50.6841	29.052	42.2805	64.7385	38.8045	53.8671	48.9462	54.1659	36.2577	79.1083	0	36.2435	34.5726	2.23218	0	0	8.17155	32.0911	44.6591	29.3001	0.337136	2.66385	23.3793	39.0653	3.25024	12.9488	23.7626	23.0094	0	0	140.583	30.2811	50.3949	0	32.2948	0	1.1044	0	29.1182	7.55961	3.8273	5.17618
ACTL7A	106.776	41.2304	14.4543	40.9033	15.2507	0	18.6116	26.5379	17.9184	12.3558	14.9087	0	26.7604	27.8865	9.25489	0	0	16.3127	30.0954	11.5726	27.6094	1.3978	2.3667	52.3963	43.0231	6.73794	0	27.8181	32.2968	0	3.24721	203.655	38.5614	29.0199	4.08562	39.7509	5.00771	2.28949	0	22.3929	17.6304	5.28947	16.0958
ACTL7B	0	60.9488	26.9573	31.1366	22.7541	68.5842	33.0577	38.2636	52.1956	28.53	10.5923	0	36.1971	40.2735	24.6577	0	6.67401	8.69232	37.6196	18.4996	36.2893	0.74483	11.7704	15.3559	22.9251	3.59036	6.35726	31.499	16.9448	0	0	0	35.3612	18.5561	0	20.0667	2.6684	2.43995	3.67286	31.1276	7.30683	6.57657	5.71783
ACTL8	52.592	16.9232	23.7313	13.1913	7.51167	22.0123	33.952	17.9407	13.2384	16.9049	14.2785	0	14.786	20.8598	3.7987	0	0	12.1036	18.3898	19.0001	16.6208	0.573734	3.56188	4.30126	39.9924	4.14842	0	20.6952	13.2563	1.42638	0	10.0886	27.9745	17.6288	1.67696	16.9293	0	0.939731	0	18.7822	6.0304	5.06586	0
ACTL9	0	25.5683	7.71863	18.7221	35.8332	0	28.7116	16.6721	24.2401	12.0963	31.8451	0	15.3893	30.8962	19.7685	0	0	25.4629	27.0669	6.17979	22.6066	0	2.52764	18.1868	39.1916	14.3923	22.2982	22.2823	12.2052	3.71145	3.46803	93.7517	10.5354	12.3973	152.721	14.045	0	0	0	16.637	1.04607	2.82458	17.1903
ACTN1	13.2733	5.71778	5.80221	8.39878	8.1362	4.86108	8.78311	8.28771	8.10538	7.35971	7.20727	31.4322	5.30439	7.37724	9.34758	39.7475	20.7596	27.5251	7.3311	22.7776	5.50568	8.97763	7.80457	8.78626	6.91462	30.7989	1.96971	8.29993	5.82918	0.539991	10.1756	21.4606	6.43321	5.38111	18.4107	7.94157	6.28991	24.2508	12.1385	7.26171	12.9367	17.6483	22.5097
ACTN1-DT	0	46.0719	92.3911	43.3743	22.6409	119.425	92.1012	69.525	53.2026	22.9288	0	0	68.7597	73.5134	34.349	0	0	3.1048	49.27	42.9511	70.5909	0	7.80789	29.1699	31.3093	0	0	43.0188	55.3236	0	0	0	59.9101	68.9316	0	71.733	61.9528	0	665.135	65.0427	12.1175	4.36257	26.5504
ACTN2	27.8402	20.2733	21.0179	30.1781	19.5761	15.5964	24.4708	25.9866	18.568	25.4008	30.4	0	23.1202	21.1961	0.464051	2.73755	0	4.90762	20.9447	12.1855	20.4886	0.0700875	4.9841	30.607	17.7654	0.337848	48.9036	23.8865	25.2626	0	0	0.35212	22.9324	20.8369	51.6241	19.0324	0.502185	0.459191	0	22.2609	7.95609	3.35945	2.6902
ACTN3	84.7393	38.9224	22.106	35.5048	20.4242	15.9604	37.9519	41.8121	31.9958	31.9197	27.1146	0	27.5679	33.3519	10.3287	12.7881	0	15.5601	34.3448	34.4408	25.7914	0	4.69564	12.9946	30.1269	71.8549	5.54781	31.7643	27.9726	1.7237	20.9384	8.70819	29.1351	30.2278	17.2253	25.8691	0	127.756	16.6671	28.2508	7.53031	7.65226	3.99184
ACTN4_1	0	0.198299	0	0	0.454764	0	0.308323	0	0	0.307032	0	2.85722	0.306912	0.194288	5.51945	11.758	8.87023	1.30962	0.438588	0	0	3.64712	0.117622	1.36711	0	21.0965	0.667045	0.345629	0.0740817	2.07251	0	22.5113	0.534822	0.173069	1.82744	0.935793	0	3.75489	5.39533	0.870963	4.96517	3.15455	1.59987
ACTR10	0	6.66059	2.80065	3.65786	4.90978	12.4693	6.65752	5.86321	7.47783	6.81379	0.888829	4.57	7.91564	5.91988	0	0.542494	7.84048	10.7726	7.40624	2.06981	8.88849	7.50009	9.45356	15.2284	5.20534	3.01277	0	4.76807	7.7315	0.621541	0	41.4486	8.66118	5.39793	74.5344	7.9649	3.5826	0	12.328	11.1445	13.489	21.9167	6.71718
ACTR1A	89.7205	35.6225	42.3828	38.359	30.4349	33.7972	49.957	50.0086	42.6595	26.4961	28.7084	67.0942	30.2694	45.7145	2.43018	0	0	72.489	51.6934	54.698	32.8656	9.17602	11.6005	29.5806	27.2461	1.76927	51.6905	35.9141	38.3584	0	0	14.7521	40.5024	45.1113	0	44.2631	21.0391	0	0	31.701	43.2083	69.9094	67.6237
ACTR1B	0	10.3337	17.066	14.6884	18.1224	3.67659	21.7381	21.4038	19.3816	16.7059	10.2208	4.37926	17.6401	21.8574	5.28729	18.0215	67.2614	6.73863	21.8214	50.2466	22.2928	18.2072	8.83365	23.6478	28.3381	0.769873	32.0346	24.2359	13.6254	11.912	0.742048	0	17.624	14.8548	249.282	22.9486	0	1.04638	0.787564	21.5813	25.7401	38.6798	1.22606
ACTR2	16.7695	14.8829	6.85757	16.0599	3.59275	3.15848	7.71347	10.1131	15.0087	9.29825	11.7073	272.128	15.7604	9.10721	15.4435	5.35912	23.359	87.4511	16.4363	17.0391	7.40755	139.126	33.2978	31.8873	12.1723	1.98414	0.878305	8.30546	12.6807	0.682224	37.6112	45.4952	10.5631	8.65953	0	12.0283	9.33938	0	9.47211	15.8641	40.9567	133.435	111.648
ACTR3	0	3.8131	4.36745	7.88356	3.85794	6.78322	5.75437	4.87037	5.64079	6.94578	9.21902	225.691	8.41847	6.10939	18.7295	13.0439	16.106	110.941	9.40671	12.6858	7.29468	49.0913	12.1735	26.73	6.72211	3.40895	0.251502	4.88684	7.12259	62.1227	24.6431	97.4104	8.62049	9.49446	0.689018	8.24112	21.1131	0.386111	95.0286	12.1503	30.3935	40.6622	62.4327
ACTR3-AS1	0	13.3404	54.3677	95.2412	38.2422	0	108.896	70.4598	29.9544	90.3666	49.8461	96.1083	59.3606	65.3525	0	174.935	0	50.3447	46.528	72.5476	50.7704	0	37.5861	0	38.0764	0	0	45.0505	49.8377	17.4282	0	8.80478	47.2232	37.84	10.2449	46.4664	0	0	337.039	56.1517	12.2804	22.1061	40.3611
ACTR3B	1.30558	6.09841	6.40671	4.37618	4.28892	7.21312	8.09133	5.58306	7.26659	7.45943	5.31687	0.390532	7.61383	7.51261	2.12178	1.20534	0.191432	1.84116	7.4081	3.89128	7.82077	0.683653	2.74913	3.44357	3.17179	0.102983	10.6217	6.50161	6.65256	0.318685	0	0.751335	7.53852	5.78378	0.249779	6.49582	0.0765382	0	3.95061	5.7737	3.68268	3.66495	2.29608
ACTR3BP2	47.5907	45.9416	26.8432	19.533	20.392	29.8786	20.7382	24.3519	26.6212	43.5973	0	0	41.2866	41.8178	0	0	0	12.5838	33.7864	12.8949	26.6623	20.2478	16.7018	0	59.2188	0	3.32344	44.5577	43.1846	0	0	0	41.9684	24.5752	45.5246	43.96	0	2.5511	0	33.6305	2.18277	9.82311	17.9349
ACTR3C	4.52695	5.04473	3.90305	2.94188	3.64856	3.77597	3.55395	4.46738	3.72606	3.6326	4.62773	0.386894	4.24677	3.77656	0.945908	0.0229636	0.900832	0.940504	3.92822	2.58462	3.88092	0.0793691	0.937704	2.69745	2.5387	1.07125	6.93236	3.84356	3.91974	0.0263097	2.38465	2.92418	4.14151	3.77892	5.1965	3.66342	0.360169	2.47867	3.78334	3.86241	1.68329	4.37833	1.34044
ACTR5	87.259	31.8308	37.265	25.5817	17.8045	21.9133	45.8704	62.8745	41.1404	43.8752	8.70259	7.45754	39.6525	46.5521	0	1.77053	42.039	23.8053	48.0792	27.0209	47.8116	0.407967	21.183	39.7605	42.8409	1.96655	74.8644	36.874	48.4362	2.02852	0	20.4963	30.3613	42.6878	4.76975	40.8244	8.76937	1.33643	132.775	36.3723	32.5892	29.8467	3.13183
ACTR6	0	3.30853	5.65981	0.807543	13.4889	7.41153	4.00106	10.3553	12.2165	4.83808	10.9887	15.8904	7.11205	8.78832	3.83706	0.838363	0	0.346831	7.19254	3.19865	7.88557	0.193176	1.09025	2.5344	5.59601	0	8.24394	8.97036	8.51478	0	0	0	5.94883	6.41684	0	6.03051	14.5333	0	0	7.804	9.47533	20.2244	2.9659
ACTR8	16.5088	9.76768	10.7084	9.17561	6.92645	4.92319	10.591	10.7102	9.81181	11.0442	11.2852	1.23455	9.64744	9.99821	0.22358	0	6.20285	3.63768	9.92717	8.66671	9.29337	0.742901	2.89686	7.3416	5.93042	0.162775	14.1947	10.4725	9.69882	0.671619	10.3549	5.08955	9.87895	9.92705	0.394802	9.89185	0	0.110619	9.24162	8.74959	7.66649	11.2875	6.4807
ACTRT1	66.2411	9.62624	18.6814	6.04174	31.5372	27.7252	38.4872	17.7547	19.762	26.6153	35.9683	0	29.7975	14.0125	0	0	0	8.4333	16.3775	23.9312	28.5469	0	0	16.2527	7.85012	3.48337	47.8006	13.1829	12.3299	0	0	21.7831	22.2535	32.4057	0	12.6702	0	0	0	13.0867	7.08909	2.73454	38.8321
ACTRT2	88.6286	42.7787	48.7407	9.09413	3.16469	44.5145	38.621	76.1246	17.3519	42.7325	20.6248	0	22.4258	40.5613	19.2049	9.4412	129.953	15.6233	42.0253	30.018	47.7436	0	13.9149	2.7182	48.5774	0	29.399	55.9215	28.3543	0	0	134.796	51.1749	25.2921	0	37.2123	0	0	0	38.3863	10.1625	6.40278	5.56673
ACTRT3	0	35.5836	10.7421	15.6334	24.4814	0	18.4423	8.35298	35.1557	14.692	13.2958	0	11.9326	23.2425	20.634	8.11503	0	7.27391	20.3818	30.9617	13.9527	0	2.8142	43.2231	5.64242	6.00897	29.2593	12.9211	16.8385	3.09916	34.7507	3.13141	12.7961	14.4929	3.6436	17.8584	0	0	0	16.4972	3.494	5.50341	0
ACVR1	7.4046	13.2815	9.94011	6.28086	13.3257	9.66947	4.73241	11.6915	10.7691	9.9964	6.20325	0.885962	8.63638	8.69326	1.6045	3.15511	4.99426	3.78528	9.80744	8.02525	9.50932	2.27794	2.62598	4.54191	6.40579	1.40177	5.89483	8.15848	10.337	0	0	17.0448	9.01737	9.33772	5.38318	8.12473	3.81997	0.317539	27.8431	8.37206	6.72439	12.5326	3.72064
ACVR1B	1.75722	14.4462	16.2549	13.9438	23.0904	11.0323	17.5268	13.8728	16.1204	17.7922	7.36063	16.2946	17.7006	17.9712	0	6.7388	0	25.9166	17.3535	16.6645	17.1146	11.4444	4.7388	23.0663	13.0153	2.21774	23.3156	18.1691	15.0867	0	21.9102	6.93428	17.6362	14.232	21.1798	16.3054	7.21108	0	21.269	17.2244	14.5073	21.5447	9.27113
ACVR1C	0	4.9263	3.26831	3.14583	3.54691	0.461953	1.95943	3.29442	3.29272	2.83814	2.99649	0	3.10301	3.4011	0.3986	0.130636	4.04579	1.05386	3.69363	1.49527	2.97278	0	1.46102	2.76441	1.03548	15.3804	1.0919	1.99683	4.70798	0	1.11883	1.81474	3.05125	1.69981	1.23175	3.33397	0.97055	0.197213	0.667947	2.9772	1.81395	0.151875	0.462153
ACVR2A	16.1644	1.25841	4.78664	4.42298	4.61749	11.6706	3.91323	3.39711	5.65124	4.67621	0	3.02199	6.03775	4.95645	4.81613	0	0.296265	2.01834	5.63078	2.73738	3.74428	1.65318	4.17999	7.18842	2.99314	0.637517	0.423307	4.05772	5.26537	3.94564	2.76514	16.9434	4.24247	4.94234	1.93282	5.00534	14.4512	7.58179	0	6.81679	4.91169	11.5942	6.09167
ACVR2B	8.70797	6.38752	6.95821	6.48629	5.80418	4.49515	6.13696	7.74465	6.19705	6.11125	7.99315	0.14471	7.69437	7.08487	0.419316	0.893264	0.49654	1.97564	6.6332	2.75271	6.27542	0.807472	2.3233	2.46297	5.53248	16.714	3.58109	5.71104	6.4047	7.40014	6.84122	1.35225	5.13979	7.33669	0.185109	7.01448	1.64493	0.103731	0.897846	7.36665	3.35049	3.77453	1.82315
ACVR2B-AS1	25.2973	13.392	17.1226	22.4964	27.099	34.941	18.3727	24.0398	26.1789	18.9056	41.2086	0	10.3635	19.6045	0	0	0	4.45937	12.8665	34.2722	21.804	0	2.33632	0	26.232	3.99087	72.4308	12.3575	15.8921	0	0	2.07973	20.1841	28.189	0	20.3579	4.44909	2.71213	0	16.1466	4.06096	9.39883	6.35567
ACVRL1	20.7041	15.9695	11.8577	13.5092	18.8802	7.19918	14.9597	13.7375	13.7195	13.6684	15.1954	0.476394	8.59697	13.1391	2.07062	6.78619	0.23352	4.77266	12.0154	23.7341	8.37344	0.0521225	2.29454	8.20595	7.36081	0.25125	0.222437	11.929	7.5223	0	10.4133	1.04746	10.9682	14.9765	9.44557	11.4346	0	0	0.128512	7.62397	4.0906	2.23536	4.80154
ACY1	0	4.172	0.539767	0	0	0	0.463341	0	0	0.4614	3.34042	0	0	0.583943	0	1.35921	0	0	0.7098	2.59293	0.412406	0	0	0	0.567038	0	0	0.259702	0.111328	0	0	0	0.40186	1.8206	0	0.535729	0	0	0	0.654432	0.438915	0	0
ACY3	0	17.8864	15.5876	7.41347	6.96554	6.80398	12.0687	16.2402	13.9431	15.9371	21.4368	0	12.2746	10.7131	2.34835	0	0	4.4576	11.713	10.2776	18.2147	0	1.60141	5.65043	7.38485	0	0	12.4996	10.0862	0	0	8.9096	15.7009	10.6035	1.03669	8.5697	0	1.16188	0.874491	13.8345	2.73385	2.68432	2.72278
ACYP1	0	15.1679	23.2105	20.6811	26.3885	29.5258	15.4513	23.3277	19.7301	17.4112	27.3602	0	14.1664	17.5258	0	0	4.92547	11.3496	21.0006	11.3774	19.9053	0.274845	2.17166	8.75712	14.4308	0	19.9397	20.2837	22.0798	0	0	0	23.2755	20.0854	0	18.8056	0	0	88.7721	19.9094	13.4812	22.1877	4.2198
ACYP2	9.28109	6.06933	21.9868	11.4279	15.2445	12.8192	13.9305	14.2473	14.277	15.6621	16.1985	0	14.0904	11.9497	1.00556	5.27292	17.0107	0.818028	16.0299	7.54427	19.5987	0.607493	4.97147	6.26222	7.97417	1.46417	0.324066	16.8755	14.4682	0	0	32.0465	17.5385	13.8734	0.887816	14.5482	0	175.622	0	15.0213	14.8989	12.6436	3.49765
ADA	16.5488	29.2023	19.9131	20.3768	9.45462	5.54119	27.2429	32.2588	26.5368	25.5329	44.9292	9.90035	27.6499	32.3142	63.3518	40.7419	0	26.5789	31.7387	22.4199	30.429	8.84615	7.94746	28.4225	28.1101	0.870239	67.0286	31.138	20.5356	0	104.848	47.1641	28.9558	29.085	1.05536	27.1756	0	0	3.56095	20.1194	4.80713	10.9306	4.1577
ADA2	6.57122	8.88677	6.72457	7.32064	8.04482	6.83666	10.454	9.26393	9.08446	9.50499	8.08286	11.5129	7.3748	8.8903	4.88199	0.133334	13.0763	11.9973	7.82829	20.3486	9.79028	7.37347	5.96478	4.26105	13.4611	11.9957	0.983342	8.73824	7.62282	0	9.84925	5.86536	7.45059	7.96021	10.5963	7.55453	0.770463	0.402572	0.0757492	6.50536	3.40143	4.26283	11.3208
ADAD1	0	11.7535	5.49124	6.55722	6.63167	3.00907	4.35114	3.832	4.02152	5.2717	10.8049	0	4.90871	4.31382	0	0	1.09806	0.792071	4.72938	1.62331	4.131	0.343127	1.88123	2.48053	3.8162	0.236285	2.19649	5.16214	7.31822	0	0	0.492535	3.77377	3.58219	0	4.96803	1.22927	0.321151	0	5.8042	1.16783	0.185491	2.25778
ADAD2	0	5.99511	8.77069	5.06521	19.0367	16.7356	15.0577	12.4492	8.69812	10.7104	20.6775	2.21491	8.565	15.7238	9.62697	0	0	2.61054	12.7889	4.01263	6.7012	0	1.3677	5.90448	12.2851	1.16814	0	5.02369	6.2022	0	0	0	9.63926	16.9045	1.41663	9.22323	0	0	0	10.1275	2.71693	0.917021	1.86032
ADAL	1.45612	2.72063	3.40845	3.08783	3.11964	2.19404	3.87762	2.98035	2.93226	2.38703	1.86369	0	3.82478	3.47415	0.315524	3.10227	2.45531	1.54009	2.98553	0.789083	3.38861	0.47655	1.9096	2.27758	3.32181	0	0	3.35889	3.76063	0	0	2.39419	2.90449	2.6515	9.47171	3.17916	0.341453	0.31222	2.81992	3.15332	2.7382	2.43449	2.37791
ADAM10	20.2208	5.9264	7.64833	15.6223	11.7224	1.49354	4.83766	7.56452	8.91576	8.14369	4.15198	41.2725	7.68189	7.38878	60.5695	7.26456	20.7543	24.6718	7.61255	20.6265	6.45879	15.9605	23.1567	9.84962	2.60777	36.5912	4.56853	5.16476	9.63097	72.0044	9.94758	17.7973	8.19168	7.30598	10.4679	10.0549	2.09192	1.02017	36.5682	9.8696	11.0201	23.1765	15.2407
ADAM11	9.98965	5.18467	4.50768	6.37798	4.75605	3.76304	8.06132	7.78919	10.4309	8.75003	8.13643	0.498027	8.10466	9.20457	2.52542	0.472956	0	3.32626	7.81532	10.3759	6.81639	0.0544893	1.84518	5.9233	8.97757	0.262659	3.60434	4.87983	5.34589	2.43842	0	0.54751	5.9429	6.78753	2.86679	7.5032	0.780844	0.535495	0.403042	8.27379	2.44363	0.756046	0.418298
ADAM12	9.88807	7.14367	10.5597	7.48556	7.81475	10.5949	10.0221	11.1795	8.07549	7.72343	11.0451	0.39437	7.94282	9.1874	4.7138	0.374517	2.8997	2.78888	9.17126	4.8226	10.1987	0.280463	2.63004	6.91438	8.47614	0.519976	12.7516	9.60674	11.0892	0.214545	4.41041	0.650331	8.94135	9.63882	0.630585	9.08757	0.309162	1.83751	0.159577	8.74566	3.14441	6.50391	0.66247
ADAM15	5.57255	6.42063	3.87657	4.8285	4.77554	1.16619	4.5868	6.04235	6.33822	4.16457	8.86139	0.555631	3.71531	6.12072	2.41502	6.33193	14.4351	2.48309	4.74345	13.3375	4.20265	0.82069	2.57325	4.72844	0.990589	9.96333	7.5236	3.75553	3.26304	0	4.94284	11.3005	4.09518	4.19018	47.6202	6.68124	4.24691	6.87048	28.9281	4.10727	10.3939	13.5343	2.56674
ADAM17	2.23734	9.68432	5.74191	5.66278	4.47381	7.86608	8.12458	5.39709	10.325	7.92873	7.28913	9.70407	10.7832	5.21521	11.393	0.158889	12.138	25.4056	6.34162	13.6399	7.56891	4.42996	3.59534	7.61662	2.71772	1.23536	6.64028	6.04139	8.09477	0.182041	0	1.10361	6.15395	7.47927	0.214021	7.43682	0	0	16.7898	7.5992	5.18215	10.5753	10.68
ADAM18	0	0	0	0	0	0	0.372812	1.12571	0	0.7425	0	0	1.29887	1.5505	0	0	0	0	1.10144	0	0.829572	0	2.56002	7.55682	0	0	0.806564	3.55233	1.1645	0.626498	0	0	0.323343	0	0	0.754348	0	0	0.310658	1.93074	0	0	0
ADAM18_1	0	3.35645	1.95414	1.05331	0	0	0.745533	0.844178	1.50731	0.556808	0	0	1.8553	0.375834	0	0	0	0.113096	1.01973	0	0.165894	0	0	0	0	0	0	0	1.43305	0	0	0	0.323303	0.836973	0	1.02363	0	0	0	0.702003	0.882787	0	0
ADAM19	33.7686	33.3265	21.8308	19.9014	14.8404	22.8316	24.3994	19.5578	25.1374	21.4166	20.5525	22.5331	18.7791	24.5685	6.19155	0	1.5235	87.9928	25.102	37.3029	24.4038	2.46536	41.5505	27.0867	26.0121	0.819583	14.5119	24.0384	24.4171	0	0	41.429	21.5981	25.8388	0.496963	21.2312	2.13193	1.11395	0.209604	22.1458	6.9101	3.9676	56.7774
ADAM20	35.8	22.668	21.2024	19.0473	31.816	11.9872	20.6078	22.5349	16.3543	22.8229	14.3479	2.37971	20.7052	17.7918	0.861941	0	3.7911	8.23905	19.3041	9.70018	20.4852	0.195274	9.33109	12.4436	14.2598	1.25506	0.833348	21.536	22.3049	0	1.2097	6.54038	17.6227	22.7029	64.3059	20.2087	0.466386	0.426457	0.160487	22.0341	7.75382	11.5767	9.99371
ADAM20P1	0	43.7203	21.8661	53.0376	10.4754	39.468	33.4817	51.315	33.993	32.8363	48.7643	0	48.9827	30.6884	2.27035	1.48816	7.68137	8.61911	32.6398	11.3557	34.7679	0	8.12819	20.5657	55.2541	0	40.9741	40.6606	41.4426	0	0	1.72274	25.5191	25.6283	40.0904	32.5537	0	0	2.53634	34.3929	6.24721	12.9758	7.89703
ADAM21	24.0559	14.233	23.0665	19.7469	3.43588	66.4525	29.1184	9.67156	11.4379	20.8775	16.7941	0	15.652	17.1745	0	3.41675	72.3081	0	18.8624	13.0361	24.8808	0	9.77534	9.59116	25.6573	13.2826	0.839955	13.7095	18.7503	0	0	0	17.1732	22.8829	2.30115	18.1805	0	1.28951	1.94111	15.3542	13.7917	7.94452	6.04376
ADAM21P1	0	25.1678	33.3131	21.264	15.5394	0	10.5355	14.7698	6.08586	22.4814	18.0844	0	19.4763	15.9333	0	0	0	1.82653	18.1157	0	18.0848	0	2.29666	52.4347	30.3914	0	26.0493	15.1846	20.6127	5.05844	2.36333	5.11107	20.233	20.276	196.253	14.7917	3.64464	0	0	19.8407	4.99003	1.28323	0
ADAM22	1.45591	0.899775	0.878051	1.07255	0.799796	0.843745	0.82422	1.20343	0.745494	0.971961	0.65155	0	0.896014	1.01415	0.242677	0.699901	0	0.302711	0.924429	0.728283	0.960454	0.117288	0.488194	1.0373	0.484432	0.0176679	0.0156418	0.781101	1.13872	0.0911233	0.425734	0.626086	0.733664	0.858347	0.278541	0.862077	0.157572	0.504286	0.0632586	1.06713	0.308198	0.295889	0.393919
ADAM23	8.40065	12.5567	8.529	8.96465	6.95918	17.2991	12.6904	11.9132	10.62	10.126	7.0377	0	16.6001	13.1639	1.45626	0.715906	0	2.32	12.4085	3.64192	13.6123	0.109973	4.77916	7.21403	7.86481	3.44571	12.7889	13.9067	13.8385	0	0	5.52504	9.80705	9.77188	17.0362	12.7918	8.86463	0.54038	0.135573	11.4898	5.3942	1.38717	1.68845
ADAM28	5.37352	2.28688	2.50891	2.49139	2.04665	0.974602	2.25485	1.7676	2.15417	2.38934	4.16824	1.33946	2.97832	2.17504	0.194064	0	0	0.526242	2.06875	2.34575	2.76603	0.0879309	0.738889	2.41711	1.30899	13.0454	0.813048	2.35755	2.50747	0	7.26294	0.785361	2.44456	2.06083	0.171341	2.46507	0.140008	4.00066	7.44345	2.32735	4.76488	15.1952	1.80005
ADAM29	6.40313	3.38972	3.70194	4.27064	3.42958	4.02004	2.09268	2.34032	2.77587	2.46983	4.84274	0	3.00893	3.09648	0.346872	0	0	0.117576	2.77328	1.95183	3.24237	0.0261948	1.15315	1.17829	2.98787	0.126269	0.670732	2.60655	3.63144	0	0.121705	0	1.68056	2.61039	1.37816	2.57645	0	0.25743	0.12917	3.79503	1.83552	0.264332	1.40762
ADAM30	21.3552	25.9353	30.7155	21.9125	47.2773	34.859	25.8494	40.5873	40.6151	18.5336	37.2718	0	31.392	30.2321	0	78.8623	0	14.7441	27.0406	17.3589	25.7688	0	7.1001	36.6774	45.5538	1.68448	35.7915	36.2214	26.5827	1.73757	0	0	15.2452	27.2787	0	22.5654	2.50386	0	0.861596	20.9325	2.9384	4.40789	2.68263
ADAM32	0	0.681024	1.23354	1.08801	1.84577	0	2.40655	0.217998	1.33455	2.01303	3.70129	0	0.766571	0.788565	0	0	0.145757	0.26285	0.926925	0	0.34272	0	1.65253	0	1.88489	0	1.73549	0.0809321	1.45714	0	0.151155	0.490345	1.25233	0.75648	0.190183	1.19649	0	0.106574	0.160427	1.94879	1.00306	0.410369	0
ADAM32_1	0	0.40481	1.09985	0	2.78508	8.16145	0.629415	10.4529	0	0.626778	7.56284	0	9.71127	3.80756	0	0	0	0	4.40782	3.5223	8.68346	0	0.480228	13.9542	0	0	0	11.1128	11.6448	0	0.988338	0	2.18358	0	0	0.454842	0	0.696843	0.52448	4.14865	0.596233	0	0
ADAM33	6.60041	2.05538	2.74142	1.97022	2.31398	1.95893	3.89305	3.94761	3.85994	2.31447	1.95489	0	2.74737	2.92917	0.390065	0	0	0.440723	2.61315	2.60133	2.66347	0.0392754	0.908825	1.50903	2.41772	0	0.0419028	2.00293	1.24254	0.195288	0	10.9513	2.97331	2.41358	1.95156	2.72931	0	0	0	2.40736	0.79811	0.421099	0.753763
ADAM3A	0	0.758193	4.11995	8.74405	2.60817	3.82151	2.65245	6.22929	1.36195	6.01638	4.95771	0	3.37373	4.6057	0.659485	0.432274	0	1.52007	2.64439	4.1232	5.11521	0.0996048	0.674586	5.4138	3.96742	0	21.6787	7.68126	6.51475	0	0	14.512	1.78927	2.64691	18.6325	5.96331	0.713679	3.58918	0	6.93772	3.48975	0	1.52927
ADAM3B	0	14.7616	19.0984	0	19.3446	0	16.3942	32.1766	9.47018	14.693	31.518	0	17.9511	18.182	0	0	0	10.9427	19.7329	9.17446	14.592	0	5.00336	72.6923	16.0506	32.0499	0	18.3779	19.6954	0	0	11.1346	8.53129	29.4479	0	21.3249	3.96998	0	0	7.71849	0	5.59113	68.0549
ADAM5	0	12.5883	22.8013	7.54173	0	32.3013	14.2348	12.0887	4.11139	12.4033	12.828	0	14.1696	21.7521	0	0	0	0	11.6821	4.97876	12.67	0	2.0364	0	9.79906	2.89879	0	14.4612	27.3619	0	0	0	6.17297	4.99396	0	28.8027	0	1.96997	0	20.9432	0.842772	0	9.23294
ADAM5_1	0	0	1.97056	9.55947	0	0	0	5.10765	7.81705	8.42233	8.13005	0	15.1543	8.52735	0	0	0	0	7.03357	0	0	0	0	4.28593	0	0	48.7947	7.5849	7.31581	0	0	5.74435	5.86838	5.69706	0	0	0	0	0	17.5206	0	0	17.5547
ADAM7	16.3927	35.7331	26.814	34.3885	10.1459	9.60562	20.1072	26.7619	38.5128	39.7824	35.6044	0	45.8241	29.3419	1.18404	0	0	4.6556	27.6759	16.2862	36.2645	0	14.332	18.0992	10.6847	1.72406	11.8292	40.6314	40.5567	1.77839	0	0	23.864	21.9793	0	36.2493	0.640671	0.585821	0.881839	34.6277	17.0422	2.25573	2.74566
ADAM8	10.0755	2.6146	2.65207	11.2573	13.1915	0.421708	8.4558	4.78731	7.51465	5.18177	5.0801	39.1798	4.93695	6.74242	1.81937	91.8262	10.0951	242.979	5.81843	25.935	4.48681	0.549574	21.5259	2.06006	1.59203	28.6108	0.117268	4.05589	3.32105	0	6.63885	8.5593	6.55809	4.65517	1.28507	6.32205	0	0.180032	19.1057	3.52169	6.70069	4.57525	51.8926
ADAM9	2.8949	2.56921	3.95966	5.24777	7.54594	2.54448	3.43405	4.2323	4.33174	5.96697	3.87362	8.22642	4.81357	4.99032	1.72506	0	9.01996	6.74032	4.27143	5.09852	5.2398	1.70537	2.21906	10.0327	2.27283	27.2875	1.66783	5.028	5.45583	0.117772	0	0.713982	4.77149	5.58616	2.21538	5.52028	0.593987	6.28483	13.5485	6.63207	13.0784	18.0156	7.45493
ADAMDEC1	7.34909	21.0544	10.1558	1.00545	5.77316	16.6102	6.40491	12.6245	8.22183	8.85845	7.69594	12.0907	6.7298	11.0766	0.796234	0	0	4.85807	10.2401	0	11.4017	24.7733	2.30765	5.86022	8.27381	0	4.36232	13.7615	11.7984	0	0.55874	0	11.4187	8.9881	1.40601	10.6969	0	0.393948	0	7.37116	4.88751	3.03382	20.3101
ADAMTS1	79.7777	34.0158	28.0373	20.9896	28.0482	15.4112	26.1474	34.093	26.7755	23.9666	37.1302	0	29.2811	26.8119	2.65953	32.2502	0.899809	4.68769	25.62	26.6045	26.1821	0	12.4686	22.5853	13.0906	0	111.852	24.4815	27.9857	0.998632	0	25.2256	30.1512	27.0193	4.69626	24.7356	0	1.31584	0	29.377	5.34783	8.36005	0
ADAMTS10	16.1832	9.91098	8.51949	10.8858	14.4464	5.08009	10.1863	17.0546	12.4472	9.6234	15.064	0	8.31969	11.1424	4.67563	0.766187	0	2.81312	9.58847	11.6931	8.54342	0.264817	3.08882	5.21147	5.5937	1.06376	1.13013	6.25836	5.17736	13.8258	0	7.53918	8.72135	12.022	4.12816	9.24848	1.73932	11.4221	0	6.33285	2.84529	1.11345	2.03292
ADAMTS12	7.4297	6.72732	7.93005	8.60095	5.95892	2.87049	7.0286	7.26926	6.61764	8.10139	5.58589	0	7.07906	8.10476	61.6729	0	0	1.2929	7.57582	3.56166	7.83225	0.187043	1.58346	5.3636	4.94423	0.180323	5.66737	8.73209	7.87212	0.186005	1.12974	7.6116	7.05595	5.80926	11.2621	6.71891	1.40719	0.55145	4.56555	7.60834	2.09703	1.34481	2.01021
ADAMTS14	10.8504	4.46009	6.69134	7.81825	6.71563	12.1711	7.91539	9.14778	9.42795	7.35907	7.4067	0	5.19466	7.45967	1.56745	0.308226	2.86373	2.27399	8.0557	5.87997	6.95173	0.284086	1.14906	4.61452	6.1293	2.7388	5.20306	7.89159	5.60458	0.941703	0	1.903	8.50541	5.54405	0.138392	7.34995	0.169626	0.232655	0.291848	5.44151	1.7584	2.09031	1.63563
ADAMTS15	20.5176	13.9402	18.4113	14.8009	12.2549	4.68416	14.2692	23.8608	19.6154	13.2201	19.9667	0.55794	13.1251	16.3442	2.82924	0.264927	0	2.90441	16.1868	12.6349	14.3082	0.122089	3.9965	7.20795	7.95765	3.23683	9.50872	13.8191	12.1082	0.91059	13.6139	1.22675	15.3522	14.1943	96.35	15.2715	0.218695	55.1923	0.301019	13.351	3.9353	3.542	1.40586
ADAMTS16	26.0612	24.7523	14.8222	15.1534	9.92613	26.7243	13.2492	16.9867	18.4655	14.555	20.2157	0	14.7587	18.3411	0	0	0	2.61604	16.7759	8.82676	13.6646	0.0710764	3.85099	15.3196	13.6407	0.685229	10.768	16.8562	15.3613	0	2.31162	0	14.5008	15.5826	0.830992	15.5927	1.78245	4.42387	0	15.149	3.68554	3.3172	14.1864
ADAMTS16-DT	0	77.4758	21.5025	57.6458	22.9261	35.271	34.9729	57.2005	32.5481	49.3374	18.6766	0	23.2086	49.4629	17.3908	5.6996	0	18.8634	46.985	5.4365	44.9632	0	7.41209	19.6915	41.611	0	40.6336	36.482	29.8775	3.26505	0	6.59804	48.8687	34.8999	15.3545	42.9641	0	15.0576	1.61902	29.2719	3.68102	3.31313	15.1227
ADAMTS17	7.03715	8.23962	7.98616	10.2824	7.47803	6.43274	8.72257	10.4117	7.66816	7.4917	8.18809	0.0841998	8.13997	8.22065	1.46388	0	0.12382	2.34041	8.30368	6.55923	8.13975	0.248733	2.10052	3.45322	8.62315	0.621696	8.45261	7.87585	7.90508	3.80192	8.17516	2.77697	7.90795	8.85905	2.10027	7.50882	0.165018	0.150891	1.56724	7.17378	3.08561	2.99801	3.18241
ADAMTS18	11.8384	5.65263	9.57088	10.9326	11.6951	4.70719	10.7951	10.3124	10.7609	9.1802	8.72388	0	10.7932	8.40374	2.1377	0	0.144651	1.82599	9.34528	5.61341	7.82276	0.0645733	2.2231	4.17539	8.00847	5.29154	0.551145	10.3878	8.63059	0.321076	0.600035	2.43313	8.20269	7.99003	0.18874	8.97461	0.231338	0.317298	0.15921	7.55613	2.30763	2.19918	4.21353
ADAMTS19	2.42192	4.97767	4.82678	5.30159	3.11329	1.82465	4.84694	3.00969	5.87066	5.44943	7.139	0	7.00367	4.75874	1.22454	0.343995	0.47349	2.60903	6.42426	3.71865	4.83599	0.0792634	2.08764	2.92165	3.68339	0.382079	2.98799	6.06876	7.17537	0	0	1.72562	3.86477	5.35365	3.55239	5.70587	1.13586	0.346206	0.0651431	5.92576	1.8884	0.466577	0.202827
ADAMTS19-AS1	40.434	32.7372	57.0163	0	173.255	10.1542	43.0702	44.3354	36.1886	33.1421	28.2282	0	37.0267	32.075	0	5.743	0	19.007	31.7046	43.8232	19.1677	0	13.4433	84.3262	28.7505	0	0	19.7515	12.2302	0	0	0	18.6775	39.5613	495.086	13.5816	0	0	0	35.0251	1.85453	8.3459	10.1586
ADAMTS2	31.498	40.3241	34.3481	28.25	34.4911	40.4293	34.5683	45.2821	31.9105	34.086	30.1341	5.23437	27.8317	37.1592	20.4758	4.97087	1.02632	23.8548	34.8959	129.915	28.9583	3.55071	6.33512	18.6766	24.263	9.93816	0	35.5217	28.3375	0	0	39.1302	33.3616	32.3401	4.01741	31.2502	7.7965	0	0.564807	26.6463	8.66803	10.5468	55.3946
ADAMTS20	8.05083	9.52679	13.5322	9.6928	15.4086	5.25669	9.97903	10.4755	10.9884	13.7413	17.9857	0	13.2703	11.6725	4.88468	0.457397	0.236093	0.851513	12.7278	3.05398	12.8373	1.05393	5.35342	4.14818	3.33931	13.2089	8.65818	12.6722	14.6484	0	0.489674	6.61872	11.2919	10.1527	24.6442	10.8845	0.566367	1.55363	55.7388	13.5073	5.61269	1.19647	0.809072
ADAMTS3	10.3236	7.28685	10.8695	12.7115	7.61829	8.20975	8.4974	9.68462	11.3571	11.9461	8.4084	0	10.4487	11.5281	176.351	12.7079	0	2.02202	11.3582	5.12824	10.6776	0	3.94084	4.43267	2.03905	12.4862	3.48451	10.0859	12.5304	0.279992	0.523257	1.41453	9.03169	12.5324	1.31672	11.2939	0.403473	0	0.69419	9.88391	2.91989	1.20749	1.72912
ADAMTS4	22.4846	15.8707	15.6415	18.1153	18.912	9.09723	17.0557	16.4361	14.9531	13.9126	16.5693	0	14.8103	16.4948	1.62406	1.59679	0	5.98203	14.467	13.5385	13.7273	0	3.09176	10.8036	8.80803	0.394127	13.9572	15.6955	11.8291	25.8157	0	5.3401	12.8517	17.4501	0	14.1259	0.29292	0.267842	0.604776	13.3263	2.57817	3.76438	1.56917
ADAMTS5	4.33069	4.5852	6.53422	7.70241	4.79376	2.44702	4.61304	6.41055	5.08723	5.06353	2.26754	0	5.16591	5.1531	1.87683	1.99909	0.634994	0.508938	5.75898	3.81362	5.22573	1.34646	2.07979	1.66025	2.50196	0.854005	5.51932	4.46604	4.35798	10.2186	0	5.51851	3.68267	5.17883	6.62828	5.04584	0.126941	0.464294	0.349452	5.47898	1.58904	0.670418	0.272009
ADAMTS6	2.14363	4.52014	3.76548	4.02206	3.80529	3.38378	3.3806	3.15634	3.8885	3.7208	4.77465	0.366408	3.91122	3.2664	0.132715	1.04389	0.179607	0.72876	3.25135	2.82116	4.39468	0.260578	1.13128	3.96343	3.99202	0.144932	3.93491	3.3658	4.63847	0.298999	0	3.92744	3.11206	4.04492	3.16373	3.58731	1.25668	0.229818	0.716604	4.27221	0.927004	0.429821	0.6155
ADAMTS7	6.25726	7.0147	13.5293	17.9775	18.4702	6.80933	16.764	19.5158	12.7173	12.4701	25.2396	0	10.5552	15.502	5.42352	5.62871	0	8.39521	15.4484	11.8681	13.6628	0	4.23783	9.7233	10.8759	13.4909	5.82624	13.3019	7.52206	23.4196	22.2007	4.4583	11.6492	14.7387	3.19232	13.1361	0.244551	0.670841	28.9482	10.1748	3.63524	1.46376	2.62011
ADAMTS7P1	0	1.18896	1.79464	0	0	0	0.616215	11.6292	1.42384	2.76135	0	0	2.14688	3.72772	0	1.80766	0	5.04785	3.16911	5.17266	9.04984	0.208261	0.470157	0	1.50825	4.01558	0.444386	3.28118	1.77672	0	0	0	2.13779	1.03769	0	0.979669	0.746106	0	0	0.870354	11.9665	0	1.59875
ADAMTS7P1_1	25.454	13.0786	8.25536	31.3418	7.27114	1.59806	8.62701	5.582	7.11918	4.29544	1.48085	0	5.21385	9.47461	5.51559	0	0	4.67394	7.0125	5.17266	6.30746	0	0.940315	10.9292	10.5578	2.00779	31.9958	8.28931	5.92239	0	0	0	6.41338	7.95563	0	7.57017	0	0	0.513482	7.54307	2.91865	3.41504	1.59875
ADAMTS8	44.6872	20.5953	19.6603	20.7868	15.3183	28.0557	16.8766	21.5596	16.498	18.3141	12.479	0	22.1838	19.1424	5.80994	0	0	7.35223	19.5559	13.319	20.0285	0.14625	4.29215	28.5071	21.448	0	47.4342	21.1015	12.5809	0.727195	0	7.34761	21.5805	17.2462	51.2966	17.7621	1.0479	0	0	19.151	6.14881	9.77723	14.5953
ADAMTS9	12.4186	21.5703	21.87	18.878	19.9053	14.9003	19.1075	16.1385	17.5211	18.8944	15.7341	0	21.8132	19.7867	0.298997	0.195985	0	2.75668	19.3142	5.23426	17.3043	0	6.42272	10.5798	14.9623	1.95914	20.5246	16.439	21.093	0.673626	0.209815	14.974	14.4861	19.2009	43.03	19.1186	0.485352	0.295866	2.33819	19.1871	6.01229	5.81015	5.89339
ADAMTS9-AS1	25.0684	17.6944	10.3691	16.0052	5.37076	5.24619	8.49635	8.24618	8.17992	6.84919	12.6396	0	11.478	12.7984	3.62137	0	0	3.80527	9.60683	6.79242	11.3435	0	5.55644	2.56279	3.71352	41.525	0	11.6787	17.2065	1.3598	0	1.37394	7.1935	9.08422	0	12.7475	0.489871	0	0.337136	9.9051	3.44933	2.93212	0
ADAMTS9-AS2	0	41.7484	43.4406	39.0252	20.3707	60.8886	38.671	28.1492	19.945	24.0681	36.5088	0	44.6805	33.5933	3.09049	0	0	30.5886	39.4434	19.3222	35.0345	0.933538	8.95688	30.6193	8.451	0	62.7473	36.7701	31.525	0	0	0	43.1224	31.01	2.72862	30.9395	10.0334	1.52906	2.3017	34.4623	10.4664	6.47648	0
ADAMTSL1	12.031	11.0313	10.2167	10.9732	8.21	9.73539	10.6471	9.28313	7.44022	8.97505	6.68823	0	7.47361	9.32353	0.579328	0.237334	0	2.70009	8.57662	4.79922	9.36144	0.196871	2.4321	6.8057	6.812	1.15988	4.27085	9.37778	9.29197	24.3637	0.508164	8.07752	8.88345	8.77397	7.73636	8.40499	0.940404	0.824064	0.458433	8.50181	3.2342	1.80728	2.01509
ADAMTSL2	9.88406	5.71614	6.21219	7.53404	5.84861	4.25517	6.83667	7.01875	8.05643	5.85491	4.92883	0	6.53316	8.42661	0.917901	0.200553	0	2.90391	7.91475	4.2085	6.81533	0.092423	2.76459	4.5904	6.44238	17.5978	7.59265	8.69851	4.59947	0.229776	0.214706	0.232167	7.35258	6.44716	2.70141	6.44238	0.165555	8.78013	0.341813	7.08124	2.13716	0.52461	0
ADAMTSL3	6.96654	7.00406	5.80995	5.17403	2.77186	4.12383	5.7824	5.81999	5.5392	7.26969	8.33753	0	5.97177	6.29759	0.32348	0.141355	0	1.81284	6.25343	2.6966	6.96954	0.0325711	1.87503	2.01451	3.65619	22.6087	0.972999	6.87367	6.30998	12.2274	1.66463	2.37274	6.35248	4.9769	5.04567	5.84309	0.933501	1.01363	1.40536	6.17074	2.25949	2.52669	1.50023
ADAMTSL4	3.20742	2.09748	2.11065	6.36282	3.13044	1.87945	2.64005	2.38368	4.39569	1.80421	2.9856	6.23624	2.6022	3.18369	8.91934	29.0801	22.966	45.2476	2.70189	40.5564	2.00427	2.18689	4.36431	2.81994	2.02723	0.084333	1.45591	2.03102	1.45523	0	6.42152	1.14264	2.7836	2.96385	0.306817	5.47655	0	0	5.04685	2.43716	5.22241	1.65509	55.8707
ADAMTSL4-AS1	61.273	38.1612	43.2008	67.0634	52.5095	23.0812	94.9351	33.5926	61.6946	67.9487	14.2589	311.582	64.9691	66.1788	0	52.2171	0	572.459	49.9925	132.818	75.2568	28.0744	38.4801	62.0141	25.4147	0	344.453	64.0195	64.154	0	0	0	91.3436	88.2606	0	60.8863	0	3.28454	0	83.805	70.258	11.3825	515.704
ADAMTSL4-AS2	0	8.18639	0	0	7.50961	0	3.81855	1.92169	0	1.26752	6.11766	7.86365	5.0681	7.53953	0	1.86695	0	27.8048	3.20341	0	3.96524	0	0.971155	2.41879	0	0	22.0301	3.92387	3.05832	0	0	0	6.07174	2.14345	289.196	2.0236	0	0	138.944	4.19486	9.04311	0.542621	23.1166
ADAMTSL5	32.1351	3.12718	5.55097	2.19824	2.86865	0	5.64021	9.24941	5.72974	5.61658	2.33693	0	4.45279	5.02482	0.870417	0.285267	0	2.06527	4.9799	8.16298	3.80842	0.0657314	0.964543	4.92785	5.23638	0	0	4.19694	3.87865	0	0	0.330235	3.8797	7.86039	0.7685	5.42511	0	0	0	6.86753	2.94779	1.49241	0.504599
ADAP1	23.7599	8.87866	3.85296	9.75194	7.21141	3.72925	7.47764	10.8552	11.9617	10.0239	6.91145	4.44199	8.44541	11.4537	30.891	24.0448	10.016	8.3767	9.88162	29.7751	6.91161	0.486	9.54534	16.2137	5.63148	0.46854	16.5924	5.23901	4.49169	135.325	44.2574	10.7433	11.4742	7.74902	17.6145	10.3085	12.1879	0.636824	19.6516	7.98887	6.67477	7.11113	15.6697
ADAP2	0	4.28054	4.72249	7.0096	5.53302	8.15934	6.29252	5.93759	6.78048	5.00087	4.07124	2.61659	6.68531	6.26804	4.06174	14.3767	0.549689	5.80081	6.9384	6.77191	5.1161	3.84436	2.76983	2.91276	4.07253	0	0.349067	6.34172	4.91374	0	6.27052	6.98595	6.50708	5.97748	2.62985	6.40113	0.146517	0	55.9637	4.72869	1.60483	2.16666	11.9304
ADAR	2.64183	3.12616	3.83171	5.26663	5.60605	2.74854	4.78757	3.36573	4.60223	4.49457	2.63477	30.8193	3.87437	4.00712	18.6457	40.8464	10.7355	39.2406	4.87078	12.987	4.42392	6.79332	3.34608	7.61622	4.42782	5.29895	7.22142	4.74209	3.94271	11.7917	9.81316	12.1626	5.26169	2.95407	0.144408	5.08128	0.486749	0.121385	16.4144	4.35318	12.8439	18.0103	34.2295
ADARB1	1.2907	2.45621	2.32154	2.64875	2.08929	2.26892	2.52749	2.07568	2.543	1.63875	1.70203	0.257387	2.2118	2.50979	1.67808	0.448122	0.294389	1.40726	2.41159	1.98175	2.15076	0.267528	0.704614	1.09958	1.21517	0.226243	2.86426	2.34682	2.20225	13.1389	0.872263	1.7685	2.46914	2.19828	2.11264	2.43865	0.0672585	0.0461252	0.0578604	2.05301	0.947175	0.846592	0.936788
ADARB2	22.5306	35.5481	30.9234	41.6133	38.6163	15.0882	31.2721	34.8608	31.0876	26.7958	23.5939	3.36974	22.0798	28.5048	7.32319	0	1.10119	9.59816	27.375	43.7509	29.2908	0.24579	9.0168	17.7357	44.2784	4.14679	20.9786	24.2538	24.2889	0.611066	1.14198	35.1932	22.3918	32.25	5.0289	28.8	19.3722	0.402584	0	27.563	35.4793	9.14597	20.7553
ADARB2-AS1	0	54.6446	70.6985	10.289	35.8051	0	53.4056	65.9695	60.2977	62.8514	23.3347	0	49.5366	47.7263	0	0	0	16.9396	52.0628	20.3773	55.0971	0	10.1868	76.8837	49.0184	0	0	66.6707	54.8273	0	15.2473	0	58.9516	42.2416	0	49.4695	0	2.68759	0	45.7158	47.1408	13.4533	0
ADAT1	2.38564	3.34302	5.51698	3.75343	2.2148	2.09686	3.17647	3.57496	3.50299	3.91082	4.30251	5.35204	4.36921	4.06149	0.775413	0.508262	6.5587	5.90503	3.68432	4.2016	3.77827	2.69362	1.16772	3.9144	2.9332	0.0940887	5.87258	3.62555	4.45442	0	0	0.0980635	2.8802	4.53862	12.4373	4.09843	0	2.42976	0.577505	3.80673	3.30991	6.54912	2.09778
ADAT2	3.25039	6.47796	4.88897	5.41045	3.40451	4.76157	3.56723	4.67283	4.33337	4.362	4.5384	0.81023	8.32895	4.17838	0.352162	0.615555	0.158864	1.54385	4.12148	2.20178	4.83267	0.159566	2.30145	1.82761	3.78778	2.82028	8.70117	4.36639	5.13005	0.528936	0	0.712586	4.98206	3.79862	0	4.11695	0.127034	0.987345	0.26228	5.38419	2.3853	1.61018	0.68052
ADAT3	0	9.22661	5.37177	2.89546	0	0	8.19765	6.18821	11.2466	12.245	0	0	8.16012	8.00682	22.9297	1.50298	27.9284	13.0575	6.95181	17.2032	5.92839	1.03895	1.17274	17.5252	9.40528	8.34689	25.864	4.88194	3.69314	0	49.8804	88.735	6.66552	4.02635	10.1225	14.0695	1.2407	0	0	6.27169	27.1792	7.86306	2.65857
ADCK1	9.34957	4.86633	7.609	7.58346	11.2554	5.86988	7.95437	6.78565	7.73283	4.9909	7.14886	0.599292	5.05333	7.1722	0.144711	0	0.979209	1.00065	6.64467	7.96184	6.84971	0.0218563	2.36839	5.36626	7.39986	0.105355	0.839462	7.08634	6.74365	0.108675	0.101548	0.439224	6.81475	7.51424	3.19416	6.43983	0	0	0	5.75446	3.03239	2.78446	1.84562
ADCK2	0	12.9577	23.2308	13.9417	13.9484	17.0607	17.6801	16.4501	18.0509	13.1022	8.89279	0	11.0507	11.8147	4.60031	0	4.98061	8.73224	12.8674	33.3638	9.14917	0.555843	5.96049	9.89693	7.0446	0	8.30239	13.0209	9.978	2.07285	0	17.4535	11.4114	10.3859	0	15.3912	1.99134	10.9251	0	10.4533	12.8532	15.6001	7.46731
ADCY1	31.0992	22.9367	21.0496	19.2584	18.4689	17.6751	24.7262	38.8859	25.4534	27.8583	27.4248	0	19.3276	24.0707	13.8324	1.39489	17.5199	10.9162	22.9456	10.644	21.867	0.0535684	3.68845	9.73879	28.1263	1.03288	40.8065	25.0973	21.403	0.79907	0	25.5672	22.4075	24.2001	25.365	20.6401	1.15147	1.22837	0.660383	20.3722	9.68439	4.05419	2.46737
ADCY10	4.75242	6.43091	4.97125	5.96994	5.5537	3.90592	6.61023	5.68471	5.07512	4.95774	5.52969	0.387702	5.28897	5.2252	0.0936181	0	0.0633483	1.12969	4.74271	2.92658	5.19468	0.155535	1.58007	3.52461	3.32801	0.0681578	7.36169	6.01481	5.45839	0.140611	0.0656944	1.84697	4.26355	5.14302	0.165313	4.92801	0.151967	4.21502	0.976136	5.04245	1.58525	1.07012	1.51963
ADCY10P1	55.5087	77.7849	72.4028	55.0586	76.3095	78.4118	57.7839	57.8214	58.6074	62.8945	106.569	20.7551	62.2012	71.0459	0	6.8986	3.05214	38.5284	65.0667	39.4809	65.1867	0.227082	28.1956	51.924	50.9813	14.2301	16.4746	89.8196	94.6042	1.12912	3.16518	10.2678	64.6851	56.1964	10.6198	72.8322	8.13535	13.3899	13.4373	80.3496	33.7336	21.4827	40.0945
ADCY2	8.29379	9.64211	14.1901	10.7796	15.7946	15.9683	14.1888	12.2265	11.5211	11.3968	11.5803	0	12.1918	12.9391	4.19341	0	2.2295	3.04587	14.2368	12.3598	11.0206	0.723826	1.17449	13.3119	15.3166	0.872278	26.0634	12.6419	13.7332	47.4626	70.6231	12.0459	15.2084	9.84294	0.528915	14.4128	5.51044	9.18817	14.6118	11.6588	12.1094	28.9312	1.38915
ADCY3	5.00755	2.13856	2.82448	2.49571	3.2696	2.15579	3.25584	3.60819	4.22167	3.36292	3.41269	5.45659	2.77548	3.45287	1.16259	5.43592	6.50326	12.3791	3.72938	6.29953	2.77461	0.0468242	0.819233	1.62355	1.75911	3.32922	2.89748	3.82451	2.5466	1.10591	0.054388	0.117622	3.60487	2.74137	34.6944	2.86843	0.461313	0.0383471	0.0577241	2.88636	1.46007	1.49134	3.50468
ADCY5	14.1096	10.4148	8.37106	7.36398	7.01608	4.33073	8.19788	8.67139	8.06795	6.37462	4.86435	0.312632	6.17064	7.32146	2.4912	0.148447	0	1.99591	8.02901	2.97349	6.66612	0.0513078	1.54439	3.01311	6.5955	10.7173	11.5319	6.49526	5.04591	0.0850388	0.238384	6.27242	7.17592	6.61846	5.69873	6.26058	0	6.05074	5.69263	6.09914	1.5819	2.17885	1.18162
ADCY6	8.57127	10.7832	10.6361	9.96759	16.1598	6.24225	10.2921	11.8419	8.43845	8.96786	8.17795	0.256389	7.5185	8.71358	3.90033	0.852188	5.15278	3.12259	9.3728	8.59299	6.4642	0	1.42487	4.73178	10.564	24.6099	4.2498	7.86219	7.03983	0.27896	0	10.4289	8.4585	7.7806	30.5009	10.4605	0.803971	1.10271	5.2564	8.55793	8.53083	8.35053	4.09152
ADCY6-DT	0	28.1012	41.1114	61.7304	99.1465	17.4324	60.4978	83.7254	64.0691	38.4895	16.1538	0	23.4192	43.6288	0	0	0	31.6111	49.281	47.0216	38.8897	0	11.5396	27.6765	39.0753	0	225.413	31.0832	40.3778	0	0	0	24.7776	64.1447	0	55.3766	0	3.72105	0	33.2299	11.1433	10.0296	34.88
ADCY7	13.7558	3.09524	2.42778	3.15685	2.21824	1.33722	2.83599	3.60048	4.02109	2.80272	3.92395	2.12372	2.5236	2.85392	1.8269	2.39497	5.66051	7.14418	3.22547	11.4221	2.88757	0.653505	5.27835	0.952641	2.78707	15.4707	4.5242	2.45661	2.13716	0	0	1.75105	2.88826	2.41199	1.27341	3.05549	0	16.2224	0	2.58949	1.26183	1.35554	9.69906
ADCY8	6.36826	10.907	11.3147	10.0195	10.2327	3.99814	8.94182	12.5689	10.1524	10.2093	7.40979	0	8.97762	10.1423	3.44983	6.55769	0	2.52582	9.58193	3.8824	8.16468	0.416834	3.52882	5.56637	8.5846	27.3766	0	8.72758	10.8906	0.259077	0.242084	24.8684	10.7638	12.4616	22.5396	10.1383	0.746665	0.170685	0	8.71006	1.46042	1.18301	1.19996
ADCY9	6.69334	12.5059	17.2722	21.0619	19.3591	23.9528	14.9076	18.2256	19.9374	18.3144	21.0277	1.50161	15.8072	17.1337	7.61447	56.5655	26.9891	14.3062	16.4896	37.6321	14.3505	1.86198	5.378	11.1878	17.6491	59.6602	30.7329	14.9858	13.6657	0.544604	32.823	46.4978	23.259	13.6435	40.9776	18.6652	3.13912	44.3114	20.1187	18.3094	39.9092	37.3712	8.82854
ADCYAP1	64.3222	21.4322	25.3964	23.3202	38.1264	8.88426	24.292	19.748	20.3289	15.3515	7.48421	0	10.6953	16.5634	1.39379	0	0.471566	1.41733	16.3915	19.1713	18.8496	0.105255	7.96019	6.11546	16.7699	0.507369	0	15.5358	13.17	4.71021	0	4.23042	19.0428	24.1247	4.30708	14.5837	0	0.344799	0.519027	15.6889	2.21263	1.32766	4.84806
ADCYAP1R1	1.6099	4.3114	5.05482	3.74432	4.52216	6.46868	6.4437	5.68797	5.61336	6.10622	4.24591	0	3.82783	4.93803	0.348847	0.45732	0.393422	1.7658	4.54895	3.63508	4.87967	0.0175626	0.614549	2.23832	7.05907	0.253975	4.9467	5.16995	4.84451	0.174652	0.163197	1.32352	5.11544	4.52126	0.102667	4.17583	0.188757	0	0.0433018	5.35797	1.13219	0.819662	1.61787
ADD1	2.1891	2.45409	2.88108	3.14471	5.88857	2.10737	3.85104	2.98707	4.44914	3.30717	2.29242	6.00248	3.67515	3.86047	1.02777	8.44683	11.4483	7.47128	3.58375	10.9732	3.23902	1.12242	4.42086	4.74446	4.34539	0.0575582	5.2996	3.37637	3.13244	0.237488	7.93334	0.839857	4.13674	2.89547	23.3139	4.64673	1.06945	0.273809	15.5445	3.17707	9.94001	16.2063	9.34977
ADD2	17.2499	12.4891	11.8783	11.0133	16.6306	11.3714	9.67447	13.9756	11.6192	10.4656	13.0462	0.214995	9.80339	11.8242	0.622977	1.63338	0	2.6818	11.241	4.86869	10.6243	0.0940909	2.12414	5.46681	7.96407	11.2254	8.48256	10.4744	10.9369	0.116961	7.10386	6.26345	10.5035	9.88433	1.37508	10.9143	0	0.69351	11.9474	10.9774	3.49436	1.8396	2.88923
ADD3	0.525571	1.66938	1.30436	2.1931	2.62734	0.989899	1.2978	1.13336	1.33767	1.84986	1.0396	4.08751	1.92513	1.27	0.284714	0.0373245	0.809158	0.710293	1.4897	1.56647	1.52886	2.6145	1.35909	2.14383	1.33912	0.165827	0.935916	1.48336	1.69976	0	2.99688	0.0864161	1.64425	1.27129	4.67561	1.41597	0.585411	0.0281733	0.275661	1.64135	2.44672	10.0346	2.17872
ADD3-AS1	99.1813	27.7968	60.1383	50.8847	92.0789	93.4025	62.4281	38.0629	67.9627	68.1442	23.0805	0	52.582	56.2845	0	0	0	28.4107	49.9192	20.1552	51.2912	8.11488	17.4037	152.092	42.6075	0	100.43	63.9256	49.6147	0	0	61.1538	52.0619	40.4336	0	46.8484	0	0	0	76.8702	13.647	8.18873	43.6068
ADGB	47.6085	47.0707	42.2939	43.1515	35.6994	61.274	43.2208	50.0271	45.9387	50.2131	83.0924	1.78012	53.3485	39.9451	9.02671	1.6905	144.849	8.56719	42.2487	64.4988	48.2152	0.779053	21.3248	85.0526	38.4361	21.5931	71.065	52.1649	44.4469	140.42	72.392	68.4944	55.7288	40.1114	122.962	59.6347	29.3055	234.151	119.09	45.5809	71.7855	278.835	10.466
ADGB-DT	0	18.0974	22.9459	9.93871	0	3.64865	9.84849	21.2411	4.8763	11.2083	67.6207	0	17.5061	18.0859	3.14827	2.0636	0	4.26857	14.7792	0	16.2794	0	8.58761	9.80311	12.0526	256.711	1.01461	21.686	19.2686	0	0	28.6667	14.6429	20.5333	0	20.3341	3.40698	0	2.34474	11.2606	9.32929	1.79934	0
ADGRA1	26.9465	12.3071	13.1725	10.1382	13.1499	11.2784	13.4819	15.2657	19.4696	11.6931	13.5866	0.671699	11.5803	12.4966	2.91951	12.7577	0	4.61814	13.4673	15.211	10.9353	0.146982	3.40113	0.137739	13.838	10.6276	25.2471	8.95819	7.88933	1.09625	6.1461	4.79985	14.239	18.6751	0	10.1197	1.05314	0	0.181197	11.8757	2.05986	2.31749	3.94917
ADGRA1-AS1	133.314	136.997	146.63	18.239	9.52055	0	77.4575	43.8531	96.9445	57.8498	93.0704	0	112.442	87.0432	0	350.299	0	48.959	115.833	54.183	117.777	0	73.8728	4.08867	11.8491	0	88.443	101.301	80.6474	0	0	0	117.564	61.595	0	84.8942	0	0	0	100.286	51.9733	13.7585	66.9871
ADGRA2	13.9807	6.96579	10.0364	10.607	13.6149	3.19178	11.323	13.3786	9.38457	8.21154	10.0561	0	6.18688	8.57763	5.23271	0	0	3.73408	10.2486	5.51002	8.27074	0.249574	1.92503	1.24736	10.2422	1.40355	17.7513	8.1056	5.61864	0	0	22.3605	8.16597	7.73758	1.21579	7.22193	0.149019	0.136261	0.102557	6.66366	2.09858	0.891952	3.83181
ADGRA3	0	14.4052	9.30337	9.85639	11.1022	16.6638	9.54661	15.5217	9.0143	15.174	4.85307	0	15.8991	10.1805	1.23244	0	0.277985	2.72931	12.2742	9.76021	11.1934	0.124094	3.92206	9.53585	6.74028	2.9909	4.89864	10.8046	14.0274	31.16	0.28828	2.18207	10.7479	7.52286	2.9017	11.2238	5.77946	104.88	0.764906	11.928	7.13031	14.1659	1.90526
ADGRB1	8.06202	4.71422	4.11786	5.45365	5.11774	4.49913	4.20707	6.77727	3.83325	3.30405	2.9184	0.133975	2.20184	3.99025	3.10569	4.5167	0.197017	1.73697	4.05771	5.09703	2.79879	0.117266	2.05169	1.5385	3.87474	1.34251	4.72295	2.57685	1.5319	0.364425	3.60955	4.86047	3.74287	4.04139	5.82685	3.34737	0.367599	0.240091	0.614398	2.38911	1.19148	0.46224	0.112527
ADGRB2	5.41521	2.1922	2.87115	1.92626	3.24849	0.543967	3.53961	4.13661	2.8171	2.92427	1.82725	0	2.42724	2.74595	1.52544	0.384571	0.119102	2.0444	2.9608	2.20092	2.27537	0.0088613	0.660157	1.61099	1.62041	0.213574	3.04422	2.73344	1.63165	0	0.0411709	1.95885	2.5128	2.31066	0.103602	2.36083	0	9.49222	0.196633	1.85164	1.05558	0.793597	0.544203
ADGRB3	15.6135	60.2899	42.8593	32.0419	38.6545	31.3681	41.3267	30.4357	34.3531	34.8802	76.3019	1.5568	42.8934	36.5219	3.38328	0.739216	0	12.3855	39.2097	15.5121	49.3439	0.17033	10.7668	17.8774	31.4556	6.56844	20.3532	38.8413	44.8047	0.846929	11.0793	29.0952	30.5976	31.1189	0.995711	38.751	0	8.36963	13.0188	44.8457	15.7547	7.51977	10.4606
ADGRB3-DT	0	0	13.4116	40.6634	0	0	0	17.3813	9.97549	14.3305	82.9993	0	8.59496	9.431	0	0	0	0	8.81821	16.1066	17.9324	0	4.39194	0	0	9.3778	0	14.5189	16.5971	0	0	0	7.48876	25.8493	0	15.8071	0	0	0	27.1011	0	0	0
ADGRD1	5.89104	8.43864	9.18303	7.83988	4.74251	5.91766	9.33489	8.53433	7.12987	8.18546	5.85751	0.160197	6.86588	7.90845	0.696287	0.0760662	0.0785257	1.90385	8.4383	3.77286	7.45476	0.473234	1.52338	5.84732	7.58431	0.0844875	3.73994	7.58668	6.91568	0.1743	0.162868	7.83705	8.591	7.04477	0.10246	7.03812	0.565129	0.287081	6.22289	6.42147	1.4738	1.21596	0.941855
ADGRD1-AS1	0	1.44319	11.7632	22.1919	16.5484	0	17.9514	13.5511	2.59242	13.4071	0	0	12.2851	11.0291	0	23.0388	0	8.16957	17.1875	25.1147	24.9656	0	5.13617	1.42137	1.37306	3.65564	0	13.8349	13.4788	0	0	0	13.6232	15.1148	17.7331	4.21604	0	0	0	9.50806	6.37687	0.956592	29.1089
ADGRD2	19.7982	33.2922	28.1038	16.2519	15.0814	38.9467	25.5625	29.9096	23.4414	19.7279	8.44663	0	16.0624	22.7526	5.72009	7.03006	1.9353	9.69445	25.174	11.6229	21.4726	0.647947	8.7766	23.4785	11.5358	51.0146	31.7995	18.626	12.9749	0	0	8.68077	23.2791	20.4471	6.9442	20.5045	0.773768	67.2147	7.45527	19.5568	5.14566	3.26922	0.829014
ADGRE1	24.9311	12.7545	16.5734	15.8363	7.63049	4.91931	17.9343	15.2305	16.1374	15.1116	13.2611	22.9053	15.1915	18.7339	0.385879	0	0	70.8403	16.039	5.30767	17.8047	1.45702	5.52601	12.4525	6.33116	0.280936	22.136	20.6842	17.3608	28.6891	18.9547	2.63523	19.8171	14.4229	0	15.5272	0	0.190919	0.431087	17.0495	4.00218	2.64651	6.26366
ADGRE2	4.83408	3.81354	7.05895	7.42197	5.83045	2.42796	6.86567	5.77168	6.79024	7.84691	7.87458	91.2586	7.5332	6.39776	1.28027	10.9094	7.8756	45.858	6.26049	4.22053	6.55073	4.74622	5.89313	3.88768	4.61485	0.0847353	2.28806	6.98215	6.17363	0	5.63542	0	6.47342	6.39392	1.84969	6.48745	0.125953	0.403093	17.0331	6.39133	3.15332	1.88472	12.6849
ADGRE3	2.51139	9.54104	13.7404	10.3077	8.60879	13.875	15.078	11.0148	15.3125	13.6828	24.5459	73.6196	15.7352	15.1407	0.544191	6.77734	0	14.8306	13.6513	10.8876	17.7496	0.57534	6.21594	10.9373	6.54764	3.96193	10.8735	18.1973	16.1274	0	0	0	14.3428	14.7431	17.297	13.4618	3.23901	0.538492	0.405297	12.9381	6.22005	3.11023	8.20245
ADGRE4P	57.973	59.2137	73.9005	63.4515	39.7452	61.1467	77.4716	49.1583	73.2891	76.588	67.4546	3.46825	65.9406	78.3921	12.5621	0	0	19.7575	64.3771	28.2746	54.9643	6.83032	19.703	54.7626	63.8936	0	38.0556	78.3497	64.4757	7.54716	0	0	63.2965	40.9658	0	71.7249	0	0	0	69.2479	27.6532	13.402	11.6521
ADGRE5	13.4113	11.2761	18.155	28.8987	39.7473	14.3139	29.2208	13.9701	32.6337	20.3689	24.1874	301.879	16.1595	20.2137	49.4035	219.536	42.7704	185.683	22.8437	292.526	22.1073	73.0801	65.1502	44.8338	20.4629	2.11575	38.8674	21.5646	15.6021	0	78.5125	44.1027	35.1992	25.8793	2.56582	28.2019	24.373	30.1944	127.157	23.5403	21.6829	72.5271	277.979
ADGRF1	4.59255	13.3717	10.3616	10.9956	16.0708	4.32497	8.33859	8.72852	6.29398	10.0751	7.48114	1.03031	9.73916	10.1307	0.248789	0	4.20868	2.66483	9.84208	8.08844	9.99487	3.0812	3.22349	8.09896	6.66712	13.5846	12.3475	9.87723	9.75055	0.186836	0	1.32146	9.20891	8.86205	0.878634	8.90216	4.17312	0.738551	6.1146	13.819	22.1172	20.2859	2.88457
ADGRF2	5.97618	26.9844	25.2812	25.3461	15.3643	9.75516	19.9655	19.0032	18.3862	21.1785	11.8211	0	23.4745	21.7343	0.647486	0	5.69572	6.23303	20.8336	7.28674	23.9518	0.39117	5.74004	4.94873	7.96754	7.54234	8.97278	19.0565	22.0391	0	0	42.2527	18.571	19.8155	2.28669	20.7009	27.3271	0.320353	10.609	19.8896	12.8827	5.30418	4.50434
ADGRF3	8.65642	5.89445	5.79402	8.29015	6.42923	5.50717	6.03543	6.83401	5.16502	5.20323	2.82021	0.172624	3.86613	5.90902	0.375151	1.14754	0.0846173	1.13598	5.65019	4.37827	5.173	0	0.895395	3.85843	3.96665	0	0.846314	4.72973	3.94763	0	0.789761	0	5.52539	6.02282	0.662449	5.72644	0	0.0618703	0.232834	4.94634	1.87928	1.50088	1.88485
ADGRF4	15.447	17.3168	23.5245	18.3156	11.7668	9.05145	24.9304	17.3138	22.7538	19.3643	19.1716	0	26.3053	25.8268	69.1753	0	0	4.53828	21.4963	8.37088	15.7548	1.1796	7.60853	8.2117	15.5601	0.812298	15.1021	24.1741	27.5545	0.837896	18.0076	0	18.379	21.271	1.97018	20.466	6.03709	0	34.9005	19.0146	7.321	3.6135	7.76176
ADGRF5	3.64879	4.4768	3.82803	4.99201	1.92827	4.67323	4.55802	3.89417	3.95964	4.1167	3.73609	0	4.71301	4.53318	0	0.0518252	0	1.16849	3.63044	2.07618	5.09478	0.107474	1.38837	3.64816	3.30795	0.115126	1.68174	4.87187	4.84761	0.356261	0	0.179984	4.78062	3.49071	0.418846	4.50411	1.92516	0	0.0294428	4.90739	1.82416	1.55147	0.55003
ADGRF5-AS1	18.3537	17.1461	50.7262	30.1322	13.1072	50.7007	44.4325	44.2741	37.9865	27.4327	34.1687	0	37.1524	40.9902	0	0	0	4.31381	30.3383	14.9191	34.0113	0	13.5604	38.2771	15.2254	0	6.40853	35.3641	37.1522	0	0	3.01777	26.9756	32.9222	14.0455	36.2188	0	1.9677	0	33.4705	5.89261	6.06136	4.61115
ADGRG1	0.925967	1.5406	1.04457	1.15825	1.53038	0.564734	1.37062	1.95327	1.32451	1.54984	1.69307	0.27698	1.08383	1.43679	0.315302	2.38612	1.31892	0.598502	1.46613	2.72401	1.42518	0.281399	0.410483	1.26578	1.41871	3.67285	1.2009	1.26723	0.914104	0.0215261	0.0201142	2.1315	1.34985	1.30864	0.0759228	1.65881	0	5.97056	1.79323	1.22426	2.94256	3.49489	0.598213
ADGRG2	4.49623	2.31023	4.02601	2.61435	2.56877	5.64568	3.15663	3.36888	2.7666	4.36283	2.87738	0	4.38822	1.9274	0.243571	0	0.0824083	0.346757	2.23323	1.67513	3.77846	0.202332	0.892782	0.861858	2.6975	0.17733	5.88728	2.01333	2.45843	0	0	1.29375	3.87064	3.94094	4.83866	2.06874	0	0.0602551	0.0907023	1.97301	1.00533	0.835253	1.12963
ADGRG3	15.0402	12.603	10.9512	16.0874	13.6702	9.95765	11.3867	9.09527	10.3252	9.49309	9.22729	80.1624	8.6986	11.0298	1.18511	6.21445	0	72.5884	11.7931	8.52091	11.7848	4.11682	2.92959	4.94823	13.0438	0.431404	5.25157	10.2412	8.33498	0.222499	0	1.79851	9.76091	9.88472	6.53965	9.30012	10.7409	0	16.2184	10.0985	6.58471	2.53998	11.6796
ADGRG4	10.9397	5.10999	11.8473	6.73512	1.40626	20.33	11.8648	10.0761	11.9329	13.6085	12.7289	0	10.8087	7.93048	0	0	0.320811	1.54275	6.20162	2.66776	11.9278	0.071606	2.66728	4.96564	13.5479	0.690335	3.66702	7.12525	7.53426	0.178022	0.166346	0.719498	10.0608	12.4281	41.4406	6.44585	0.513065	0.46914	0.17655	6.2843	0.802811	1.12903	3.02333
ADGRG5	26.6293	6.84126	5.44479	5.23714	7.84461	4.17963	10.3147	12.2878	8.75131	9.14806	5.80961	0	10.5884	10.8465	4.32771	0	1.22018	2.44488	11.1632	11.7249	7.81805	0.0544694	2.39785	4.59399	13.3135	45.6859	1.62717	9.53025	6.38949	0.270837	0	19.1558	9.36538	9.31813	1.27366	8.80488	2.14654	18.3786	1.61158	7.58786	1.2977	1.64895	0.836289
ADGRG6	4.84232	6.57449	2.70397	3.84244	2.97399	1.45926	2.90725	3.29192	2.84412	2.94177	3.83131	0	4.83102	3.23847	0.209856	1.44432	1.70403	1.067	3.59166	2.09928	3.94409	0.0158477	1.68151	2.99994	1.23379	0.534742	3.82118	3.86352	3.86447	0.315196	2.65071	7.88227	4.04657	2.28994	0.833777	3.38856	0.681303	5.7106	0	3.95172	3.66458	0.979504	1.09492
ADGRG7	13.8606	5.82689	9.96791	6.63705	0.494924	13.053	10.4021	11.3985	8.33478	7.51827	16.9339	0	11.6905	11.3335	0.750859	0.492168	0.508081	4.88664	12.2634	0	9.85591	0	3.32822	5.52626	3.69583	3.27993	44.283	11.8488	13.9479	1.12776	0	1.1395	9.0218	9.41765	0	12.9971	0	1.11449	16.4969	12.0064	3.49647	0.143047	1.74115
ADGRL1	0	0.0187162	0.0847515	0.0411141	0.0429222	0	0.0873018	0.131804	0.0504302	0.043468	0.0699326	0	0.0289674	0.0403426	0.130236	0.0853663	0.0440633	0	0.0254741	0	0.0259016	0	0.0333046	0.0184332	0.0178067	0	0.041972	0.0570879	0.0279683	16.2357	0	0.296469	0.0378588	0.163349	0	0.0504705	0	0	0.0727471	0.0959051	0.0551329	0.0372171	0.151001
ADGRL2	1.95861	1.34995	0.957442	1.96506	1.11899	0.721401	1.16327	1.2981	1.43889	1.25283	1.76238	0	1.40967	1.06926	0.452703	0	0.0382912	0.299226	1.20785	0.849111	1.47994	0.0555536	0.506482	0.560649	0.618963	3.60485	0.775069	1.15165	1.39448	0.12749	0.873605	0.107347	1.146	1.09302	0.174867	1.23354	0.275571	0.083993	1.66473	1.3811	1.00612	0.921742	0.360857
ADGRL3	0.371482	0.708542	0.42954	0.451057	0.384674	0.18658	0.422681	0.390354	0.436377	0.470166	0.659163	0	0.496838	0.451094	0.080496	0.0263815	0	0.069577	0.482189	0.251637	0.420241	0.0866233	0.174971	0.222167	0.283402	0.205115	0.573965	0.481385	0.667695	0.559174	0.635471	0.397021	0.432893	0.567913	0.541915	0.425027	0.103444	0.129436	0.063698	0.54831	0.161863	0.109264	0.0233326
ADGRL3-AS1	0	41.7764	26.4844	91.7709	143.71	0	32.4778	83.3568	26.2653	58.2151	78.0485	0	38.7949	50.7548	0	0	0	0	74.6299	36.3502	34.689	0	12.3899	131.664	39.7464	0	0	36.4075	59.3069	0	0	0	45.0692	36.4612	0	61.0217	0	0	10.8253	42.8141	0	8.30725	0
ADGRL4	0	24.0091	15.6758	26.9839	6.40239	20.2626	16.4948	10.4855	18.555	15.1289	39.6392	0	29.3818	12.5823	0	0	0	5.00445	22.7987	12.1457	22.795	2.05384	11.2604	22.5463	6.37463	0	11.8953	17.5174	19.1905	72.9446	0	2.94814	21.4591	16.0813	3.43036	16.5623	2.10228	2.88345	1.44682	23.7062	6.57903	0.370094	2.25238
ADGRV1	2.22624	3.25423	2.95458	3.27869	1.328	1.28258	2.37139	2.58464	2.79096	3.25173	2.74272	0.0391721	3.5976	2.72332	0.25539	0.148801	2.07376	0.669454	3.1582	1.6677	2.89516	0.0557159	1.18524	1.81539	1.29586	0.103297	2.03021	3.02792	3.57103	2.2589	1.35406	2.49772	2.72213	2.9968	6.48899	3.13409	30.555	0.112318	1.37371	3.15237	1.8019	4.96276	0.690922
ADH1A	0	17.6329	24.5681	35.7549	34.2167	16.4077	54.8326	9.55197	28.0196	54.6029	50.6808	0	25.1915	42.2602	0	0	0	3.83908	36.9226	5.901	37.5422	0	11.2635	6.67937	20.6475	0	0	27.1874	50.6723	0	0	0	31.0948	26.0437	8.33321	30.4804	56.1767	0	0	56.5956	12.9855	34.164	5.47161
ADH1B	15.4016	3.11746	10.4246	7.90173	5.49948	12.5703	8.94856	7.8809	9.26143	10.7676	8.96025	1.15175	16.7018	12.2646	1.66868	0.546886	0	3.3937	11.0565	1.04328	14.1044	1.00811	4.40945	10.3919	1.14076	5.46689	22.5865	13.2706	11.3776	0	0	0	12.6119	8.79034	0.736646	12.7716	0.451451	0.4128	0.62139	14.0435	2.2958	0.15895	4.83683
ADH1C	0	30.9844	26.8139	15.1253	15.7905	5.55273	6.42343	16.9712	12.9868	16.5244	15.4364	13.228	36.7657	23.3416	0	1.57026	29.1785	7.47058	16.5174	20.9688	16.6755	0.723638	4.90093	74.5948	16.3771	0	74.1165	18.9017	20.5784	0	38.6645	0	26.927	14.4225	88.8346	23.8282	0	286.833	0.89209	32.258	206.376	387.475	2.77757
ADH4	0	5.02136	15.9166	6.89407	2.8789	15.1855	19.0306	13.629	12.1206	9.96134	7.03584	0	12.8718	10.8235	0	1.43143	0	1.9246	10.9458	2.73072	10.2066	0.494747	5.21226	13.9091	8.06179	0	6.33413	14.9059	15.828	1.64001	0	0	6.98303	11.2301	0	9.80293	0	0	0.406611	14.2436	6.24022	14.3534	2.53201
ADH5	0	19.3889	33.0931	44.2301	15.3917	15.0347	26.6682	20.1312	34.1588	25.9791	13.932	42.9797	29.4315	28.2028	0	3.40134	101.828	15.1267	30.8304	29.199	27.3486	5.87803	7.5196	45.5362	26.9606	0	81.9444	25.6706	40.1174	0	34.5929	165.375	11.0619	15.6203	0	30.4994	44.9245	1.2837	44.4442	26.7487	59.8605	142.851	33.0908
ADH6	43.6864	20.4061	12.5259	9.96142	9.35955	3.65699	9.51846	11.9754	12.2186	13.3402	8.4719	0	14.0369	12.6624	0	10.3416	0	2.99482	12.3441	1.97284	12.3944	0	4.97606	12.9518	5.39292	0.574326	47.2872	13.8317	18.9739	0	0.553569	65.8447	14.9821	14.8415	0	15.6421	0	0	12.0442	15.9337	7.68086	16.231	4.57322
ADH7	7.51994	30.4425	16.118	8.23058	5.37034	22.6617	10.1948	8.24553	18.9292	16.3159	10.4998	6.74822	12.6852	12.8484	1.62949	14.9532	12.1288	2.20934	14.1833	6.1127	11.6667	0	6.6672	16.1443	8.91174	0	0	15.9181	24.8453	0	42.3079	98.9161	20.2104	19.6204	8.63216	24.8381	59.9555	310.392	0	20.5705	73.8099	350.792	9.4465
ADHFE1	0	118.903	63.3438	81.2122	29.7889	80.5789	93.2142	72.7107	76.2812	69.6178	82.1356	4.79896	64.9513	62.4584	6.95282	0	2.35237	10.3696	78.538	52.1641	78.1275	0	11.2607	97.424	73.1986	2.53097	70.5829	107.976	76.5226	0	0	81.7745	78.8243	55.8117	3.06936	66.4625	5.64313	1.72	0	69.4859	52.2442	64.2424	4.03069
ADI1	0	7.77535	4.52684	15.2502	3.18417	6.71829	8.63529	5.21486	12.2211	10.5339	16.6014	0	9.67023	9.19608	5.79693	18.3654	30.0732	7.33577	9.11825	13.2892	13.6427	0.58369	2.80012	13.1277	20.3432	0.703401	0.311369	4.71907	8.92176	174.862	0	27.1253	8.80011	12.118	31.5621	11.6692	5.75053	0.478019	0.359782	10.5704	33.7427	34.0517	4.48081
ADIG	90.6458	18.8182	17.8949	37.2044	19.4203	18.9699	29.2593	16.5654	16.9017	25.4946	7.0314	13.5572	9.46573	20.65	0	0	0	14.2035	25.4529	8.18697	20.1832	0	3.34862	1.85337	30.4364	4.76671	9.49519	32.3896	34.7995	0	0	57.133	23.4735	24.6359	0	24.7385	0	0	0	28.9284	3.4646	8.73134	18.9781
ADIPOQ	3.48523	4.77536	10.6154	9.53647	0.995586	24.5068	10.1249	11.4646	10.3327	12.267	3.2442	0	10.2465	9.10231	0	0	0	6.3485	9.74944	6.61039	9.91305	0	2.57501	12.8268	11.9778	1.09965	25.5556	11.35	10.6229	0	0	5.15747	9.65953	10.0406	0	9.02391	1.22591	0.373652	0	7.94476	4.63571	3.0214	2.62687
ADIPOQ-AS1	0	32.1851	46.7381	25.5989	52.1767	35.8008	62.1219	24.7498	39.8722	32.6492	24.8812	0	34.3542	33.9263	0	0	2.61287	11.7797	28.1343	19.3136	36.094	0.5832	10.8619	19.675	24.2857	0	0	55.1305	37.3156	0	1.35482	1.465	43.4024	50.3686	0	40.1534	0	0.955236	0	33.7157	7.35587	11.4023	15.6697
ADIPOR1	9.9491	12.0829	15.9934	19.7368	21.6706	22.4866	17.1009	14.9091	21.7047	18.8281	17.9432	49.1045	15.5841	18.3041	1.07793	134.599	76.2223	63.5756	19.2921	39.7624	16.8289	5.77956	67.1675	50.042	20.6334	282.52	22.9278	17.5501	16.0883	60.3083	10.5898	79.3393	25.59	21.0911	63.2891	19.9815	35.287	317.06	222.981	22.4527	101.531	97.9555	194.969
ADIRF	0	18.8989	0	0	0	0	0	25.8788	19.8032	4.87693	129.461	0	2.43751	16.0477	21.9179	0	0	0	8.57426	0	6.53861	1.65518	1.86832	24.8176	2.99675	0	0	5.49002	5.88362	0	0	0	4.24759	8.24717	0	6.37039	0	0	146.914	11.5287	67.2692	6.2634	0
ADIRF-AS1	0	0.516855	0.624121	1.70308	2.56818	1.73673	2.81269	4.34758	1.47002	2.60084	0.965611	0	1.66656	1.73864	0	0	0	3.08835	1.45093	5.62153	1.54978	0	0.255478	0	2.70457	0.436404	0	2.06448	1.06199	0	0	0	1.6844	2.33066	14.554	1.64542	0	0	0	1.76564	6.40728	1.59875	0.347498
ADK	0	3.47194	2.62031	2.54229	1.7062	0.999977	2.69915	3.20183	3.11835	2.43186	4.01541	1.19109	3.07063	2.51078	2.87613	0.377045	4.47622	0.428955	2.71439	2.15784	2.23083	6.12495	0.784529	5.37344	1.57297	0	2.22458	2.62952	3.64414	0	9.68765	2.40064	3.62297	2.66947	5.33266	3.65956	0.311248	0.569202	0	3.87285	6.14864	7.99983	3.33471
ADM	212.981	30.5085	27.6301	107.812	88.2178	10.6972	20.6243	48.2632	45.272	18.4841	4.95629	503.294	24.6358	17.415	0	853.065	112.423	1590.61	28.2095	121.187	25.6999	52.9746	20.4566	52.2562	5.048	3.35996	28.2592	13.8718	19.8218	0	317.375	280.152	42.9302	32.4154	138.54	22.9522	2.49716	0	5.15575	54.3762	178.763	26.3766	149.825
ADM-DT	0	28.4428	19.1697	37.779	27.3049	8.00148	39.0816	13.1982	24.3579	33.285	32.13	6.35383	22.5226	34.9963	0	1.50849	0	23.4024	31.5104	34.5327	32.4969	2.43311	5.8852	24.7555	44.0522	216.14	60.0761	37.4694	28.4179	1.7283	48.4483	78.5827	42.3697	34.0608	0	24.8233	8.71676	6.83185	0	21.7893	13.6394	7.01501	21.3466
ADM2	3.74671	1.16673	1.26798	1.53779	0	0	1.08845	2.46493	2.93415	3.25167	0.871897	0	3.61156	2.46916	3.24748	0	5.49366	0.110077	1.94531	2.03038	0.968796	0	0.55364	2.06837	3.10811	0	0	1.83022	1.0461	0	0	0	1.25869	3.8695	11.4689	2.0975	0.439294	0	0	1.36653	1.71845	0.61868	0.941317
ADM5	120.995	12.5594	9.09952	0	0	0	3.90556	44.2232	9.02424	25.2798	18.7712	0	13.6069	18.2118	17.4788	91.6553	0	0	16.6669	21.8561	17.3811	2.6399	8.93954	0	14.3389	0	0	15.3234	3.7536	0	0	0	13.5493	21.9229	7.71613	15.2406	0	0	0	14.7101	7.39932	6.65982	0
ADNP	5.59876	2.58033	2.11582	4.0597	4.95793	0.98421	1.62649	1.14594	3.38237	2.61847	2.3452	4.01936	2.94126	2.86977	0.849233	1.74947	2.70906	2.00678	2.98404	8.34357	2.17153	4.87401	1.9235	7.04016	2.22272	3.79798	1.29024	2.06639	2.76166	0.911086	3.91612	4.60283	2.49217	2.61723	12.211	3.88656	3.34786	0.0600243	2.16852	2.90989	10.0918	21.564	4.92319
ADNP-AS1	11.0287	6.86874	4.97655	3.01774	1.57522	13.8482	12.8157	0	5.5523	3.19051	7.69949	3.29897	10.6309	4.44166	0	0	0	0	4.44072	0	7.12932	0	0	0	0	0	0	2.3944	4.87552	0	0	27.2007	1.3894	6.59431	2.10998	5.55673	0	0	96.1122	3.51968	4.55254	5.4634	0
ADNP2	0	11.0009	7.29845	6.74395	11.7342	8.76847	12.9279	7.95731	11.3741	8.41744	4.30165	10.4443	9.40406	8.5976	1.78022	14.5861	18.6716	19.37	9.05346	12.2433	6.28445	16.1997	2.80735	4.66139	6.69357	3.5642	14.3431	7.02311	6.97705	0	0	0	5.95123	7.25675	1.17883	9.08355	0	0	0.497196	7.11656	11.1159	11.2768	4.12813
ADO	25.415	28.4915	11.4682	27.8168	24.2001	17.0199	24.6109	25.3902	22.7466	24.0994	47.3147	7.60229	20.8235	19.127	14.6858	4.81306	38.5073	11.947	20.4667	64.2724	24.4611	19.6852	15.335	15.5893	17.0674	1.33648	1.18322	17.7028	22.8649	1.3786	0	1.39294	16.3647	18.8801	217.184	24.8989	6.95301	0.908249	2.73438	18.9254	24.0906	19.9343	23.4125
ADORA1	25.8455	10.5778	9.16332	5.05142	10.2835	15.2992	6.97203	13.7648	11.3594	9.43511	5.58491	0.552218	7.20704	8.94446	2.40019	0	0.812065	2.87462	8.72441	6.00255	8.67192	2.77925	1.43217	2.60449	13.0173	25.3378	39.7075	7.21442	6.22827	0	0	0.303543	7.20976	9.03132	0	7.46701	1.08226	22.563	0.595864	8.92159	1.77813	1.14316	0.927627
ADORA2A	0	0.362842	1.64304	0.79706	0	0.487687	0.940266	0.283914	0.760408	0.842695	0	0	0.74877	1.2087	0	0	1.13898	2.85274	0.576164	0.526188	1.00428	0	0.0717401	1.66766	0.80549	0	0	0.474316	0.0903682	0	0	0	0.40775	1.26671	0	0.516403	0	0	0.156702	0.885366	0.0890697	0	0.487899
ADORA2A-AS1	85.0176	31.3623	53.8556	32.2102	57.9128	57.4819	44.9636	53.0642	35.8506	41.3067	66.9628	11.7374	33.7259	48.4463	5.66843	0	1.91782	122.392	39.5682	28.3519	42.5573	6.84901	14.7372	25.6733	47.6638	6.19027	30.1422	51.114	33.9322	2.12845	0	56.9907	41.4689	49.4119	8.75825	42.2862	19.1695	0	16.359	41.1456	16.4974	11.3389	4.92916
ADORA2B	35.4843	9.94492	11.1749	21.4416	23.6516	9.65376	17.7535	19.4541	21.007	18.392	8.25757	0	20.9502	20.4258	5.12605	7.13997	2.16789	2.69318	18.1417	27.2415	14.5275	1.45164	5.24342	13.0595	8.58559	9.32993	4.13001	16.13	16.4435	0.481197	20.6833	1.45861	15.8945	21.8598	96.7399	22.4723	1.38682	1.58512	0	14.9643	19.8013	15.2589	6.68628
ADORA3	0	9.00688	8.89864	3.59737	8.45005	3.30162	7.63868	6.24678	3.30938	4.43723	0	3.93263	8.23736	9.46647	22.7907	0	0	0.579387	7.03502	1.78114	7.36554	0.215136	0.242839	2.41929	0	0	0	6.24381	10.7063	1.06971	0	17.2935	2.76045	8.57556	0	11.3161	0	0	0	8.99084	6.33148	2.17093	8.25764
ADPGK	10.0718	11.2909	7.38518	5.33952	7.91197	10.4334	11.5818	9.75515	8.59171	8.1947	5.8595	19.9593	8.55557	10.7552	24.2796	5.72212	2.21518	13.1308	9.21801	8.5281	7.05326	0.988869	3.99974	5.25123	2.90936	0.595839	0.879185	9.39571	9.84229	0.204872	0	5.17509	10.838	7.45921	10.3571	9.46195	11.3661	0	0.406354	7.4617	7.27565	11.0181	7.59124
ADPGK-AS1	0	43.5649	40.7697	44.6598	51.6193	43.9159	59.8338	24.7141	55.4315	45.5305	43.4079	0	64.6168	56.4846	583.556	0	0	38.0193	48.5478	41.0652	74.8602	0	12.4896	26.4589	52.5007	0	127.006	56.9492	47.4694	0	0	1.91688	44.5508	49.4287	107.06	52.2125	0	0	0	71.2225	19.7843	5.77526	0
ADPRH	1.7321	10.3561	11.1376	9.95287	12.1223	11.7445	10.9024	13.0414	13.177	12.2765	3.6277	1.55435	13.8578	11.3726	2.25196	13.7769	3.5556	6.10664	11.9848	10.3251	11.2715	15.9291	1.66366	9.56208	12.0082	37.9823	8.34617	11.1405	11.9291	0.281865	0	0.569595	11.4924	11.0157	0.33138	11.127	0	0.185698	0	11.0555	3.97218	3.07467	6.52756
ADPRHL1	4.70646	10.3569	8.71611	9.87319	11.6518	6.50063	9.03915	9.46108	9.78483	8.85001	10.7699	0	9.07339	8.74976	1.52976	0.77989	5.17569	3.8256	8.97659	7.01382	9.60049	0.0770154	1.82559	5.38888	6.6001	1.36122	8.43586	7.42935	6.80761	0.382941	0.119275	12.8975	8.72911	8.35702	1.50071	7.12492	0.275912	0.50458	11.0134	7.04513	3.13003	2.00767	0.394149
ADPRM	0	41.2875	18.696	0	23.6714	26.0126	16.0488	15.1436	17.3825	10.9874	4.82094	30.9842	28.9554	18.4563	0	2.94245	3.03759	11.5643	29.1953	0	8.92788	67.1219	9.18366	5.08292	8.59276	0	0	19.1151	20.7265	0	0	6.81254	23.4888	20.2694	0	35.6626	0	2.22102	0	14.1673	13.3024	23.9459	10.4096
ADPRS	0	18.4708	24.5345	27.0501	8.4719	7.44786	19.1461	14.4529	37.0503	19.0659	46.0106	8.8713	20.0114	21.4753	14.995	119.35	110.164	26.7207	26.7114	56.2508	30.6744	33.6479	18.26	31.5321	30.4603	6.23829	24.1627	25.2187	14.2609	1.60872	153.327	45.5128	22.0023	16.1208	0	49.6705	0	0	110.881	14.8732	87.5097	73.8666	64.5762
ADRA1A	8.93706	8.34907	7.48378	9.64053	4.61494	6.56043	9.68616	7.91489	7.53724	7.78938	5.27935	0	8.54841	8.22212	0.744832	0.0976435	0.352802	2.27223	7.19701	4.65681	8.69543	0.0787466	2.08249	6.47286	4.50124	1.78948	5.2089	7.37869	7.65377	13.033	1.51574	1.58249	7.31829	8.72549	0.65762	7.70201	3.34507	1.47406	1.30361	8.03929	2.49095	0.96491	1.4681
ADRA1B	0	17.362	14.9377	12.5012	12.1662	7.77863	10.6481	15.1703	14.5542	13.9637	11.8934	0	13.2865	15.1963	5.36948	2.85963	0.454169	3.8676	12.3899	8.39271	17.2197	0.101372	3.77605	10.9247	7.89209	6.35245	3.35276	13.8278	11.4229	20.162	5.88737	24.1914	12.0967	16.9209	0.592596	12.1382	1.81585	5.97741	21.3698	13.4155	4.33303	2.30162	1.5564
ADRA1D	97.4042	15.503	35.4059	5.92272	29.3701	10.8716	28.2967	17.4049	26.032	13.5673	42.8153	0	27.124	18.0951	21.1064	0	0	7.94919	24.4264	23.4597	19.1228	1.4168	3.19848	25.2264	9.61932	0	0	20.8533	15.8642	5.28352	1.64566	8.8975	14.9979	16.4719	244.327	17.2676	1.26894	3.4809	5.23981	13.8157	6.45304	0.893556	0
ADRA2A	0	31.7092	13.4323	44.9394	32.841	8.24895	17.4945	38.418	18.3741	20.1927	19.1098	0	18.6017	24.3531	17.7942	0	73.4485	6.27281	19.3169	33.3756	20.5258	0.268753	7.88738	34.7558	18.0037	361.442	49.3179	18.2741	13.5657	4.00894	3.746	287.596	18.6215	26.3357	230.947	23.6755	0	0.880393	3.31315	14.6011	34.651	11.187	4.12627
ADRA2B	17.2367	25.7642	21.875	37.7311	40.6214	28.1361	27.5407	31.4997	40.0135	27.4253	52.1449	0	26.9992	35.7609	5.6025	34.2747	0	9.62177	28.4006	39.6981	23.3989	5.64113	3.18377	7.92961	50.5565	2.71923	0	30.1714	21.2555	9.81723	1.31048	35.4263	24.972	35.1347	8.24417	31.4815	23.2411	2.77192	0.695429	20.0389	10.2774	4.62513	6.49578
ADRA2C	0	13.8897	6.70893	12.2047	31.8536	0	15.8373	26.0841	12.4752	8.60233	20.7595	0	16.4814	15.6047	64.4344	0	34.8805	8.2995	10.5553	4.02854	14.737	0.97318	4.39399	0	10.5718	171.225	23.8805	7.6663	8.99427	921.814	88.1701	4.88926	13.7358	15.3552	0	7.69917	1.74324	0	41.9902	6.1006	5.4554	0	0
ADRB1	0	8.48584	14.1881	27.2445	35.9275	76.33	19.2837	11.4922	12.8981	12.6335	12.1951	0	10.1029	15.4771	43.1509	509.117	58.3976	7.69816	16.2142	59.637	16.2605	1.71507	7.3565	55.2885	26.0836	19.8414	57.0899	8.81744	10.7299	13.6445	60.5604	27.5729	11.8835	27.3459	16.0414	21.8563	1.22887	25.8442	111.636	16.7242	71.1455	79.1785	5.26642
ADRB2	0	33.5	30.3393	17.3153	70.0474	43.7023	29.1075	16.1903	30.9732	26.6972	18.4077	4.73224	25.1618	20.2726	6.85615	0	0	9.76069	25.3125	47.1523	38.8615	0.517757	19.2861	0.970399	2.81224	0	163.508	23.184	26.1345	2.57443	0	0	31.8886	15.4788	6.05337	21.6986	0	3.39218	0	30.293	56.5971	54.8592	3.97466
ADRB3	24.6324	36.8188	27.7875	23.5901	10.5547	6.18592	31.0089	38.7131	38.5806	25.5346	37.2593	0	40.9581	40.1323	8.00635	0	0	1.44739	33.1478	30.0342	21.7617	3.22462	6.36975	18.1311	29.1914	29.1448	16.3416	39.1061	31.5218	28.059	112.366	8.10027	39.8243	44.8542	51.8386	37.4048	0	0	16.8949	28.0754	6.77866	10.1686	37.1316
ADRM1	0	4.91677	2.45231	1.87839	7.35374	3.44793	1.99429	4.26542	4.16004	2.0411	5.59131	5.8181	1.98516	3.39306	1.23961	36.889	9.22685	14.3534	3.58851	16.1205	2.85982	4.08148	2.0288	6.59696	4.94903	0.180498	6.87135	1.70775	1.70373	0	17.5714	8.08928	3.8437	4.04244	18.387	4.81989	5.09762	6.25582	0.184645	2.19082	19.7312	18.5621	9.19846
ADSL	2.72482	5.30322	5.18709	2.79592	2.62699	4.78998	3.29826	3.73467	4.19155	4.63106	3.01194	1.63013	5.41722	4.78858	1.4761	0	0	3.20218	4.31641	4.79897	3.90446	2.36318	1.58539	5.80804	4.8437	0	4.85225	4.91746	4.77074	0	0.103582	12.2086	3.69018	4.7766	1.43359	4.14723	0	4.74708	0	3.72682	3.87423	5.06182	1.36916
ADSS1	13.7618	18.856	10.285	19.7692	8.35374	8.63998	15.6585	19.6166	16.3583	11.7776	22.4176	0	14.4261	12.6383	5.21855	0	0	4.54857	14.9102	8.38986	11.8614	0.112597	5.08385	17.7268	15.2895	0.54276	10.3311	13.5383	9.9261	0.559864	0	1.13138	16.3258	9.53755	1.31643	15.0713	21.3794	0	0.832848	11.2935	13.8862	19.3157	6.91499
ADSS2	32.7948	13.6165	16.0313	24.4278	36.952	7.32066	18.3486	11.1873	14.4719	10.19	16.9593	25.0694	11.591	13.0742	4.73752	7.24574	12.8229	10.3844	13.3979	15.7972	13.662	14.7876	4.846	13.8577	7.77291	2.29941	43.5135	14.6355	13.9891	0	35.4608	1.79741	15.3018	7.92272	0.697134	14.0245	1.70894	63.6774	134.666	12.7918	24.7349	95.5197	14.6477
ADTRP	6.75794	27.042	21.06	20.1094	15.9263	20.3654	17.1783	22.1065	25.9891	23.8674	17.6922	0	22.3924	22.5981	1.09828	0	2.47723	4.81475	20.7841	10.5288	20.7506	5.9163	3.93199	15.6483	12.2133	0	24.3045	23.5667	25.9442	1.37465	0	3.61127	19.5814	22.2239	2.58582	22.936	0.396177	0.18113	1.90859	23.6468	8.21384	5.85855	5.51803
AEBP1	62.276	28.6046	15.3678	26.0929	25.5727	18.5717	30.5298	42.1091	32.4408	23.2706	19.9269	1.16427	27.3885	23.5607	8.43409	14.3736	2.85354	7.20426	27.55	32.6934	17.7803	0.254767	6.47041	4.77494	35.5173	2.45614	1.08724	19.3301	13.1314	78.5399	0	23.6791	24.3539	24.3305	10.4252	20.1555	1.36908	0.417288	32.3495	17.0354	15.3527	6.90918	5.86731
AEBP2	4.05231	7.65553	4.3428	3.51125	11.9616	5.4275	6.80178	10.9602	13.1473	5.07996	8.48713	6.86885	4.68737	9.51182	4.09776	86.143	80.6099	3.65105	9.13159	46.4818	5.35551	20.3796	44.361	21.3766	3.44166	27.0631	2.92421	3.15255	4.65142	89.0234	9.65351	90.616	6.80681	8.14997	17.5729	26.3534	24.8649	58.5057	0.326989	3.75656	11.3995	14.7212	41.0633
AEN	7.9878	3.48239	6.53293	6.01057	6.65519	5.34926	5.54347	7.10414	5.28736	7.31753	0.619614	1.99113	7.25051	6.35271	0.576956	0	0.390407	4.146	6.7006	8.29661	5.62255	0.21785	2.16395	1.14325	10.8072	0.210024	1.85939	6.35873	5.76144	0.649927	0	0.437793	4.52836	5.71682	1.0188	5.45927	0	0.285457	0.107425	6.67648	3.96895	2.3632	1.00342
AFAP1	0.577053	7.72692	5.46812	6.47374	3.13196	8.54999	6.42615	8.85826	6.1653	5.23067	4.96859	0.172611	6.11861	6.09874	1.00033	0.163922	3.046	1.66146	6.01665	4.69066	6.06788	0.0566565	0.810061	3.61038	4.88956	0.36414	7.97895	5.70032	5.43767	0	4.03626	6.16726	7.02739	7.30842	0.993601	5.61296	0.676583	5.32046	0.977833	6.31402	3.22895	3.83529	1.88471
AFAP1-AS1	0	32.4064	31.7285	33.9905	32.1376	12.9493	41.308	44.2037	31.2038	27.1219	22.9082	0	31.6299	35.0117	1.01576	16.6451	0	7.71243	30.5971	16.5119	32.9287	0	5.36828	27.0284	24.9986	4.4371	4.58299	39.9454	25.631	8.39104	0	2.31228	30.3149	30.0669	95.0638	31.4911	1.09924	0.502563	1.13477	23.5086	8.60007	9.09516	16.4881
AFAP1L1	6.19301	8.74261	7.97597	12.7092	7.81346	8.03544	10.195	11.3931	8.66057	9.25651	10.8088	0	6.21835	9.8884	0.670979	1.31943	4.99432	1.63754	9.31824	10.6275	8.18464	0.506704	1.48708	10.1933	6.42182	0.814166	5.98265	7.45098	8.23733	1.17575	0	6.27935	7.8453	8.07912	20.537	9.12975	0.12102	0	4.91396	5.78808	6.62773	5.49663	2.07456
AFAP1L2	1.20055	2.03377	1.78772	2.39806	2.36634	0.663288	2.34839	2.84341	1.97439	1.59763	1.22928	0	1.42341	2.08347	5.41106	0.0682077	0.633718	0.663113	2.07863	1.23613	1.95571	0.00785822	0.452376	2.48906	1.74999	0.227277	0.519803	1.85711	1.68159	0	3.79709	0	2.23844	1.69671	0.137812	1.93564	0	0.102969	0	1.92665	1.23343	1.14981	0.361951
AFDN	6.41028	3.53805	3.44113	4.62697	7.35618	4.44086	3.98134	3.68406	5.83615	4.25242	3.65219	0.59508	3.40913	3.69038	0.526877	15.3211	81.6107	1.27287	4.19956	20.9027	3.93424	0.267666	1.09421	21.6938	3.30064	0.104615	15.6216	3.87519	3.92415	4.6402	50.9211	9.59502	5.85719	3.62859	41.2323	13.0119	4.92423	38.3673	41.4698	7.88071	44.1422	39.11	3.33209
AFDN-DT	123.977	19.7323	34.1871	15.0769	0	6.91871	42.6859	47.3269	36.216	42.5071	54.4956	4.12051	28.5483	37.1532	2.98493	0	0	3.23769	37.5124	26.1272	28.4951	0.450827	6.10656	23.6588	8.16236	0	25.9732	29.1591	24.9996	0	0	2.26496	36.4433	35.1922	442.752	28.3404	0	0	0	25.749	13.2679	14.2165	6.92171
AFF1	2.70616	3.75004	3.30082	3.23957	3.62361	3.05818	3.30843	1.97818	3.33028	3.3435	4.48697	16.6956	4.25519	3.34804	7.25664	7.49514	7.48949	6.65865	3.78147	10.6321	3.84857	2.59055	2.57424	6.80572	2.64579	26.7359	4.60642	3.39662	3.80935	19.4315	8.33267	13.738	4.06265	3.95324	16.8264	4.76743	1.90375	16.0658	15.3128	3.73214	13.1101	18.7401	13.9378
AFF1-AS1	16.3563	27.5042	26.7544	76.0832	67.7484	0	42.7646	53.8034	25.6181	37.8538	45.6752	4.89258	31.5325	26.5486	0	0	0	20.1828	28.7698	17.7272	26.7855	0.535299	11.4804	14.0459	89.1641	0	108.511	31.9594	33.8701	0	0	0	38.4638	40.0081	0	26.0964	0	0	80.5088	43.9962	22.5056	31.0598	12.328
AFF2	1.57766	2.8249	5.11674	2.91389	4.67571	2.37718	4.39226	5.16082	5.03028	5.30568	3.02888	7.55069	5.2846	2.42118	1.36745	0.504182	0.578316	0.950199	2.46157	2.67171	5.69415	2.54291	1.51532	3.38702	4.25346	6.40889	5.42605	2.56889	2.82648	5.96902	0.0599734	1.16732	6.14479	3.83758	1.13187	2.51715	0.32371	1.18398	3.72365	2.84112	1.06731	0.276795	1.78366
AFF3	4.1052	4.92754	4.5784	4.54421	2.93172	2.29618	5.45703	4.71956	4.49877	4.41751	3.82129	0	5.46802	4.12645	0.889553	0.0795107	0.246245	1.34864	4.18579	1.76961	4.73652	0.635123	1.28906	1.5223	3.80355	4.97498	5.14724	4.48164	5.14485	0.182193	0.0283738	7.79307	3.87097	3.99632	0.356998	4.11846	0.546962	5.86158	0.0602285	3.72619	1.21531	0.847348	0.890742
AFF4	3.48237	6.77763	4.86142	6.31273	10.072	3.71674	5.31121	5.15482	7.06136	6.54823	4.8623	44.2709	7.09115	6.25802	12.6394	24.4835	7.53147	24.5803	6.1991	22.4097	6.07802	10.9411	3.44126	9.71905	9.7498	34.8853	16.5975	5.41044	7.5353	9.20866	0.13238	15.8892	5.77634	6.48317	25.8167	7.74933	7.4515	25.3875	30.2074	11.2326	37.3348	38.2396	18.373
AFG1L	3.2075	5.55345	5.57224	5.26591	1.00787	4.83298	4.2863	3.84524	4.34197	5.16531	7.01632	0	5.47248	4.13368	0.139006	0	0.846546	1.97894	4.20077	1.0429	4.47861	0.0209947	1.09011	1.14112	2.35671	0.404808	1.43354	5.55352	5.16433	4.17565	0	0.421909	4.71427	4.42845	0.490919	5.44975	0.0752145	0.756527	0.207055	5.41062	2.35382	2.93952	1.45052
AFG3L1P	27.6306	17.7001	13.3584	8.10044	23.1149	7.93011	13.3782	11.8301	22.0799	13.7028	44.0908	2.36143	22.0681	20.5214	26.5149	8.97023	9.26027	12.8725	23.7148	28.877	18.5417	16.1478	19.3937	21.7907	21.7517	0	20.9493	15.3183	19.3783	0	17.4059	6.49015	16.9072	16.95	0	22.9262	1.38841	0	0.318509	16.7361	18.2852	20.0426	15.8671
AFG3L2	20.444	34.3781	32.576	36.361	37.23	65.4597	36.6248	42.5916	34.8795	44.6035	32.1133	7.64416	51.976	35.6786	3.3225	2.17781	8.24348	15.3163	30.8692	45.7001	36.3431	7.19262	20.0138	54.5497	43.3072	0.806304	24.9844	35.7855	35.7944	348.488	0	88.2385	38.2038	32.2267	3.91129	36.2665	23.3709	30.6852	0.412416	30.059	48.9935	80.5984	28.2498
AFM	0	16.3159	11.4309	14.2013	0.705992	0	8.13708	12.6463	12.4423	18.5892	29.9069	0	17.1526	15.081	1.07107	0.70206	0	1.45221	11.2607	1.33931	22.3668	0	6.7562	5.15428	11.7155	3.89893	11.0458	20.2554	21.5063	0	0	10.5655	15.9828	11.5532	0	15.7036	1.15909	1.58979	0.398852	18.9296	5.44102	1.02026	2.4837
AFMID	0	3.15116	3.51243	2.12991	4.72509	6.10875	4.80532	4.83656	5.06177	5.25432	3.39642	0.582101	4.033	4.48862	0.210839	0	2.85336	2.40127	4.92818	5.80009	3.81582	0.031844	1.65345	2.26796	6.22668	0.1535	3.80511	4.62098	4.16557	15.8337	0	2.23978	4.33113	4.97157	0.372305	4.34407	2.39574	0	0	3.06086	2.90078	3.49454	1.46674
AFP	0	12.9753	20.8487	7.35561	11.5186	20.2527	18.8729	13.2642	12.0298	18.4698	23.459	0	14.5757	17.4698	0	0	1.97081	12.0443	19.583	1.82096	19.1152	0	1.98615	11.1302	8.7608	1.06022	16.4262	16.5969	26.7387	0	0	0	12.4176	22.2835	10.286	20.0343	6.30374	1.44101	0	17.4645	3.69888	4.71638	3.37691
AFTPH	0	0.846726	0.94112	1.01455	1.58876	2.17267	0.777945	0.993812	1.24444	1.57917	0.431425	12.5699	1.01266	1.04831	15.3994	9.91833	6.6146	6.93553	1.42093	2.17675	0.692426	0.707863	1.46105	2.50178	0.842199	0	1.51043	0.570202	0.977731	0.40225	42.473	8.94157	1.16778	0.974132	0.118228	1.10706	0.36228	0.0662527	5.08626	1.944	5.55534	9.36249	5.12352
AFTPH-DT	0	4.03329	6.39232	2.215	18.4993	16.2632	20.3811	1.18348	9.96197	11.7091	11.3028	0	14.0454	9.48408	0	0	0	2.37829	9.43528	21.9339	20.9315	0	2.99045	0	12.4712	388.226	0	7.90864	9.41737	0	0	0	10.878	11.4404	0	9.74334	1.89825	0	6.53202	15.5005	2.97026	4.67846	0
AGA	0	4.17144	5.33346	5.92931	2.81367	3.9577	6.10439	6.33609	5.73012	8.73831	8.2517	2.35705	7.40568	5.72188	2.5612	0.5596	13.287	2.66232	9.22618	5.33768	4.07501	0	2.61985	3.86672	5.36947	0	6.60331	7.05685	7.70028	0	53.3189	31.0949	6.78344	8.35221	0.753771	7.49921	0.923891	2.95678	0.635836	8.44233	6.3247	16.7525	7.91884
AGA-DT	24.0166	11.4675	17.6103	19.7146	24.0119	14.073	18.6054	9.94837	13.4343	12.3516	20.4926	0	13.8901	15.0459	1.73471	0	0	0.2352	14.8447	10.8457	18.9751	0	3.54886	1.9642	7.58976	1.26294	0	15.2079	21.6068	0	0	0	7.73211	21.7576	1.53159	15.3498	0	0	0.645981	14.5992	4.77331	11.8973	0
AGAP1	1.31491	3.6033	3.68361	3.74783	3.34923	4.3478	3.73503	3.6365	3.50603	3.68768	4.64089	0.131108	4.40448	3.57855	1.42463	0.684792	4.78787	1.07525	3.77348	3.32529	4.15555	0.0645505	0.85816	3.5085	3.81777	2.97328	3.06083	3.78848	3.68149	24.1435	2.96579	3.35112	4.06768	3.51413	0.922403	4.42897	0.925022	2.74894	9.74374	3.89662	3.7291	5.11151	0.495534
AGAP1-IT1	47.8408	38.7342	94.4451	58.907	68.3307	12.0142	78.7562	167.862	85.6354	69.1997	44.5322	0	66.8669	84.659	20.7332	0	0	5.6222	88.7117	77.7762	86.5923	0	3.53465	85.1008	39.6867	7.5473	0	83.0922	67.9001	0	0	0	82.3688	143.025	0	65.617	0	41.0321	0	50.1656	28.5252	49.3737	24.0389
AGAP10P	83.8473	70.4977	29.5585	11.4714	59.8792	57.9055	24.3583	27.5813	41.0395	19.2029	9.75606	0	28.288	30.9543	0	0	0	6.15853	32.6506	11.3594	14.4538	6.17425	2.3231	46.288	36.0202	0	0	25.0302	30.2387	934.646	0	0	22.0064	23.9277	0	28.7506	0	0	5.07435	21.9804	2.88428	11.2494	0
AGAP11	9.12167	32.9499	21.0946	16.2235	32.571	16.035	28.2658	40.674	22.4508	40.4619	31.8406	0	36.9291	32.9513	0	0	13.3748	2.67992	29.6727	17.3009	23.9793	0	10.4461	28.5352	18.3769	1.43902	64.974	29.9531	37.3533	0	0	7.49906	26.8135	22.8078	0	27.5753	21.3899	0	0	24.952	23.8471	11.2967	9.16686
AGAP13P	0	27.233	13.1539	27.9175	54.1269	7.32066	5.64573	10.6546	26.0902	22.4883	61.0535	0	23.8845	20.6342	0	0	17.0972	7.70802	34.904	7.89859	27.638	0.954037	4.30755	92.9807	1.72731	0	65.143	26.8976	26.452	0	0	9.58618	59.9831	30.1063	0	39.5745	0	0	190.532	27.9094	4.01107	28.8816	0
AGAP14P	0	62.1694	31.9562	55.3656	50.0937	27.1007	80.9882	57.1918	39.2375	29.9182	31.3912	0	41.609	31.6082	0	0	0	3.96315	32.5891	7.31005	33.7173	15.8931	12.9564	49.6456	6.39442	0	1.88403	32.9471	28.8751	0	0	4.43594	41.9184	36.6619	0	35.493	0	0	2.17697	28.2898	7.42438	15.5922	0
AGAP2	6.045	6.55085	8.86507	14.2249	9.67011	12.1446	12.9953	10.1634	11.4969	9.50163	9.00309	6.87122	8.44907	10.5202	4.71559	3.09094	22.1589	7.31714	10.1204	20.3102	8.7011	1.26616	7.14602	5.78439	12.8949	4.19606	12.1578	8.69469	6.63866	1.18044	0	0.79515	9.69706	10.449	33.0762	8.69723	2.26805	7.6474	0	9.64592	3.27163	1.74683	10.0237
AGAP2-AS1	20.7841	0	11.7231	0	14.8429	0	4.0253	9.11581	1.16261	3.00633	0	0	1.00172	4.56572	4.50368	0	0	0.61063	3.08321	22.5262	0	0.68021	0	0	0	0	0	0	3.38509	0	0	88.8519	4.36396	1.12975	0	3.78151	0	0	1.67711	0.947567	0.953272	0	0
AGAP3	22.411	12.7613	10.1728	13.7244	10.2125	9.11209	13.3312	11.0775	16.0583	11.0113	10.1822	5.4268	10.2869	10.4583	7.63119	11.6714	45.8481	27.3091	10.9348	34.6992	10.4859	3.73712	3.66642	14.0085	12.8368	5.72418	4.69512	10.1366	7.07666	1.9103	7.78912	28.2507	9.3663	9.80346	18.5796	14.5775	1.25126	30.5484	23.9395	9.43892	18.551	14.0096	8.84793
AGAP4	2.03253	0.506349	0.229287	1.39038	3.48366	1.53129	0.590468	0.594307	1.13695	0.195998	1.41897	0	0.293882	1.56273	0.440428	0	14.3051	0.895729	1.74448	1.65217	0.788337	0	0.750854	0.249347	0	0	0	1.43414	0.85124	0	0	0	1.10959	0.883851	0	1.2232	0	0.217908	0	1.20465	1.30512	0.839063	1.0213
AGAP5	0	0.727679	12.5214	0	0	0	4.52569	6.83268	2.61428	4.50673	0	0	1.12624	4.99071	0	0	0	0	6.19016	3.16581	0.503523	0	3.02137	0	6.23087	0	0	5.70745	2.99035	0	0	0	2.45323	2.54038	0	4.2516	0	0	0	1.59804	1.60766	2.89398	2.93545
AGAP6	33.2069	4.13628	5.61904	8.32904	0.790485	9.72909	2.67969	2.4274	4.95338	2.93531	0	0	1.33371	2.70174	0	0	5.6805	1.95122	4.10505	0	1.66958	0	2.04454	0	3.93528	0	0	1.05137	2.44665	0	0	0	3.95099	2.10584	0	2.32375	0	0	0	1.76626	1.52305	3.19861	2.78095
AGAP7P	0	29.5931	22.3342	7.22306	15.0814	3.31462	24.2843	9.64825	22.8877	13.3641	30.715	0	10.1782	14.014	0	0	0	3.49	17.6218	7.15258	19.9083	1.29589	6.33865	0	0.782085	0	11.0607	13.9695	9.82715	2.14785	0	0	17.1822	27.2628	0	12.9308	0	0	0	13.8402	1.21074	7.62817	3.31606
AGAP9	0	0.828551	2.25113	12.7406	0	10.0227	0	6.80736	0	2.56573	0	0	1.28237	1.46122	0	0	0	0	2.96027	3.60466	3.43993	0	1.47437	0	0	0	0	1.0831	0	0	0	0	4.46928	1.44627	0	5.39954	0	0	0	1.21304	5.49156	0.549192	0
AGBL1	9.21876	9.03529	8.75753	8.0985	8.73186	10.357	9.30297	8.83144	8.11512	10.153	8.5812	0.145135	9.63454	9.66375	15.1397	0.0689146	3.77057	1.8674	9.79396	2.89227	9.61853	0.587534	2.31221	4.99995	6.81374	0.765441	6.33615	9.49371	10.5779	0.157912	0.0737777	0.558444	8.45566	8.80881	8.26158	9.36429	0.455108	3.90136	5.75527	7.49891	3.02652	1.78265	2.31611
AGBL1-AS1	0	54.5759	39.5414	57.5461	40.0512	52.8151	54.3083	79.4299	56.8606	33.8005	24.4707	0	54.0597	57.3218	0	0	0	18.5366	89.1383	9.49743	36.2537	0	15.5385	25.8004	31.1543	0	41.6124	72.2943	58.7197	0	0	230.532	51.5178	19.0529	0	63.774	0	0	0	46.3432	4.82299	14.4699	8.80634
AGBL2	0	0.0805993	0.0729948	0	0.0616133	0	0	0	0.0482606	0.0623969	0.401544	0	0	0.0315875	0	0	0	0	0.0365672	0	0.0371808	0	0	0	0.0511218	0	1.95811	0	0.0602214	0.0701981	0.0655939	0.283714	0	0.0937927	0.24759	0.0301869	0	0	0.174043	0.0196669	0.0197854	1.49587	0
AGBL3	0	1.47273	1.45827	2.02738	0.990719	1.18768	1.12966	1.45199	1.23456	1.55058	1.98102	0.471557	1.89948	1.61609	0.06832	0	0.0462299	0.296421	1.80405	1.4523	1.58975	0.268285	0.58237	1.64387	1.30776	0.0994795	0.176143	1.54016	1.84864	0.102614	0	1.55523	1.45641	1.5767	6.87653	1.34145	0.110901	0.169011	2.08619	1.66743	0.954423	1.47077	0.316852
AGBL4	16.2713	12.611	8.15799	11.9963	6.97207	12.0316	9.10377	11.3656	11.529	10.5039	9.04554	0	8.01647	10.4032	0	0.38518	0	4.48833	9.28151	6.36827	9.2717	0	1.53613	6.3211	8.46303	0.855647	9.0903	13.8115	9.33847	0	0	0.445897	11.9196	8.9428	1.21061	9.48863	1.90778	3.29507	6.34599	9.43768	3.77293	7.72463	0.681331
AGBL4-AS1	0	61.6906	40.3506	127.988	0	27.639	31.973	40.2261	73.8772	42.452	0	0	68.9576	53.7267	0	0	0	0	48.9799	59.6419	40.3158	0	10.1644	40.5054	19.5643	8.68135	0	37.335	47.3738	8.95492	0	0	34.663	44.868	0	56.9925	6.45208	0	0	50.1769	12.6197	2.2717	0
AGBL4-IT1	0	30.6468	41.6329	67.3223	35.1415	77.2344	17.8691	13.4889	27.5257	26.6913	0	0	50.3972	50.2949	0	0	0	9.03568	32.588	33.3327	31.8094	0	15.9059	22.6376	0	9.70367	0	30.0467	48.6591	0	0	0	20.664	43.4648	70.6071	45.6258	0	0	0	33.6514	8.46351	58.402	0
AGBL5	9.3226	12.7736	13.1459	12.3901	7.03814	5.68572	9.67247	14.5057	10.7277	11.0446	15.8061	2.39025	11.2329	12.7264	0.577173	0.189161	11.3261	6.0257	13.6179	19.8472	10.6754	1.48194	5.3135	11.1917	7.49689	1.47072	5.95229	13.9872	12.3639	0	5.26524	3.50366	11.9124	8.32508	0.509592	13.7372	5.15298	0	0.214931	12.6901	10.201	16.1638	9.03419
AGBL5-AS1	0	38.8143	4.39402	10.658	0	0	7.54374	11.3892	4.35767	22.5364	18.1286	0	11.2638	32.3247	16.8806	0	0	13.7325	19.8109	21.108	33.5723	0	0	0	50.7762	0	0	0	16.313	0	0	230.56	19.6282	12.7035	0	16.3543	0	0	0	7.10328	0	9.64778	0
AGER_5	0	0	0	0	0	0	0	0	0	0.553917	0	0	0	0	0	0	0	0	0.754738	1.24514	0.792158	0	0.0848806	0	0	0	0	0.12471	0	0	0	0	1.35082	0	0	0.0321575	0	0	0	0	0	0	5.77267
AGFG1	0	3.20246	1.81269	1.75872	3.14754	1.15295	2.2229	2.01362	2.05451	1.4167	0.85471	36.5299	3.18633	2.00587	3.78037	26.4747	5.25073	8.14701	3.47341	4.2295	3.36352	13.4027	1.86562	3.0414	1.57783	35.3448	19.0443	2.79089	2.90552	0.298841	0.139621	4.52926	1.50379	2.84492	1.93237	3.44405	3.66039	9.45039	0.148185	2.38615	4.67469	10.0828	3.22967
AGFG2	27.0949	14.691	21.8453	20.279	30.0489	10.8069	19.9097	13.9808	17.0285	18.6736	12.6105	1.90701	12.4442	15.9694	2.41754	0	0	6.6961	14.5745	19.8652	18.7514	0	3.12056	9.18974	20.3046	0.251438	25.5995	16.1335	12.5713	32.1608	22.0539	29.6128	15.3938	15.6808	9.75758	15.726	0.373744	20.5048	0	17.9479	25.2199	10.3299	2.00214
AGGF1	42.4449	65.2061	31.9211	18.3888	53.551	56.8489	30.8265	40.8521	47.8812	33.7671	27.9859	25.3927	51.1423	29.9578	6.13157	133.634	74.6825	30.9677	41.0021	67.0872	41.1566	33.5703	52.2664	45.1279	77.5469	129.457	64.2219	34.1725	36.3755	40.2912	43.0269	13.9579	50.7985	36.53	40.6022	41.3849	2.48829	73.5667	37.1037	46.12	63.2696	94.9106	62.2055
AGK	0	5.71611	4.50449	7.33831	1.8727	4.49	4.3861	3.57236	4.66724	5.17231	5.27019	2.13926	2.92983	3.91306	0	0	0.699085	0.840459	3.6248	3.87557	4.77719	0.234057	1.84938	5.70281	1.97758	0	6.24287	4.62568	3.96584	22.694	0.181244	0	5.60604	6.80297	0.912161	4.05374	2.79507	0.255578	0	6.62974	2.35078	4.3793	1.19785
AGK-DT	13.6408	17.3688	15.9865	16.1741	8.00972	4.94812	12.0351	10.5253	13.3956	15.2732	11.2866	0.45337	13.7332	12.948	0.65685	1.72219	0	6.32317	11.4347	5.74942	12.4103	6.99408	3.41544	10.4125	12.0343	0	14.2889	11.846	16.3981	0.739925	0	0.249208	10.2472	13.0993	44.6553	12.8547	0.177707	0	0.122301	12.0234	4.30999	3.5664	6.85421
AGL	0	4.63003	2.65818	3.81407	2.65454	4.16727	2.95671	3.59053	3.34165	3.13634	5.56072	2.77968	5.72639	3.35367	0.14383	0.0942769	0	0.663041	4.6701	4.3164	5.40638	0.521359	1.39768	3.86789	2.16319	0	6.25767	4.52136	5.54434	0.432057	0.10093	0.654829	4.71065	2.74207	11.937	4.0875	1.08955	0.142324	0.0535603	5.38658	3.4706	11.2619	1.66763
AGMAT	51.3572	33.9046	28.9677	42.1578	29.3412	33.533	38.7912	30.7842	41.3684	36.1525	45.4151	0	37.1285	36.3526	22.2571	0	91.8698	9.05316	40.4872	27.831	46.9211	3.36158	5.69168	44.1028	42.6037	3.24081	0.717292	43.4848	39.4327	0	26.5513	1.68886	29.7619	40.199	0	32.9199	15.656	0	0.828821	35.5897	14.1331	21.2011	0
AGMO	6.08247	6.31365	4.11693	8.87635	4.92294	11.2016	4.31935	6.96578	8.50598	8.50475	3.77454	0.606474	8.89231	6.75503	0.439335	0	0	2.50182	8.07775	2.74679	6.8153	0	3.14576	4.10402	5.16589	6.71693	1.27428	5.72234	11.7934	0	0.308293	1.33346	4.93818	5.51036	3.10315	6.46971	2.37719	1.3042	0.327204	9.7057	2.13881	0.669584	1.52815
AGO1	5.47467	6.38363	5.95289	7.3652	4.90887	3.74265	5.09529	5.247	4.79777	4.9273	3.89281	0.909786	4.36834	5.46757	1.64764	0.647991	1.87304	3.50283	4.72459	4.36776	5.24297	0.308574	2.51682	2.63052	4.79386	0.047982	9.40924	6.00895	5.30041	0.0989881	1.71117	3.60065	5.24938	4.92667	3.72408	5.15066	1.56908	4.43466	5.76744	4.74232	3.45958	5.96398	2.59807
AGO2	6.99694	7.82213	6.84732	6.5573	6.19608	5.27142	6.67393	5.70291	7.69088	4.99292	5.78032	12.3485	7.75623	6.40863	3.25975	1.88823	7.59193	12.9405	6.7764	7.9626	6.42273	1.29381	3.60579	3.51932	5.94947	1.71093	8.59976	5.44969	5.85261	0.455445	6.91556	9.54881	5.83243	5.34363	0.334659	6.07144	2.70725	4.12578	7.70674	5.51866	7.686	9.14195	7.73477
AGO3	4.28326	4.77749	5.05152	6.87222	3.61503	1.36901	4.52481	4.63962	4.77013	4.76869	2.89966	2.91189	6.64354	4.61431	18.2252	2.26755	1.42736	1.56729	4.23324	5.69734	5.00068	1.35083	2.02824	3.51104	3.43784	0.798579	2.80081	4.50166	5.92518	0.12673	2.19073	1.92073	4.25143	5.1221	5.51273	4.98648	0.0456548	0.166985	7.16384	4.63342	2.75035	6.39766	2.64138
AGO4	2.05378	2.81403	2.43269	2.97842	1.70137	1.03153	3.14231	2.67232	3.63033	3.32719	3.05879	5.40619	3.00914	2.97266	1.15708	10.2681	9.03417	5.23748	2.95963	3.45019	3.45184	2.33909	2.0485	1.15899	3.33444	0.0648004	1.66371	2.94286	3.61259	0	2.2485	0.135076	2.51836	2.81324	1.0216	3.15033	2.16722	0	10.2417	3.33337	2.84477	5.27353	6.29507
AGPAT1	0	0	0.164244	1.99192	0	0	0	1.27715	0.32577	0.701989	0	0	0	0.817354	0	0	0	1.71102	0.555383	0	0	0	0.645425	0	0	0	0	0.158048	2.2358	0	0	0	0.244561	0.316561	5.57096	0.65206	0	0	0	0.132756	0	0.240416	0
AGPAT2	21.1919	15.8381	5.97657	18.8455	25.728	13.3048	18.4692	20.1384	23.1158	13.283	0	22.1866	9.70304	15.3884	9.1841	27.0897	15.5364	23.6592	13.8098	83.2596	8.21946	21.5003	14.483	33.7971	11.9292	1.6716	0	10.6395	8.13571	0	45.1132	50.5243	14.6836	38.0132	4.05437	17.7956	0	0	0	9.66159	35.4771	55.1146	10.6484
AGPAT3	6.9866	2.75002	2.67971	3.28814	2.91384	3.93017	4.30289	3.88144	4.00194	3.15301	1.10558	0.835949	3.85218	3.45836	2.78561	1.50835	1.88493	2.28254	3.33433	5.83061	3.26383	2.96335	1.70345	1.73135	2.6495	9.47889	2.81031	2.99575	2.36684	0.500249	0.127483	5.28429	3.19209	3.11409	0.695061	3.44192	1.11406	1.64787	5.90823	2.854	4.12732	6.99126	3.37018
AGPAT4	6.46534	6.2413	8.02281	4.7544	5.4252	15.6275	7.27815	8.74331	6.60023	8.68941	5.26592	1.20872	7.51749	7.86078	8.05557	0	2.13297	4.29761	6.98772	8.97805	9.29917	0.581884	3.7916	5.00679	5.07604	0.127495	9.42503	8.97028	7.29583	0	0.122887	4.91661	8.1111	7.11652	3.55617	6.63943	0	0.433218	1.10861	6.89004	3.11363	3.73659	2.23347
AGPAT4-IT1	17.0385	43.5078	59.5848	67.6013	38.9375	25.6732	26.3991	44.8381	52.4202	37.7897	27.7552	10.1933	27.0994	30.5671	7.38411	38.7207	0	17.5205	30.1503	18.4667	26.4341	0.557627	5.03546	5.22562	17.1632	0	0	28.6685	27.7505	2.77267	0	0	27.9046	36.12	6.51951	30.0465	1.99773	0	0	21.7505	11.7222	15.4743	8.56145
AGPS	1.65268	3.8084	4.61431	6.89627	3.77681	7.47065	3.52086	3.8055	4.76102	3.10769	8.0765	1.2359	3.70387	4.67932	2.86494	5.98578	19.5073	5.99657	4.97337	6.04532	3.7392	8.30251	2.99159	9.68119	5.04329	11.3415	2.36596	4.97844	5.51801	0.13447	20.858	7.33694	4.02529	4.22219	24.9787	5.9676	2.13151	0	0.0666788	6.21615	6.63258	12.0418	6.43586
AGR2	0	4.09512	17.4841	28.2726	140.872	56.6143	26.3786	14.4195	15.7632	15.8515	8.74364	67.4345	19.467	16.393	2.03542	0	252.046	5.24346	24.3853	78.8998	13.7635	21.5193	2.08203	94.4926	23.9334	0	31.4864	13.2557	19.8884	1.52857	81.4137	288.816	39.84	15.3176	267.767	37.7303	94.7155	0	723.094	37.6859	167.592	673.556	42.4792
AGR3	0	35.082	28.5133	9.88014	12.3776	36.2715	20.9795	6.33478	23.4299	20.8916	0	12.9611	23.668	23.9725	200.302	0	0	12.7302	18.6712	3.91349	11.204	10.3993	5.33563	7.97346	23.9631	111.649	40.3452	27.0457	41.6707	2.35036	0	0	23.6544	28.2632	33.1591	22.2357	0	0	0	25.681	14.5739	72.1455	18.1436
AGRN	7.26779	4.798	2.62358	4.47446	9.13486	1.64264	4.92649	7.11902	6.38273	3.29393	1.69129	1.52179	5.25422	5.02912	3.1497	26.6326	44.8638	15.6514	5.22127	20.6771	3.72718	0.190285	3.81249	4.68089	5.81372	0.458622	10.506	3.0177	2.26594	2.12884	16.0242	19.4784	3.63187	4.66161	25.0281	9.22574	3.91981	0.233754	16.5379	4.47317	33.1007	19.4117	23.3721
AGRP	0	35.5765	46.5399	130.253	81.5884	0	18.4386	27.8377	67.4571	70.3851	103.391	0	33.6493	68.1645	96.2729	0	0	24.2415	49.0949	68.7901	54.7055	344.818	7.0341	0	67.6955	0	0	53.3965	32.4888	0	0	0	50.6411	24.1501	0	36.4204	0	0	0	54.9797	8.73326	26.2015	47.8384
AGT	134.187	22.7503	15.9785	27.5377	39.3964	0	19.4912	23.9775	13.3442	15.4558	12.1437	0	8.62312	15.5575	3.23077	0	0	5.25651	17.9312	14.1395	9.31682	0.243978	0.55079	6.40182	0	0	0	16.7918	14.7435	0	0	0	15.6527	17.8296	0	16.5893	0.874065	0	0	14.2747	4.10304	3.69297	3.74589
AGTPBP1	0	3.84678	2.7562	3.85076	1.39587	0.883545	3.2934	3.37197	2.29606	3.67542	2.91108	31.1046	3.90008	2.94838	8.30141	0	5.0441	6.00673	2.84156	2.22436	3.2683	2.66112	4.10133	4.7238	2.27004	13.7526	1.85636	3.20389	4.23854	0.190843	0	9.19152	3.15188	4.10107	0.224369	4.10885	1.0542	9.0946	2.27118	4.08135	2.42052	3.98605	4.91072
AGTR1	0	4.01057	3.96237	7.20824	3.62327	9.31089	3.02341	6.13368	5.02114	5.9274	4.54104	0	3.66791	4.33429	1.26852	0.554322	0	0	3.34965	1.5862	6.13895	0.766361	2.45096	4.18933	0.925014	1.23138	22.3485	4.71315	3.99544	0.317546	0	0	6.22779	1.90925	10.8266	3.19534	0.457589	0.418413	0	4.44825	1.96901	0.241667	0.49026
AGTR2	0	2.10024	5.07223	6.92046	0	16.9373	13.6064	7.39524	12.2613	12.7364	26.1584	0	20.3162	3.56678	0	0.798286	0	6.27477	3.99011	4.56862	8.96189	0	2.2839	5.17124	5.3285	1.77333	1.56997	7.01626	4.70772	0	0	81.3227	13.2171	7.63762	2.15055	3.53973	1.97694	0	0.45352	7.1747	0.773346	0.464038	0
AGTRAP	37.3051	10.9833	11.0947	10.6716	22.7662	18.7368	16.092	22.0637	14.9868	10.9556	23.6762	36.5201	8.49951	16.3072	29.395	66.4733	0.497265	51.0145	15.3803	17.4593	12.2769	12.431	5.38719	4.57652	12.2581	48.1517	1.18416	13.1611	5.36571	0	0	0.557621	19.2261	12.1667	1.94649	12.7204	7.15738	0	0	8.5039	7.46627	12.6001	12.7807
AGXT	87.563	27.949	43.2157	32.9442	73.476	32.9845	47.6958	70.4087	55.7156	59.6339	20.3768	0	36.9269	57.9731	11.8587	1.55461	1.60488	23.1532	51.1462	50.417	39.6225	0	12.1303	11.4134	42.1563	12.0871	64.9703	40.3972	30.3054	0	0	0	64.8082	45.2164	58.633	46.7221	1.28332	0	0	37.4258	35.6431	9.03686	16.4994
AGXT2	12.2794	18.5456	14.1985	8.39988	13.1539	6.16744	14.5663	13.2398	12.0204	14.6533	13.5733	0	11.5406	16.3347	0.665203	0.436023	0	4.05861	15.5811	4.99075	16.0079	0.100468	3.51558	6.21396	12.5512	1.93718	7.93203	16.6621	19.1423	0	0	0.504754	12.8913	12.3481	1.17463	17.0569	0	0	0.247712	13.9958	3.23841	3.80185	4.62759
AHCTF1	2.43048	3.10312	3.79282	3.82398	3.9343	3.86565	3.05966	3.79022	3.58016	4.14058	2.63946	7.6337	4.0023	3.81649	6.75879	1.09317	3.38554	3.84407	4.18495	4.5001	4.27699	1.78973	3.60642	2.78289	3.28836	0.319524	6.42143	3.82562	4.91044	0.0659187	12.627	0	4.03153	3.56704	17.9022	3.89484	0.712423	0.0434286	0.0653733	5.0787	5.88961	9.83275	7.42934
AHCTF1P1	18.0276	24.7009	17.4896	12.332	26.2637	28.069	11.5218	22.1391	16.1348	22.2516	13.4247	22.6486	15.1183	18.0409	2.34383	0.512106	0	7.73283	17.6122	16.6079	15.6935	2.35999	9.19042	10.1733	12.3912	1.7064	43.0556	18.4932	21.8953	0.586726	0	24.3061	18.3204	20.1863	1.3796	18.5698	0	1.15964	0	19.7255	7.93771	9.67471	2.71754
AHCY	4.2709	11.8367	5.23952	13.8774	9.60765	12.0662	9.30549	6.94645	10.2729	8.2369	12.9205	1.59692	6.84425	8.86084	22.211	2.5781	8.14095	3.88981	8.2703	7.23264	7.36226	4.15833	1.57775	2.55424	4.93483	10.7803	9.09671	7.67869	6.90631	0.868754	0	0.702235	8.20524	7.89314	0	8.80169	1.62745	18.8877	17.3175	7.64255	16.2586	6.92016	2.95079
AHCYL1	12.5543	5.19398	8.80091	7.60647	7.55674	11.2599	9.11784	7.27615	8.076	8.9067	6.05172	4.02356	10.0702	9.01776	0.388627	24.0724	13.543	5.76975	7.77254	17.2513	9.08165	4.69567	3.97525	3.63033	9.35182	26.0301	11.2094	9.73435	11.1625	0	0	0.589778	9.03768	9.84619	0.514684	10.9565	3.3645	9.13323	0.144719	10.0573	11.763	20.5824	5.85767
AHCYL2	0	3.12755	3.29717	3.64986	3.30606	1.97047	3.19123	3.44141	3.40156	3.95341	4.29097	1.64295	2.85518	3.8112	2.38033	0.111446	1.66822	0.737683	3.36306	2.12603	3.77032	0.128397	1.01451	4.81292	3.55674	0.371352	1.17808	3.90742	4.45455	0.127685	1.73	9.48248	3.70685	3.36938	2.40185	4.25535	1.65596	0.168243	0.0316571	3.45206	4.17461	7.41761	1.67563
AHDC1	3.60285	2.64278	3.07083	3.39563	4.74568	4.92603	3.06244	3.62859	4.00831	2.50917	3.16736	0.359235	3.45359	3.73253	1.12767	1.53518	4.69576	2.28167	3.63944	7.91814	2.53602	0.209622	0.961247	2.57828	2.3246	20.2722	2.09667	2.12932	2.03981	4.10404	2.43483	10.5314	2.90824	3.19869	0.536112	4.27484	0.0469363	0.257508	4.65153	2.50036	8.44593	6.97385	1.10632
AHI1	0.785702	1.88396	1.97211	1.98864	2.18831	2.56507	1.46462	1.57944	1.63715	1.75208	1.91983	0.235024	2.35728	1.77393	0.212816	0.0557982	1.32485	0.519384	1.8066	1.06445	2.03161	0.527138	0.740144	1.67475	1.07079	0.0929634	0.891613	1.98833	2.39024	0	2.77771	0.484453	1.6992	1.88983	2.10446	2.28175	0.644854	1.57941	0.0950996	1.95224	2.49554	6.9411	0.493497
AHI1-DT	41.8441	12.1617	11.2765	11.4496	3.98438	8.17312	4.05202	8.4966	7.54215	14.3468	5.40975	2.78148	8.51511	12.6533	1.00746	0	0	2.59534	12.2669	1.25976	10.8198	0	3.26335	19.6779	7.98929	0.733474	0	11.4819	11.7913	0	37.4692	22.1693	14.8384	11.1198	28.464	11.2572	0	3.4892	1.50066	11.0224	8.74303	15.5465	3.50429
AHNAK	15.9751	7.77624	10.9551	31.6337	50.1977	13.0912	12.0908	11.9236	54.722	11.8983	13.5007	39.7376	14.6492	20.2504	207.425	380.119	162.364	45.897	17.7514	511.224	11.5588	50.4802	54.123	68.825	18.0102	6.23421	27.7726	10.77	9.77166	76.8944	52.6098	58.6165	14.6528	8.40931	153.942	63.7208	24.6454	99.7419	179.79	15.7356	259.109	503.634	119.245
AHNAK2	25.5379	9.14544	8.87185	15.0079	24.9526	16.3248	10.9598	14.2556	11.9152	9.82253	9.04945	0.173614	9.79072	12.5942	12.3252	2.88531	18.8928	3.32518	12.2078	40.5741	11.3809	0.0189952	3.64501	42.2947	13.9285	18.3128	17.5503	11.6086	7.21133	9.06715	75.5461	18.2276	14.039	8.42355	7.55083	26.3596	5.98853	46.6068	87.6734	10.8227	92.2671	179.174	5.24954
AHR	15.284	5.07676	16.9543	25.0925	43.66	21.7501	8.88024	9.68281	11.1144	12.7733	4.74231	82.2929	13.2594	10.259	34.2227	98.4115	170.319	25.8946	14.2516	49.6952	19.9797	64.3598	11.1041	30.0001	16.9052	98.8583	0.355779	8.84864	12.6835	3.31621	51.9034	181.776	13.0504	10.2463	5.84817	17.184	1.19468	109.24	73.1753	13.0072	84.5882	163.205	46.0791
AHRR	0	0	0.636668	0	0	0	0	0.412557	1.2628	0.136058	0	0	0.54402	0.51658	1.83442	0	0	0	0.598019	0.764606	0.364832	0	0.104246	0	2.50813	0	0	0.229744	0.262629	0	0.429088	0	0.118501	0.766941	0	0.394941	0	0	0	0.385959	0.129428	0	0
AHSA1	96.8817	61.0927	43.0334	57.989	44.972	63.8659	30.4904	61.0821	52.1612	33.866	39.4544	115.919	44.3588	35.3229	15.7449	22.3608	245.044	50.8787	42.4741	108.284	33.9232	48.3531	21.9213	108.453	45.9251	0	27.0624	30.8931	40.293	0	267.009	195.138	68.6541	39.4962	125.112	51.6944	109.332	198.645	502.279	45.8257	188.295	385.946	115.617
AHSA2P	5.0933	4.33525	8.23549	3.48414	19.3993	10.2326	7.23382	4.96422	12.0611	8.92254	10.6674	9.64907	6.13697	7.58342	21.7054	57.1503	125.464	8.57935	7.53765	69.4628	4.97529	5.83418	27.6589	18.2244	8.24917	0.267837	7.3508	5.39071	6.35984	23.7599	0	74.5336	8.27021	6.6445	0.324812	28.0383	0.398119	0	12.4666	6.50184	64.787	48.1495	17.9149
AHSG	20.4276	23.2184	11.8101	25.8515	16.0471	11.5425	16.3196	21.2787	19.4255	11.5728	15.4496	0	15.5065	15.0204	1.10661	0	0	1.95051	14.0153	8.30245	12.5448	1.33709	0.188658	1.87952	17.2485	0.805658	14.2654	12.6119	16.754	0	0	1.67939	12.4385	12.4917	2.93112	10.5067	0	0	0.412086	10.943	2.57654	4.00561	3.84916
AHSP	0	20.6134	37.337	30.1878	44.1215	11.0824	49.144	19.3553	28.3882	32.9801	5.13477	0	18.0788	26.3899	0	0	0	6.48266	24.7831	77.7224	18.0672	0.722135	4.89074	5.4138	22.2266	0	0	20.3595	32.3436	0	0	3.62801	32.4305	43.1777	0	25.0139	0	0	0	29.1731	6.07216	0	11.0872
AICDA	0	22.6283	17.9317	20.0213	12.9735	21.5434	16.6144	15.4928	23.4289	16.5448	12.9174	0	25.7803	16.6279	1.09347	0	1.47983	7.70938	16.6293	10.9384	18.7024	0	2.98268	8.04783	19.7347	0.796088	29.6014	18.8986	19.8425	0	0	2.48916	14.6217	15.9092	0	16.4557	7.09994	1.08202	0	14.2639	5.78621	2.08317	1.26781
AIDA	0	1.26797	10.3351	11.8379	3.63484	0	1.9715	9.67353	3.98595	7.60754	7.10665	12.1799	4.66087	9.1932	1.1029	0.72292	0	0.149536	7.49648	2.7582	7.01908	15.4915	5.45274	8.11725	6.33339	0	0	5.66323	7.3423	0	0	57.7445	10.0456	5.25658	0	8.19196	17.903	0	32.4456	5.10506	7.00335	13.0271	8.95123
AIF1L	9.41659	14.8963	6.79855	31.6924	4.03489	1.41887	10.2129	15.6943	9.48137	8.53563	6.13574	0	8.44153	10.251	0.408095	0	0	1.65994	8.6608	8.16471	8.11625	0.123273	1.39146	1.73281	7.9232	2.37688	4.86621	8.94424	8.10658	0	11.1685	0.309661	6.16877	10.1347	0	7.93381	0.220815	0.201911	0	11.7632	23.3224	3.96507	0.946325
AIF1_2	0	0	10.085	0	0	0	1.73142	3.92102	11.0018	0.862083	4.16084	5.34834	0	8.72834	3.87438	2.53955	5.24333	49.3788	10.9885	0	0	35.1098	0	0	0	0	0	4.85229	3.32811	0	0	0	2.25251	8.747	0	0	0	473.475	0	5.70614	0	0.738111	4.49212
AIF1_3	17.8799	0	3.02551	2.44619	7.66132	13.4705	0	0	0	5.1725	0	0	0	3.05492	0	0	0	0.525307	0	4.84465	0	4.68131	0	6.58042	5.29729	0	0	1.45569	4.16013	0	0	0	1.50167	0	0	0	0	0	0	0	0	0	26.9527
AIFM1	2.86117	8.90975	20.657	11.3519	23.2935	5.74819	20.7798	22.7973	16.805	17.6578	15.3139	3.4234	18.7541	10.7548	1.23997	0	0	7.06107	10.0653	13.1792	17.879	2.15369	5.17914	8.24857	8.4768	0.902748	6.19399	11.1812	12.5154	0	0	11.7611	23.0688	14.3081	0	9.41029	0.335466	0	0	9.52239	6.03653	20.5518	3.59418
AIFM2	5.0663	37.8638	34.0056	15.9421	26.0502	29.2629	26.9831	26.2944	39.9591	24.183	18.8637	3.03092	22.7085	26.9578	7.68469	1.43917	0	16.522	29.6329	24.7093	20.0868	0.663229	5.80191	13.6735	13.509	0.799253	12.0292	26.2607	19.5678	4.94664	0.770366	3.33207	34.2529	20.3786	0.969271	24.3207	1.18803	0.543158	0.408809	22.8668	25.7929	20.7054	17.8199
AIFM3	32.9891	13.8684	12.8701	10.155	14.5281	18.6402	16.7713	13.4641	13.3787	10.7364	9.59613	0	10.9972	14.3595	6.55268	33.9704	36.6811	4.44222	16.3125	23.0913	10.5441	0.809738	6.70273	6.91369	15.1492	12.1434	1.53583	7.38595	9.65847	348.941	0	26.2168	11.6598	13.8971	0.525948	13.12	8.05814	5.8946	0.443659	8.27204	6.5566	3.17764	2.07203
AIG1	2.65574	4.0027	3.35542	2.4707	4.93113	0.666935	3.54897	4.58153	3.4465	4.37921	2.71928	3.33648	5.17109	4.01248	0.920752	0.075441	2.49217	1.23279	4.23231	2.44659	4.57802	0.173831	1.88367	0.619022	4.7209	0.167586	4.00594	3.60361	4.74558	8.81624	0	0.261999	3.56875	4.35958	8.84074	4.05882	0.186828	0.0569444	18.8152	3.82606	1.8271	3.04781	1.33445
AIM2	17.2893	12.1138	10.3614	10.3486	10.1863	4.34185	7.32474	8.53088	11.3637	8.85707	7.54386	20.6867	13.5408	10.2071	0	3.06958	0	7.36534	9.41181	6.44135	9.7793	6.93147	4.55072	7.02586	4.35396	41.9358	15.8468	13.6068	10.8613	0.351685	0	4.61948	11.5258	8.22312	23.5676	9.98142	0	0	0.523164	11.528	4.16315	2.05197	17.9179
AIMP1	5.61709	14.2266	10.1385	14.6013	12.0343	7.05308	7.61511	13.2762	14.4535	11.0137	11.3287	2.80036	10.107	9.14021	0.40572	2.65939	4.94168	6.43611	12.9553	13.1905	11.216	1.6545	7.05518	7.00578	10.5398	134.694	15.429	9.80684	10.499	0	5.4094	2.77074	12.8162	10.0757	18.9854	10.1675	1.09765	18.6684	10.1227	12.9752	14.9426	26.9757	18.346
AIMP2	8.76935	2.91285	8.57358	4.79903	8.35013	0	5.3782	5.34195	6.70402	7.04694	4.08144	0.87438	9.29833	7.49155	0.633408	0	0	3.5211	8.02214	7.92033	6.80255	0	2.9156	5.37904	6.92827	0.461147	21.638	5.71164	6.46118	0	0	0	4.91006	10.4868	0	6.09571	17.8219	0	0	7.32974	5.63095	6.75758	8.0784
AIP	24.3221	13.2544	7.54531	3.32757	12.1587	1.527	14.1316	9.33413	17.0066	10.5543	4.245	20.0073	9.37791	12.2442	3.95276	0	7.13253	18.7577	12.1128	31.3035	12.316	10.746	10.5574	11.5622	15.853	1.91851	0	8.08573	7.35677	0.989485	0	0.99978	13.2778	17.1869	18.613	12.8502	0	77.5754	125.606	11.6431	29.2831	15.5629	10.6936
AIPL1	0	2.71066	5.56445	3.77121	3.72984	0	5.05756	3.81783	3.32728	4.61667	4.05133	0	4.68479	5.22311	1.25747	0	0	1.83281	5.11905	3.53786	5.50193	0	0.535944	2.31372	1.2035	0.686618	0	5.27579	4.18567	0.94434	0	0.238541	4.14277	4.17954	0.277559	3.69542	0.850504	0.311076	0	2.97641	0.598866	0.359343	0.728983
AIRE	47.1331	27.887	33.2314	61.2598	80.7838	23.673	33.0904	76.6601	48.7756	31.8155	13.7104	0	32.371	34.0817	7.65992	0	1.72774	13.8476	33.7112	47.8911	34.023	0.385637	19.5883	9.39607	18.8516	3.71783	0	19.1866	21.1105	11.505	0	79.4352	37.1114	30.1034	22.5434	31.0038	0	2.52657	0	18.8024	8.64714	7.29649	11.8417
AIRN	54.3071	19.6172	21.7484	17.8317	16.2889	32.7315	15.2508	30.1706	24.6063	17.0198	56.8702	14.6202	19.6306	20.811	10.591	76.3632	0	76.2663	16.4001	25.0151	22.2337	0.888667	8.42605	5.99606	22.5254	0.856741	1.13774	20.3384	21.3543	0	0	2.6788	16.876	19.778	37.4036	20.0656	2.54696	1.16445	16.6521	15.1031	5.23073	6.27728	43.6609
AJAP1	0.834455	16.5265	10.2135	8.67645	8.93884	9.22047	10.9895	12.2606	10.1757	9.37439	8.73837	0	12.186	10.3365	3.43553	0	7.8306	1.81419	9.0895	5.20029	9.38588	0.0819288	2.25032	8.24073	10.2351	2.36956	5.65249	11.504	9.96007	41.6878	0	5.21374	9.74155	9.34376	0.798227	9.77507	1.46757	1.69978	5.11736	10.7283	7.57799	4.3404	1.88683
AJM1	13.7188	10.253	5.80352	10.323	26.4526	0	9.96358	7.52128	18.4176	7.60675	6.38502	4.10365	10.5792	17.6635	22.2954	0.974269	2.01154	2.01528	12.7922	66.9093	11.2332	0	13.1768	12.2017	12.5999	6.49279	0	5.77073	4.30916	6.69739	0	45.1139	11.522	27.964	2.62465	19.8723	0.804253	4.41239	21.5865	6.25455	16.3598	8.49503	6.8934
AJUBA	14.4663	25.2271	18.3591	29.6875	27.3773	43.5949	26.6163	25.3794	20.6349	20.4017	31.1397	0	16.7333	21.1416	3.13469	0.513676	45.0742	10.3066	21.2684	21.5584	17.9236	3.55084	4.14168	10.87	25.5013	29.6683	29.8019	17.6665	17.4184	1.17705	0.549924	0	22.3252	19.4618	4.15147	20.4489	0.848071	0	0.291828	16.1585	33.6728	18.8115	2.72587
AJUBA-DT	29.4531	13.4956	12.5783	11.513	13.8222	7.92488	16.7053	10.1499	17.7699	12.2736	19.583	0	11.2549	11.7078	0	0	2.1593	3.70854	11.3243	16.531	10.4264	0	3.10872	23.3571	6.98088	9.95675	0.293832	8.44981	11.7968	0	0	0.345913	9.718	16.6958	0	11.7187	0	0.225548	53.3044	10.1669	5.40353	7.20839	4.22844
AK1	15.9071	4.16096	7.53675	10.011	11.8144	14.3811	10.1665	9.53496	11.2116	8.8968	19.9895	4.75823	9.2	8.65831	637.677	2.71122	68.1062	2.71061	8.66362	20.6886	9.04893	8.12136	7.16919	8.58641	7.5405	105.398	3.11039	9.15186	4.51537	0.517713	32.8955	27.2012	13.2263	13.1428	3.04331	12.868	10.0714	0.682161	0	10.2982	40.1274	57.2618	5.59508
AK2	9.68386	8.74518	6.35947	5.96193	4.4458	3.47415	5.22459	6.82602	6.26817	5.33611	4.98997	12.8282	4.50059	6.71955	0.149885	0	1.41991	6.46242	5.96608	8.43394	5.66377	8.89663	1.76314	5.38842	6.18893	0.109122	0.434739	5.78167	6.1157	0	0	2.38838	5.63512	4.36144	5.42573	5.9537	3.24404	0.0741576	6.41872	5.86561	8.59758	12.4784	3.47566
AK3	12.4358	2.51714	7.54039	7.01814	8.43691	0	5.41904	6.24969	7.39105	8.01956	9.40527	0.929964	6.14343	5.42569	4.04204	0.662363	4.10268	2.23783	5.40257	11.7934	5.62721	7.37672	3.50292	4.76749	2.67115	23.7874	1.62832	4.47167	4.81034	39.9675	0.472736	23.2588	7.31107	7.43561	0.297397	6.17863	9.11293	0.33331	0.125433	6.80351	6.2028	15.7861	2.34326
AK4	2.79622	6.67575	5.73046	4.97325	6.78949	2.57478	4.42266	5.99578	5.05739	4.53895	2.38593	3.34568	3.81842	4.56143	0.60591	0	1.64	2.90271	4.01965	5.5561	4.86034	1.67774	1.3773	2.40124	4.58402	1.76451	4.75158	3.71834	4.72768	0	0	3.06509	3.71838	4.50912	0.534965	4.38309	0.327851	0.0999276	0	5.94918	1.58175	1.30823	1.40504
AK5	10.2824	4.86697	5.04575	3.09487	6.75567	1.03288	3.88325	6.08824	4.88897	7.38692	4.54634	0	6.59113	5.01949	0.668423	0.584178	0	1.11775	4.88108	4.17909	5.53905	0.0336516	0.645744	2.64899	4.20398	0.811066	2.29778	5.88786	5.81355	12.5494	0	3.71945	4.36109	6.81875	0.590158	4.66262	0.361676	0.110237	0.414852	5.48477	2.54667	0.848946	0.516666
AK7	1.04346	4.35413	6.8861	7.13791	8.79314	4.71678	7.27519	6.48346	4.96134	7.09379	3.64235	0.936375	5.88404	6.02341	0	2.3713	29.5287	2.08464	6.47913	10.461	6.74525	0	1.65753	5.24839	5.50279	2.96306	5.53801	7.27763	8.20604	0.169802	8.09191	23.6765	8.80748	10.0392	10.7801	7.6378	7.82997	62.9823	24.4176	7.75429	13.4004	55.3091	2.09725
AK8	18.8748	11.2515	9.96181	5.16461	17.7157	7.4486	12.2721	11.6292	11.7648	8.90551	8.15723	0	9.61679	11.4023	1.16856	4.97874	9.48871	2.41619	11.3428	10.959	8.77329	0	2.73927	5.70611	14.6192	0.42538	7.90858	10.6836	9.9125	32.2507	0.205003	0.665025	9.51138	13.2643	66.8048	12.2459	0.948442	3.17989	0.108789	8.91254	11.0068	18.0325	1.6936
AK9	4.26472	4.43723	4.75438	5.01095	5.33882	4.47299	3.95974	2.80573	4.57472	4.17297	5.60439	0.900485	5.31997	4.29848	0.16308	1.42526	22.6219	1.3193	4.30627	6.72936	4.08663	0.706078	1.89983	5.89356	4.32567	1.82051	4.4498	5.01073	5.83108	46.0896	3.81459	1.93866	4.49832	4.2954	6.09536	5.45261	3.61786	40.6927	11.0526	5.04382	4.64846	17.0877	1.51265
AKAIN1	0	20.637	22.4863	24.0835	22.9242	6.50104	16.545	15.5172	19.6938	21.7179	26.5066	0	25.2029	22.2415	0	2.20612	0	4.25913	17.4456	4.20856	17.4037	0	7.26804	16.1965	17.7935	0	28.5632	15.0342	19.7561	0	0	3.40517	18.9154	18.5742	0	20.3617	1.21409	51.6219	1.25333	19.1196	2.37466	2.35107	1.30077
AKAP1	7.12063	5.72085	7.43024	9.54708	7.42435	4.4705	6.89534	6.03795	7.84675	6.76346	3.8112	0	5.55966	6.27425	0.462889	0.101137	15.1391	3.76564	7.27344	13.3127	6.59764	0.489385	2.47266	1.87812	8.56511	0.112334	4.07753	7.82628	5.76554	0	0	0.468319	7.41568	6.50249	0.40869	6.94613	0.500928	1.60315	0.287289	5.87593	7.93617	11.4347	2.68347
AKAP10	11.8837	8.5643	6.70294	7.66469	7.27433	5.54238	5.26068	6.57724	5.22303	5.89347	9.08653	13.7111	10.555	6.23631	0	20.2547	40.0768	30.7244	6.83569	17.9398	8.34049	4.50041	12.104	6.1439	3.11842	0	34.0253	6.35793	9.164	0	0	21.2144	6.70136	6.27502	1.62397	9.00504	8.75816	0	0.547954	8.04947	15.573	19.4129	25.1648
AKAP11	0.287612	1.71961	2.38472	1.57396	1.27346	1.87793	2.25595	2.12345	2.57414	2.19103	1.94098	1.11842	3.04961	2.55532	6.23225	0.122552	0	0.794297	2.38014	1.63653	2.41698	3.60511	1.61499	2.29344	0.800984	7.07824	3.39437	1.79522	2.79722	8.8926	25.4091	4.44527	2.04115	1.9073	2.03593	2.70903	1.01166	2.77514	13.5999	2.29469	2.49319	8.08558	0.722593
AKAP12	0.740511	6.59508	8.39538	6.38261	7.82673	8.74032	10.0392	9.20225	7.1661	8.49753	7.92693	1.10753	6.70972	7.10331	0.802304	8.09868	4.77745	3.76379	8.76454	3.61161	8.99938	0.315056	2.07904	6.76792	6.23072	0.467288	7.60176	9.36482	7.99451	22.4136	3.82839	17.8983	9.23568	8.93586	2.55011	7.72111	30.0409	1.90537	9.08249	9.04786	5.16252	4.40201	3.16277
AKAP13	12.4263	17.8001	17.6226	22.101	25.1013	13.1512	15.0415	17.7778	26.3145	15.7916	19.829	100.625	17.3254	17.2342	3.65431	133.885	53.3594	57.5265	19.4778	80.0859	16.9453	21.9318	32.4615	26.9499	17.8292	21.0038	24.2977	19.3906	19.2681	44.9203	58.8447	19.848	17.4438	16.1626	55.5285	24.3976	28.2026	10.6578	84.5852	20.7188	61.1057	89.8812	117.52
AKAP14	14.2815	1.77892	11.2775	7.81554	8.15925	50.211	6.91481	11.4836	7.98874	8.26302	3.32345	4.27196	8.25979	7.49459	300.18	0	41.8808	0	7.56637	38.6964	9.84747	3.27178	1.05517	26.2804	0	0	0	5.42604	7.97492	11.6201	62.9763	61.0533	41.3812	17.0784	0	16.1901	72.0024	324.597	0	10.4177	41.2667	152.107	3.58806
AKAP17A_1	0	0	0	0	0.702396	0	0	0	0.550174	0	0	0	0	0.420116	0	10.4773	5.76855	0.144482	0.468977	2.66497	0	0	1.45336	0.301649	0.291396	0	0	0.133459	0	0.800262	0	4.04294	0	0	8.46762	0.688266	0	0	0.793642	0.224204	1.80443	0.609036	1.23552
AKAP17BP	17.43	13.7503	18.6794	11.9232	15.7669	55.4443	18.5664	26.7565	23.0748	24.9316	37.8572	1.73792	29.6822	12.4085	2.51792	0.825215	0	3.41392	12.682	6.29698	22.5346	0	3.21947	2.85103	14.1149	0	2.84013	14.1906	15.1403	180.583	0	0.955297	19.7625	27.1597	76.697	11.3027	0	1.86867	6.56346	18.0121	5.86252	2.15861	8.75816
AKAP3	66.9973	17.2866	16.7353	18.9868	7.51863	20.4303	23.1705	14.3425	21.1476	18.6895	45.6592	0	14.9919	21.0251	2.07394	2.71882	0	9.27942	22.0071	2.59332	23.9232	0.156618	2.29821	8.80617	13.3274	0	93.9075	16.6234	22.1577	1.55749	0	36.9819	15.072	17.4283	4.57776	19.5571	1.12218	0.513055	0.772305	18.3268	12.072	9.48259	3.60692
AKAP4	55.4893	6.91181	23.7868	15.9424	11.8883	9.75451	29.0162	30.4217	24.5212	27.5569	27.1172	1.65983	28.6159	14.018	2.40479	1.57627	0	6.68407	13.0529	18.0421	25.3482	0	3.07482	20.0816	17.4262	0	0.387503	14.0047	16.2676	0	0	4.56187	27.2631	25.6378	0	12.8917	0	2.37961	0.895508	14.9259	4.07208	5.03952	1.39411
AKAP5	0	11.009	8.58558	10.0766	9.11707	3.69925	6.18124	9.33215	7.96522	8.75953	5.71321	1.46875	8.75611	8.44929	4.25591	0.697408	0	1.73111	7.70018	9.31301	9.31064	0.964182	4.53475	3.01184	9.89219	1.54924	18.8592	6.92915	8.45413	0	2.23987	1.61469	4.33007	9.07456	0	10.2394	13.2412	1.05284	1.18863	8.50664	3.3781	5.87827	1.23362
AKAP6	2.50218	5.09809	6.27037	7.62904	3.93122	5.02696	5.12293	3.91944	5.39869	6.10108	7.32011	0.106924	6.35712	5.66676	1.16184	0.355394	2.41096	1.94285	5.31021	3.58359	5.54567	0.105287	1.75626	5.32798	4.19376	0.676696	1.323	5.8301	6.76996	0.523516	3.80473	11.931	5.22371	4.9352	8.82192	6.10839	5.23884	9.61897	0.40381	5.99718	4.52496	11.3623	1.25729
AKAP7	6.25714	3.3514	3.95282	5.47875	2.77048	4.24265	3.93846	3.79636	3.88511	4.52534	5.67879	0.187167	3.7998	4.04723	0.677927	0.177745	0.275239	1.61773	3.91176	1.35632	3.80213	1.29012	4.73858	2.95531	2.66948	0.690982	3.97633	4.00746	5.41578	0.509112	0	2.36628	4.75592	3.5032	2.03507	3.59047	0	0.804994	16.8637	3.87966	1.37754	1.93729	5.18772
AKAP8	0	57.1743	32.2404	50.9492	48.2419	52.1978	47.803	43.6823	48.4449	34.2406	46.3539	41.4493	50.506	51.5786	5.62991	36.9025	121.906	52.4153	49.7378	159.569	34.337	12.7546	56.3085	58.435	40.5404	120.232	46.5692	35.7247	41.1069	1.40932	60.5769	12.8159	49.0973	46.6047	0	62.059	21.324	2.78548	319.366	40.2738	122.74	132.997	104.441
AKAP8L	51.9771	18.4518	23.1607	21.3334	66.0723	11.7477	28.1863	27.3563	41.8678	21.803	37.4964	13.9929	17.5358	24.1047	9.0103	123.288	335.334	26.7238	23.7374	167.593	14.3359	7.65486	46.6591	70.141	24.3309	0.819984	72.2321	24.4028	20.0753	105.728	91.6803	72.6431	16.3702	22.3198	66.6256	53.9041	12.7979	183.891	71.7196	23.4599	159.01	117.37	143.645
AKAP9	7.83548	7.07596	9.06008	11.2559	8.6733	8.11684	7.96695	13.7464	17.4772	11.9004	11.1683	17.5784	13.9255	11.7141	56.0295	32.9698	51.5563	11.6541	12.3396	53.8727	11.8608	28.3682	16.101	34.4244	8.64729	32.448	26.8802	10.2334	14.2884	27.8921	59.274	56.8477	13.0381	12.1916	32.6046	20.8221	12.632	58.4879	66.7033	24.738	77.9851	249.106	25.3454
AKIP1	0	10.5173	7.76657	5.68704	5.195	4.56706	6.03794	8.92589	6.97568	8.51792	8.46416	0	10.2676	6.912	0.56296	1.10702	10.2853	3.9691	7.21251	9.85521	9.06896	7.14221	2.3034	14.183	1.53943	0.409858	18.3243	8.74267	8.22094	0	0	0.427173	7.30964	6.7785	0	8.10844	14.3167	0	10.4819	9.35722	5.00468	7.9365	2.61088
AKIRIN1	6.06895	7.55954	6.84631	6.64247	19.9369	6.09637	6.46463	8.42908	7.12915	6.43755	21.1846	10.8923	4.97253	8.44354	3.94523	29.3079	34.7049	76.3142	10.2891	26.3106	6.80015	14.1021	10.7615	16.0073	8.27103	4.78714	2.11909	7.08213	5.93069	0	107.048	95.796	9.42965	9.89661	0	11.2968	0	203.654	6.85601	9.68414	48.1555	49.1051	21.3466
AKIRIN2	66.9721	16.6842	21.7207	45.8131	33.4795	16.8187	29.1839	11.0151	35.5895	20.989	15.5851	275.455	12.9113	18.5944	25.3962	399.517	95.7438	177.086	24.4826	95.2688	13.7094	110.139	30.9259	48.2691	39.6837	0	23.3846	17.2663	13.6347	5.44918	71.285	181.694	20.3898	36.4037	0	26.2448	54.9664	281.818	0	23.6633	61.4342	62.2061	88.3364
AKNA	7.29431	5.53169	6.34088	8.04233	5.27049	6.46524	7.76988	6.64943	7.22448	7.01325	4.69298	17.4553	5.50087	7.17925	19.8969	56.3118	57.6293	50.7777	7.02438	38.1335	6.63837	5.72939	14.2975	17.3707	7.50025	8.86747	9.85817	7.66202	5.27122	14.663	5.08904	14.6744	6.79293	5.66752	25.612	12.665	2.51542	19.6886	33.5151	5.71212	21.0968	20.4939	51.6366
AKNAD1	5.31831	18.2175	12.599	14.5522	8.35571	6.67792	13.3901	7.38653	7.73485	20.7703	16.0891	0	13.5851	20.3802	4.60968	0	0	6.56252	19.2164	2.88204	11.6889	0	3.33995	14.3537	11.975	0	5.19956	15.5876	19.7986	0.865448	86.5293	0	10.72	14.4542	7.12238	17.4173	0	13.6842	0	14.548	4.87854	1.31729	4.00849
AKR1A1	2.61121	4.06569	11.4881	12.5036	26.48	15.0823	11.6315	12.9797	13.2919	14.4785	18.2297	7.8108	13.7178	17.2722	33.3834	52.665	49.3905	14.8063	16.2414	19.103	14.9667	27.603	5.69131	31.233	19.4953	0.823881	31.9113	12.6137	13.0624	0	59.5578	7.72818	20.3955	11.071	61.9466	15.8973	8.87861	43.6719	0	15.4762	27.4261	49.3701	16.4009
AKR1B1	3.85878	19.4665	22.8535	19.0055	6.06262	31.0098	23.5412	30.182	25.0388	20.4657	46.6949	13.8511	20.8297	21.1448	56.8587	33.9808	26.0268	9.74982	19.8715	21.9567	17.6274	33.8453	3.99141	11.8347	21.0357	79.1383	0.538946	19.478	18.0463	0	0	30.4547	18.4729	14.6825	1.4765	16.5258	0.452435	0	1.55686	18.6481	11.327	16.4076	5.81685
AKR1B10	43.9408	25.2381	23.4076	12.0233	16.7361	7.35656	8.9829	21.7705	14.4746	15.5365	21.5871	0	16.707	17.8753	0	0	0	4.30323	19.6586	5.29155	17.2533	0	4.50904	1.49738	9.8361	0	40.914	17.7547	22.6059	0.794499	0	4.01383	15.9919	24.4155	0	23.0959	0.572442	26.6951	0	19.8105	12.5401	15.9224	15.9461
AKR1B15	0	12.9356	10.2322	15.1071	6.7592	3.96146	10.6928	7.68739	8.0886	9.88746	5.50635	0	10.6439	13.829	1.13939	0	0	3.70762	10.6139	2.1371	8.04444	0.0860436	0.971235	15.159	10.2818	0.829524	7.71117	10.2029	12.1731	0	0	0	7.94912	10.861	0	12.4002	0	0	0.424293	9.82877	1.92936	1.9536	10.5685
AKR1C1	13.1268	13.4895	16.289	16.1632	16.874	16.4826	12.7115	14.1535	17.4392	16.2974	39.7116	20.6144	17.8728	16.5407	2.13332	0	0.481183	2.69963	17.5604	23.119	16.9711	25.2394	6.06159	35.6294	22.9456	148.584	25.209	15.3182	16.3401	97.1935	37.9243	1.61876	15.8481	14.6273	0	18.3717	21.932	1.40732	40.5153	18.702	77.6666	97.9475	3.29795
AKR1C2	13.2934	14.2126	14.6212	13.6402	13.9237	13.9098	15.2328	12.1467	11.154	11.1097	4.12467	3.97639	15.9105	12.1675	0	0	5.19776	4.23102	12.3015	7.20381	10.7893	2.10278	6.13851	19.5697	9.45224	0.699047	32.1819	11.3038	13.4545	86.1686	0.336891	0.728579	14.7932	12.4043	0.84775	21.1165	1.29885	0.23753	77.0532	10.505	36.9889	57.2552	3.33981
AKR1C3	18.6382	20.8943	9.46148	11.4747	19.9656	4.6806	14.4388	17.0305	8.34062	11.2331	17.3492	27.8758	18.415	16.1498	2.01935	0	1.36643	1.36896	14.6144	20.2004	18.4741	37.8188	8.95087	2.85812	13.2527	0	21.476	8.34583	16.2621	0	0	0	16.0449	16.7163	3.5658	18.651	32.7794	0	0	11.4714	49.1539	66.5544	2.34132
AKR1C4	53.0591	87.5705	80.8047	21.7774	11.3676	33.3118	69.3635	50.4216	44.5201	55.0025	117.3	0	72.8818	62.8113	0	0	27.2295	17.9269	61.2817	28.7533	68.5982	5.20947	35.2818	24.4095	22.0078	4.18526	103.749	64.0769	86.4171	0	28.238	0	47.9048	63.4504	0	58.2936	0	0	0	79.8276	17.0351	21.9037	26.661
AKR1C6P	0	19.7311	30.6333	49.5354	54.946	22.7315	28.4873	16.5418	27.8482	56.7359	52.6606	0	50.1698	41.1493	24.5176	0	3.31805	5.31873	56.3485	30.6575	23.4052	5.18419	22.5711	22.2089	25.4766	0	0	37.4612	66.8676	11.0474	3.44093	3.72077	29.4586	35.6714	8.65873	61.7584	0	0	1.826	36.1092	16.6064	8.40755	22.7414
AKR1C8	24.2051	26.6326	31.8564	24.2848	23.048	44.5765	25.7832	34.2079	31.1415	42.403	56.3277	0	31.887	33.3804	1.74833	0	1.18304	2.13342	29.0676	28.4201	18.7763	1.8484	7.4515	11.3828	23.9042	2.54571	53.5272	42.6975	41.1123	0	187.708	29.1858	31.1712	27.1912	1.54362	31.0535	0.946	0.86501	0.651052	33.4739	9.99162	9.65918	10.1354
AKR1D1	0	15.3789	10.7313	22.1528	9.82899	4.06631	14.8958	10.6527	11.7747	10.9299	12.2462	0	10.7305	12.3012	0	0	0	3.09217	10.5946	4.38733	20.0619	0	2.09358	6.95245	8.87489	1.27722	1.41344	10.9856	17.8011	0	0	0.665588	13.0892	12.102	0.774456	11.1043	0.474623	0.433988	0	14.3952	3.89896	1.33687	0
AKR1E2	10.5083	9.1625	5.45299	4.79224	3.20192	8.26872	6.17336	3.58471	4.7025	5.33684	5.70593	0	6.31392	5.87362	1.51803	3.38309	0.61632	2.38753	4.5578	3.22693	4.83053	1.05466	1.08695	4.64091	4.27561	2.09985	3.03319	5.26628	5.11817	0.684009	0	11.5188	6.23676	6.24508	15.2792	5.23571	0	26.4375	0	5.04637	1.25312	2.25577	0.880033
AKR7A2	24.7232	18.0923	6.62385	18.6034	18.5388	24.8349	20.3498	24.8496	22.8188	16.9865	30.205	0	15.4904	22.0259	6.69655	57.0623	19.0316	0.90795	21.6124	40.1932	19.7109	36.2084	3.8816	10.6155	16.1144	0	1.72651	26.3345	16.2504	0	0	51.8295	24.917	22.5097	0	21.799	10.8703	236.563	135.158	12.6805	15.5917	39.8039	7.76427
AKR7A3	26.9287	18.113	13.9738	9.57886	7.6924	4.05755	21.9044	11.0234	19.8835	18.1772	8.7732	0	13.2382	18.141	1.16703	0	0	12.975	15.2941	17.5115	12.3013	0	1.98959	10.5714	12.1268	1.69929	3.76106	13.1543	11.6539	0	0	21.2529	22.1642	14.052	1.03038	16.4321	0	0.577404	0	13.2592	6.17548	7.78161	6.76552
AKR7L	0	16.1758	14.6496	17.2867	3.00781	29.9681	15.6343	15.3938	18.8477	21.9994	34.3042	0	20.9758	23.216	0	0	0	3.71221	21.4959	7.60799	18.4533	0	5.18634	2.58345	13.726	0	1.47061	20.7645	20.7424	0	0	90.0264	15.6232	21.3674	0	18.4698	0	0	0	22.4022	9.33677	5.50583	3.52719
AKT1	3.84466	3.99079	5.34911	8.94196	6.95565	2.57469	5.83273	7.58813	9.24765	3.58384	4.17523	1.91673	5.25013	6.34993	1.66619	36.9509	73.4726	16.5291	7.76742	36.1133	7.29025	2.55846	6.01255	12.1058	10.859	1.21306	3.93781	5.669	3.48871	0	53.589	3.16076	7.53434	7.03574	6.37476	10.4388	8.5648	22.6702	23.3709	4.2652	33.269	22.4316	14.4889
AKT1S1	59.6608	11.3427	6.19892	11.5991	15.6971	18.9254	12.7709	9.18139	12.6466	12.1118	29.2288	6.57487	7.41559	10.9216	5.4433	24.5296	25.7831	15.6831	12.7099	31.4799	13.6675	0	9.1639	13.4825	14.3266	2.47684	2.41209	9.97017	8.54797	1.02196	0.477464	3.09777	11.9993	15.8734	0.600743	11.7777	0.368163	0	7.85464	12.8842	23.7632	19.1846	14.9891
AKT2	8.39435	3.56737	4.56767	3.91825	5.92426	3.1001	5.92921	5.55868	5.91094	4.85682	5.63053	3.10178	3.87918	5.17049	10.5928	2.03389	2.96848	2.56779	5.38391	9.63314	4.7667	0.290886	1.73293	3.8769	3.89142	26.2519	6.62071	4.85097	3.89475	11.3299	2.55284	6.41399	5.2876	5.34125	1.51151	5.78436	0	1.21759	7.05247	4.41239	8.33436	6.93065	2.10898
AKT3	0	0	0.230493	0.139769	0	0	0	0	0	0.0492572	0	0	0.147714	0.137146	0.221372	0.290207	2.09713	0.0300146	0.0433002	1.38405	0.0440268	0.100304	0.0377401	0	0.0605346	0.644671	0	0.0831741	0.0475398	0.664986	0	2.18369	0.0429008	0.166594	1.17271	0.0857883	0	0.219054	0.659485	0.0465763	0.28114	0.126521	0
AKTIP	0	1.59005	2.04636	2.0222	3.45457	1.01233	2.08191	2.16093	2.7059	3.045	3.12694	0.803875	3.17333	3.09937	0.582333	0.572556	6.30473	2.09232	3.2605	1.45634	3.59028	0.0439761	1.63809	4.69804	4.14025	0	0.093836	3.17253	2.46987	33.4552	0	4.19779	3.32918	3.94412	0	2.44478	1.26038	1.87277	0.108426	3.12431	3.94431	5.65798	2.70073
ALAD	26.1922	11.2014	12.9022	19.3505	12.4701	7.89317	11.329	13.6577	9.86524	12.0393	9.75232	2.61159	8.8366	12.5517	3.40534	2.23211	9.47317	2.92418	11.4344	17.5057	9.55689	3.08594	3.54782	11.5676	15.2096	0	6.34088	10.3305	9.42565	0.568302	0	2.87107	11.3656	10.0609	35.4112	11.8771	2.86625	6.17775	0.4227	9.39383	10.3314	13.9122	4.8257
ALAS1	6.92614	10.2449	8.10629	5.21171	6.67747	5.21808	11.5696	6.3287	9.58896	8.01469	14.909	15.5384	9.34682	8.38935	15.0082	18.9371	21.8344	16.9404	10.6599	22.0509	8.7307	40.0648	3.13434	14.0198	7.18204	1.63899	19.1053	9.11622	8.62159	26.7684	7.10888	13.6658	7.12587	8.28258	0.662545	10.881	0	0.185638	35.7685	8.52579	18.1867	20.5149	12.1808
ALAS2	55.5377	22.1371	40.7234	16.7162	26.9702	9.76301	45.7135	38.1618	34.1732	41.2375	23.2635	8.30638	30.5146	17.2158	0	0	0	6.03723	19.0668	15.0482	33.9866	0	28.7233	13.2859	45.4135	0	11.2474	20.0457	13.9558	0	0	4.56584	40.1141	25.3582	0	19.4321	0	0	0	15.6985	6.36816	4.35611	234.414
ALB	27.7061	2.58832	15.6274	11.3716	7.91447	0	17.4392	11.1391	17.8229	16.0303	80.5936	0	22.033	17.9208	12.0072	0	4.06244	3.25599	25.6878	3.75355	19.1041	0.453375	0	28.0412	21.3421	2.18543	0	12.7822	31.5873	0	0	88.8326	15.7069	21.8371	5.30065	28.1128	14.6182	4.45555	14.5318	24.6314	1.90613	1.71563	10.4413
ALCAM	0	8.68718	7.6096	6.56965	23.5151	15.5045	5.31429	9.19333	11.1281	9.48155	9.0461	21.8877	8.92682	7.8975	1.98196	40.2727	175.687	13.7049	9.32829	65.675	8.96747	30.1588	7.01121	42.9196	12.6008	0	18.204	9.12213	8.88496	0.372104	184.628	75.5711	17.6683	7.58191	35.8728	32.3229	21.7164	100.266	198.167	13.761	108.339	291.873	21.8307
ALDH16A1	2.65938	8.11574	11.85	14.9173	20.891	5.34278	15.7089	18.4679	18.5949	8.07801	19.8036	3.97744	12.0482	13.8909	6.91509	25.3073	39.3834	6.17241	13.9767	38.9108	11.1169	10.3571	18.4695	7.34056	10.4002	0	52.5571	7.43359	7.23948	0.86552	12.1313	20.5514	11.1676	11.5644	1.01757	12.6547	4.6771	0	0	9.45701	14.8808	13.0642	10.6902
ALDH18A1	0.954895	5.82819	4.4704	8.4917	2.18219	1.91842	6.56525	6.21239	5.02098	5.29465	5.77756	0	7.31758	6.864	0.413831	0	0	0.869691	6.56666	5.95087	6.37851	1.62507	1.7285	10.543	7.07268	0.150643	0.533471	4.92369	6.70972	0.15539	0	0.785034	6.29558	4.72333	11.5093	7.05637	5.2621	61.527	21.1894	5.13709	5.3432	7.25321	0.959626
ALDH1A1	15.1076	33.8728	34.0854	18.6022	45.314	106.231	27.7963	26.5046	39.7191	53.1745	17.5785	153.649	55.3381	40.3782	101.483	167.372	626.895	54.1507	61.6313	204.674	42.3196	220.023	12.8364	469.83	125.326	0	199.399	40.9994	50.6175	892.422	723.624	797.378	104.679	36.9539	0	74.8499	184.219	1426.95	1605.51	93.673	1001.27	2634.99	121.46
ALDH1A2	0	14.4519	14.4377	6.21843	8.2003	21.6273	15.0575	11.3665	13.2477	13.7256	12.804	0.715575	19.0239	15.1522	1.5551	0	0	3.02216	14.4738	5.18547	12.3713	14.9536	4.2419	7.77703	6.0952	1.13218	0	14.1527	14.9725	0	2.54627	13.3734	14.5663	16.9043	34.7831	13.8944	0.560966	0	0.193033	12.6514	3.73049	2.07385	5.40916
ALDH1A2-AS1	0	16.4128	19.819	12.0181	1.79237	0	27.9496	23.8505	29.4825	26.0173	14.6014	18.7687	36.2891	25.2697	5.43848	0	0	12.5354	24.5995	10.2007	22.7139	0.410698	12.5168	16.1647	34.2047	19.7972	0	16.0063	36.4974	2.0421	0	0	10.5395	28.6491	36.0127	31.2624	4.41405	1.34538	2.02521	26.8898	8.63351	4.6624	9.4584
ALDH1A3	4.79849	6.87361	14.6154	17.0688	13.7073	4.82017	11.6167	12.6276	11.5419	16.4266	20.0998	7.17676	12.4886	13.8205	3.11934	0	0	6.48501	15.9145	9.10123	13.028	0.471128	3.5453	37.0862	6.82393	1.51401	12.0635	15.6267	13.5093	0	0	20.5136	19.546	13.0415	33.9672	17.9311	0	0	1.5488	22.3143	43.3568	35.8542	19.2891
ALDH1A3-AS1	13.6841	12.6133	12.0407	22.4658	22.2811	8.93483	15.1063	15.2045	13.9313	11.0843	12.7377	0	13.7181	15.8318	7.70949	1.16616	0	8.44272	15.4857	11.8649	15.2148	0.179138	2.02206	7.55431	15.5681	0	17.0098	12.552	16.6836	0	2.49691	3.59996	10.6883	14.2813	91.1063	14.6702	0.320886	36.3833	9.7169	12.8517	7.65705	8.24755	8.25112
ALDH1B1	0	27.5882	13.6824	19.4797	13.5576	21.189	11.2345	15.4193	17.994	13.2215	19.6348	0	12.4538	14.2873	19.4258	0	0	5.8874	16.3721	17.1463	20.4534	1.38069	4.091	12.9387	15.936	0.831927	14.7305	16.0285	17.9138	129.58	43.3004	0	17.0515	15.1922	1.00889	14.3919	1.85489	0	0.851044	13.9444	13.7865	10.8848	3.97466
ALDH1L1	9.40263	9.36961	8.68447	9.96958	11.2474	9.44511	12.1781	10.9972	8.54688	10.427	10.1199	0	6.11783	9.38088	1.01872	0	8.44438	3.97105	10.6605	8.27999	9.21854	0.269259	0.824957	7.85819	9.68038	0.741673	15.841	11.3551	9.13372	0	0	2.70552	10.7102	6.772	3.59777	8.6524	0.27561	10.4586	3.03486	8.9486	16.9268	21.9793	2.06702
ALDH1L1-AS1	0	76.4954	52.9774	49.4231	61.9159	0	20.989	105.628	20.2073	80.121	67.2527	0	13.9286	60.8401	0	0	0	0	32.919	19.5763	24.909	0	5.33805	0	85.6214	0	216.954	35.293	42.0258	35.2714	0	0	39.4419	58.9084	0	45.5028	0	0	0	42.821	6.62751	8.94772	54.4555
ALDH1L1-AS2	13.6982	37.5377	30.1329	29.9853	3.913	20.6401	25.2031	16.0212	25.2861	38.9672	38.2525	0	27.7285	15.7144	2.96825	5.83682	2.00852	11.2686	25.4007	11.1348	27.7455	0	2.02414	22.6863	23.5385	0	0	14.498	23.5851	42.353	2.0829	2.2523	23.5845	21.593	5.2414	20.7051	6.42434	5.87433	2.21066	15.6129	6.28274	6.7858	3.44151
ALDH1L2	7.23191	11.8232	9.43295	7.04959	7.48873	3.40527	7.70341	8.45836	8.5964	8.32493	17.0398	0.540812	11.3279	9.17894	35.4551	0.513588	0	2.65589	9.24346	4.16398	9.62258	0.118341	3.00555	5.48953	6.69563	0.142612	3.66147	10.549	11.3579	0	0	0.44591	8.88299	10.8594	14.0088	9.29912	0.105991	0	0.0729445	11.0041	4.85104	3.06009	1.58982
ALDH2	18.4406	12.7378	17.1149	19.2658	14.3665	8.84095	12.8247	12.7447	21.2869	15.6808	24.5775	20.5598	17.3714	15.549	17.7998	50.717	48.6698	16.6967	17.1062	69.0435	16.4721	42.8495	5.63562	10.7971	21.2576	0	11.2388	16.7877	14.276	0.81841	78.2576	6.89104	16.0508	15.5822	44.2604	17.3622	2.55524	43.4943	109.707	13.2223	44.5192	67.4059	18.1108
ALDH3A1	37.033	20.1509	10.664	12.5331	60.4104	14.6843	10.1921	11.1133	11.666	7.04823	3.62861	0	8.45458	9.87164	3.3788	74.1928	231.204	4.69566	9.47964	107.208	7.97976	1.91368	2.37611	12.4338	11.3182	0.307488	11.0252	8.62192	6.93854	7.92943	58.0894	45.5078	16.7791	9.21734	5.96635	200.391	19.882	29.0459	413.952	9.77477	219.379	202.845	8.81442
ALDH3A2	1.9263	4.79884	2.55332	3.82136	4.12698	6.77252	5.12973	2.88663	3.6636	3.57577	1.56894	3.45724	2.69238	4.17281	1.25223	0	5.36649	1.75442	4.78643	10.4388	3.81868	10.1184	1.99251	7.68023	4.2803	0.151945	4.2374	3.34569	3.96652	0.313467	10.1053	1.58364	4.04459	3.35062	0.184267	5.51327	1.91977	0.103259	19.9736	3.95199	22.3086	40.4761	4.35565
ALDH3B1	16.3539	4.36511	7.64298	8.63002	17.018	21.7081	8.82316	12.1253	14.7674	7.88505	8.69876	6.98837	6.64338	11.6044	6.58116	125.431	159.632	13.2473	11.7587	93.6874	8.25596	12.463	7.94014	56.032	14.6739	62.6562	42.5822	7.48145	5.7076	32.3153	95.5609	37.2612	15.2067	10.4133	1.78787	21.4495	23.8312	64.6215	118.012	8.09497	108.44	175.53	4.69568
ALDH3B2	0	12.3541	11.3284	11.8731	8.14544	14.9444	10.5648	11.2376	6.93497	9.56409	7.50116	3.70846	7.52879	10.9543	7.52203	0	2.18139	2.69538	10.2991	16.1242	7.47996	0.243446	2.47316	9.88599	7.63996	0.782335	13.3329	8.54585	6.17299	66.98	0	17.1231	10.4124	10.5127	14.2313	9.05736	3.19792	0	60.8237	7.57397	15.5803	12.9996	1.86886
ALDH4A1	13.7883	13.3964	17.1098	14.3367	14.9672	8.31035	13.085	14.9171	14.3459	16.7531	6.41735	0	11.9618	14.8754	2.98777	0	0	6.40052	15.1946	16.4384	12.4785	0.361005	4.78803	19.6216	14.5428	7.83079	13.8656	16.0153	9.75273	0	0	0	14.8228	12.2915	1.05517	14.8205	0.64666	0	0	14.8355	14.9248	7.2858	6.23547
ALDH5A1	6.24011	15.8046	16.8945	9.1064	18.7167	16.7155	14.7038	19.4623	20.129	20.0579	16.9416	0	18.5463	15.8656	8.11298	0.590871	4.26983	2.56666	15.4942	10.7083	19.8105	1.97416	5.1483	21.0519	15.2831	0	24.8389	21.0553	17.0839	0	20.5584	10.6022	21.3128	15.1505	45.3659	16.1277	1.95104	0	0.167842	14.6988	10.4942	12.0214	5.74844
ALDH6A1	1.71329	11.3107	6.66794	6.56317	4.40473	6.45385	3.81588	3.00576	5.55857	6.77373	5.18309	0.512488	7.43168	6.52365	0	0	3.26577	2.86915	6.39024	6.49913	6.27596	0.336429	1.83546	6.83094	7.4109	0	2.99113	7.3928	9.08881	144.978	0.260517	9.01452	5.46794	8.19529	0.655562	7.43333	1.0044	0.734726	0	5.2334	11.8657	7.07272	3.01311
ALDH7A1	24.7603	14.2993	15.6164	8.62277	12.217	13.5666	12.4244	11.3534	12.843	16.4965	15.1906	0	15.7306	13.8452	0.487753	13.1081	9.57135	7.07611	13.1658	9.75843	12.8047	0.0736674	3.32614	12.2882	12.0039	63.2085	5.81607	14.4164	15.6594	1.09888	21.9053	11.8434	12.8553	12.7247	0	13.2628	1.05567	0	3.08775	13.854	11.7694	24.9032	5.65522
ALDH8A1	0	24.1633	12.7859	4.17483	13.6979	8.75795	12.2419	12.4278	10.9732	16.8147	11.1589	1.30397	15.1273	15.6411	0.944609	0	10.8662	10.5021	17.6912	4.72468	16.9079	0.428005	3.05975	0.802182	16.2732	0	0	18.337	18.3584	109.955	75.5659	0.716767	20.3197	11.6108	0	12.9953	0	0.934717	1.05528	21.2656	5.59834	3.41921	10.9522
ALDH9A1	45.1486	18.0763	28.7399	22.0603	16.5819	9.7184	10.6177	24.0452	16.957	22.3904	3.00187	3.8586	23.936	25.8182	1.3976	0	0	7.20074	23.2364	12.2332	21.1247	36.0956	8.81588	45.8924	33.2494	0	5.40496	24.155	27.6125	231.956	14.711	2.12099	23.293	20.3341	1.23396	26.4487	21.1743	24.8934	18.7361	26.4647	39.9361	74.0197	17.8248
ALDOA	0	4.7053	2.8409	1.37816	6.47445	5.05943	3.41412	0.368177	9.29742	5.82826	1.17208	0	2.67024	4.91745	2.18278	4.29227	47.2646	69.4008	4.8032	28.6589	4.34115	0.164838	5.76798	29.9676	5.67042	0	8.08978	5.87752	3.51566	0	0	0	5.71068	4.92797	0	4.93439	8.85809	39.9586	83.7222	5.51105	19.1738	19.5447	12.6541
ALDOB	0	49.8342	35.514	50.2492	31.8501	26.3532	39.3771	51.7788	38.8889	32.2552	18.3152	0	40.4613	40.9819	5.68476	0	0	10.02	40.5856	14.2168	41.832	0	11.1453	23.3335	22.5404	0	34.8092	39.1579	59.8196	2.13458	0	0	31.9487	29.9465	0	36.5334	41.5255	5.62523	3.17538	40.0682	10.8294	10.8301	13.1823
ALDOC	12.6136	20.8179	20.2767	21.5713	18.9167	0	20.7647	24.4342	20.8145	18.5491	17.6119	26.4114	17.934	23.3986	1.36662	0	0	31.685	20.115	6.83544	26.6359	8.46264	3.96074	15.4741	8.59519	1.98991	29.0682	25.1599	20.397	0	60.4166	9.33286	16.1555	22.9687	88.0818	20.7429	0	0	0	20.4149	9.83501	8.07101	4.75354
ALG1	11.5895	9.23908	7.84441	8.56221	14.5669	6.98515	11.2229	12.3689	10.243	11.8464	11.8668	1.38669	10.5012	11.4567	1.5068	0	0.679733	4.42647	11.4944	7.53659	11.1878	0.0758593	4.11013	19.1941	19.3657	47.9028	16.025	8.42914	10.4087	0	0	8.00348	8.17629	9.7015	22.1728	9.24555	0	0	0	7.50299	8.93022	5.1671	1.1647
ALG10	0	3.00276	5.11896	5.62617	4.05076	4.27335	7.14052	4.76826	6.26644	6.49526	4.28991	1.27252	8.40638	4.3784	2.15092	0	0	0.374955	5.52944	1.92113	6.72223	0.324863	3.98126	3.21831	7.73028	0.223708	2.37665	5.11826	7.52257	0	7.76243	5.36265	6.13348	4.47063	7.86757	6.23175	0.332525	0.152028	0.915395	8.46915	1.75606	5.61975	2.1376
ALG10B	0	7.26796	6.17084	7.31759	5.55592	0.610544	7.18053	4.97612	5.30382	6.91601	5.09187	0	9.19821	3.96102	1.84384	0	0	2.71425	4.3665	3.62309	5.18628	0.915018	1.34719	4.17556	3.88957	1.91771	10.017	6.00402	8.59815	0.197814	0.369679	7.99488	4.44108	5.55035	0.232564	5.7674	0	21.2428	0.0980887	7.86968	2.00714	4.56654	0.610809
ALG11	0	3.68004	1.81791	1.46982	0	0.674491	1.8206	3.92664	2.55407	3.36694	6.2502	0	3.36563	3.08115	0.58199	0.381479	3.93813	0.789089	2.56133	2.91095	3.00942	0.0879004	0.892974	2.80068	2.22805	0.847425	0.750245	3.06132	2.06222	0	0	0	2.25574	3.21183	0	2.44334	0	0	0.216724	3.18369	0.862308	7.6504	2.02435
ALG12	9.435	11.3606	11.3531	11.6174	17.5187	8.68782	12.4865	10.5753	10.2036	8.79493	8.78248	0	11.2167	12.8963	4.08892	13.4009	0.92228	5.17436	11.1637	20.4517	8.26765	0.308784	5.57673	20.8344	12.2994	0.49615	6.58881	11.5222	10.025	81.3739	0	1.03422	8.71656	9.91517	0.601692	13.2489	13.6436	3.03458	12.1812	10.1802	12.4052	12.4637	10.2719
ALG13	0.4549	1.38824	1.53095	0.85056	1.86256	1.56127	1.42431	1.40771	1.50132	1.87163	2.01134	0.453575	1.79051	0.853105	0.098572	0.0215371	0.289035	0.418765	0.747123	1.72561	1.35269	0.178653	0.672194	0.427848	1.16804	0.334901	0.497689	0.835358	1.06195	6.90909	0.0461138	2.09429	1.54733	1.63197	0.261091	1.0229	0.337796	0.227593	0.501659	0.753531	1.14058	2.92953	0.342866
ALG14	6.26148	9.08069	5.95352	7.22033	6.51578	2.24635	4.67746	6.93103	6.70484	6.16736	7.70187	0.267567	8.19119	6.1351	0	6.35244	1.57388	0.657002	6.12288	4.12026	5.93651	0.0292746	1.02437	2.52391	2.17311	0.423344	0.31233	4.78219	6.82645	0.145561	0	1.17661	6.27301	7.8281	7.01644	6.1844	0.943902	0.767192	4.98032	6.68809	3.48726	2.21558	1.79786
ALG14-AS1	0	14.4581	24.5513	59.5508	53.8804	0	30.9101	31.8181	25.9714	9.79383	40.517	0	25.1743	23.0192	0	0	0	0	20.9085	7.86263	20.0088	0	11.7918	19.5794	12.0361	4.57787	0	17.3251	20.9302	0	0	0	17.06	45.7425	22.2067	14.2144	0	0	0	19.8445	18.6331	8.38543	7.29049
ALG1L	0	5.60876	14.2228	12.3209	9.00389	2.26158	8.72072	11.1912	22.1652	18.671	0	0	12.5872	15.7166	3.90285	0	0	5.29167	15.077	4.88025	11.6431	0.884196	1.66342	20.9911	20.2776	0	0	19.5518	16.1342	0	0	0	12.4799	9.3008	0	17.2674	0	0	0	12.3173	7.02183	10.4095	6.7877
ALG1L2	151.905	21.2866	21.4202	57.1517	78.6495	76.2954	27.581	31.9243	49.921	34.7895	48.6059	0	29.285	30.5887	8.22902	0	0	16.7359	34.405	25.7246	43.3699	0.621432	4.91018	46.5884	29.2531	2.99553	54.3663	51.015	37.111	0	0	9.36623	33.4897	28.8995	0	31.3584	0	0	0	30.299	8.70898	7.05473	0
ALG1L9P	6.25603	16.3644	11.2918	24.8212	2.68063	6.2843	15.1452	17.8352	13.298	13.5736	33.4844	0	8.74403	14.3537	1.35561	0	43.1131	10.4766	13.7219	3.39021	11.3235	0	2.77331	1.53496	4.44835	0	34.5137	14.0916	12.8093	0	0	19.5441	14.9746	12.9221	0	10.7695	0	0	0	12.5496	6.3126	3.35737	1.57176
ALG2	0	11.3295	13.6808	27.9044	10.2354	31.8398	23.4874	32.2365	30.5271	24.1864	26.9389	8.24458	19.926	18.2987	7.16693	6.26364	0	20.7302	23.5977	28.3789	24.944	0	14.6621	1.69064	22.8645	0.869637	36.9557	22.8885	19.6236	0	206.199	0.906375	30.7877	23.0721	0	21.3706	0.646324	153.066	0.88962	18.0949	20.7322	32.314	8.30965
ALG3	10.409	22.3656	17.3199	16.377	10.407	10.456	19.1514	25.8703	17.1766	21.8315	24.2228	7.78401	11.7894	21.2145	0	0	0	8.56279	21.3971	29.6139	17.9433	32.8738	4.8066	15.3235	7.09293	10.6737	0	30.7906	26.3984	0.846929	0	0	21.6369	19.2371	55.7598	22.1434	0	0.557975	96.1711	22.5415	15.2773	23.4187	5.23029
ALG5	33.6665	7.96772	7.97554	1.8424	11.5405	35.5095	13.6926	16.7348	11.676	10.0641	18.8029	0	11.3582	12.9013	1.45903	0	2.96184	7.9129	10.0598	9.12211	8.70524	10.1367	3.48236	14.0425	1.99488	10.6224	16.9276	9.86742	11.9065	0	0	4.42844	14.986	8.41797	1.2882	10.366	0.789466	0.721877	0	11.0512	8.95596	19.7353	0
ALG6	0	2.97063	8.07106	23.4923	31.338	0	23.0942	18.1306	15.4749	28.9768	26.6393	22.8281	16.5517	21.8872	0	1.35493	0	4.20403	23.653	7.75434	16.4444	0	5.99092	26.3315	10.1746	0	21.3178	24.0764	31.0739	0	0	14.1167	16.0238	8.81509	91.2536	24.6996	1.11849	1.02273	0.769761	27.8346	9.62577	21.2656	0
ALG8	12.995	8.209	9.31928	10.1593	9.81066	9.79032	10.6064	9.09217	8.72296	10.92	6.48017	1.11061	13.9579	11.1695	0	6.32824	10.0715	2.94524	10.2092	7.04214	12.6406	0	2.53746	7.51555	5.39006	0	12.4456	10.0257	11.4032	0	0	13.7358	12.941	9.68729	11.7205	10.5227	0.217663	0	0.149799	10.3257	5.10878	6.59075	1.39922
ALG9	0.517215	1.84684	1.79901	1.69828	0.689485	0.822623	1.53594	2.06684	1.98665	1.64588	1.00301	0.103141	2.01085	1.70849	0.0373583	0.146924	0	0.379891	1.76105	0.840852	1.73116	1.77171	0.541361	1.16327	1.26675	0	0.878896	1.72179	1.99766	0.0561109	0	0.255126	1.77377	1.63061	0.098952	1.67697	0.0404283	0.0184835	0.139117	1.87071	0.656318	0.740184	0.649722
ALK	46.8663	28.8348	20.5069	14.3782	16.8361	13.1961	22.5542	27.1995	23.0383	22.0489	29.0834	0.424816	26.3525	23.2598	3.0774	0.201715	7.49655	7.67737	24.0474	11.1594	23.8695	0	6.45312	17.5097	19.6074	0	29.9515	22.6239	22.0402	7.85766	0	2.10161	20.5753	21.2291	42.3863	23.2753	3.16378	3.95873	0.458391	20.7841	7.23029	7.26985	6.06572
ALKAL1	27.8271	38.1278	21.974	53.2993	7.94903	20.9646	61.9773	48.8193	35.8014	26.8338	32.3782	0	24.141	33.6209	0	3.95239	32.6415	1.6351	32.7291	7.53988	32.3789	0	11.3078	0	21.4353	8.77991	0	31.7175	42.0846	0	4.23129	18.3016	29.2138	21.1761	0	26.483	3.26267	2.98334	0	30.4479	7.65781	2.29749	6.99123
ALKAL2	0	9.96434	8.35575	16.2139	1.6927	7.44047	5.73813	9.96262	20.5508	9.71395	1.37895	0	14.2796	8.96728	2.56803	0	0	0.696371	8.22524	0	10.47	0	4.37805	0.363471	12.9913	0.934815	0	9.00539	10.3404	288.318	0	12.666	10.2023	8.05238	1.13367	10.2007	0	0	0	11.8868	1.63069	2.44619	1.48874
ALKBH1	0	24.1998	19.4814	18.5638	29.0703	13.9399	14.334	19.3865	15.5251	20.2214	10.0469	1.8449	25.2669	22.3553	9.35521	0	49.7386	6.16091	17.5798	20.0538	22.3269	41.7832	6.60746	24.5906	14.6183	1.94599	20.2433	23.7678	27.409	0	0	0	24.864	21.7913	0	19.7672	0	1.32246	0.995355	20.808	9.90086	14.5128	10.8468
ALKBH2	0	9.06737	10.2026	3.62153	11.3424	13.2952	8.1172	11.9325	8.88429	7.65776	3.08001	1.31968	7.65478	10.553	0.955988	0	0	6.09202	9.34953	4.78159	6.84462	0.144387	0.651919	7.84784	4.7055	0	0.308092	8.26126	8.41727	0	0	0	8.7075	9.35258	0	8.52091	0	0.472989	0	10.0569	7.89162	7.46717	3.32524
ALKBH3	0	67.6784	68.2318	120.619	84.9253	113.277	35.7381	55.4545	84.8708	105.777	71.5696	6.13304	74.1136	82.0733	0	0	0	30.7213	80.3837	38.8881	94.5447	180.504	46.203	36.4718	76.5386	0	42.9544	91.8095	72.9886	0	0	33.712	95.5708	82.4717	0	86.3734	0	0	0	78.52	56.4234	115.958	46.3608
ALKBH3-AS1	0	46.1961	27.8917	31.5715	68.2741	8.27883	20.7502	22.8933	35.9592	28.6106	3.8358	0	27.8051	25.7488	3.57173	2.34117	0	7.26407	32.4861	0	40.49	0	7.91594	1.01106	21.4873	2.60036	43.7411	12.5251	36.0505	525.732	0	78.5962	11.7671	21.5032	0	36.9107	0	0	0	24.0475	5.29207	4.08271	37.2709
ALKBH4	0	7.3401	4.33537	7.01048	6.58691	0	6.94684	8.24058	5.73267	4.69418	2.38489	6.13106	6.66808	6.25358	2.2207	0	4.50802	4.96803	6.24402	22.2146	7.50815	0.167701	3.78591	6.60052	5.76891	0	33.9947	5.9796	5.84198	1.66771	0	0	5.59469	2.22825	0	4.94838	0	0	0.413477	5.13954	7.5207	8.2498	12.8739
ALKBH5	40.2934	34.5055	23.8636	35.8321	34.5304	63.2428	25.362	31.6632	29.301	29.627	23.4417	30.132	22.8185	32.5781	21.8278	165.968	230.415	70.4366	35.8639	131.012	31.2563	10.2199	16.7457	61.7889	53.7198	360.738	42.2075	27.0639	23.6721	1.63923	246.607	256.725	37.6482	23.5447	5.78161	52.1635	99.2107	241.912	281.241	36.2811	216.687	276.12	55.6779
ALKBH6	0	17.281	8.22315	16.7287	10.0756	12.9913	15.4839	17.1888	13.6795	14.512	6.56644	1.40675	12.0131	13.7173	2.03812	7.34765	2.75826	10.0864	14.0526	19.114	10.539	0.769566	7.47051	0.28847	4.7373	0	0.328419	9.82734	9.19147	0	0	0	12.2443	14.0598	0	14.1512	16.5421	0	0	8.57636	6.25529	9.51298	7.08926
ALKBH7	0	21.8146	14.3064	6.60973	8.62552	12.1327	5.84797	22.0725	16.8905	23.8762	5.62139	10.8386	17.4636	20.6363	2.61719	84.0594	35.4193	11.7101	17.5333	29.4536	17.6974	63.2456	10.7085	0	1.43135	466.828	32.8948	11.8	11.8029	0	99.174	0	13.6944	21.6652	16.1752	22.3133	0	5.17957	3.89841	14.317	33.238	33.4064	0
ALKBH8	2.39925	2.50289	1.48861	2.29773	2.57012	2.56072	1.45208	2.23614	1.84537	1.82196	1.81457	0	2.57288	1.88128	0.129973	0	5.18894	0.422935	1.84949	0.650088	2.40397	0.706691	0.842009	1.28772	1.0307	1.70326	1.84303	1.56267	2.56788	0	2.82737	0.493114	1.15865	1.53237	3.90164	1.81326	1.82849	0.321529	5.13039	2.13299	1.34802	2.5504	0.150696
ALLC	32.6216	14.8023	18.6629	16.577	13.978	11.118	14.6665	20.0989	16.2927	18.2002	16.8095	0	18.53	16.6356	2.52455	0.330955	0.683313	5.95586	17.0608	6.94492	14.5605	1.44892	6.36982	11.72	9.38868	0.367595	7.97331	17.9588	16.3187	111.858	0.35431	3.065	14.7752	14.1856	2.67474	15.0991	0.546402	0.499623	0.376042	16.1473	3.20616	1.92382	6.43956
ALMS1	33.3246	16.0657	16.5688	16.0417	14.4554	28.2059	18.884	19.9391	18.9862	23.6847	18.9566	7.01468	23.497	20.0637	5.34894	7.8887	52.1201	5.36674	20.1011	21.4032	21.3293	5.04921	9.84856	32.7813	22.0865	73.6013	31.9771	22.2073	23.663	79.1342	41.8515	42.617	21.2503	16.1685	26.6829	21.7825	9.84045	0.926262	48.4024	22.2268	35.2109	119.991	9.92286
ALMS1-IT1	72.0859	29.1821	22.3628	9.86226	36.0359	13.5772	43.6283	18.443	16.1293	26.9362	20.9689	0	33.0057	25.9525	0	5.11932	15.8546	2.11787	24.2515	9.76602	14.7562	0	7.98895	70.7469	23.4926	2.84304	0	15.6503	23.0619	524.942	0	2.96315	18.9196	42.1222	0	31.7799	23.2428	0	0	23.0053	14.8782	27.5264	27.1662
ALMS1P1	119.184	120.003	80.6703	40.7648	17.023	209.515	121.184	117.616	92.2256	88.1131	69.3386	0	105.312	87.7573	0	0	2.9126	7.00322	80.6142	64.5873	89.8854	0	29.3526	82.8542	89.4541	3.13373	77.6822	113.206	105.839	0	3.02047	3.26611	76.7426	111.213	0	101.196	0	0	0	100.524	57.3978	67.2418	49.9062
ALOX12	62.4651	33.8162	34.691	107.154	41.1777	21.7202	33.9667	23.8845	38.9733	41.0064	38.0179	25.8714	34.2744	39.8171	3.12358	11.602	47.9088	54.3503	35.2835	20.831	35.8238	0.629023	16.863	29.1787	36.7284	3.79015	46.6416	35.0774	34.2103	8.6011	0	0	41.9699	34.215	0.91928	33.8935	0.563377	0.515145	0.775449	37.022	24.2422	10.7114	25.3513
ALOX12-AS1	0	0	24.7315	13.3306	13.9169	0	4.71772	10.6839	2.72521	16.4429	11.3373	0	11.7403	22.5936	0	131.474	0	18.6074	18.5841	0	4.1991	0	3.59951	17.9301	31.7546	0	0	7.93283	15.8696	0	0	0	16.3669	29.1299	577.884	12.2732	0	0	0	4.44226	17.876	10.0559	48.96
ALOX12B	50.3747	56.4725	68.9028	55.1351	88.1385	47.4396	65.8542	48.7912	45.0855	39.4684	64.4749	0	43.7018	69.931	19.1024	0	0	13.3199	65.2537	68.2464	40.7048	0.824318	6.51326	16.9946	20.1481	1.98676	115.21	43.7466	35.1622	0	0	0	42.308	80.0921	0	46.5316	7.38291	0	1.01621	34.4495	16.1732	5.71876	15.8201
ALOX12P2	69.9565	55.0557	46.9915	68.7366	53.5925	46.316	47.4202	67.4087	58.6981	50.2878	28.1193	7.60937	41.3793	57.5121	2.75615	0.90329	70.8697	14.2003	43.6671	44.8028	53.1702	1.24882	11.277	42.9106	30.9006	2.00659	83.0504	50.9142	46.019	0	0	0	43.2644	36.6431	38.9349	58.834	0.745659	0	51.3174	44.6514	31.5025	40.4308	9.58678
ALOX15	94.0228	51.2382	84.1899	80.3969	159.472	200.701	103.567	78.1804	101.244	86.1333	82.0503	56.2493	82.1346	69.4217	28.0139	223.687	4058.32	47.3055	73.475	1452.13	84.5846	1.53856	16.0644	361.896	116.996	135.35	537.588	58.0492	53.8706	1.91254	3804.74	809.693	99.6954	73.4671	191.124	284.071	118.508	1695.99	1579.97	75.0154	4680.58	2497.21	64.9609
ALOX15B	32.5912	16.7458	13.5574	20.6223	6.98247	8.18462	19.3305	11.0186	24.1558	11.9819	31.2853	10.9675	14.137	18.1472	1.76554	46.8692	0.597341	4.42853	18.2598	27.5961	15.6254	31.1989	0.451492	18.9916	3.62093	0	18.2077	11.8298	10.8058	0.662946	0	18.7556	15.0548	13.7295	1.55881	17.6182	1.91063	0.873526	7.56081	15.6016	20.3668	37.6717	22.5175
ALOX15P1	0	99.6587	90.256	70.8276	161.329	189.105	141.281	110.09	147.427	90.7671	43.8086	0	47.6341	128.084	0	0	20.7022	33.1851	110.709	127.521	99.3829	0	33.0336	153.002	170.111	0	0	150.712	79.9372	0	0	0	92.8886	63.9552	0	88.922	5.5181	0	0	90.1182	51.8062	50.5143	0
ALOX5	0	0.106441	0	0	0	0	0	0	0	0	0	1.53367	0.0823705	0.0417151	7.40669	13.3509	0.751779	0.200847	0.0724371	0.463078	0	1.23053	0.252543	0.314496	0	0	0	0.0463809	0.198824	0.55623	0.259874	0.281009	0	0.0928985	1.30789	0.0239193	0.400767	0	0.137907	0.155835	0.156774	0	0.429382
ALOX5AP	11.1601	43.7884	40.2865	1.52684	28.6917	2.80262	30.2595	21.2106	39.9532	53.2704	23.3735	1715.87	29.5831	33.5049	2.41826	25.3617	0	403.948	38.1956	42.3343	42.8044	285.618	7.42091	29.4355	47.6121	1.7606	39.7468	37.2523	28.0435	0	0	0	42.647	29.1179	72.5938	39.5165	28.7869	1.19647	194.514	36.6335	19.9626	10.1355	53.2729
ALOXE3	20.4637	10.0366	12.6245	14.6984	13.3353	17.9866	12.1375	12.154	12.6632	12.0249	8.92896	0	12.2052	12.6588	1.10857	0	0	1.27759	11.3296	4.85165	11.7953	0	2.45689	8.86502	7.88163	0.20177	11.0752	13.1201	9.8202	0.208129	0	1.05147	11.1714	9.80246	2.20222	10.3463	0.449874	0.13712	0.103203	10.7291	1.99448	1.79515	1.92798
ALPG	190.943	11.892	15.078	29.6065	78.1803	12.787	28.3516	26.985	39.8754	25.7778	29.6229	0	22.0866	32.9347	8.27504	0	0	8.60177	29.4044	24.1439	10.9717	0	5.64302	1.56163	33.9424	0	0	22.1092	18.0669	0	0	29.3024	25.6586	22.8338	73.0612	42.9359	1.49251	1.36473	5.13584	19.732	13.4285	8.40792	6.39629
ALPI	88.1789	17.0857	18.7894	42.8942	50.3781	9.84192	34.1556	47.9855	24.1146	26.9266	6.84004	0	20.7773	26.5449	8.49218	0	0	6.62061	29.4839	23.8925	25.7563	0	9.41052	7.21175	29.6081	1.54566	97.1574	28.4504	23.0243	0	0	0	28.3891	23.9655	3.74892	25.0937	0	23.109	0	15.634	8.08874	2.02232	9.8462
ALPK1	5.97973	15.8899	16.1896	16.9074	8.25611	3.00337	13.8973	15.1533	17.5051	20.7586	12.06	27.4266	16.4275	14.9117	1.72766	11.0412	3.79941	44.3892	16.4106	16.2024	15.2043	4.69683	8.32064	10.3924	8.03133	0.314451	16.5643	15.5247	15.9537	26.2732	11.2142	14.4203	15.4013	11.8097	46.5237	13.5857	1.16852	14.5313	3.21677	15.8121	13.4389	21.4762	21.0327
ALPK2	12.8303	33.0286	32.3247	26.9154	30.5424	22.5545	30.2327	31.5756	28.2295	36.2922	48.7672	0	32.7739	38.6238	4.63365	1.21489	0	8.04163	42.0995	18.541	34.6502	0.419904	4.26578	20.7243	19.2597	0	49.2794	41.2028	40.2013	0	1.95094	7.03201	33.7641	35.8005	27.0013	32.6814	0.501443	5.04365	0.690202	36.4617	14.1233	7.06209	5.37246
ALPK3	65.2655	52.2613	44.701	62.9291	87.0036	43.7069	43.9394	52.9338	69.0176	42.5566	41.2244	0.929647	34.1518	50.5593	16.8361	84.312	74.7343	16.8921	51.5045	34.5259	39.3771	27.0557	8.49599	53.7589	42.1714	4.41265	12.371	47.5691	33.1909	5.05745	19.3755	23.5063	49.4634	45.4431	65.9996	46.8024	4.7371	2.66557	0.250781	41.0905	16.3926	11.9317	12.4931
ALPL	16.743	8.92143	10.703	9.16262	11.4255	5.13904	9.36768	8.15936	11.7591	9.32844	16.8839	133.554	9.41446	11.7378	2.8218	18.2319	1.90942	160.033	10.684	17.6424	11.3844	1.33945	5.36049	9.35712	10.5823	0.880452	18.7076	9.49142	10.2152	15.7421	25.176	23.8588	11.2495	9.70765	1.42366	10.675	13.3054	0.199447	37.0782	9.58405	13.3107	29.0295	5.14127
ALPP	103.71	16.5066	34.4482	50.4491	42.7925	23.1508	46.8667	43.802	19.9822	32.2248	8.04478	0	27.2138	26.0169	7.49094	0	0	21.6673	29.1823	28.1007	21.8505	0.377129	5.534	18.3776	28.6778	1.8179	15.2896	21.2651	21.181	0	0	1.8947	14.5171	20.0438	2.20461	38.7062	0	1.23542	0.929838	25.7426	5.28523	3.80561	5.79021
ALS2	0.765352	6.05365	3.82047	3.35071	4.53656	2.21033	4.0392	4.81141	4.02433	3.96692	7.48042	0.801278	5.60686	4.6422	0.746295	0.108706	2.52497	1.59649	4.69552	2.69589	4.55168	1.85355	1.62573	5.16405	2.63031	7.12371	4.83699	4.32022	6.01894	14.1359	3.89863	0.314604	3.31039	4.82582	8.27301	5.21653	0.44868	0.164107	0.52494	4.46633	3.40502	6.2558	1.63443
ALS2CL	22.684	9.70104	15.3537	9.72417	14.6877	3.41798	14.0584	16.9135	12.9427	11.3746	16.8922	0.452358	10.204	14.3402	2.29384	0	19.9565	7.01995	13.3	23.7659	11.9916	0	5.36313	20.4074	10.0361	2.86288	3.69626	14.5693	10.5558	0.246091	2.06956	10.9407	13.2091	13.1523	0.578646	19.4507	0.17731	0.810652	4.88111	17.0986	49.2463	26.8444	3.03952
ALX1	0	36.5681	53.3942	59.0178	47.9214	0	44.0936	29.7815	42.2279	35.2426	39.0389	0	40.4266	29.8326	18.1756	0	3.51396	15.1381	29.7108	16.2339	45.4432	9.01976	25.6744	13.2301	31.9511	0	21.7567	35.4456	41.8204	0	0	39.4046	51.3257	41.0343	0	35.7212	0	8.99265	0.966906	49.7136	18.6861	3.46266	6.02103
ALX3	16.2644	37.4794	50.4561	26.7021	76.6601	0	45.6745	39.2343	45.4897	36.857	37.8489	0	35.2749	45.6533	7.04864	122.435	9.53917	18.6359	45.4974	74.9177	35.0461	0.532293	14.4201	8.97879	50.1141	0	1.1358	38.8421	31.7877	0	0	240.682	49.8588	26.5223	127.578	36.4208	47.6742	0	0	42.2661	12.6816	9.3999	8.1725
ALX4	33.3575	33.5866	38.8845	34.2279	69.8783	15.3579	32.3021	52.0194	32.654	36.7238	21.9941	0	29.4747	34.9427	3.61411	0	0	26.4609	29.4548	36.1535	30.9075	0.181951	7.39372	16.3689	64.2385	9.64779	34.1657	31.986	26.1298	0	0.845373	1.82825	22.8796	40.1926	185.074	33.6916	0.65185	33.3784	0.448613	31.4299	3.56991	3.67214	9.77748
ALYREF	68.6089	31.6202	17.8013	22.5277	25.4783	20.6757	27.904	17.0519	29.1675	17.8632	0	12.3136	16.5335	19.928	5.94672	81.8563	209.245	13.3037	24.4267	59.4878	25.4279	3.14356	9.12434	1.68336	14.6353	2.16473	72.8265	13.4059	11.4936	0	0	69.9415	23.0489	17.9008	0	24.5817	17.6974	1.47111	0	20.0189	46.5724	86.1015	24.1321
AMACR	0	6.17313	7.62368	2.46556	4.71899	6.0343	3.49026	2.63472	4.03232	3.76528	0	0	4.05333	4.14213	0	6.82576	3.96364	0.441222	5.44226	2.44151	3.4949	0	1.66437	3.31626	3.91544	0	7.34129	2.60838	4.12319	0	0	11.8526	5.42361	3.26528	0	4.07758	1.76082	0	0	4.79277	0.964325	1.11593	5.28231
AMBN	15.7889	22.6168	52.5432	49.6827	31.5716	59.4759	35.1655	53.0912	48.5757	51.0047	55.1135	0	55.5507	43.1624	3.42128	0	0	19.0188	44.3345	29.9466	60.5582	0	8.16578	12.5902	26.1956	0	34.1805	45.4192	50.6959	0	0	0	51.7162	39.4785	0	39.1126	3.70243	0	71.346	37.4312	13.035	5.21433	0
AMBP	175.341	148.205	96.0743	123.371	85.8646	81.7762	109.153	95.2143	127.506	85.7488	204.018	14.9854	72.4355	105.771	21.7111	0	0	35.3244	97.6737	54.2966	97.1538	0	25.9097	18.4376	126.16	699.442	1.74925	125.079	107.237	12.2285	0	4.11859	99.9286	73.5243	0	86.5913	0	665.998	0	94.7858	21.8286	15.5108	18.8796
AMBRA1	4.67783	6.67428	5.61281	6.05078	6.13466	5.33973	5.51815	5.87526	5.56638	5.61806	3.56262	0.890438	5.28794	5.57394	4.79173	5.25488	3.9283	2.73617	5.62806	4.14812	6.15776	0.236599	2.18366	2.2433	4.40969	0.402528	6.74129	5.3549	5.52113	0.346011	2.26321	0.279689	6.17886	5.6633	0.081359	5.40417	0.598327	0.182367	0.0686296	5.48678	4.03746	4.02017	4.59417
AMD1	4.32291	3.97118	3.47459	3.105	1.69795	6.24225	5.33732	2.84401	4.05038	4.06438	2.76646	12.6077	6.8755	5.0647	0.702545	0	3.48619	6.35029	4.54622	2.92828	5.03004	14.1832	5.9886	5.10439	4.73877	0.511482	0	3.72479	4.42558	0	5.42295	12.4388	4.40218	3.87714	5.78932	4.15949	3.04111	1.04278	0	4.77933	8.77355	12.0904	13.8475
AMDHD1	114.047	29.2996	49.0499	35.107	28.5063	118.143	52.4585	65.6522	81.3393	52.9261	63.0325	0	102.376	51.8463	52.5148	0	0	12.5651	60.1205	38.6271	65.1228	0	22.6455	43.7222	27.8758	4.49799	0.995544	65.3828	57.383	2.31987	0	0	47.8923	34.0957	0	50.2791	0	0	0	61.7445	16.3464	5.29657	17.9082
AMDHD2	5.27778	0.821758	0.818648	2.52723	2.26147	0	2.29986	2.98997	3.98557	2.22661	0.921146	24.0755	3.30681	2.76966	17.1546	49.6626	0	28.9574	2.68434	14.6579	1.93331	3.84321	2.58336	3.80388	2.81457	0.832616	0.460709	1.57553	1.07449	0	0.200631	0.216947	1.99469	2.72538	0	4.15495	0	0	7.55927	1.62418	8.10929	2.99579	9.28188
AMELX	10.267	11.5098	17.5662	11.2373	14.6643	10.3134	14.5819	21.7648	16.2722	19.6361	26.2816	0	25.8963	8.93806	2.96634	0	0.501805	1.30712	7.14387	8.3457	17.9935	0	4.93067	9.44654	7.90872	0	11.7107	8.6375	9.31646	227.779	0	0.562712	14.8027	15.0681	0.654752	7.85522	1.20379	0.366909	18.7785	7.64537	3.13935	1.97792	4.29912
AMELY	0	23.3587	0	21.9911	0	0	0	0	0.99904	3.44447	0	0	0	13.9497	3.87004	0	0	0.524718	11.5439	0	0	0	8.57708	5.47753	0	2.81754	0	15.9946	12.882	0	0	2.93657	0	0	0	9.74842	0	0	1.44114	21.9847	1.6383	1.47457	0
AMER1	11.3671	12.9791	37.8281	18.1436	51.4125	33.3038	37.0584	42.3773	27.7654	30.1437	17.6349	0	25.3839	18.358	3.28417	61.3515	9.44473	3.89623	14.3733	20.5332	36.4137	0	5.45898	6.74005	32.1057	6.57528	8.73187	15.527	14.2819	1.84977	14.9799	2.49202	30.709	31.0998	121.059	14.318	11.5507	0.812445	100.284	13.4742	10.2534	9.8543	17.1351
AMER2	5.5455	3.99102	4.76137	3.87777	2.72821	1.54738	3.87837	4.99959	3.41223	4.04037	7.3128	0	4.69213	3.8802	0.934616	0	0	2.49819	3.79984	0.834767	4.27519	0.0604968	1.0243	2.60786	4.1987	0.486028	1.37693	3.11023	3.75614	37.4003	0	0.202624	3.05324	5.05739	9.90219	4.21695	2.16733	0.330296	0.0497196	3.68001	1.21521	0.585036	1.70285
AMER3	12.9092	7.05041	5.04095	2.98886	2.69481	3.74064	7.01968	6.38783	6.99895	4.59634	2.31085	0	7.08327	6.36243	1.29106	0	0	1.69213	5.75558	4.57408	5.64889	0.097497	0.953781	3.10645	5.76636	26.1617	8.73761	5.63229	4.87508	22.6231	0	0.163275	5.54612	4.85793	3.98961	5.98999	0	2.23569	0.400642	5.02527	0.77427	0.860862	0
AMFR	2.2375	10.0334	9.33915	19.2854	14.3811	34.276	11.7002	13.4119	11.7651	10.6803	11.4552	5.35435	14.2348	13.9537	14.0604	17.1612	6.23345	6.3765	12.21	9.09392	12.3425	11.1306	7.10852	5.90158	10.4739	0.352985	8.43765	10.0191	11.5573	0	56.8179	16.9232	12.2148	12.6488	39.8107	12.5261	2.88576	23.5085	12.8189	11.4251	16.7277	25.4011	10.6808
AMH	0	38.2874	8.91643	28.8365	7.52617	30.8767	17.0088	21.8272	15.7203	8.46876	0	0	14.3913	18.0062	22.8362	2.49475	0	13.9331	16.3781	9.51837	11.3542	0.574841	1.29773	0	59.3238	33.2514	60.1031	4.76669	2.04337	2.85827	0	37.5441	14.7518	37.235	178.101	8.35807	0	13.1816	22.677	10.4102	4.02802	3.62545	0
AMHR2	1.82941	5.18412	5.93325	8.13432	1.30647	4.36449	5.49175	6.75331	4.605	5.51285	3.40579	0	3.57093	6.67559	0	0	0	0.833089	5.17568	3.96551	5.28224	0	1.18268	4.26415	8.88882	0	0	5.21294	4.25651	0	0	0.150399	4.57098	4.87259	5.77497	4.74949	0	0	0	3.92003	1.13274	1.47266	1.14905
AMIGO1	9.31909	22.2486	13.1409	16.9996	19.9656	13.2617	10.5283	11.3537	11.4684	8.23757	2.89153	0.929194	9.13265	14.3681	70.004	0	0	4.56321	13.7256	5.05011	9.37092	4.26987	4.13117	9.14599	16.0136	4.4105	8.46023	14.6684	13.7325	1.011	0	1.53227	10.8271	13.5081	4.16011	12.7383	0	0.9991	22.8099	11.1882	3.56188	4.74472	4.68263
AMIGO2	0	10.5687	5.67206	3.00955	5.83496	0.789179	7.91204	4.59432	8.61348	5.90917	5.85037	2.82002	8.78457	6.13626	1.3619	2.67806	1.8431	2.95444	6.09359	22.1385	10.0217	31.5739	1.74135	2.50587	8.0069	0	0.219454	5.28751	6.65367	0.511382	0	1.55011	4.61877	9.3949	0	6.11342	2.57918	34.7017	0.760727	7.3068	7.78319	6.22695	3.94761
AMIGO3	100.37	4.86198	22.6453	12.2061	6.37147	0	33.4782	21.1958	26.2009	16.1312	2.59524	3.33593	19.8874	25.9957	33.832	42.7679	34.3395	11.4678	24.343	42.3046	15.8602	0.364985	9.47564	19.1539	35.0233	1.75936	63.8619	11.1981	12.7145	0	0	38.5074	27.6309	31.5223	4.26723	17.4812	0	2.39127	40.4953	17.7955	28.6442	15.653	11.2075
AMMECR1	0	1.83603	7.42718	6.18429	7.8598	8.88396	5.13851	8.33254	5.60675	7.20168	5.94559	5.87882	6.06221	2.51844	1.2776	1.95401	0.28817	0.981596	2.87382	2.66258	5.6747	5.53155	2.83152	1.08496	5.47334	8.3713	6.17609	1.81341	2.92657	0	0.597685	1.61573	5.94223	5.76875	8.27204	3.49326	2.53475	39.6122	2.53738	2.95685	2.61409	8.19435	4.93768
AMMECR1L	0	6.26124	5.20687	6.40131	2.43833	3.01691	6.184	6.05474	6.36632	6.85927	6.76838	1.13479	5.88143	6.19631	0.685044	0	5.09901	3.23227	6.31782	6.16752	5.58595	0.0827721	2.19562	5.85632	4.19612	10.274	3.00252	7.121	6.19349	0	0.192286	2.80697	5.86792	5.43025	16.9353	6.14133	0	0	0	5.99589	3.625	4.7244	3.49478
AMN	4.33555	6.6155	5.37997	11.5666	19.1966	3.26636	10.496	11.7263	9.57958	4.28531	6.05356	0	8.14937	8.22775	6.10654	1.84739	15.8927	4.90403	7.00581	16.4464	5.04475	0	1.7618	3.4572	6.93628	0	0.605536	4.58871	3.58109	0	22.4145	35.2868	6.09916	8.83746	30.6902	7.76687	1.77917	0.464815	6.12227	3.95325	10.5392	6.7117	1.08926
AMN1	4.33339	5.57764	4.0737	4.15004	8.45878	3.26473	4.47604	7.60243	6.06	5.64126	6.72283	8.20945	6.33524	5.42955	100.786	0.205163	0.211797	3.81942	5.03555	2.34831	4.29524	0.0945473	1.12058	1.59484	4.4507	0.227877	0	5.17443	5.31014	0	0	0.950013	5.0346	4.71096	3.86891	6.67133	0.16936	0.154861	0.116556	6.25618	1.52377	2.02741	3.62905
AMOT	10.462	4.18871	11.5913	3.7828	9.3926	7.50661	10.7099	10.5428	10.0323	9.11572	12.1731	0.894128	9.65241	5.40813	0.323857	0.424559	3.06801	1.93204	5.80409	8.90914	8.66304	0.0733702	1.24227	3.80453	7.61611	0.117891	12.4202	3.8532	4.65975	0.243211	3.86341	18.1849	10.6382	10.1549	7.57732	4.62275	4.99421	0.160233	0.663298	5.14449	8.08881	12.4939	1.68972
AMOTL1	6.31624	9.69142	8.64749	5.81331	10.3336	5.47958	9.95305	9.98978	9.25046	8.47172	7.08202	0	8.68981	8.80861	0.995389	5.7905	1.09451	2.12561	8.82223	7.468	8.24028	6.5397	2.48182	3.346	5.88614	0.0905855	4.49106	10.1445	9.87307	0	0.0873116	5.3815	8.92171	8.98897	4.83362	8.48636	1.68311	1.47745	2.03868	8.79599	6.76839	4.74081	2.59672
AMOTL2	27.6213	15.9884	14.2049	12.4483	18.3332	15.0971	17.4645	17.9343	13.0877	12.1426	12.4774	0	10.4151	15.2882	2.11244	14.308	0	5.10772	14.8404	12.767	13.2339	0.31905	4.26159	16.7433	18.2922	41.2681	20.764	16.932	12.8533	1.0576	10.8706	24.3108	16.307	12.9827	1.55424	14.2579	6.47708	0.174193	0.131107	15.9262	42.0301	11.3354	4.49029
AMPD1	27.1802	52.0535	32.1947	39.0452	36.8802	49.4867	25.6622	23.8422	26.9871	30.1415	39.5319	0	33.0772	31.5125	0	0.965127	0.996333	3.39382	30.6003	27.6173	34.8475	0	12.049	16.2553	33.016	2.14395	27.0478	41.1225	37.9442	0	0	0	24.8252	32.5033	1.30001	31.2882	0	0	0	27.8814	9.66141	4.48817	8.53589
AMPD2	4.2649	5.91004	6.67551	5.83491	8.98499	3.21313	8.46642	8.18373	8.05169	5.6035	7.19552	17.5414	7.34851	7.65125	1.1552	19.8386	4.37743	8.83376	7.72768	10.6893	6.38697	1.81453	4.64781	2.61605	8.90812	0.336412	10.5731	6.01858	4.58947	0	0.810633	4.20749	7.65641	7.0127	3.0598	7.71491	0	0.34293	0	5.63879	5.62384	3.52124	6.16116
AMPD3	24.0513	13.9495	12.0398	10.6942	19.1085	4.1525	11.9363	17.4715	10.5948	12.3936	9.79473	20.6838	11.6643	14.2543	3.25729	2.34857	7.27353	93.1857	13.284	26.8819	14.4463	1.62347	4.60909	16.0437	9.53062	2.13429	15.5362	13.1766	11.5768	0	41.1431	22.4917	14.9606	12.0929	12.3663	15.7787	0.352496	0	6.91391	11.582	22.1315	24.1393	11.3299
AMPH	14.9451	4.58747	8.30929	7.88664	9.30077	5.36167	9.40699	8.58377	9.67369	8.18377	9.43998	1.91592	7.82043	8.23371	12.4912	0	0	1.59952	8.66453	4.33871	7.45279	0	2.52389	4.78004	6.32544	5.22068	8.27485	7.87994	9.46322	8.51208	0.162322	1.05314	7.66565	9.74839	0.408466	8.02302	0	0.457791	12.5764	8.07904	2.88875	1.36613	7.50959
AMT	10.0957	8.59311	8.73143	6.90608	11.5357	5.91576	9.77627	5.9039	11.8593	13.3049	13.3131	4.02651	11.5156	12.5262	24.0639	0	17.7635	3.36156	11.3393	18.2365	16.388	8.37029	2.98362	12.798	13.7588	0	31.4909	17.9	10.9619	0	0	0.553321	11.0227	7.13396	0	8.8074	0	1.44314	0	12.7342	12.0391	9.16886	1.69095
AMTN	0	27.3304	41.5476	53.6045	8.95391	59.037	34.906	32.078	27.177	15.8686	0	0	36.257	31.7504	0	0	0	11.5113	22.0867	0	22.9639	0	4.05277	19.2266	5.57192	0	0	24.6686	29.5367	0	0	2.5769	14.479	23.0012	0	23.2505	0	0	147.962	23.5792	17.2517	1.94095	7.87502
AMY1B	17.7356	24.3008	11.004	2.42645	7.59948	4.45393	9.44595	7.77875	4.4644	19.2403	6.19088	0	29.9177	7.68387	0	0	2.60051	3.908	31.7597	0	17.5794	1.4511	10.1554	89.7504	7.8818	0	5.57344	30.5634	20.6328	7.21528	0	4.37421	31.653	29.8854	23.7519	16.7549	0	0.950716	5.00891	33.1519	134.22	6.22331	8.91173
AMY1C	0	0.747835	0	1.64278	3.43005	0	1.74414	3.51097	1.67919	0.289473	2.79427	0	5.20848	0.879248	0	0	0	0.352778	1.39956	0	2.58735	0	0.66537	0	4.26897	0	0	1.95518	1.11752	0	0	0	0.756355	2.61075	1.14862	1.5965	0.703929	2.57465	7.75128	0.547436	1.65219	0	0
AMY2A	0	22.4083	6.7647	30.0817	2.85497	0	21.2919	14.6116	19.0081	5.78256	4.65157	0	18.3043	11.4654	4.33133	0	0	0	15.6733	16.2481	20.6741	0	19.1989	11.0348	1.18441	0	0	22.7832	16.7428	0	3.03942	3.2866	33.5757	15.2112	0	15.946	0	0	0	14.5809	2.75038	0	0
AMY2B	10.7225	21.3697	14.8175	9.53534	7.65745	6.73186	8.82578	6.27047	5.09825	7.49634	8.73334	1.60369	9.04378	9.02927	0	0	0	5.51294	11.5889	8.71597	16.4043	0.877303	8.12024	12.4965	5.08283	0.845785	0	11.4941	10.2288	40.1321	30.163	0	10.5815	7.28549	0	9.9045	5.02878	102.311	0	13.199	30.2453	48.4694	6.73478
AMZ1	14.7256	7.10768	6.81776	7.63889	11.1297	8.47468	7.48636	9.05998	12.2871	9.46666	6.71083	0.550602	9.19683	9.67457	0.531814	1.6558	2.3391	3.76753	9.81712	21.4462	8.19702	0.140564	1.92664	4.89264	6.72594	0.967956	6.12723	9.45786	6.62404	1.09831	0.186594	2.32035	9.55911	9.30505	28.4074	10.0385	2.01431	0.460465	0.14853	7.10519	3.82726	2.07699	2.31228
AMZ2	0.680492	3.51765	3.83827	4.28259	3.69338	2.56337	4.08556	4.27794	4.18717	4.06845	3.3255	2.23908	3.5421	4.92475	0.589821	0	2.39467	1.21955	3.60526	7.74407	3.63644	3.60787	0.980405	5.30107	2.90318	0	1.09299	3.675	3.32494	0	17.0731	3.69232	5.00082	3.80988	16.1435	4.5048	10.3722	0.0729555	10.0486	3.59882	3.6517	5.22508	3.24835
AMZ2P1	46.217	32.8139	23.9829	26.5569	50.1686	11.6064	42.9645	22.2976	41.3644	25.4033	34.4165	16.5896	34.3034	40.3851	2.00294	0	5.4213	8.41862	35.4556	50.0909	24.6976	2.72262	16.049	26.0811	23.5515	2.91645	0	23.0782	29.4642	1.50418	14.0552	1.51983	52.0136	47.7317	148.547	40.4918	0	0	0.745867	26.9706	22.0456	17.5528	27.8676
ANAPC1	0	5.01326	3.58871	3.09938	1.44573	2.66301	3.50066	3.52342	3.39725	4.69448	1.90685	0.57672	4.25126	4.03536	34.1536	0.0684611	1.34282	0.693898	4.73452	1.82842	5.4631	0.520569	1.29985	4.2279	3.8557	0.380202	2.52452	4.18585	4.93454	0.156873	0	3.24936	4.00772	4.79462	0.276647	4.6682	0.226057	0.155027	10.4625	4.08737	3.31611	6.18826	1.57428
ANAPC10	3.15288	2.09454	3.61601	2.44434	1.20086	1.58356	2.74782	3.84123	3.93882	4.10446	1.46742	0	3.24176	3.78368	0.455464	0	0	0.555785	4.83304	1.70858	2.58162	0.171977	1.9024	3.09432	1.55684	0.165798	8.73371	4.99122	3.9369	0.171023	1.27845	2.93764	4.06027	2.45644	0	3.79488	0	0.338021	5.85148	4.26438	2.55475	4.07823	5.0168
ANAPC11	0	6.04452	3.38114	6.63904	11.0081	6.45165	5.52838	3.75592	5.90796	5.91811	1.99282	9.39241	6.46611	6.72348	1.85562	1.62175	0	5.4512	6.68448	3.09377	6.0278	7.00656	2.21446	10.6806	9.30276	0.450323	4.18615	5.9649	4.18421	0	0	0	6.8326	4.96515	0	4.79406	2.00811	44.9866	5.75838	4.68503	5.89155	9.66277	2.15149
ANAPC13	0	2.67677	3.23229	7.84014	6.1387	12.5923	6.93658	10.9961	16.0278	8.28902	31.6721	23.5697	16.2263	14.9489	1.55219	0	0	2.73589	14.5732	1.94091	12.9655	15.7071	7.40942	18.0148	1.27335	1.13006	31.0145	8.55347	16.5001	3.49701	15.249	2.3556	8.1218	12.8491	4.11134	12.2309	0	0	0	9.14419	16.0987	16.8554	21.5961
ANAPC15	1.70854	2.94397	0.770953	2.02583	3.17238	3.71856	1.65448	1.16567	1.97515	1.42788	2.1205	0	2.14098	1.77235	0.123407	0.404451	2.00414	0.418304	1.53279	1.08019	1.57078	0	0.231427	2.86454	1.45108	0	1.90902	1.391	1.57686	0	2.07836	0.374565	1.19579	1.42401	0.108958	1.73761	3.73936	0.0610575	0	1.55788	1.43666	1.3636	0.715418
ANAPC16	1.41912	2.56311	3.28182	3.49475	2.63499	8.55316	2.19875	4.87561	5.79489	3.96853	1.98146	16.9798	4.65095	3.53309	2.76756	2.41875	42.8644	3.7107	4.18029	9.22839	4.21986	8.45282	2.88336	4.52645	8.24066	0.671633	1.48653	2.23371	2.90564	21.7077	23.7365	3.50003	5.30381	4.55115	19.0051	4.86604	1.16472	0.152143	0.114511	3.36434	14.7751	22.3789	2.85229
ANAPC1P1	0	31.1101	45.2811	48.8143	17.8364	35.8409	32.8233	14.3449	39.9168	27.5249	20.7576	0	27.5141	28.9567	7.73141	0	0	10.4826	32.7026	0	27.6774	3.50312	9.22651	13.1314	16.9134	2.81439	21.179	37.279	35.2819	2040.86	16.276	0	30.7154	42.6673	6.82614	38.201	4.18337	7.65044	20.1534	26.0268	14.7282	10.3104	4.48206
ANAPC1P2	57.6166	11.6623	8.12457	33.5014	6.172	43.4077	6.97421	16.8469	32.2294	14.5845	10.056	0	15.273	19.5127	12.4849	108.432	316.804	91.8322	18.6205	46.8345	22.3471	3.77129	30.8627	15.0201	1.70701	18.179	89.5247	16.8088	18.0977	0	0	0	13.3073	19.574	2.75576	35.0775	119.909	0	3.48689	28.8948	68.708	17.8388	68.7587
ANAPC1P4	70.7101	14.9731	32.7046	21.2829	10.0995	14.2059	13.6946	29.9794	14.2393	19.774	0	16.921	23.1742	16.7413	0	96.4151	2.07359	19.9435	29.2207	15.3274	22.5499	0.925666	7.83648	3.46983	15.9215	53.5446	0.98759	25.3301	19.7426	0	2.15039	0	10.6897	41.5104	335.496	26.918	1.65812	0	1.14115	25.1452	12.324	2.33522	7.10605
ANAPC1P6	0	27.5608	61.0145	26.9081	7.02287	61.7399	14.2842	28.7542	33.0053	16.5951	80.0961	0	14.2188	25.2031	0	0	0	0	29.6973	39.9683	21.1899	0	27.2463	9.04807	20.3946	0	0	22.6845	41.1853	0	0	0	33.0368	37.4177	9.40701	28.9027	0	0	0	40.3506	0	2.02981	0
ANAPC2	0	7.07865	6.73954	7.57553	12.9036	4.39119	4.79755	15.7644	13.0415	7.30669	8.81642	0	7.30384	13.0529	10.1039	0	51.7048	18.4086	9.26401	33.9546	7.40998	0.76302	10.9813	10.1893	8.46151	0	0.203516	10.2025	4.81431	0.474243	61.5962	6.70848	11.6262	10.2967	0.557554	13.9085	11.2759	0	6.58448	6.11182	34.4857	19.61	14.6437
ANAPC4	3.10198	1.83533	4.19917	3.39512	0.443053	8.17949	4.50575	4.7618	5.46581	2.61735	2.52652	3.24759	5.08315	4.42926	4.03299	0	10.2337	3.91882	4.17433	4.20248	4.07728	2.23344	3.094	3.32977	0.643317	0	3.57428	5.30348	5.30479	0.252392	12.9711	4.33532	2.99604	3.79379	12.7594	6.12138	22.0039	0.831408	0	4.17196	4.26822	16.9673	6.2347
ANAPC5	26.3518	9.68311	12.4854	12.6184	16.5608	7.94126	12.2487	8.09046	11.4977	13.3409	5.5191	6.306	14.8597	12.9283	222.125	4.49142	16.6146	12.3099	14.3522	18.5644	13.0599	9.48671	8.27461	9.69837	4.21592	0	21.1628	12.4435	12.7531	0.428823	12.4216	3.46628	17.595	11.8889	20.6704	12.5764	14.8305	0	0	14.2967	26.4692	46.9949	5.29648
ANAPC7	8.18443	8.984	4.8472	6.2985	8.76732	2.05535	4.65622	5.75841	6.9245	5.86988	8.5707	3.36624	5.57175	5.73083	0.443369	0	1.50007	1.92365	6.94865	6.93004	6.34881	0.468748	2.94789	3.89069	6.97131	0.161395	11.0738	6.08029	7.37908	0	25.5122	0.168214	5.4561	9.00876	0.978638	6.58639	2.87882	12.9424	0	6.01683	5.86536	8.65783	5.14061
ANG	0	4.10613	5.07098	4.1	1.71212	6.02068	8.12556	8.76256	7.71117	8.95847	1.39477	0	10.6882	8.6313	3.89624	12.7694	0	0.528271	8.00208	1.624	9.0404	2.74618	2.43556	22.7938	2.48602	0	0	7.97013	9.48285	59.4956	0	0	9.31258	7.16741	0	6.12354	5.6219	0.642574	0	6.83136	4.12349	7.17534	0
ANGEL1	14.0114	19.1981	19.0802	16.7048	16.5817	14.0747	15.5064	15.656	17.8027	17.1786	16.7688	0	14.8566	20.1288	3.03612	0	8.21778	4.58698	17.0948	21.1517	15.8721	0.196525	6.21129	8.59447	9.607	0.315775	28.0961	20.9678	18.3494	0	10.3483	1.97469	21.1819	19.1491	0.765893	17.985	0.704062	1.71676	0.323031	15.0573	6.2428	7.0236	11.0635
ANGEL2	2.52515	0.864971	0.890183	1.38189	0.901662	0.792674	0.91697	1.10752	1.32423	1.14141	1.39561	0.660919	1.08011	0.955333	0.0683965	0.044832	1.29589	0.630599	1.00337	1.53945	0.748154	1.38425	0.757928	0.251696	0.860345	0.149386	0.484936	0.907997	1.27787	0	0.191983	0.103798	0.83506	1.38974	2.35513	1.17067	0.925214	0.0338401	4.43175	0.877821	1.05683	2.5409	0.793018
ANGPT1	0	9.78578	7.61266	10.1971	2.58945	9.6117	5.4619	5.59558	7.54968	6.41028	11.7194	0.602563	7.47574	5.62977	0	0.286115	0.295366	0.769378	6.19	1.09163	11.8933	0	5.20913	8.40223	2.98406	0	12.3793	7.76281	7.21791	33.1084	0.306305	0.331216	9.4743	6.3508	12.3325	7.86583	3.77898	0.215965	33.8097	9.3676	4.89678	5.73792	2.02439
ANGPT2	0	4.53128	3.29456	4.34608	2.63451	3.34543	4.36616	5.84276	3.49659	4.39728	4.76931	0	3.35841	4.32706	0.222048	0.145547	0.150253	0.120425	4.34325	4.4425	3.75371	1.60977	1.21137	2.51424	1.63943	3.39486	1.28809	3.67084	4.45855	2.00105	0	0	4.43229	2.95214	0	3.39899	0.480591	0.109861	4.05169	4.62514	1.222	3.13039	1.28726
ANGPT4	30.5753	20.3119	12.5032	25.0985	17.1043	4.47904	16.2843	23.4678	15.3928	14.9876	7.70811	0	13.7538	19.4035	6.07322	2.53326	7.4719	5.09033	15.6049	16.569	11.0903	0.500326	3.01202	2.96948	15.0976	2.41176	11.9214	15.2814	14.7615	0.414626	13.1727	0	17.5474	17.0351	2.43732	15.1911	1.19496	1.91215	0.205598	13.1264	4.55764	2.31403	4.48099
ANGPTL1	0	7.21877	6.36099	6.85733	3.13202	0	5.46033	6.18281	4.20557	6.94786	6.56095	0	6.03926	4.12895	0.678807	0	0	1.19647	4.6139	4.24401	5.67009	0	3.00885	3.26659	5.19739	0	12.2507	5.10085	6.63273	18.8616	0	7.72615	3.68339	4.59753	0	4.47199	0	0	0.758333	7.42663	1.14944	4.5262	2.36111
ANGPTL2	13.323	43.5626	28.1804	33.2653	29.9709	29.2758	27.0931	33.8431	24.5936	30.0309	19.3775	0.996314	28.2533	34.4703	6.49564	0.47308	0	12.5256	29.3284	26.172	31.5789	7.73951	6.27525	25.9468	25.8543	7.88182	38.6114	32.3599	33.0137	11.9243	58.2433	8.21479	33.4288	28.0625	5.09784	26.2447	5.46734	3.92799	47.8401	27.789	10.3881	14.2999	5.8577
ANGPTL3	0	41.9474	14.7057	17.8348	0	0	9.46761	8.73507	13.3687	14.6657	22.752	0	16.7543	6.09853	0	0	1.59284	2.55328	9.66906	2.94346	28.0895	0.355528	12.0393	3.99806	9.01171	119.964	48.5519	18.2782	13.9016	5.30334	0	1.78617	10.0361	8.26686	0	8.21005	1.2737	0	189.341	15.8486	7.97199	2.24227	2.72927
ANGPTL4	7.74383	7.95778	8.51732	5.82699	33.7344	6.80646	8.99859	5.66068	8.88003	6.72067	4.50517	1.15819	3.91886	7.8913	6.71201	0.549943	0	3.75394	6.89254	5.24557	4.839	0.380154	0.429107	0.2375	7.80051	14.049	0	3.25739	2.97291	3.15038	0	0.636632	7.31676	7.5767	0	4.87708	0	0	0.937296	3.88354	4.61727	1.75823	0
ANGPTL5	0	7.09646	11.9017	9.81523	3.01379	4.2392	5.31259	8.94617	12.0393	11.598	23.5696	0	11.3901	7.51943	1.82891	0.599402	0	1.11588	8.36203	3.4304	9.27529	0	1.87079	14.7549	0.50012	0	0	11.2236	11.2919	70.0476	109.731	0	9.56974	4.81722	0	9.50918	0	0.45244	0	10.582	2.70982	1.91635	3.18078
ANGPTL6	24.4976	10.2106	9.67241	7.21879	16.1491	4.73237	9.30653	7.02528	15.2846	10.6304	10.5246	0	7.5383	11.9359	3.67502	0.267653	0	3.26648	9.44465	13.7861	9.17679	0.0616727	1.87959	2.77414	10.3844	53.2141	0.263194	6.29024	6.57679	1.22661	0	0.619688	9.4169	13.8282	8.65258	8.96708	5.3027	0	0	7.56036	3.28436	1.63364	2.84065
ANGPTL7	17.0598	22.3123	23.7354	33.4539	20.3053	32.8456	22.0267	25.7725	22.5848	24.1279	22.4966	0	25.4888	26.3025	2.46445	0	0	7.35111	29.6457	13.8673	22.5461	0	3.99139	21.2774	36.391	0.897109	30.1808	29.9389	26.1975	0.925379	0.864685	0	30.3275	24.4192	1.08794	33.1083	0	110.348	0	21.2591	10.9544	8.68582	12.8582
ANGPTL8	36.3721	40.7749	30.7732	9.95233	83.12	0	14.0885	7.97633	34.5878	19.2906	67.7133	0	29.8011	27.0773	0	0	0	22.4407	37.3839	19.7104	34.4844	0	4.03096	4.46206	84.0527	5.73801	2.54	23.6898	22.8494	5.91883	0	89.7063	42.7668	47.4495	0	35.1244	8.52912	0	0	19.8989	11.6776	10.5105	0
ANHX	3.72916	5.92248	8.09814	7.65295	5.32634	12.1745	9.56962	8.58688	10.6387	6.9224	6.0747	0	7.54876	8.9657	0.404035	0	0	2.51992	9.30565	6.06261	8.43728	0	1.51538	2.51618	5.08227	21.7674	0	9.96849	7.24503	0	0	0.30658	6.5772	7.50006	0	7.62002	0.218619	0	0	6.97067	2.22352	1.69341	0
ANK1	3.29585	3.43428	2.59545	2.41065	2.49856	3.31074	2.83559	3.34514	2.68744	2.71981	2.27143	0.0758364	2.18722	2.69648	0.412024	0.324085	0	0.968311	2.77235	1.68301	2.86804	0.00829729	1.04428	1.38405	2.92939	0.039996	2.73538	3.11676	1.9997	0.515705	4.78026	0.583599	2.98633	2.41854	0.6063	2.56007	0.0743138	0.0135903	0.951276	2.66424	0.703502	0.497135	2.10196
ANK2	1.33651	1.19227	1.24386	1.18854	0.701813	1.15499	1.11532	1.31031	1.01368	1.34946	1.60999	0	1.52512	1.1504	0.0340715	0.00558324	0.00576377	0.362637	1.16918	0.51125	1.30442	0.00257298	0.428386	0.716124	0.796598	0.0744164	1.39726	1.2204	1.28046	0.0255872	0.00597724	0.685115	1.32388	1.16665	0.609163	0.975977	0.0184357	0.619508	0.0126877	1.31544	0.391238	0.404065	0.385164
ANK2-AS1	0	14.1052	10.085	45.6623	0	35.9214	13.8514	11.3274	14.669	17.2417	19.4172	0	10.341	16.5838	0	59.2562	0	4.90286	17.5563	3.22977	14.3835	0	5.72447	21.2036	3.53152	7.52189	0.832413	25.8789	23.5741	1.93973	0	0	22.5251	18.7899	0	13.513	0	1.27794	1.92368	14.1295	7.10728	8.36526	2.99475
ANK3	17.5805	9.40125	11.2497	12.0262	8.83184	6.85085	10.5668	12.0093	9.15593	12.2178	9.45201	1.08803	12.9143	12.6957	7.22493	8.00772	10.5777	2.36883	12.1534	16.5902	11.2862	0.218242	4.32225	17.5514	4.56201	32.8036	18.8814	10.414	13.6537	26.0439	7.55882	4.18645	10.7176	9.06188	22.1524	14.0503	0.639708	7.8642	38.5469	11.8569	27.2209	76.2291	2.89384
ANK3-DT	17.8299	35.5345	18.1023	14.6361	20.373	53.7313	6.9063	40.4039	34.9077	30.9482	41.4919	0	35.2328	32.2045	0	0	0	7.33372	34.3846	19.3244	33.0406	0	11.856	30.6227	34.8643	0	0	41.6129	34.0176	0	0	0	38.9343	23.2601	0	31.442	0	1.91154	1.43873	30.8895	19.6266	19.8732	17.9182
ANKAR	0.627608	0.677521	0.637197	0.171729	0.209162	0.210148	0.931885	0.672873	0.573414	0.706073	0.68157	0.87609	0.725963	0.702112	0.0453319	0.0297139	0.552143	0.356486	0.762553	0.340107	0.658145	0.0958535	0.285948	0.859763	0.508241	0.0990105	2.23524	0.80619	1.02705	0.170218	1.36786	0.653557	0.746735	0.852865	0.040024	0.816889	0.0245286	0.0224286	0.016881	0.705794	0.393403	0.803169	0.10512
ANKDD1A	0	57.9521	51.9076	46.1652	35.0513	17.9751	61.3909	36.6256	38.3226	65.0779	71.3858	30.5865	28.0909	62.5201	4.43142	59.5458	20.9902	59.7828	67.0672	22.1647	55.9643	12.0473	17.3761	35.7509	32.1122	4.83938	0	63.5466	48.5342	0	3.10965	23.5378	56.68	45.0207	3.91254	41.9309	0	0	0	40.5578	29.5462	15.6183	28.2588
ANKDD1B	5.30797	8.26458	9.28118	9.44056	11.8774	7.5536	6.68204	8.27752	9.50131	12.2844	10.7052	0	11.9385	8.50765	9.96822	4.52347	7.78289	0.207929	8.45528	11.9852	8.15873	0.115811	2.87593	10.5273	7.44362	0	2.22405	11.1878	9.50958	0	73.1783	4.9456	8.99028	8.27099	15.5711	13.2728	5.18624	0	0	11.2125	13.4711	21.2548	0.889045
ANKEF1	6.50477	10.2293	7.24622	11.5691	12.3102	8.98447	5.98402	5.34931	11.8255	7.84072	8.70392	0.972872	14.4997	8.09726	0.352378	0.230974	0.476885	2.19775	7.73682	5.2875	11.4233	0.0532212	2.76343	10.5734	3.9507	0.256546	31.9112	9.97383	10.3294	0.26463	1.23637	0.534767	12.0189	9.1046	0.622237	7.78376	4.76669	4.00991	11.285	9.11919	7.23486	12.2851	2.04281
ANKFN1	3.0871	4.64003	4.7014	4.2517	2.32222	3.30779	4.74323	5.49118	3.33859	4.68367	4.93301	0.0615621	4.63224	4.56625	1.1149	2.48468	3.83244	1.45117	4.36802	3.56892	4.15972	0.431074	1.61181	3.23174	2.18289	0.0974034	8.14907	4.30622	5.45892	0.267927	0.187766	0.879824	4.17434	4.50834	0.669364	4.73248	4.1987	0.750195	1.09606	4.10973	2.57697	6.30406	1.18925
ANKFY1	7.11582	8.83584	7.4754	5.90205	5.52639	3.68567	5.72788	6.07939	6.61746	6.41151	8.17613	5.85344	6.19466	7.05051	0.57822	9.15936	7.69483	7.08194	6.99332	9.15832	6.13319	1.30997	3.26946	5.86517	3.97924	0.280645	6.14944	6.6744	6.67432	0.217117	0.473379	17.6232	6.92882	5.82604	5.70077	6.93397	0.573592	0.190722	28.8171	6.22476	7.40454	10.7954	9.05058
ANKH	27.9246	24.1901	16.1803	13.8925	5.4388	10.8378	21.8787	22.2684	25.9867	20.1959	14.769	1.51872	25.2044	20.7575	117.719	0	1.11668	11.2621	18.4528	23.3868	27.5694	0.747738	7.59622	9.34292	15.0422	2.40292	58.5024	17.6367	20.2596	0.413106	0.386012	10.4351	18.7624	21.6644	115.591	19.3279	0.297646	11.4309	0.204844	18.6337	11.527	14.9861	3.18897
ANKHD1	0	0.680235	1.23211	0	0	0	1.26919	0.958078	0.122192	1.8958	1.01667	1.96025	1.05281	0.853086	0	0	0	1.02684	1.20361	0	0.376555	0	1.04905	0.803942	0	0.689223	0	1.6006	1.32145	0	0	7.18339	1.65116	1.42485	0	1.37575	0	0	0	1.59344	1.60303	1.08212	0
ANKHD1-EIF4EBP3	0	1.18626	2.36355	0.521176	0	0	0.368889	0	1.49163	0.734688	0	7.97647	0.918002	0.697359	0	0	0	0.559599	0.928391	0	1.31335	0	0.844361	0	0	0	0	0.827048	0.797707	0	0	0	0.639881	0.414134	0	1.22625	0	0	0	0.868377	0.349442	0.471777	0.957073
ANKIB1	25.0487	21.8407	18.9323	19.8765	10.0175	12.581	11.643	17.578	24.1001	17.3913	13.9898	37.4636	22.9379	17.7916	3.25667	0.711554	51.4193	6.18177	23.1444	43.4373	21.5897	25.9051	18.3218	31.6512	9.49913	0	30.7867	19.5776	26.2265	0	0	3.29487	21.6687	17.428	1.9169	22.4366	3.5243	0	35.1694	27.8647	43.1976	75.279	31.466
ANKK1	30.3402	16.1113	17.9238	13.982	13.2285	18.8478	14.8448	17.9762	16.9716	15.1675	9.6617	0	13.0836	14.85	2.07612	2.49488	29.2676	2.20501	15.8882	10.3842	16.3785	0	3.83439	16.3575	19.3025	1.00767	1.44968	16.4243	16.162	0.519711	22.8243	1.83792	13.0761	17.2731	64.4616	17.6333	2.24673	0.171198	0	16.1621	9.22829	11.3383	8.8262
ANKLE1	11.2301	18.0449	9.75476	6.14566	9.6239	5.64041	9.3523	12.4778	11.433	10.8292	13.5894	0	7.14449	10.1419	42.3418	0	0	4.75109	8.6866	7.9114	10.4537	0.220519	1.99133	3.58198	7.71897	0.708656	7.68553	7.07054	5.27808	0	0	0.738594	10.092	11.5981	0	9.39887	0	0.240795	0.181235	7.67986	3.29647	1.20535	2.25714
ANKLE2	5.33344	9.30075	9.02488	8.61024	20.7202	8.57206	10.1228	9.90272	11.0983	8.7432	9.68094	10.2104	10.0765	7.91494	39.9872	16.9687	20.8018	26.7008	9.84464	18.2085	10.3431	0.907661	5.71378	5.75781	7.96391	8.24568	16.388	9.14758	6.84997	0.347164	0	11.751	10.7057	8.69722	5.10189	9.77846	5.25282	11.779	21.26	9.82355	18.2487	18.0102	9.11177
ANKMY1	1.35332	1.94911	1.88925	1.50436	1.69132	1.40192	2.29339	2.1393	2.16697	1.89227	1.33846	0.253009	1.92415	2.03768	9.75058	0.384436	6.15142	0.949277	1.91975	4.62946	1.82986	0.177164	0.60618	2.61487	1.04247	0.0533746	3.62673	1.80421	1.62163	5.01015	6.27636	0.611924	1.72623	1.57239	0.22655	2.43386	2.00327	7.78044	9.28219	1.59647	3.53804	5.52389	0.722515
ANKMY2	0	23.7284	11.0914	14.2922	11.41	9.25919	14.2815	10.3315	12.3746	7.99967	11.4401	1.83814	16.5854	12.3741	59.9203	9.60083	0	7.04103	12.7622	8.32513	15.6246	44.6467	7.26427	10.1771	5.82589	1.93886	22.3148	11.6736	16.0134	0	0	1.01039	9.28981	11.6908	0	13.6745	13.6894	1.31762	3.47098	18.2103	17.1925	46.6765	12.351
ANKRA2	21.1427	19.0932	12.2235	22.4175	12.0792	11.9465	25.0803	15.0688	13.6007	18.8589	29.5207	0	31.0795	18.449	0	0	0	9.16219	18.6504	14.3218	23.69	7.95738	11.1299	6.80857	16.9126	1.66772	15.5029	15.7788	22.9976	0	0	1.73817	25.7477	18.3879	1.01124	19.2338	8.67627	9.06682	148.425	22.411	32.2432	67.2058	5.31185
ANKRD1	106.266	57.3584	31.9672	58.1539	65.7706	31.1342	61.7421	60.8489	43.5912	47.8205	37.0936	0	52.9234	47.3361	0	0	0	4.16274	39.4099	33.5921	35.11	0.579634	8.50556	54.3186	44.0767	293.375	0	36.0483	45.329	0	0	2.91209	45.3682	51.9861	0	46.8484	232.576	1.89879	0	39.5655	18.6834	2.92455	26.698
ANKRD10	2.79772	2.53897	1.01445	1.58573	3.59636	0.401479	2.08995	2.16197	2.45925	1.58017	2.69724	6.69495	2.29228	1.66816	41.7436	0.0567672	7.50115	3.99238	2.28265	2.70734	2.03245	3.07387	1.83082	1.12772	1.16043	17.4654	1.61882	1.47512	2.88277	0.130078	13.7347	0.920018	1.34269	2.10731	4.89372	2.76887	1.87444	3.38507	0.0967512	2.38702	3.57459	12.2754	2.91199
ANKRD11	2.34278	3.05194	2.79703	3.84626	8.33755	2.59851	3.74328	2.81144	6.37775	3.24753	3.63459	9.92779	2.9828	4.57465	27.371	101.296	25.42	10.7719	4.97312	25.7618	3.21399	6.45972	9.3326	10.0952	4.3728	0.215596	4.75818	2.78688	2.10316	7.37064	11.4886	10.208	3.77128	2.59997	61.1812	9.11796	1.2132	12.391	10.5707	3.3022	25.3588	19.7699	36.6401
ANKRD12	2.46125	1.21536	0.971778	1.39503	2.93786	1.85428	0.868232	0.616855	2.06515	1.16975	0.90005	19.0892	1.34723	1.11997	9.37132	3.59569	8.22302	10.2837	1.22388	11.7182	1.04554	6.24267	2.68223	2.9008	1.47923	0.582426	0.527912	1.19275	1.21486	9.09752	5.05238	2.54375	0.981885	0.907828	3.06072	2.49001	1.2986	1.8094	2.00022	2.30033	7.53115	10.9225	10.8213
ANKRD13A	2.14352	4.22748	3.94953	4.98542	3.77594	2.1532	3.73626	4.23062	4.71621	3.99621	6.1521	11.3275	4.40789	5.16219	1.70308	0.811873	10.6861	12.9521	4.75456	6.19517	5.51177	2.82946	2.29638	3.85679	2.15921	26.7145	6.13729	4.49858	5.17021	4.99968	7.93113	8.2237	4.20063	3.22356	0.136697	4.90997	0.167549	0	4.78535	7.32939	11.8304	10.3236	7.719
ANKRD13B	1.84392	3.7323	2.54812	3.02725	6.0574	3.93603	3.3926	4.9198	4.69308	2.62269	5.14918	0	3.82142	4.59069	1.59823	0	0	2.87121	5.01156	5.246	3.53617	0	1.19206	3.67589	3.38705	1.45447	2.44659	3.52787	2.38109	0	6.44875	6.36684	3.98776	3.25744	2.99857	4.03875	0	0.29653	0.0743946	4.91787	2.28345	0.5709	0.694895
ANKRD13C	2.70447	1.76857	2.17375	2.31253	2.12452	0.339586	2.55343	3.21254	3.02563	2.41233	2.98944	1.82019	3.64967	2.73947	1.17206	0.0960314	1.38791	1.25144	2.50746	3.84714	2.73893	1.04	1.22387	2.4054	2.52395	0.746642	0.141647	2.91743	3.05186	0.110024	0	0.889353	2.07264	2.35208	0.388058	3.48226	0	0.362432	0.109114	4.0997	4.31045	6.36375	2.548
ANKRD13D	13.7192	2.65825	7.13635	6.04796	5.87849	2.29686	8.11867	4.12287	9.29429	4.7773	3.90205	5.0157	4.48156	5.19034	11.2305	16.2382	63.4769	18.3619	5.79861	38.8249	4.20433	2.49441	14.9228	9.16322	7.22592	0	6.49352	3.80588	2.94378	15.6276	22.947	42.3579	5.24903	4.3915	28.8718	11.2218	0.178727	1.14398	35.6708	3.19685	23.4216	13.4036	23.7445
ANKRD16	42.4261	26.0929	23.9302	14.511	18.1791	26.6361	23.1096	21.3215	24.9188	24.2913	30.8531	0	32.9722	25.3061	4.59663	0	0	3.11617	26.13	10.0586	25.1401	0	7.64057	24.7226	39.28	39.3218	7.03658	27.345	23.321	185.545	0.806397	0	28.0604	21.3317	19.2775	23.7511	0	23.3111	25.2479	17.4082	20.1886	13.5735	7.9943
ANKRD17	3.02557	4.72798	3.56825	4.02646	5.14639	1.86499	3.43591	3.27729	4.30801	3.44804	2.43228	12.1767	5.01096	3.58502	0.715208	17.8535	17.0192	6.14152	3.87624	12.9676	4.13686	8.59667	3.79002	10.2072	2.50988	30.2007	4.47544	3.57546	4.42856	6.31104	8.49017	4.25114	3.73076	3.45365	12.3136	5.47016	1.28997	19.1379	6.65833	5.20405	12.7037	18.8259	8.98347
ANKRD17-DT	37.1063	31.9689	23.0226	44.8434	25.616	20.1901	28.7459	14.9185	25.5996	33.9927	38.8576	1.84991	29.5085	25.737	1.34009	0	0	5.81426	23.3287	16.7569	28.7841	0	8.91004	17.0705	21.987	0	20.2983	35.9164	28.3469	0	0	1.01686	29.0868	25.8845	2.36636	28.3898	0.725107	0	2.99418	21.7104	11.346	9.70147	4.66127
ANKRD18A	6.34748	9.38896	6.75774	7.92429	8.15945	2.98883	10.4493	6.90195	6.74621	7.00079	6.09314	0.949348	8.91009	7.28175	0.859644	0.338084	20.5919	1.2821	7.12938	12.0392	7.3174	0.986751	1.90521	10.1231	6.20589	0	7.92342	8.35459	7.40283	0	14.8396	4.82699	8.29643	6.55551	14.269	10.5938	0.651201	1.27596	2.36888	6.98149	11.3541	33.0491	3.78749
ANKRD18B	43.8925	44.7324	30.8341	15.2856	7.9789	38.0784	17.3879	24.5014	20.0884	23.4716	34.357	0	25.1932	22.4007	4.3232	48.7403	0.585073	5.86159	25.2416	24.867	26.138	2.22003	12.9718	23.7414	14.6591	0.629493	16.9978	29.346	24.7886	0	9.10112	1.31217	31.837	22.9909	1.5268	23.3993	0.935693	62.4577	0.321979	21.2845	16.6543	67.0423	10.025
ANKRD18CP	0	13.1015	22.3618	19.9249	11.5562	12.1912	25.8552	17.7432	12.6724	21.8459	33.891	2.4202	30.8063	23.9944	0	0	67.6214	6.18042	22.8046	15.3459	19.5262	0	15.2435	19.3552	15.3414	0	37.2912	27.227	32.1911	0	3.69083	23.946	12.5713	18.9111	10.8355	31.8196	3.79457	0.867426	0.65287	33.1985	11.1328	33.7346	8.13099
ANKRD18DP	0	4.09573	2.47287	2.99905	0	0	1.06137	0	4.29171	4.75614	2.5506	0	3.16952	2.40772	2.37501	0	0	0	3.01957	2.96978	3.77876	0.358707	2.02449	0	0	5.18731	0	1.48723	2.80519	0	0	1.80215	2.30133	10.7239	16.7754	2.14757	0	2.35014	4.42209	4.49728	2.51353	0	0
ANKRD18DP_1	0	3.41311	1.23643	0	4.69641	0	1.06137	3.2048	1.83931	1.58538	0	0	0	3.07654	0	0	1.60709	0	4.52936	0	2.83407	0.358707	1.21469	6.72303	1.2989	0	0	4.75915	5.10035	0	0	5.40645	1.3808	7.14925	2.09692	3.52815	2.57018	0	0.884418	6.49607	1.50812	0	2.75368
ANKRD19P	41.2542	35.1142	24.8204	7.52545	9.82051	17.2669	41.2806	32.167	43.0764	40.4446	9.60027	0	47.0565	37.4247	11.9191	0	0	4.84815	47.7931	55.8901	36.15	0.900097	13.208	29.5224	22.0003	41.2186	0.960311	38.0653	57.2719	0	0	0	38.1128	26.1617	0	37.5295	0	20.64	2.21925	39.4972	25.8593	15.895	3.45488
ANKRD2	9.6698	4.5168	17.4534	3.96885	14.5019	10.9277	18.2595	14.1371	9.19541	9.79086	16.877	0	7.92284	12.5092	2.09534	0	0.708924	3.69325	11.5269	3.93012	11.2516	1.10764	1.96471	3.85538	6.58921	8.39021	0	10.3656	9.11202	3.14713	0	0.794969	9.13651	10.5123	2.775	9.67643	0	0.51835	0	7.93541	4.65686	1.59674	2.42943
ANKRD20A1	0	7.1052	4.13667	4.45946	0	12.2785	4.73461	1.78702	4.55828	7.07217	5.68896	0	3.53471	2.38679	0	50.9261	0	6.22468	8.80725	6.62391	8.77946	0.533382	4.21446	1.99937	21.2455	0	50.6467	5.97092	11.376	0	0	0	7.87054	3.1006	0	9.58003	0	0	1.31509	11.1454	20.5563	5.38236	0
ANKRD20A11P	0	63.082	37.5428	75.2255	74.4004	29.0699	58.8494	46.5395	66.3704	50.231	53.8754	0	99.0281	37.4367	43.8956	0	80.6216	0.850224	61.9414	78.412	84.8059	3.78842	52.3841	31.9518	34.2952	0	18.1883	70.6822	43.0931	18.8371	0	0	59.5473	61.3482	5.53655	41.7171	0	0	186.812	102.91	54.4196	88.4044	87.2475
ANKRD20A12P	0	5.6729	3.0826	0	0	0	0	3.99501	7.13322	7.90514	4.23934	0	4.39003	2.89023	0	0	0	0	7.14215	0	11.7762	0	0	2.23486	14.0328	0	11.4496	5.93261	8.90111	0	2.77006	0	9.18004	3.96091	0	7.64884	36.3109	0	0	13.2887	4.17772	0	4.57688
ANKRD20A12P_1	0	1.35176	0	2.96943	0	0	2.10176	4.75972	0	4.18592	15.1525	0	1.04607	2.38394	0	0	0	0	7.35938	0	5.61215	0	0.801798	26.6265	2.57214	0	28.7982	4.71214	1.51499	3.53195	0	0	4.55719	12.9775	0	4.25272	0	0	1.75136	3.95809	0	1.79198	0
ANKRD20A19P	12.4924	37.3457	17.2634	31.6188	26.7643	4.70583	21.1701	25.5693	13.976	19.2744	30.5248	0	17.4606	26.2992	5.41395	1.77435	0	6.23942	27.0036	15.232	20.458	0.204423	8.30688	14.1761	13.6942	1.97079	24.8632	12.8829	15.4051	1.01645	0	18.4864	18.8856	24.1061	2.39002	21.6801	3.66179	0.669658	1.00804	15.3777	3.15135	3.09425	12.5543
ANKRD20A21P	0	5.19812	18.8307	22.8376	16.3913	13.1	16.1645	22.1164	21.5929	16.0967	26.7062	3.12074	26.6498	15.6608	0	2.96364	0	4.59772	18.2403	5.65368	20.2324	0.341442	4.2395	27.5175	14.2184	0	0	17.2709	23.0605	0	0	3.43081	14.4577	21.5496	0	21.7561	0	0	50.5109	26.6361	15.7908	34.8856	0
ANKRD20A2P	0	0.785738	0.711604	0.863021	2.4026	0	1.83254	0.922229	0.352858	0.912433	0	0.628967	0.405367	1.00079	0	0	0	1.17375	0.958047	0.569733	0.815546	0	0.466062	0.128977	0.747556	0	0	2.56784	2.98432	0	0	0	0.971287	1.25724	0	2.61912	0	0	0	1.82141	0.385763	0.868022	0
ANKRD20A3P	10.2144	11.6628	10.1784	2.7949	6.80824	1.71008	6.26442	15.431	13.3319	6.73066	13.4696	0	6.72804	7.14701	1.47556	0.483595	0.499231	4.70149	9.41618	11.9931	8.51039	0.44572	2.13824	10.0246	11.4996	0	1.90215	10.626	6.41678	86.9875	0	0	13.7259	14.4356	1.30279	7.33841	0	96.0021	57.1456	11.1764	4.99719	3.37332	1.71083
ANKRD20A4-ANKRD20A20P	14.4433	13.9428	26.4767	27.6644	30.9439	25.39	32.1686	47.5109	32.3171	20.5435	11.7639	0	33.7617	14.8065	0	1.02572	3.17666	12.9424	39.0258	15.654	19.9181	23.3983	9.87091	47.3978	17.1165	0	64.0481	38.4127	25.8762	0	0	5.93704	34.8751	37.6843	0	22.2357	0	0	4.07911	26.9979	6.95573	22.061	9.0718
ANKRD20A5P	34.2326	25.0513	15.4469	25.759	20.78	10.746	14.9173	30.0285	40.2128	23.5201	27.882	0	30.1105	21.4111	0	0	0	5.78303	25.0284	13.9132	30.9807	5.60173	6.32307	20.473	20.2842	0	19.1247	24.8511	28.0764	11.1413	50.7517	2.81431	18.688	22.3292	0	19.0444	0	5.50511	0	17.1677	23.5514	52.2875	19.3512
ANKRD20A8P	25.876	40.2893	26.7579	30.6814	20.9431	2.16608	25.8926	48.5489	34.7387	30.3587	38.1369	0	47.8067	25.474	3.73803	0	3.7941	5.0682	25.4991	4.67415	40.5167	5.08114	23.8977	23.8081	10.2217	0	0	39.793	37.3277	277.913	0	0	24.6301	29.5371	0	39.3537	1.0113	0	0	38.9305	21.7583	24.5687	2.16702
ANKRD22	98.9503	12.3253	9.76715	32.716	5.88875	4.14156	11.9774	9.64426	11.9926	19.4812	11.5134	44.3978	15.102	19.7241	0	0	0	23.2571	21.4065	8.93702	19.9001	31.0346	5.78772	23.2665	9.28341	0	0	18.7974	17.0753	249.584	0	28.472	18.6986	17.0322	0	16.2722	0	0	0.665373	22.5562	10.2114	6.12724	84.9388
ANKRD23	12.2877	39.0295	47.1294	16.8111	119.343	18.5148	34.5069	32.336	51.5509	46.2114	65.7678	0	40.8634	46.6377	10.6504	1.74527	126.119	10.1083	49.867	73.247	39.1862	0.402145	26.7818	18.0892	26.2115	3.87698	27.459	45.018	33.7361	0	321.369	0	48.5041	44.7504	37.6135	67.5856	0	0	39.6607	36.9738	90.7366	60.3634	21.61
ANKRD24	5.40981	4.18349	5.39075	4.13239	7.85557	3.05677	5.76251	6.06362	6.02703	5.1515	3.77675	0.269702	3.65027	4.85261	0.586124	0.0640314	2.57797	2.26488	4.64791	7.93983	4.64334	0.0295082	0.915971	4.0926	3.25896	0	6.01311	3.58468	3.41948	4.54841	8.43164	10.2292	5.11146	5.58711	8.36616	5.38828	2.06144	0.289993	3.01932	3.41184	3.16358	2.32631	1.01936
ANKRD26	5.71213	5.13036	5.57896	6.49872	5.45338	3.92596	5.18206	6.15341	6.39048	5.76915	6.5764	3.05758	6.52037	5.22103	0.586306	0.170803	8.90447	1.76654	5.18294	5.70217	6.60764	0.944558	2.04353	3.79882	2.86806	10.1497	5.66857	5.86618	6.89006	0.0978458	12.2971	4.35001	4.70906	5.78495	3.16345	6.15995	0.140997	0.128926	7.37476	6.34607	4.77098	14.4338	1.81277
ANKRD26P1	67.4602	34.258	31.6112	41.8873	23.7176	19.5476	21.1053	27.6911	31.64	29.7739	39.8505	0	38.0157	34.4516	3.37336	9.58164	1.52176	7.92785	30.627	9.84237	34.4395	1.52848	13.9941	43.9259	16.9116	1.6373	16.3073	36.615	39.9645	0	60.7577	82.7635	22.881	29.8994	9.92792	34.1345	0.608429	1.11268	0.83746	40.6923	11.9004	5.14129	3.91122
ANKRD26P3	68.0267	45.0153	26.859	46.5345	37.6503	23.4898	19.7623	35.4305	26.1611	39.359	9.89406	0	45.901	27.1892	3.68516	0	0	4.74669	37.212	16.1281	42.1423	15.8627	18.8477	52.6802	18.1389	2.68295	29.0971	44.5377	43.3287	0	0	16.7777	47.135	26.8083	6.50733	32.7275	0	0	0.68615	49.2348	14.8204	1.05309	0
ANKRD27	64.2811	65.8346	75.3347	64.4927	65.2886	57.3969	80.2298	68.3951	55.1346	57.5097	59.8354	36.3198	62.6508	72.3477	66.5497	131.879	11.5198	17.8364	73.4859	67.7339	62.7917	67.3202	32.4537	70.0967	88.0283	2.25353	39.9021	73.4618	68.1344	0	51.044	7.0462	83.0808	59.7878	6.83226	72.8718	31.8222	0.76573	48.4116	74.5685	57.0002	70.1737	69.9828
ANKRD28	2.34098	1.6833	1.33242	2.35839	1.30704	1.33611	1.81353	1.52456	1.53567	1.9188	2.2286	0.827564	1.81548	1.70378	0.27669	2.05544	2.02829	0.656511	1.6439	1.61458	1.54997	1.04474	1.65098	1.77534	0.970987	0.100721	0.980875	1.9521	2.23813	0.519473	0	0.349919	1.51927	1.67735	6.79947	1.94495	0.274475	0.410688	1.64856	1.90169	2.07908	6.88775	0.962417
ANKRD29	0.444218	4.8969	3.90871	2.67408	3.29926	3.5698	2.49495	3.70181	4.19941	4.19794	2.68773	0.132877	2.93313	3.27988	0.192514	0	0.651341	0.717805	3.40784	1.80545	3.15872	0	0.869742	2.99727	2.94803	0	2.07843	3.82153	3.76218	0.506013	3.24223	0.292159	3.84277	3.06656	6.62895	3.46292	0.0520837	0	0.0716896	3.92896	1.58919	0.568479	0.892838
ANKRD30A	2.19605	2.49227	2.84894	2.97109	2.02136	2.20597	2.92994	2.06905	2.81172	3.03531	2.95269	0.145977	3.23405	2.55501	6.92641	0.103971	0.0715553	0.953452	2.67857	1.19006	3.20724	0	1.61351	3.12812	1.27233	1.11632	1.46542	2.662	3.66753	0.277949	0	2.16649	2.34647	2.52002	2.52085	2.67053	0.114437	1.54343	1.14198	2.65874	1.08557	0.34248	0.306518
ANKRD30B	2.55043	2.00141	2.12906	1.74465	1.16568	2.30576	2.46973	3.16939	3.65223	2.38561	2.96755	0	2.36009	2.49628	0.11053	0	0	0.689364	2.65921	0.829261	2.41806	0.450733	0.716052	1.81471	1.11831	0.160941	5.23631	2.67167	3.29936	0.249019	0	0	2.07776	2.16266	4.97699	2.61286	0.299033	0.273431	0.0411597	1.90694	0.748651	0.126343	0.38446
ANKRD30BL	33.3384	6.08069	6.17856	8.47063	4.42158	11.9604	14.0664	13.2295	11.4557	9.52969	4.43325	0	9.98506	11.4213	2.06402	0	1.39665	4.47759	13.3228	8.38798	10.1598	0	2.6391	8.76405	13.4047	1.50269	0.166296	9.75833	8.20013	0.775022	0	0	8.99994	9.96687	8.65614	7.33214	0	0.510601	0.384305	6.62256	2.40284	0.393218	1.79483
ANKRD30BP2	37.146	13.3025	16.7616	15.2461	17.243	53.6386	7.19415	19.6863	31.1679	35.8201	30.2549	0	16.5603	27.3134	0	0	0	0.272835	3.54241	10.0649	21.6111	0	10.6349	3.41775	9.90474	0	25.9404	16.3813	32.1944	1.51119	0	0	28.4679	25.7439	0	27.9436	1.08882	0.995606	0.749345	30.4834	6.81488	1.53345	11.6656
ANKRD30BP3	72.304	94.5658	9.51595	3.29737	17.2119	42.3679	32.6743	19.3797	25.6153	44.158	67.3036	0	31.3632	24.1191	0	0	0	13.4537	32.6885	0	31.1598	0	4.45174	2.95671	41.415	0	0	34.6656	43.1792	3.92201	3.66477	0	17.2056	19.651	4.611	35.0805	0	0	0	40.6558	4.42168	2.98483	18.1656
ANKRD31	5.39263	2.42296	2.30299	2.47683	1.15534	0.773857	2.01421	1.6331	2.62868	2.48864	2.33057	0	2.82183	2.04488	0.0834661	0	0	0.282918	2.13053	1.14805	3.10417	0.163881	1.12413	2.50447	1.00425	1.51917	1.26426	2.49835	3.0113	0.188045	2.75281	0.380003	2.91156	2.49156	0.294772	2.50679	1.40004	1.0324	0.248652	2.45856	1.02468	0.858664	0.483871
ANKRD33	11.7226	6.81416	13.8853	9.08818	10.6041	9.81296	12.4869	12.5681	8.52455	9.79692	4.54661	0	10.1698	11.4928	1.69344	0	0	4.47728	10.6409	7.41135	9.76701	0	3.03137	0.479368	4.16767	4.93157	0	9.64995	7.09151	1.27174	29.1141	0	12.6349	7.43399	11.2137	11.9767	1.8326	0	0	12.1141	1.43377	2.25833	0.981722
ANKRD33B	11.739	7.16488	5.69432	8.99383	4.02401	2.35841	7.84363	6.0926	8.40516	6.28258	4.37085	4.91601	8.20377	7.70761	2.03497	44.3511	0	63.494	7.89858	6.04341	7.3861	1.99778	2.99225	1.51212	8.76435	0.925963	8.68964	5.22464	6.09085	4.96674	11.424	41.6915	6.70425	7.78471	32.3405	7.16323	0.137637	0	1.04197	5.78008	2.96128	1.01767	6.19351
ANKRD34A	0	38.4676	68.1834	59.1517	59.2325	55.3966	62.3743	50.3099	56.2672	48.4992	65.7069	0	50.6066	57.1803	17.2078	2.5065	5.17508	11.4063	48.2436	33.4711	63.5029	1.1551	16.6239	19.4843	47.055	4.17599	100.438	61.0615	47.6294	0	0	0	45.2049	48.4416	1.6881	48.5321	0	0.945977	22.0717	59.1346	14.9738	13.1131	4.43365
ANKRD34B	2.14141	4.80124	3.1404	3.80863	7.03467	0	5.80623	3.60031	3.83313	5.05917	4.98327	1.92165	4.43795	3.94623	3.24814	0	0.627973	0.31457	4.26581	3.48135	5.62938	0.911077	0.31643	3.41515	5.20237	0	3.58902	3.7193	5.48067	0.348471	0	0.352097	4.58617	4.65598	0	5.48456	0.753227	1.83664	0	5.85773	0.982167	0.530404	3.22802
ANKRD34C	75.2008	38.5491	16.9666	21.3682	34.7013	5.81081	22.4066	18.1828	22.9743	20.6393	30.9615	0	24.8132	21.4614	5.0139	0	3.39274	3.22909	16.1818	14.1065	20.9406	0	5.7698	31.5795	5.82701	271.037	6.46344	17.4254	19.5159	0	0	0	15.5467	20.7527	5.53354	24.8547	0	16.7447	0	21.0983	12.7352	4.29841	4.36
ANKRD34C-AS1	0	162.748	129.292	119.17	288.11	11.5129	150.94	191.019	120.529	181.253	106.685	0	214.326	160.015	9.93402	45.5804	0	67.3451	151.075	161.484	183.74	0	18.6294	87.1739	168.422	0	0	167.959	122.667	7.46029	0	0	180.966	79.7424	0	147.573	0	0	0	160.938	37.8483	24.603	0
ANKRD35	108.274	45.9773	44.9705	31.6464	37.9587	33.3704	55.2835	48.2079	36.8901	32.0345	48.1022	0	34.1568	48.2305	5.33221	3.49512	44.0192	13.3026	46.2038	73.3432	51.7513	0.161069	7.0906	46.4898	61.2404	90.064	8.59222	39.8014	40.3074	176.194	115.246	29.1317	46.2944	42.0002	168.542	55.3104	0	16.3568	52.8179	40.388	99.5463	118.244	23.4931
ANKRD36	1.35883	1.44473	1.23725	0.863131	1.81604	0.682486	1.31584	0.993296	1.14558	1.12314	1.28744	0.29033	1.68873	1.38945	2.52381	1.02014	2.24857	0.479065	1.48508	2.49838	1.57692	0.282709	1.18682	1.91108	0.977698	0.811533	0.772694	1.84908	1.77727	0.0315889	0.0885513	0.319176	1.50806	1.23454	0.0557074	2.14764	0.295881	0.176898	2.19293	2.31429	1.55809	4.35937	0.853477
ANKRD36B	2.01274	1.59827	1.67453	1.48011	3.80909	2.40093	0.828351	1.32417	2.1251	1.69829	1.75645	0.0752579	1.87951	1.9344	0.327105	1.46512	3.94725	0.221752	1.87146	2.45413	1.8107	0.238786	1.57074	1.74387	0.700672	1.3098	0.298684	3.66652	2.45861	0	0	1.57197	1.88061	1.62741	0.914547	1.50707	0.0294988	0.0269733	0.466935	2.20231	2.49252	5.98243	1.2642
ANKRD36BP2	0	51.0853	67.856	34.9129	5.20689	73.2401	51.1878	49.2999	48.9415	43.9426	50.9012	5.45237	89.6079	55.1683	11.8492	0	0	14.9947	56.5905	0	61.2714	0	125.919	38.0143	70.2042	2.87557	36.9143	37.5947	61.9193	2.96619	116.409	140.861	44.3956	49.5397	0	63.2666	0	74.2592	0	72.2986	28.4247	9.02962	45.795
ANKRD36C	18.0692	26.7585	26.3855	23.3475	156.569	12.1005	17.8863	19.3724	21.0011	23.4259	16.8195	11.4105	30.8675	22.1498	0.435044	93.5323	40.0357	7.07823	26.8685	24.4797	27.5141	5.12511	19.9511	29.3096	14.8705	1.26692	34.7706	25.717	34.6611	0.653421	32.9705	39.6132	28.6652	18.0066	0	31.4987	13.4176	1.07622	3.40208	75.2397	182.51	133.355	23.2028
ANKRD37	0	5.44561	0.986364	0	0	26.3496	1.69341	1.27831	0.978204	1.68631	0	0	1.68566	1.92076	0	0	0	0	2.96475	0	0	4.00622	0	1.07266	0	0	0	0.949153	2.0344	0	0	60.3819	2.93741	0	0	1.95797	0	0	90.3096	1.59453	11.2289	14.4381	17.574
ANKRD39	0	24.3618	32.0921	38.9207	55.8695	17.8605	27.5481	20.7954	57.6856	41.1491	16.5505	31.911	18.8526	37.7564	7.70552	10.1015	166.85	10.4475	35.7958	86.717	38.3121	4.65519	23.6459	26.1748	84.2836	0	158.931	29.9163	29.7858	0	0	0	56.7452	32.8598	0	55.7409	33.3549	0	14.3471	40.5307	63.6086	44.0395	8.93411
ANKRD40	39.399	29.9362	25.334	32.3417	33.2013	18.7991	22.8915	15.2642	19.1739	19.9461	24.7551	3.53558	21.2676	22.2144	8.53734	49.8044	19.6416	22.2246	22.2931	32.0261	25.9782	20.373	7.27735	13.5335	16.1084	2.48621	67.4088	18.1767	22.0925	0.64114	22.7654	7.12592	22.3357	22.4867	0	22.3874	0.461946	81.5226	19.393	17.9624	24.9374	36.27	19.7971
ANKRD40CL	13.0386	10.5567	18.3858	11.8923	24.2098	15.2804	18.9391	16.8383	12.6421	14.04	23.2623	0	19.4808	15.5412	0.941774	0.617308	0	16.9828	14.2763	10.5986	21.727	0	3.37169	8.53093	18.5422	0	4.24916	18.5179	20.9325	0	0	0.714616	15.8785	19.6083	0	15.7544	0	0	1.05211	20.6074	4.58483	4.66487	2.18387
ANKRD42	1.38014	8.42369	3.73661	9.0634	7.29362	3.11935	4.81132	4.43905	6.87098	5.52314	5.13877	0.412836	6.65179	6.18154	0	10.1934	30.1524	2.2707	7.06343	11.5927	6.00727	7.0463	2.14137	10.7514	4.25251	1.52411	1.73485	6.8542	8.6381	14.1492	0	14.2964	3.41945	4.27613	21.3876	7.82295	4.04548	16.4241	0.222733	6.79559	15.3821	32.0197	5.89467
ANKRD42-DT	76.5606	9.53647	15.834	15.7117	3.64503	3.20444	33.3622	8.39479	19.9856	15.996	8.90822	0	22.7547	20.0886	0	1.81237	0	0.749777	19.7402	13.8297	19.7965	25.0564	8.48486	20.35	9.82915	0	73.069	12.4663	22.5637	0	0	8.39222	19.8261	13.8719	0	22.1446	0	0	0	19.7794	9.94923	18.4365	9.61749
ANKRD44	6.06458	5.17995	4.74009	3.49664	3.77415	1.52299	4.06894	4.17984	3.94971	4.88734	3.93145	15.8083	6.51391	5.68841	15.4879	3.13787	0	5.30709	5.06741	2.93433	5.0031	2.43845	4.54474	4.54366	4.26088	0.205015	1.63355	6.2306	6.32957	0	4.34733	0.427353	6.27584	3.83806	4.47528	5.20783	0.10158	0.0464417	1.18845	5.96429	3.33786	2.16379	7.07412
ANKRD44-AS1	69.7199	138.95	106.178	190.771	49.7902	280.14	121.525	107.026	27.2998	73.9543	0	41.71	57.1242	69.7713	0	9.90259	235.124	4.0967	57.6229	113.346	72.1107	50.1986	7.72673	38.489	66.099	0	0	60.5464	74.6202	0	0	0	29.2777	121.271	0	45.8613	0	0	0	69.9292	60.757	115.126	52.549
ANKRD44-DT	0	6.61964	6.85153	8.72488	14.3135	1.52525	13.2332	6.65961	10.7019	12.7385	12.0138	0	12.1481	12.2302	3.94823	0.431327	0	2.58738	10.2648	0	11.7785	0	2.80461	14.1568	9.89682	85.2761	12.5121	11.373	10.8812	0.988353	0	0.499318	8.16159	12.0501	8.13385	11.0079	3.20452	3.25574	0.490088	10.2453	1.94997	1.25364	3.05183
ANKRD44-IT1	148.195	71.9915	21.733	24.33	0	37.2162	45.9221	58.498	41.4485	48.5878	55.1785	26.5974	38.5694	45.9382	12.8449	4.20975	0	50.5057	45.8523	56.2159	66.4201	1.94002	55.8409	112.718	40.3934	0	109.7	45.0437	55.8588	0	0	0	24.8929	51.5544	5.67046	33.1853	0	0	0	32.4306	10.8753	12.2355	96.8042
ANKRD45	17.9747	10.3738	6.96179	11.4761	9.07118	8.4261	7.65865	6.65729	6.83716	9.35987	13.943	0	6.93053	7.39993	0	0	14.2321	2.32361	6.79311	5.51972	6.50688	0.0392178	0.486947	4.41021	9.44367	110.024	7.69881	6.95931	8.22498	0	9.83944	0.591092	6.23983	10.7475	0	7.74826	11.802	24.538	13.8273	6.93831	4.17706	15.2363	2.10744
ANKRD46	6.09799	4.55743	10.6625	15.0171	9.14519	7.65692	16.5341	11.3668	11.086	15.8769	11.3525	2.7361	12.1969	13.7306	341.574	0.43306	0	3.67272	12.0829	14.8705	13.2712	0.0997859	2.92852	7.29387	13.0079	0.481005	0.85169	14.8112	15.4652	0.992325	26.89	1.50398	15.3645	13.9215	0	12.2897	0	46.0905	0.738087	14.4567	9.22968	11.2022	3.0641
ANKRD49	0	3.59489	6.51143	2.25627	2.3555	2.07078	4.79098	6.02766	4.61254	2.38545	13.4323	12.3327	9.93552	7.34624	5.36036	36.3069	50.7805	9.20592	6.11615	4.46851	9.59469	11.6042	8.22465	15.1738	1.4658	3.90256	0	4.47556	9.401	1.34185	0	0	6.23288	5.37859	1.57757	12.6946	60.909	2.65211	38.5917	9.39842	10.9678	33.3594	12.4301
ANKRD50	3.69714	9.2104	4.79631	5.39537	0.8801	3.71385	5.01224	5.40517	5.72174	6.23905	10.6111	1.84318	7.06817	5.95589	14.1533	5.2512	0.1807	2.31725	5.6151	6.01056	6.10766	7.38089	1.63895	4.23321	5.40375	4.66605	18.2451	5.95315	5.30468	0.401091	0.187392	0	6.72774	6.49783	3.30086	5.65732	6.50224	3.17097	3.57995	8.09071	7.06547	18.3658	4.95395
ANKRD52	11.0253	18.5398	14.5519	20.9667	22.3612	8.02945	14.8403	18.1337	15.4182	12.8644	16.677	0.989384	13.5502	18.0302	12.4231	0	15.681	6.8995	15.3391	17.9241	14.3017	2.77839	4.1544	13.5256	15.3524	0	8.08434	14.6013	13.2368	0.179414	9.05294	0	17.0843	15.7615	1.47653	16.0786	5.30004	8.27415	17.0813	13.9235	9.20339	13.3357	4.70896
ANKRD53	0	17.0423	10.1486	14.8723	18.7387	19.7684	13.0675	11.7824	5.4517	13.1935	20.0631	0	7.94916	10.9792	1.6245	0.53241	0	5.50645	12.0746	5.07833	8.23864	0.122678	1.6617	0.689782	11.3277	0	18.5856	10.071	8.02387	0.609988	0	0	10.2317	13.4477	0.717146	9.60056	2.1975	0	0	7.51945	6.18932	3.55909	1.88352
ANKRD54	2.64254	3.127	2.93133	2.41022	1.76135	4.86654	3.32661	2.63996	2.95635	3.39762	3.89466	0	2.63213	2.83799	1.52696	1.2511	41.4589	1.21631	2.96805	8.35344	2.01191	0.201795	0.683341	3.07973	1.20046	0.138961	7.32002	2.29484	2.62333	0	25.8502	0.434495	3.10713	3.11218	0.168521	3.66141	0	0	3.90924	3.17254	8.92851	10.2543	0.885211
ANKRD55	14.8598	20.8233	18.8586	15.2476	5.30605	10.5733	17.7473	19.5524	19.3953	15.5235	9.22143	2.96331	18.9791	19.9789	0	0	0	3.63815	16.874	10.7369	17.6108	1.86425	3.56817	13.0647	8.07131	0.781422	4.32383	19.357	17.2873	0	0	0.407217	22.4645	14.4045	6.15971	16.9498	0.290381	0.531041	1.99845	16.1465	3.74855	2.35151	2.48891
ANKRD6	0	1.28766	1.16617	1.40574	1.2349	1.41604	0.885776	1.23655	1.24063	1.30497	1.34133	0	1.05686	1.28608	0.380127	1.08564	0.238847	0.427041	1.25736	0.848792	1.27441	0.488004	0.296253	0.883891	1.09886	0.790709	1.46132	1.17658	1.20408	0	0.0190533	0.123617	1.30496	1.16469	0.431509	1.22058	0.117533	0.188073	0.0808879	1.22252	1.14942	1.38629	0.503698
ANKRD60	18.6819	47.7042	43.2034	58.7861	70.7105	35.1868	51.5588	62.1363	36.0533	39.1827	17.3899	5.58824	33.765	37.2774	24.289	1.32673	1.36963	17.5638	38.4032	37.9647	41.8655	0.917117	7.93665	54.4317	38.1908	249.041	112.85	45.6295	38.6859	1.52005	1.42036	150.515	56.0929	36.0496	60.7608	50.0704	0	13.0188	2.26122	37.9018	11.1391	4.24171	7.04042
ANKRD61	0	9.741	21.4247	27.512	44.6785	78.556	19.473	4.89991	13.7484	17.2368	0	0	11.8457	26.9957	4.84162	0	0	1.96935	22.0181	12.1082	24.0727	0	4.95248	10.9643	30.4509	0	0	12.7337	22.3544	0	0	3.67381	18.7657	31.5775	25.6483	17.1992	0	0	1.80295	34.6347	14.3472	31.3609	5.61358
ANKRD62	17.1596	8.12219	6.38799	10.3297	8.82322	11.2041	11.964	10.2857	13.6302	10.7556	0.798644	1.02658	12.9017	9.92641	4.46196	0	0	2.92404	12.4368	10.2289	13.4589	0	1.64816	3.99971	3.6604	1.08283	5.51227	7.73032	10.9396	0	0.521847	31.0358	10.3765	13.0583	108.337	9.55834	2.01193	0	0	10.4831	7.24072	1.84178	0.862232
ANKRD62P1-PARP4P3	0	19.2285	23.2191	36.6076	23.5185	10.3378	31.8903	36.1099	25.3297	24.81	0	0	30.7523	16.5788	22.3002	0	0	7.25656	22.0276	16.7309	25.7236	0	10.6451	0	9.75686	3.24709	0	25.6946	22.9872	0	0	0	24.2014	15.6632	0	28.2306	0	0	1.66085	27.2132	14.1605	0	10.3423
ANKRD63	13.5756	23.2512	22.206	19.5018	37.8104	0	33.5226	24.8092	34.9319	21.6002	33.1714	0	22.9004	34.2126	17.6501	37.5999	4.97636	7.17927	25.605	27.5879	19.3066	0.888592	8.77639	10.4089	20.9147	130.642	5.68822	24.3156	18.1622	1.10458	162.045	5.58036	24.7987	35.0514	2.59725	20.8999	0	108.43	1.09544	15.7826	3.11326	2.52191	13.6429
ANKRD65	0	1.69503	2.34781	3.7235	1.37197	0	2.94555	4.44706	1.5224	2.39289	4.09812	1.91553	2.08331	3.26286	3.46907	15.4624	32.1595	0.893671	2.78205	8.67567	2.75974	0.0523949	1.77425	7.65963	3.60477	0.252563	0	1.52064	1.86247	0.781564	30.4293	1.57939	1.88241	2.7847	0	4.88454	0	0	14.8561	2.84656	9.54565	11.3013	0.804438
ANKRD65-AS1	0	34.7832	17.3258	22.9226	15.9538	0	2.70411	8.16508	24.9926	32.3134	77.9801	0	17.4963	15.3358	0	0	0	0	13.9069	0	14.4411	0	4.12634	5.13861	14.8918	0	66.3027	13.6408	20.7912	0	0	13.7744	9.38118	16.6967	0	16.4145	0	0	0	16.5505	1.28078	10.375	0
ANKRD66	7.03977	26.3064	30.1776	36.5989	5.02742	14.1431	30.6767	29.3323	29.9279	38.6943	31.1263	2.10578	24.0897	28.9531	0	0	80.5128	10.755	28.0473	24.797	25.1807	3.22551	4.94117	42.3176	18.3539	1.11058	9.34065	27.7018	36.1987	4.58232	37.4656	62.505	23.0586	29.0819	1.34683	30.6415	25.5874	0	26.1304	29.8484	26.7992	59.8663	8.84331
ANKRD7	0	10.5232	20.4222	13.2095	0	18.1852	2.33742	26.4669	24.3039	24.4401	67.4055	0	18.6137	19.7369	10.4608	0	0	12.765	20.2055	6.54028	27.0461	0	8.02527	1.48059	15.7329	0	8.42818	24.2372	24.7112	3.92795	0	0	16.2181	15.7446	9.23597	29.0529	0	0	0	22.0094	6.64257	0	12.1287
ANKRD9	0	2.11021	3.89301	5.32228	6.63176	5.35743	5.22536	2.56851	5.05414	2.96477	4.67246	1.50149	3.02409	4.47197	7.88579	14.7938	2.57603	3.42879	4.14867	5.44036	5.35398	0.821396	3.5696	0.153949	4.38713	12.6702	2.71667	3.64398	3.59135	0.20421	0.190817	9.49141	4.4266	4.84306	1.92068	4.53128	2.9427	50.3173	0.506302	3.31831	7.94283	5.23225	2.83752
ANKS1A	10.6539	10.3179	12.4692	11.2963	12.4017	6.15365	11.0905	10.7473	10.608	9.68284	10.6608	9.40119	9.448	10.6097	4.3863	6.35548	9.21661	4.66381	10.3293	15.8769	10.8126	5.64852	2.81405	7.1558	7.79637	45.9682	5.50559	10.1917	9.18412	0	22.5179	4.99246	9.88735	8.3681	3.46505	10.4002	25.9822	0.11422	22.6526	9.9087	10.7258	11.6769	8.43149
ANKS1B	1.60235	1.79631	2.412	1.34273	1.94533	1.40839	1.88138	2.57687	1.71421	1.65621	2.61018	0	2.18167	1.79786	0.434014	0.0142242	0.0587366	0.27069	1.81989	1.3839	1.75656	0.0393306	0.425454	0.872292	1.59627	0.442372	2.12606	1.70406	2.00391	0.488906	0.7614	0.675124	1.59388	2.0958	2.85481	1.74781	0.152646	0.783781	1.60812	1.65282	0.730332	0.37208	0.578697
ANKS3	2.73253	1.70183	4.08436	3.64498	5.65913	7.37685	4.23372	3.44562	3.74486	3.7878	2.22561	0	2.86443	5.12727	0.740137	0	8.41388	1.10386	4.68332	4.25726	5.44638	0.0223572	2.06936	3.47792	5.6265	0	4.00728	3.98589	3.73521	0	0	5.05452	4.47518	3.45334	13.0695	4.09204	0.0800959	0	0.220493	3.17676	6.42311	3.24309	2.40281
ANKS6	8.04883	9.77507	7.37733	5.87297	4.50263	6.23234	6.94981	9.56092	7.99165	7.27643	5.30696	0.802538	6.43309	7.93198	1.7441	0	6.29425	2.71943	7.00055	11.6313	7.45767	0.153661	1.16458	5.10165	8.86288	0.529072	2.76356	6.95339	6.02395	0	2.34577	10.1462	7.15428	8.422	2.30982	7.91354	3.1457	1.58201	0.0541229	6.42171	8.82917	9.6358	0.505544
ANKUB1	0	5.86184	5.4415	6.11648	10.0823	2.95454	6.83566	4.47207	4.08027	5.33217	3.2854	0	5.21668	5.51353	17.3356	0	9.66034	2.4887	6.18327	9.56336	4.96878	0	1.21694	13.8558	2.2308	0	9.85913	4.85308	5.36525	0	21.1096	2.70821	5.731	5.37184	36.9139	5.66425	1.65531	0	0	4.50558	16.8358	60.8069	0.591165
ANKZF1	0	4.42724	6.24741	7.91601	1.88894	2.49093	5.84309	8.45909	6.42691	6.53597	4.23175	3.70875	5.73666	7.11177	0.35822	8.45292	28.3603	4.66263	6.27104	23.0684	7.80114	0.0541034	5.43526	6.38837	5.7794	0.130399	4.84871	7.58195	5.07725	0	12.9457	0.135908	8.57353	6.91918	0.474414	8.32926	2.32594	0	15.5406	6.55708	17.2496	17.2318	6.64536
ANLN	1.6777	4.49298	3.17009	5.85301	2.51605	5.68781	3.65539	3.74047	3.23771	3.31651	5.27063	2.00737	4.40681	3.64452	0.908847	0	0.122997	0.739354	3.79538	1.36374	3.65121	0.466708	1.79734	6.43177	1.59057	0.926349	1.93314	4.00662	5.13312	0.136506	0.255105	0	4.82597	2.9638	0.481458	4.48475	0.393413	0	0.135376	4.0921	1.73134	3.98234	0.421502
ANO1	2.78243	2.5251	4.34951	3.64357	2.78188	4.79143	4.04159	4.50371	4.20235	3.41138	3.2375	0	5.45991	4.13306	0.430659	0.112914	0.116565	1.59991	3.79064	3.55416	4.23111	0.0650442	0.763567	4.97385	4.19241	0.188122	4.33028	3.62449	3.13522	0.0646835	1.20882	0	3.22154	3.24092	0.0760466	4.1167	0.932098	0	2.18104	3.60627	2.49766	1.31272	0.499324
ANO10	1.08562	2.40027	2.878	2.2279	1.47306	1.49948	2.83845	2.69818	2.45946	2.59101	1.51581	1.94843	2.45919	3.17978	0.117621	0	0	1.48313	3.07139	1.61785	2.2691	0.0532946	1.10289	3.09649	1.41521	2.0552	0.416972	2.43061	3.01849	0.0883318	0.165077	0.178502	2.09709	2.56697	0.103849	2.5146	0.0636436	7.50714	0.087601	2.40049	1.56847	2.196	0.681877
ANO2	10.7737	5.67549	8.27972	8.1069	9.16871	6.42581	9.04182	9.97567	8.51255	10.0645	7.10362	0	8.26482	9.67503	0.583638	0.0637598	0.131643	1.74091	8.59999	6.44656	8.70561	0.0881493	2.05634	6.5259	9.62902	0.708187	9.84351	7.77244	8.94069	0.365252	3.07166	4.42863	7.67238	8.80874	6.35537	9.05966	0	0.0481272	0.108669	8.96414	2.38836	1.59371	1.69174
ANO3	4.74237	6.87761	6.95476	7.97117	6.19291	3.06244	6.23245	7.57709	6.21508	6.36966	4.4144	0	8.84875	6.17625	0.587212	0.192451	0.794694	0.875787	6.08749	3.12064	6.74437	0.0221723	3.12843	7.06454	3.01077	0.213757	5.48809	7.17041	9.1268	0.881973	0.206032	1.67091	7.25468	5.37653	3.88842	6.82687	0.635467	0.363164	0.164002	8.89548	3.29374	0.531384	0.680839
ANO3-AS1	0	68.103	93.5797	36.111	64.6271	37.8769	69.3756	33.0758	40.0751	49.0867	0	0	67.2407	22.0884	334.994	0	0	0	27.1687	51.0838	30.8746	0	15.3224	64.7606	0	0	0	66.5137	57.9031	0	0	18.5995	49.0861	43.0415	0	27.9694	0	658.93	0	48.1342	20.7531	0	0
ANO4	3.12775	5.28389	4.80741	3.95822	4.63486	5.00737	5.07322	4.08687	4.46146	5.806	5.36796	0	4.95578	5.02431	0.0847186	0	0.401284	0.96487	4.71442	1.90683	5.10524	0.0127954	2.18091	3.83706	3.54447	0.246715	7.48096	5.44303	5.53989	0.0636223	3.92366	0.642843	4.95826	4.33534	3.73995	5.24749	0	5.99395	0.0946439	4.90178	1.50629	0.726292	1.66985
ANO4_1	0	2.51825	2.28065	0	1.15503	16.2467	0	1.77342	3.61886	2.72935	0	0	3.50779	2.96077	0	0	0	0	3.25615	0	2.09103	0	0.597482	2.48018	1.43753	0	0	3.07246	2.25788	0	0	0	6.45224	7.91226	4.64143	2.37677	0	0	0	2.5808	1.85453	0.333836	0
ANO5	5.79459	10.9814	6.11658	9.85304	5.91169	2.07885	6.01206	7.74547	6.89947	6.42591	7.32022	0	6.583	4.56635	0.179375	0.235151	0	1.94564	6.1049	5.15881	6.02897	0.108367	2.32411	3.19891	3.09018	0.652962	0.289041	4.42561	6.12483	0	0.125872	0.544437	5.87479	5.89451	2.8507	6.71962	1.16469	2.48495	0.0667966	5.81199	2.08821	0.546766	1.45583
ANO6	4.7346	7.48979	7.53088	9.9754	9.33211	7.13399	8.98622	7.1988	8.2631	8.03545	6.8311	1.69949	7.98668	8.15877	14.3631	13.4495	2.08265	7.73404	6.7426	11.5458	9.87553	0.123961	11.2988	9.52564	5.61089	0.746924	6.74495	6.65572	8.48235	0.154092	66.0895	10.2759	7.07806	7.82364	1.26813	9.27691	4.77406	14.9233	0.229226	8.2025	8.51248	14.1507	12.1331
ANO7	11.8945	9.52452	11.1178	22.3175	6.31014	29.0172	16.7836	15.278	15.113	12.7808	16.2124	0.508279	10.6465	14.8687	4.05022	4.10288	0	3.09519	13.6298	11.9707	13.9866	0.111222	2.44811	6.35792	12.9884	6.70164	9.37434	13.9725	8.5002	0.82954	0	3.91146	12.0591	13.6698	0	13.2701	0.19923	0	0	14.0219	5.22167	3.71776	2.56145
ANO7L1	5.26731	3.33519	5.24876	6.2455	5.01551	0.881852	5.18567	5.45469	4.41962	4.95231	4.90303	0	4.73883	5.18549	0.190228	0	0	0.954306	4.90222	6.18456	4.69128	0	1.42695	1.8847	6.08614	0	5.21101	4.07395	2.71664	0.85715	0	0.288689	5.16115	5.29679	1.34364	4.15285	0	0	0.0708382	3.8823	3.3017	1.66707	1.10279
ANO8	16.6111	5.63255	10.0981	5.30276	21.353	2.31752	9.29388	11.6029	8.67243	7.9201	4.7246	0.55209	7.47223	9.61813	17.1974	9.17522	18.1319	4.39227	9.15265	21.004	9.30624	2.59739	4.43188	4.52849	8.42104	41.9288	0.128891	6.5616	4.76674	6.3073	0	14.5667	8.21567	10.7347	22.5991	10.5134	0	0	0	7.0683	9.98906	5.79064	2.78224
ANO9	7.49291	3.89996	3.16975	2.26992	4.89237	4.70423	3.42061	4.81217	3.62253	3.22564	2.36642	0.800472	3.147	3.21361	1.39168	6.68955	3.92378	1.05353	3.73158	7.10584	3.7596	0.157644	2.92619	3.64403	2.25164	5.06602	1.79403	1.93177	2.0547	7.14173	5.37121	8.00805	2.94425	3.72378	15.4616	3.34828	0.125504	1.14759	0.345495	3.6357	6.40692	1.81173	1.21018
ANOS1	11.9512	14.6385	23.5936	4.90523	16.5009	13.0057	18.1312	18.3462	16.7131	18.6315	15.76	2.38328	25.3443	9.04296	7.76911	14.7115	22.7808	2.10674	9.16	24.8266	21.8035	1.43416	1.61883	12.7067	20.3006	3.77082	16.1356	7.3516	9.63977	0	23.0187	2.62008	17.0637	16.0241	1.52432	10.8164	31.7618	0.854194	36.3245	10.5341	31.0618	31.5754	9.00783
ANP32A	13.0208	34.0597	53.6135	30.284	78.1097	75.2081	58.0008	64.7233	48.7999	38.9237	51.5114	350.538	44.5566	51.4861	2.82147	486.392	105.006	1458.66	62.3622	141.122	52.7471	107.387	92.3545	71.8817	42.4346	2.05415	26.3695	40.2833	50.2909	0	0	10.7046	77.644	56.6214	0	62.6886	90.0733	6.97982	101.916	55.8015	131.386	212.321	565.941
ANP32A-IT1	9.7081	46.5562	34.4975	10.6255	30.5052	4.87598	11.2811	24.1283	18.4637	17.787	13.555	17.4237	28.5416	23.5773	0	11.031	0	48.7729	19.1334	18.4132	21.3371	1.27089	18.2904	10.7187	16.6821	4.59461	1.35591	23.7115	19.1997	0	109.238	76.6193	15.084	30.0788	0	23.5056	199.195	0	0.783365	21.2449	11.1317	11.2215	19.5124
ANP32AP1	172.46	153.058	114.298	88.4801	43.1066	0	70.9765	148.129	113.352	141.358	80.2664	38.6904	87.2755	76.2962	0	24.4952	0	143.138	89.5424	23.3644	120.774	15.5215	17.5202	81.9836	38.3211	0	15.0544	58.5033	92.2908	0	0	0	130.359	203.892	0	78.4446	0	4.62236	0	106.145	53.3923	32.0374	32.4965
ANP32B	384.91	41.2858	26.5352	67.2884	238.231	204.065	60.0512	37.5155	160.286	58.7686	39.81	127.929	32.98	90.818	18.5346	4470.81	2310.82	560.401	132.552	1547.02	48.8421	124.572	4516.99	321.358	152.05	1335.9	94.0789	36.5602	50.7492	386.258	399.943	1374.76	78.1243	63.9294	1292.79	158.319	621.79	2173.35	388.239	99.4411	802.28	734.457	2396.12
ANP32D	0	72.6675	77.6236	57.303	136.738	165.289	55.0445	129.029	50.2053	67.7962	76.5828	0	40.3735	59.5137	6.48277	0	0	33.4006	58.9631	64.8501	58.0186	2.93736	16.578	18.351	67.3636	0	6.26772	86.8738	54.295	0	0	0	55.2785	125.218	0	62.8067	0	41.6967	0	84.5657	21.9548	18.5256	37.582
ANP32E	3.56824	6.07433	4.96452	4.55634	6.62543	5.97393	4.49194	5.3906	5.72184	7.05378	17.9912	6.75989	4.0701	6.28531	52.3198	26.861	31.7407	15.2359	5.09165	19.9812	6.86861	1.59599	22.8483	5.10702	9.0916	12.5719	8.22305	5.13229	6.86319	37.5493	0	1.56454	6.24343	7.62897	68.2665	6.52544	4.88097	13.2618	7.87002	6.45296	11.0743	20.6224	26.8944
ANPEP	8.85711	25.1909	20.9824	30.2941	30.3613	13.3457	17.7256	18.3444	27.0844	13.9502	15.115	138.651	15.6523	18.6281	28.7886	13.8381	22.9435	69.3919	21.8046	129.593	19.8485	7.63327	14.1786	9.96026	20.468	0	2.06175	17.066	15.0438	24.9828	0	0.485438	21.6965	21.023	48.0113	22.4782	4.84623	87.9936	36.2113	14.537	80.841	68.4958	31.8952
ANTKMT	0	3.68844	1.67022	6.75204	28.1959	0	10.514	10.1014	8.282	3.80727	0	0	2.85434	7.22765	10.6942	0	164.989	10.7297	7.2166	66.8616	2.55224	1.93822	9.11586	1.21089	2.33947	0	0	2.94655	2.98555	1.60623	240.14	68.1634	7.04642	12.3401	0	32.3256	0	0	6.37175	2.25003	75.1508	23.6333	7.43955
ANTXR1	15.962	18.1151	22.6082	22.566	17.4788	8.90786	21.9833	16.7243	18.1552	23.0029	20.2235	0	22.0536	21.9045	1.15293	0.755716	0.260051	6.82597	21.0854	9.61109	19.796	3.07634	4.84837	13.2722	11.4549	7.55444	27.6195	18.2899	23.5214	0	0.269682	9.62326	23.0136	21.4018	2.37519	19.659	10.6053	0.380286	5.58136	17.9506	12.6898	22.77	7.57497
ANTXR2	4.35377	9.08369	7.61272	6.84998	11.1932	1.64004	8.95905	7.87687	9.19364	7.87192	8.86521	17.5814	9.39017	9.28515	2.35854	13.9136	1.91513	19.4747	9.26116	6.78314	10.4603	2.74289	8.60473	7.47757	3.6762	13.3935	22.803	10.8111	10.3072	0.177122	17.2125	12.7065	11.7925	10.6495	2.49885	9.39901	1.78665	2.80061	25.6459	12.0088	4.74259	7.63856	11.7587
ANTXRL	29.7099	10.5802	6.74605	6.67026	10.3366	4.20879	8.26213	11.5828	9.63053	5.39931	10.8139	0	5.10348	7.02854	0.825361	0.757403	0	1.72336	6.35266	6.60517	5.15428	0	0.56284	4.85967	7.08688	0.841255	2.02155	5.9747	4.50207	0	11.8153	0.375769	5.69426	6.04563	7.72443	5.76801	0	0.163344	0.0614705	6.49468	0.8735	0.817649	3.06227
ANTXRLP1	0	19.3105	28.3148	26.2598	16.8705	25.9548	42.8924	38.8541	25.6028	34.1701	34.3587	0	34.8684	32.434	3.19933	0	0	6.50669	24.4056	16.0022	34.9958	0	3.27258	1.81129	9.62348	0	28.8698	38.4658	25.4211	437.281	0	0	27.2806	20.0638	14.1236	31.4092	0	0	1.19138	28.9447	1.35437	3.65704	0
ANXA1	14.5389	15.3933	17.2212	192.943	197.275	38.337	15.4868	24.9754	37.8172	30.1428	10.15	256.588	22.4231	21.3808	72.4597	224.054	387.985	70.6931	44.0597	135.909	20.6765	143.46	41.3562	190.4	83.1337	1.14682	102.038	26.6328	22.3263	701.493	364.772	300.012	122.413	28.4502	2.78154	32.1499	401.447	170.679	503.29	198.853	687.506	2062.85	277.608
ANXA10	0	16.9143	24.5094	13.3761	6.20637	21.8247	12.6235	30.1757	24.9143	16.7608	0	0	21.4664	20.9471	0	0	0	5.10656	18.7626	2.94346	19.1945	0	10.8353	73.9641	14.1613	0	39.4484	42.1579	24.0119	0	1.65183	0	28.2835	20.6671	0	18.8527	1.2737	0	0	23.7729	6.9755	1.34536	0
ANXA11	3.51477	9.81409	7.23607	16.2693	12.132	6.03153	8.11183	9.03528	7.63496	6.3832	5.9981	16.4713	6.09838	7.80683	20.1827	7.90426	11.0802	15.0592	7.90166	32.8559	7.72501	8.64639	4.97728	9.77353	5.24132	4.34347	10.268	7.01078	6.16065	0	24.3172	10.1134	9.6676	6.68677	27.2337	9.52672	1.78577	0.125606	72.3687	9.96171	47.2336	31.3648	13.8344
ANXA13	20.8384	18.1696	31.7352	34.2115	23.8107	36.632	26.2329	48.7448	26.8101	47.7247	12.1233	0	32.1388	35.9855	4.51546	4.43965	0	13.7751	38.4201	2.82314	35.0237	0.340995	11.1622	14.0603	41.3646	4.93116	26.1941	40.1518	33.6971	6.78208	63.3726	17.1316	35.003	26.6186	3.98675	33.3935	414.134	1.11704	0	28.5014	8.12401	4.73135	18.324
ANXA2	11.9155	15.1719	12.5456	20.2868	22.8808	29.9233	11.0257	10.065	15.4782	13.9797	18.4857	58.2157	13.9742	11.6981	97.2536	44.9427	59.7904	21.0433	18.7702	41.6125	16.4892	92.118	4.20616	65.942	32.6348	46.5765	30.0481	15.6293	13.4923	207.474	54.1536	83.374	27.298	11.6583	83.08	15.5276	59.4529	88.1446	184.605	25.4115	132.923	272.999	62.2009
ANXA2P1	0	20.6706	36.1036	35.6773	30.4743	0	6.88703	27.7272	14.5872	25.1467	44.1346	0	11.4258	31.536	0	16.8359	3.47605	14.6265	25.8735	25.6939	26.5631	3.10346	7.00619	23.2665	16.8567	11.2199	261.575	34.0982	23.1667	0	0	0	19.9106	29.6383	4.53552	21.8982	0	0	0	19.4547	6.52396	25.4451	0
ANXA2P2	121.518	27.2455	79.508	49.8755	27.7701	91.5502	47.0693	47.9675	54.3795	31.6387	33.9341	130.857	38.6544	40.0415	152.723	424.588	46.3261	69.2611	59.7451	59.2666	52.3687	223.506	6.28473	156.53	50.403	7.66819	108.621	56.7218	31.101	23.7295	3.69552	23.9764	74.503	36.9896	1018.28	37.7559	99.7341	85.9843	70.5996	76.4537	260.839	465.527	158.756
ANXA2P3	47.168	35.2518	25.2746	32.2659	43.7903	41.4585	61.6621	34.4795	17.1501	22.7422	32.9294	28.2183	27.2799	28.4944	25.552	0	13.8321	5.54313	31.2372	0	26.4255	48.6262	6.09865	57.8648	11.1796	0	41.174	40.3218	32.9239	0	0	0	38.6245	24.3569	18.0481	29.3764	5.53035	12.6422	0	35.4822	15.1437	3.89434	5.92521
ANXA2R	10.1958	10.795	10.3516	5.57967	7.28132	10.2419	0.987325	6.70777	15.9693	9.83189	0	30.4984	10.3195	8.95904	17.6746	0	0	11.0834	8.75089	24.8635	9.66667	0.333684	2.25992	3.75242	0	0	1.42403	9.131	10.2008	1.65917	0	0	8.13499	4.98789	0	8.56181	0	0	0	9.76161	6.54692	5.47171	12.8079
ANXA3	25.3577	36.3237	35.042	55.5081	21.7309	3.18404	36.8331	38.9263	24.1137	31.177	32.4555	534.753	32.9981	31.4111	0	0	0	119.573	36.9451	10.3062	34.4233	4.97937	20.6087	43.5517	25.5433	0	0.885412	34.7523	38.055	61.8969	0	16.6776	34.0754	37.9048	0	32.8279	87.7077	8.15581	90.0311	53.1799	60.4783	107.298	108.304
ANXA4	22.0908	9.30058	10.5164	11.8474	12.747	12.4267	10.5248	10.0119	10.5777	9.92684	12.3378	4.7577	12.5634	11.1398	1.53179	21.4615	13.7338	4.64699	9.73753	11.7318	12.2238	8.87814	2.38293	12.4663	10.367	1.394	17.1546	9.73596	11.3489	0.43138	4.03087	0.581158	11.3546	10.4228	15.3839	10.6603	8.49553	1.51575	25.6687	10.2728	5.95765	11.4905	7.10407
ANXA5	0	33.697	24.3012	26.045	11.4486	55.3562	37.8397	20.5077	36.9909	36.715	25.648	623.394	41.0468	34.7272	316.983	231.967	79.3326	481.884	59.5597	162.89	36.7026	646.972	39.2346	149.959	71.2435	1.58066	22.3903	31.5417	47.3243	492.402	16.7589	344.314	52.1732	37.5791	130.349	44.733	164.467	682.111	587.773	55.7295	212.771	286.226	478.284
ANXA6	36.4804	56.346	51.0298	45.4179	43.2469	57.7162	55.1089	42.9337	45.9142	46.787	40.7489	16.3683	40.4392	50.4869	14.2288	8.29033	51.8852	13.0758	51.6815	42.5036	58.4836	2.26843	25.2011	36.9216	56.2019	1.15102	85.5981	60.5889	43.6279	0.593645	0	71.9787	49.0219	36.4862	2.0938	45.0318	38.4953	0.391106	2.35494	55.3839	17.9032	17.7704	24.7463
ANXA7	3.87238	9.88814	7.42626	11.3905	6.08399	9.7247	5.43731	6.79365	8.44789	7.74838	7.20915	37.6457	10.6382	8.41211	1.67821	0	3.69066	21.9575	8.96549	12.5909	10.5136	22.2417	4.50617	12.7078	11.4727	0.305451	0	8.98517	10.4965	24.891	5.88823	0	8.04941	8.10384	3.33384	10.0534	26.3337	17.8518	75.3053	10.5928	19.2706	48.5969	14.1069
ANXA8	3.42799	2.13497	3.22256	1.40697	4.89617	3.15652	3.43018	4.42697	1.66187	5.06862	1.86136	0	1.32173	2.9006	0	0.162297	2.01053	0.402853	4.46774	5.57298	3.44705	0.112189	0.42212	2.87368	3.45308	6.30926	4.14941	4.55845	3.03085	0	0	2.06668	4.03067	5.46578	0.437222	4.15798	0.133975	0.490019	0.0922035	3.75085	9.38117	6.36808	4.01913
ANXA8L1	5.86669	6.57685	12.2436	12.0395	3.35174	13.2597	13.6346	20.5848	15.424	7.63732	10.9219	0	8.76535	12.7444	0	0	1.72042	7.92864	13.2409	11.1273	14.664	0	1.73381	14.7541	10.0811	2.77656	0	14.8067	13.1041	0	0	229.579	14.289	20.4091	0	16.75	1.37571	0	2.36697	12.3035	50.8559	43.8357	16.2133
ANXA9	18.519	40.9448	32.3812	38.0045	52.9012	69.7601	68.1458	39.935	49.7238	45.9843	34.4765	2.76976	30.793	47.4617	2.00644	0	0	16.5946	43.8571	35.1248	47.4861	0.303041	6.4992	13.0633	86.6889	0	14.8724	48.7497	40.934	0	0	25.8821	56.7703	46.305	7.08601	41.34	0	1.98542	0	39.26	47.1408	15.2899	16.2844
AOAH	3.38662	7.6775	7.10595	9.54464	4.83708	5.44307	7.67396	8.7636	6.89561	6.23755	11.6639	19.0449	7.93263	8.47279	1.02738	5.38736	0.993135	13.472	7.59322	7.52449	8.1147	2.21671	6.25539	5.35948	5.13718	0.427414	4.9665	6.83787	8.21062	42.6555	0.514958	1.33641	6.82634	7.69474	1.16625	7.51728	0.317659	6.97112	0.218618	8.12141	2.32993	1.31417	14.1241
AOAH-IT1	387.212	41.3413	49.921	105.951	63.2059	0	112.488	93.0018	74.262	77.345	128.726	0	66.6507	101.262	11.9864	0	0	183.644	92.0225	29.9763	81.0515	0	26.5651	37.3233	72.1093	8.72656	11.5888	106.584	74.6484	0	0	0	99.8848	87.1967	10.5829	59.6118	0	0	0	90.7888	20.2968	34.253	55.59
AOC1	2.04008	12.7057	7.47952	9.7688	4.95351	8.70952	10.8654	11.632	10.727	8.36085	8.54546	0	9.34083	10.8553	0.442063	0.289761	0	4.13565	9.81403	11.0554	10.3744	0.0667667	2.41166	9.38525	11.363	0.965521	1.13973	9.02437	8.30668	11.9514	0	1.00631	9.68069	8.31688	0	8.99393	0.717586	1.09359	0	9.48696	2.61994	1.76857	2.05019
AOC2	24.1333	10.5212	21.7796	28.8902	11.2026	10.606	19.28	16.3182	13.1621	24.7263	26.6763	5.41417	20.0641	20.3223	84.9781	12.854	10.6157	11.699	18.6035	16.3476	15.6005	0.987277	5.34917	8.5118	5.71999	0	25.7011	18.6657	15.5819	194.397	0	0	13.4281	16.0696	0	18.1546	0	0	0	18.7044	4.70427	3.98505	15.158
AOC3	0	5.86648	7.25932	10.2075	12.6545	5.8552	8.48925	6.06746	7.87745	6.65503	6.5109	0.836911	6.02315	6.66973	0.404177	0	0.683733	3.89081	6.15654	11.6241	7.2345	0.640967	1.72263	4.8625	7.07347	0.147129	7.03385	6.98546	6.3796	0	0.141811	0.306688	6.34453	7.75617	17.3073	5.15576	0.109348	0	0.0752547	6.50541	1.66823	1.1935	2.10879
AOC4P	0	47.8395	19.9299	39.9341	4.38845	0	26.7777	29.1978	21.4837	25.1841	35.7503	0	31.8381	17.2488	3.3289	0	0	4.51348	26.6964	16.6503	23.172	0	2.27009	10.3656	9.10295	0	0	27.0994	28.5954	0	0	10.1039	18.7087	23.3816	411.477	22.7909	0	0	0	23.1131	2.11384	8.87869	7.71934
AOPEP	3.55736	4.99148	4.11924	4.20844	5.70859	2.78517	4.21482	4.52776	3.61694	3.99538	3.84699	0.563345	4.34681	4.43082	0.589466	1.63468	7.63994	1.42631	4.0909	6.35029	3.96792	0.0205453	1.12862	2.81099	4.25296	0.264096	4.35472	3.55496	4.5231	2.17934	1.97277	7.01894	3.35678	4.80001	1.04089	6.1912	3.75384	1.14415	6.95673	3.8447	11.5076	10.8672	2.10293
AOX1	0	20.2104	18.7903	18.8921	6.90303	13.8711	16.2134	22.207	18.0556	17.9764	14.0588	0.516319	20.1324	19.001	14.587	0	0	5.37549	18.3081	5.61233	16.9602	1.01683	4.52732	7.51727	9.51187	2.45076	38.3316	20.3299	20.3216	0.561775	0	1.13524	17.9037	13.6984	37.6464	19.0121	0.607143	0.185055	0.139282	17.3128	8.15433	4.84541	1.73465
AOX3P-AOX2P	0	28.7235	42.5505	22.9854	41.4053	9.9274	31.2622	32.9906	36.6703	33.1961	34.4972	0	35.8822	32.9266	6.42445	0	0	9.1945	34.8013	17.8519	37.9053	0.323437	9.00547	14.7508	19.9102	1.03939	39.1084	41.4817	37.8639	1.07215	0.500913	0	38.1809	30.2618	0.630246	31.5358	8.11113	1.41271	0.531638	33.1916	13.9005	4.62373	11.587
AP1AR	9.75417	4.40433	6.12073	4.00348	6.09516	1.22478	4.84085	4.09988	6.13829	6.40783	7.37715	6.92959	6.81668	5.89253	0.528405	12.2956	2.86044	4.94341	4.85772	7.92882	5.8325	3.67114	3.55832	6.43185	3.03436	0	3.3207	6.08835	7.51775	0.396824	9.45532	18.2433	5.12013	5.83223	0.233267	6.12613	0.285914	0.261436	4.23056	7.44876	3.52312	9.11036	2.1443
AP1B1	13.5649	10.9224	7.54189	10.3397	8.71858	18.006	11.0715	12.1115	9.10547	8.03527	4.96051	5.21692	7.37836	9.85007	68.2352	8.11955	37.3642	12.81	9.661	23.3655	8.39297	24.2267	6.33548	14.6204	4.593	0	0.40598	9.1243	6.83082	0.157672	3.53594	33.4557	8.3004	8.00541	15.2004	9.42463	2.8401	23.6842	35.8083	8.43725	22.2645	26.3991	11.6847
AP1B1P1	0	62.0865	45.4155	36.7194	76.6685	0	22.2772	56.0551	45.0397	25.8812	8.92251	0	22.1752	51.9399	0	0	0	12.3912	36.5644	83.1111	38.0042	6.27414	14.1641	0	109.051	6.04874	91.0365	61.3911	37.4682	0	0	6.30427	35.4222	39.5983	0	41.856	85.4143	0	3.09387	27.9686	17.5856	4.74843	19.2658
AP1G1	24.0286	25.8897	20.6009	17.7521	18.876	17.4995	20.7089	19.8482	21.5057	17.494	8.94674	52.4694	29.184	20.2341	3.12405	0	22.5487	29.7913	19.2739	22.7874	22.8851	30.7481	10.8295	15.3285	18.367	2.27443	15.2699	24.2579	25.7175	1.17305	59.921	8.6919	20.3827	17.2407	1.37913	23.2716	2.53558	6.9555	73.6788	28.2637	41.9895	67.6504	21.7329
AP1G2	0.855799	1.13706	1.09414	1.60015	1.58903	0	1.04972	1.12605	1.16487	1.25163	1.46046	0.0853305	1.16865	1.06183	0.247257	0	0.752897	0.653722	1.00958	2.93719	1.05726	0.653524	0.590143	1.31235	0.929676	0.0450032	0	1.02964	0.889401	0	0	5.06568	1.05418	1.0079	0.0545764	1.21771	0	1.98792	1.31206	1.00143	2.06726	1.8371	0.57336
AP1G2-AS1	0	0.610579	24.3307	8.0476	19.6035	17.234	11.3922	21.4993	6.03236	17.0167	20.5328	2.93253	5.19753	11.127	0	0	0	1.15212	11.8424	15.9381	22.3922	0	2.89733	9.02023	2.32363	0	36.9699	16.4954	10.949	0	0	9.67172	9.88055	12.2566	0	12.3488	0	0	0	12.9618	0.899302	6.47539	2.46306
AP1M1	18.5395	11.8544	11.7119	13.6968	11.2981	2.17271	14.8411	10.3901	13.7583	12.574	7.19055	3.32738	11.9734	12.3386	37.4949	9.12856	3.62451	6.39098	11.2891	22.4377	11.2921	6.10796	6.11828	6.74736	5.41947	21.4483	11.4795	9.66009	10.0938	0.201129	11.84	47.9603	12.9756	15.4521	3.54692	12.7314	3.18812	0.795048	16.2564	9.74837	8.95674	8.3167	13.663
AP1M2	12.689	9.4833	17.8928	13.8881	11.4782	27.617	19.2504	12.9858	17.7448	14.6832	16.7328	2.5304	19.3661	17.2924	1.83304	18.0226	0	3.47945	15.6414	11.4605	19.8684	0.276852	0.625004	17.1232	21.3031	481.765	0	15.8404	13.1872	0	0	30.5999	21.6693	16.7834	48.5523	15.0359	13.8857	1.36038	99.3179	12.7271	31.6212	50.8106	3.18796
AP1S1	0	27.4041	21.8987	10.6234	66.5433	123.5	27.5705	32.1645	41.9873	54.91	0	23.2268	38.6715	53.0677	11.2171	29.4101	110.059	15.2087	46.0753	112.21	37.925	4.23543	9.56165	90.4954	38.3419	0	128.333	39.3355	26.4978	0	0	0	31.5205	36.5797	4.95186	49.9903	3.03473	0	0	30.6809	33.2398	37.3972	91.0394
AP1S2	2.41864	3.91649	4.63835	1.6545	2.5909	0.607392	3.27897	2.21001	3.38233	5.13108	7.59838	3.97913	4.60451	1.32828	0.78614	10.8212	5.49687	6.89273	2.29371	1.31069	4.32565	6.64911	6.87987	6.37936	1.0032	0	0	2.69115	2.13844	26.567	0	0.19884	4.82443	3.6154	0.231364	2.52185	1.70149	0.648257	0	3.69399	0.72106	1.39784	6.38039
AP1S3	4.44596	3.04586	6.26929	0.912395	5.08011	3.90779	6.02741	4.71245	5.09829	5.7878	3.62117	2.6598	7.17836	4.28646	0	0	0	4.89829	3.98077	4.81862	4.69422	0.218258	2.62787	1.36356	5.13711	0.350694	14.4372	3.74032	4.18951	0.361746	0.676039	0.731019	4.29412	8.94168	0	5.28903	0.26064	0	8.25132	4.45931	3.77245	7.15792	2.79249
AP2A1	25.4455	9.77267	14.8308	31.3313	26.9548	11.7152	24.6404	19.9955	15.657	17.9939	16.7774	6.97711	15.0232	17.6749	3.21636	24.0941	34.8225	13.4565	17.6827	34.4729	17.0885	1.17975	28.5917	17.0387	9.04649	0.33452	12.5867	12.9477	11.1008	0.690124	52.8785	29.2868	19.3228	23.2826	5.27384	20.2694	2.73481	0.227334	0.342207	19.4314	31.1219	23.2845	40.4883
AP2A2	1.28538	1.0407	0.362505	1.05514	0.734359	0.96839	0.622356	0.0939603	0.359506	0.743698	0.299121	0.76898	0.309753	0.454921	1.94969	0	0.376941	1.09516	0.926157	4.17936	0.387758	0.126202	1.32956	1.81341	0	6.69173	0.269288	0.59301	0.628048	0.418339	0.195451	7.60846	1.13353	1.60698	0.49183	0.971441	4.21983	0.275611	11.098	0.703221	4.83428	2.28169	1.29175
AP2A2_2	0	0	0.624229	0	1.5807	0	0.893073	0	1.44448	0.0889332	0	0	0	0.967954	0.399684	0.261982	0	0.0541911	0.136811	0	0.0794898	0.120732	0.136279	0	0	0	0	0	0.0429163	0	0	0	0	0.300783	0.352885	0.0516299	0	0.395499	0	0.0840929	0.0845992	0	0
AP2B1	3.88523	6.00096	4.11991	4.57131	5.04981	2.92709	2.89697	3.01048	3.78156	4.58951	3.97818	6.97303	4.06341	4.18681	5.47226	0.496651	1.82297	3.04772	3.93979	4.00034	4.53751	2.53036	2.3682	5.29062	2.44029	3.49369	5.01942	4.33351	4.34814	0.126449	4.96251	3.89681	3.42623	3.54795	0.297324	3.99121	1.63993	0.166614	0.0940519	3.89689	5.25684	10.0082	2.34269
AP2M1	70.2163	28.257	28.3328	19.2129	44.7445	65.1079	29.8131	28.8224	25.0771	25.0006	28.9093	43.6226	29.9369	34.8044	117.039	26.0835	64.9412	47.4475	41.207	86.3463	33.286	112.602	30.5284	53.6718	39.6857	0	24.8945	35.9122	29.1558	0	120.731	71.9353	33.1152	30.8273	205.637	34.9243	76.6276	20.2674	91.9616	37.676	108.506	119.513	66.4931
AP2S1	0	13.9362	23.3956	26.8805	7.01566	6.85293	19.5545	19.1498	27.1709	20.2621	40.6419	34.2832	18.1498	22.4463	961.471	0	0	9.78107	20.1248	28.097	16.9345	39.2956	7.25821	8.704	10.0251	6.88798	11.815	16.7367	15.4921	0	0	1.79474	19.2517	22.5462	0	19.4778	0.639903	79.5762	0	19.4081	8.26055	14.6446	19.1965
AP3B1	0	8.63646	6.39951	10.7316	6.80213	4.92464	6.78197	7.88411	8.30538	8.9147	7.17112	26.3963	12.2192	8.0002	0.607038	8.55479	11.5014	14.2388	8.89037	21.2537	11.2278	6.87626	8.22743	11.3412	4.14989	1.54682	17.118	8.5909	9.22311	0	32.3741	3.68495	11.6465	6.54785	25.1901	12.5268	0.656922	1.20136	36.3944	10.9839	14.455	31.9765	24.282
AP3B2	12.0674	29.9373	17.9239	18.4359	17.8103	7.57621	22.5922	32.9324	19.6882	19.1035	21.9976	0	22.101	20.2499	2.61488	5.42761	2.3592	8.92252	18.4128	15.2587	18.6352	0.592404	3.64063	7.40203	16.3268	1.58645	25.2814	19.2126	17.2676	0	0	37.6991	17.0606	25.6911	28.474	18.9439	11.0832	0.215625	5.19329	16.6884	10.6083	5.14768	6.5689
AP3D1	29.4927	15.5109	13.493	17.9332	29.0189	12.7556	15.3905	14.4924	26.3045	11.771	14.4891	33.8178	12.872	17.5367	65.3277	293.46	129.012	59.9321	20.6775	129.635	17.6528	24.8813	16.1006	35.0756	23.495	44.4594	44.51	13.6954	9.64506	37.3283	44.8457	75.4334	18.3023	12.2906	37.9299	37.1033	16.3293	85.5474	113.703	18.3016	133.316	106.938	67.9224
AP3M1	3.42205	6.94793	5.05708	6.74177	5.86522	4.12501	5.36832	5.2031	6.66147	5.90681	2.22977	2.66142	5.90451	5.39578	1.48304	0	0.301057	0.643448	5.352	3.70888	5.78101	6.04773	1.49172	2.68678	4.74482	1.29566	5.16184	6.59365	5.78049	14.2559	0	7.87729	6.17924	5.65472	2.35691	6.19743	2.08639	6.53042	4.25242	6.24058	3.64133	4.83135	2.23535
AP3M2	6.27493	6.51343	12.7416	14.5943	10.4562	6.30328	9.31714	11.4673	9.00913	11.5976	7.3012	1.25133	10.3834	11.6401	4.07912	5.05043	26.9887	4.73179	11.0151	6.80089	10.9971	0.82145	4.40434	10.1356	8.92356	1.97985	22.7865	10.2742	12.3613	0.680746	5.40682	66.0315	8.16866	11.9379	21.609	9.48471	2.94289	8.07282	23.629	11.3479	5.18045	13.6427	4.20401
AP3S1	0	6.27321	2.15293	3.33632	2.27155	5.59153	3.49084	4.41776	2.96544	2.50492	2.22061	4.44013	4.13917	3.01492	0	0.45178	0	2.77237	3.46026	1.43642	3.97525	9.75063	2.50676	2.9266	2.0104	0.167266	12.4391	3.22265	4.46513	9.83459	5.96515	0.871659	3.3393	2.47819	20.2847	3.07168	10.4424	0.113671	0.0855546	4.10877	3.50133	2.31978	2.66379
AP3S2	0	0	1.28652	0	0	0	0.18406	0.277884	0	0.458221	0	0	0.183217	0.510329	0	0	0	0.279215	0.74519	0	0.163826	0.124412	0.140433	0.116589	0	0	0.26547	0.0515826	0.309572	0	0	0	0	0.309952	0	0.452232	0	0.203778	0	0.866563	0.610247	0.784653	0
AP4B1	1.34897	3.27657	3.30982	3.32201	2.31207	4.91211	3.78824	4.09226	3.09379	5.46343	5.49358	0.201756	5.94892	4.53555	0.876921	0	0	2.04107	4.45965	1.27929	4.33102	0.0882967	1.51992	1.1998	2.15816	0	3.76814	4.90556	4.84923	0	2.15376	0	6.08963	3.55628	0	4.21016	0	0.0723115	11.1028	3.96681	1.63959	2.28319	1.01674
AP4B1-AS1	0	31.023	15.2803	20.325	19.9707	10.973	10.1549	10.2209	9.77667	16.0112	26.4372	0	15.5838	15.571	0	0	0	1.54048	15.3712	2.36785	15.4409	0	1.61415	3.21621	5.69596	0	6.10269	13.518	10.3698	1.42208	0	0	20.9176	9.97532	0	12.3529	0	4.68448	16.9238	13.1477	1.60325	5.05058	0
AP4E1	1.62276	2.62772	3.1578	4.66228	3.70843	6.31659	4.24281	3.44005	3.44938	3.99032	5.66447	1.69893	4.80997	3.2182	1.75817	0.115243	6.18641	1.95472	3.61091	3.2977	3.49667	3.34585	1.97827	1.69215	2.21156	0.512007	0	3.17079	4.0211	0.396106	0	5.33637	3.64575	3.96933	0.465691	4.13348	0.0951324	0.347951	4.71395	4.51297	3.42371	5.62716	1.01925
AP4M1	3.39626	9.51843	6.60895	7.43441	13.3398	5.9703	8.05757	7.32379	7.31419	6.79568	2.7662	0.507954	6.46565	6.56956	0	0	3.98385	3.64201	7.86314	12.4231	5.1959	2.27859	1.44283	5.31224	6.33913	0.267894	0.118587	7.28131	5.33392	0	0	7.53871	7.41625	8.86122	0.324881	7.15366	0	0	16.7171	6.19355	7.47701	7.36066	2.13318
AP4S1	1.23525	9.30876	5.36485	4.22493	2.9993	0.310207	5.26313	7.58484	6.49511	7.98074	9.77346	4.06444	6.84647	6.9044	1.60599	0.877235	8.33152	2.93959	6.33496	7.02863	6.8139	0.525545	3.37679	3.25806	3.14732	9.54867	5.52076	6.46983	8.1336	0	0.187828	0.812413	3.83854	7.58725	1.41794	7.62402	0.579321	4.10536	8.87103	6.70163	4.36246	2.75362	2.79308
AP5B1	31.9441	15.6318	12.8699	31.2168	13.6877	4.58406	22.0953	13.677	35.4824	11.6615	32.9208	154.25	26.8329	21.1633	53.3979	243.71	58.8827	204.461	18.7616	68.0069	23.0097	19.2662	39.2796	29.3913	27.3107	26.6371	26.132	12.5082	11.7858	2.22783	21.511	0.750336	18.2053	30.0144	129.214	26.2498	3.21033	20.0591	71.8054	16.8522	33.4888	29.3883	198.347
AP5M1	0	4.75601	1.95786	3.0393	4.36282	0.697358	2.21845	1.26868	2.40766	2.2761	3.0695	2.90723	2.71018	2.2367	1.5043	0.197206	0.203582	1.71327	2.78793	0.376205	2.57293	4.79394	1.231	1.19232	1.8511	1.53327	0.19392	2.65643	3.21435	21.3514	5.17249	3.08194	1.80747	1.58489	1.99225	2.72049	0.244188	0.148855	3.30506	2.43707	2.51542	6.07562	2.44181
AP5S1	15.7684	5.64686	10.0058	12.6742	3.37828	7.42482	7.82561	5.90737	7.05638	8.268	14.2192	1.17918	7.02981	8.73193	0	0	0.289008	3.47453	9.60725	7.47691	11.6372	0.709582	3.34945	5.6824	6.65718	0.31095	1.65175	8.07711	7.84215	0.320748	0	13.6116	8.93926	10.6068	0.377095	8.79993	0	0	8.27047	7.45855	6.23781	7.8927	1.48561
AP5Z1	7.72974	19.2565	10.3548	12.6903	15.7325	10.1911	8.98221	11.7245	14.1606	8.57189	8.99394	16.7632	8.10287	10.9428	90.4473	45.8367	15.584	121.327	13.1457	33.5106	10.3266	6.70383	12.8498	22.2843	9.61839	0	21.8618	11.1703	8.76762	0.943395	0	31.7737	9.65678	7.66795	1.10912	13.063	0	11.6019	0.779659	8.28156	24.4625	10.2111	14.5651
APAF1	0	5.48199	4.28154	2.98297	7.61239	4.86708	4.14451	4.19113	4.29129	4.04927	4.5101	14.2517	6.1883	4.00122	0	0.344091	2.96014	5.14834	4.2441	5.03251	5.35935	0.951426	3.84829	7.62812	3.49302	0.382185	5.52651	4.60215	5.84335	4.73075	0	0.929438	4.10323	5.17957	10.0422	4.792	1.23086	24.068	0.130323	5.30153	4.77789	5.83384	10.7528
APBA1	1.19782	0.96981	1.82418	3.60529	2.56625	0.601615	1.85587	1.05072	1.54108	2.94541	0.557489	0	1.55873	2.06118	1.03822	0.170131	0	1.19651	2.51305	2.59644	1.497	0.0392016	0.221248	0.0734731	5.96196	47.8084	3.26228	2.01542	1.8394	0.389842	0	0.196949	2.66592	2.40904	28.1871	2.27993	0.140442	0.770509	2.3197	1.36524	1.86791	0.346135	0
APBA2	0	0	0.142868	0.346535	0.120592	0	0.204398	0	0.141686	0	0	0	0.081385	0.113344	0.182952	0	0	0	0.0849899	0	0.0363857	0.013816	0	0	0.200114	0.399589	0.61909	0.0343695	0.0392891	0	0	0.0694117	0.106366	0.160627	5.57279	0.395855	0.0494966	0	0.306579	0.0577391	0.0193623	0.0522815	0
APBA2_1	0	0	0	0	0	0	0.0653989	0.0987362	0	0.0325625	0	0	0	0.0412107	0	0	0	0	0.0787173	0	0.145524	0.0221027	0.0997956	0	0	0.213087	0	0.09164	0.141422	44.29	0	0	0	0	0	0.207945	0	0	0	0.0615804	0	0.0557597	0
APBA3	0	6.9839	13.5124	13.9469	14.5603	0	12.3396	16.0216	16.8221	15.237	15.4199	7.62337	10.8091	15.6136	5.52243	41.2658	0	37.5876	14.2044	31.765	15.3763	0.333631	10.9212	5.94038	15.7053	1.60822	8.54279	12.0344	8.8946	0	0	22.6282	10.4882	11.3595	3.90065	12.1273	2.3905	1.09292	0.411295	8.36575	18.0012	5.47083	8.96412
APBB1	38.2592	8.73695	11.2395	5.23434	5.46454	4.00334	6.48353	14.5663	8.64971	9.91514	4.08069	0.476847	5.76237	8.15165	5.18148	0.226421	22.673	3.1848	9.54372	12.0943	7.8318	2.2434	2.82673	4.10687	10.2016	0.251488	10.4645	6.74888	5.15563	44.8785	0	13.892	8.63566	8.92512	12.5044	10.3746	2.42982	0.341815	16.2079	6.83176	10.3824	18.6896	2.40305
APBB1IP	99.7115	22.7703	25.3087	39.2201	18.3956	25.0405	25.3461	25.5109	26.029	27.4435	21.2702	232.396	38.2457	21.9547	25.2075	152.836	25.5856	255.232	25.4892	38.2746	31.8703	49.2215	32.0774	9.17431	13.7861	28.1835	56.5762	27.2855	32.6733	4.7326	0	18.4442	26.1701	22.1315	56.4347	25.6427	4.87124	0	58.6681	33.7158	14.2916	4.63078	82.4608
APBB2	1.90461	1.87055	1.72712	1.56345	1.27647	1.83963	2.05716	2.18478	1.63907	1.91433	1.56833	0	2.2737	1.67715	0.158734	0	0.021482	0.55957	1.75578	1.31001	2.08357	0.00479486	0.47087	0.988537	1.41504	0.184904	0.961737	2.04763	1.83054	0.0238414	0.111388	0.0240894	2.22101	1.72016	0.308326	1.7265	0.395091	0.0314144	0.0945765	1.70995	1.17595	1.03423	0.147235
APBB3	18.5158	20.2958	14.4123	9.62613	14.2808	0.929973	19.0058	11.0986	13.8788	14.4624	18.9588	8.86168	7.85308	16.3602	3.20974	34.7143	0	11.4238	16.2057	24.0813	16.2781	2.30271	8.89209	16.5818	9.87423	0.584205	8.27537	16.783	10.1671	1.20523	0	21.311	12.7517	15.2981	0.708478	15.0819	0	0.397016	9.56207	14.013	16.1355	11.6183	11.1645
APC	0.994531	2.34133	1.638	1.82326	2.38641	1.04898	1.34829	1.86111	1.73571	1.60158	2.68467	4.34335	2.06111	1.73564	4.05148	2.17536	0.204154	1.45511	1.78726	2.26357	1.93726	1.93338	1.32998	1.52509	1.00181	0.502066	4.48658	1.73814	1.90209	2.4276	0	7.45669	1.52855	1.93532	0.342487	1.76494	1.51589	2.62294	0.834606	1.6323	2.34459	4.69679	2.59859
APC2	3.59003	2.73897	2.15149	3.92929	3.39704	1.80313	2.95498	2.91952	2.43492	1.57948	3.34175	0	2.61703	2.64522	4.76477	2.9957	1.31598	1.9249	2.73889	4.49891	1.70186	0.146866	1.95618	1.65157	4.60016	2.97338	0.689439	1.55883	1.21118	0.146051	3.34357	9.59212	2.35559	3.14666	21.1202	1.82137	2.68339	0.0481109	0.108632	1.84132	1.46135	0.907739	2.48038
APCDD1	17.8	14.7812	18.4066	28.0055	18.2202	12.6653	26.4298	28.6257	21.2414	24.7456	13.8075	0.887406	25.022	22.4112	4.49991	0.421367	2.60995	6.36267	24.1735	20.0958	23.013	0.194183	6.46604	12.3741	18.1061	1.87207	26.311	24.153	21.1909	0.482765	0	1.95115	28.778	23.2211	21.5678	22.4625	2.78268	8.26946	20.8266	24.6161	20.5462	29.3925	4.47204
APCDD1L	24.2086	11.631	11.8991	6.62408	15.3127	2.6055	17.7494	18.2019	15.6697	12.1725	8.85278	0	11.501	14.5612	6.74453	24.5603	0	3.25139	11.2134	12.1818	12.9665	0.565919	2.55517	2.75773	13.5249	0	2.41511	11.4502	10.702	0	0	1.70591	8.56849	14.0989	107.187	12.9717	0.405487	0	0.279062	14.6634	4.28274	1.99874	3.47551
APCDD1L-DT	45.4522	52.8413	103.403	89.1308	56.2631	87.5103	80.6926	74.203	62.7148	71.5886	45.8345	0	78.8628	76.5491	3.283	0	4.44299	27.1526	66.3022	53.3672	61.3752	0	19.5893	51.1132	41.2962	28.6819	0	104.847	56.0496	2.46548	0	0	97.3432	70.001	2.89859	75.6995	3.55279	1.62431	1.22254	87.0329	29.1856	19.3888	22.8387
APCS	34.3711	92.0479	77.5472	47.0239	9.81839	69.0527	46.597	17.5875	34.6075	39.773	95.982	0	43.0706	43.2053	0	0	0	6.05888	38.2408	18.626	37.0309	0	5.07892	12.6497	73.3186	0	0	27.0503	43.9843	0	0	288.221	23.0937	33.6292	13.1515	44.7371	0	0	0	48.5774	11.0351	15.6078	0
APEH	2.84526	4.0314	2.80849	3.21146	5.68942	0.893162	4.82168	3.79576	4.85431	2.57222	4.13826	1.27664	3.70255	4.30577	7.55259	0	1.14727	4.49313	3.65552	6.93845	2.51367	1.00102	1.57664	2.2252	3.32972	0	1.63924	4.05381	2.33359	0	7.35491	3.85957	2.89744	4.33044	0	3.9423	0.166801	0.305041	5.85454	2.9511	6.10085	6.5776	1.60839
APELA	0	18.9221	33.7208	33.5214	12.5984	19.6899	7.59247	10.7463	15.8986	12.7586	25.0879	2.93163	21.7284	15.1903	0	0	0	8.35029	16.3042	5.31108	21.5406	0	2.89644	12.0233	18.5834	3.09228	15.7416	20.214	22.3472	3.18973	0	1.61146	16.8741	20.2438	1.87504	14.2653	0	8.40584	0.790834	27.2562	13.4854	4.45046	2.46231
APEX1	0	11.4784	15.1207	16.0458	23.9307	11.2203	12.9797	12.2476	22.8058	14.0025	1.29967	5.01178	20.4572	16.4263	53.2484	0.793248	18.8346	13.4548	18.4636	6.05305	17.3293	20.4714	7.84005	17.4713	10.5897	4.40535	8.58035	13.3377	15.8533	0	8.49226	0	15.0099	13.9645	107.918	13.9914	0	129.931	49.5724	12.2219	35.6056	53.2581	22.4504
APEX2	45.4594	11.0104	33.0485	20.7314	31.7432	27.9063	23.967	29.5382	29.3846	20.2136	10.5789	1.5109	20.2057	14.178	5.47253	0	3.70308	7.71671	13.6479	17.7919	26.992	33.0616	2.05254	7.43583	18.257	0	25.3968	16.5863	8.69671	0	51.4591	13.2881	27.9986	20.8663	1.9327	12.5832	4.7378	0.541522	18.341	14.5078	8.34007	13.345	12.6902
APH1A	5.57938	6.94973	5.03522	3.05332	6.90645	1.8682	5.40285	6.52558	8.63471	7.17363	6.49189	2.78156	6.27448	8.60221	2.41798	0.264154	10.6351	10.4909	6.91697	7.05488	6.41189	0.486931	2.19853	3.19418	3.85701	0	6.62369	5.5014	6.57734	0	0	9.47958	6.09172	8.89609	0	6.92369	1.5264	0.199388	5.5526	6.44403	7.50643	10.4414	7.00878
APH1B	12.6919	13.099	5.01113	6.4495	3.62553	8.65124	7.9009	6.89197	8.51944	7.78038	3.37545	4.33881	9.87461	6.46124	0.785767	16.4816	0.265851	2.45037	8.06901	1.47382	7.97001	1.12744	1.94242	3.6701	7.41301	0.286035	0	7.18392	6.58103	0.590098	9.92511	17.8871	8.22302	6.80029	0.346881	8.32324	1.06292	0.971924	0.146304	6.19965	2.99375	4.49092	1.36658
API5	5.3324	2.15868	2.65681	3.89088	2.91955	2.00868	4.04489	2.4687	3.67882	2.44248	3.72271	2.12674	3.51237	3.1454	2.11837	0	1.95468	2.48052	3.45606	4.33452	3.21723	8.69672	1.24759	5.17884	2.42241	2.6639	9.18541	3.73839	3.88751	0.433871	14.0544	3.50708	2.79907	3.47821	36.5564	4.36586	1.04202	0	22.0161	4.25442	6.72577	14.4185	2.67941
APIP	0	30.3784	14.9219	7.91744	3.54241	16.6092	21.6153	12.6909	9.71148	8.37075	0	14.8377	10.3597	13.0154	0	11.7423	0	3.40045	16.644	22.4005	8.90703	5.68189	12.2163	23.3268	0	0	70.4346	8.52563	16.9272	0	0	4.07798	17.0113	11.2345	0	16.8929	0.969319	0.886332	136.755	16.5841	11.3755	32.7634	6.23116
APLF	91.438	32.098	31.8827	17.0589	60.551	18.7877	43.4675	31.5973	30.689	35.6704	23.213	9.94598	55.6882	28.1009	0	0	0	6.59395	29.4188	22.5233	49.7944	3.26458	59.8807	59.6564	40.3893	1.31137	33.6688	35.8685	43.7104	0	8.84785	64.2384	30.3692	29.3697	182.888	33.622	34.112	1.78238	14.7566	50.404	17.9192	16.4715	43.8571
APLN	19.7471	18.4479	26.7318	18.9116	28.2047	19.8363	49.7181	39.6963	29.8245	28.0873	20.6791	0	26.1729	18.3157	14.9765	0	0	16.5347	15.9024	37.4541	31.4874	0	1.45899	9.08452	18.7216	0	4.82655	13.1296	9.87835	0	1.50134	34.0923	22.3897	30.5915	1.88898	11.1931	1.15766	1.05854	32.6654	12.1539	5.88713	5.29876	0
APLNR	11.8226	25.7712	25.6736	16.9836	53.1914	11.876	36.063	30.2479	25.4612	28.5015	19.2587	0	25.9263	20.5606	1.28092	0	0	8.16262	19.6679	27.2289	20.1253	0	6.76961	1.08778	14.7113	0.93256	22.7045	28.074	22.1438	0	65.6165	17.4952	25.3201	33.0958	125.534	20.6831	15.9411	142.594	0	18.3262	6.50701	1.46417	5.9406
APLP1	6.89952	28.7903	25.6848	18.8788	24.1436	22.5248	25.0546	22.6958	23.1566	33.0999	35.3229	2.06382	14.9639	23.7872	2.24258	0	0	13.784	21.4937	9.3473	22.1517	0	4.07809	10.7919	6.13237	42.4499	3.61364	19.1922	16.6953	0	0	22.1216	14.7764	18.7517	0	21.1473	14.1567	12.5749	0	15.7278	5.6961	2.421	4.33356
APLP2	0.4706	3.72227	3.38435	3.02605	2.25172	4.66817	3.18998	2.32204	3.6854	3.0972	3.88773	12.5988	2.69907	3.21048	1.32566	9.2575	7.03825	26.8779	2.99689	8.54327	3.3159	1.20132	1.92102	4.37322	3.31831	3.22949	4.38731	3.09703	2.66073	8.95995	10.2328	2.3987	3.60658	2.44291	1.08041	3.49734	4.80039	0.100906	6.49349	2.69262	11.5476	36.1539	7.09398
APMAP	151.827	32.4201	33.4392	32.6415	38.2075	47.2064	49.0078	47.5648	48.935	40.0878	53.8388	43.2527	45.2989	42.1759	7.83316	64.6937	12.7211	81.3535	42.2876	37.2204	41.1278	34.0726	16.5592	41.2429	42.4115	38.7794	28.7786	39.8297	40.7087	1.17651	0	91.5342	44.6301	34.9761	22.1311	36.1235	101.722	0.775113	3.50034	42.8502	49.077	40.5906	38.1448
APOA1	0	15.8	12.0734	6.50777	13.5879	0	21.4956	16.8061	12.8605	8.79158	16.604	0	7.64187	10.3525	3.43575	0	0	4.19252	11.6765	12.8885	6.49143	0.259458	0.585737	11.1846	6.10684	0	77.5082	8.17561	7.00939	0	0	0	9.32166	7.3258	0	9.43116	0.929523	0	0	7.95164	2.18169	0.981822	1.99178
APOA1-AS	0	38.634	31.8081	54.0068	0	0	60.0695	32.9782	34.6994	46.2229	118.109	0	35.3332	43.3582	0	360.437	0	101.065	47.8034	76.3997	41.3147	1.8456	10.4163	10.3773	20.0491	0	0	39.7905	43.2992	0	0	0	28.4175	30.6532	0	40.2519	0	6.04588	0	28.2811	10.346	20.9519	70.8404
APOA2	66.6569	136.997	116.552	209.748	152.329	16.7395	161.37	48.7257	160.331	80.3469	155.117	279.143	96.3787	145.614	28.8876	0	0	360.338	129.959	36.122	160.866	4.36302	41.8612	53.1527	185.636	0	0	151.952	111.666	0	0	0	131.56	126.813	0	99.8206	0	0	0	121.558	30.5725	16.5102	66.9871
APOA4	0	51.1577	60.9618	32.5307	18.5244	16.2852	83.7284	48.9835	45.9477	69.8287	5.03026	0	41.6725	52.2332	28.1037	18.4212	3.16948	12.7014	59.7806	5.85696	54.03	0	3.99267	10.6072	129.364	0	123.781	53.3824	42.75	0	0	3.55417	48.1096	37.5991	8.27102	41.1439	0	0	0	29.5649	18.8371	8.03109	5.43077
APOA5	5.5528	12.7958	12.2149	14.4342	0.793103	5.57789	5.91483	16.2362	8.69711	10.7092	2.58439	0	16.3251	13.5534	1.20323	0	0	2.77338	10.885	12.0365	7.17902	1.45383	2.25644	7.15268	3.94832	2.62801	13.1843	8.89091	7.75185	0	0	2.73903	9.09405	9.96042	1.06235	12.2789	0.651055	0	0.448066	7.8479	1.01873	2.06306	0
APOB	6.75519	35.2	38.8643	27.1097	35.3774	10.744	29.6546	36.3766	28.97	34.7417	38.252	0	36.0304	38.0054	3.9034	1.27929	7.59375	7.14476	34.978	14.0327	30.4704	0.22108	9.89878	36.8778	21.7481	1.42092	38.6827	29.1485	39.503	0.366424	7.19021	16.6606	26.0979	34.0261	3.01556	30.2537	5.28022	1.20704	13.2638	35.2119	12.1867	9.29551	13.5773
APOBEC1	0	22.4055	18.2624	18.0468	0	6.02295	16.2572	20.1615	17.4405	23.7055	11.1624	0	20.8065	15.6593	5.19695	1.70323	0	10.9217	17.2808	9.74764	17.5708	0.392459	3.10097	9.56228	28.4223	0	36.0093	15.6208	22.879	70.2508	0	0	14.6036	14.3402	0	24.839	0	0	0	20.2284	5.50006	4.45534	3.01278
APOBEC2	175.28	27.8978	21.9701	18.6515	33.3801	4.89088	18.8594	9.96554	21.7884	21.5974	81.5788	0	19.7117	26.6204	0	0	0	12.0159	23.9382	10.554	20.1434	0	5.75569	3.58383	0	0	0	20.0842	25.3758	0	29.6139	3.20223	19.6282	12.7035	0	28.3475	0	0	0	31.0768	5.35953	14.4717	0
APOBEC3A	0	15.5958	0.672588	1.63141	30.6567	20.962	5.77356	8.71665	8.67131	1.14987	8.32478	413.76	4.5977	4.22027	0	6.77467	0	96.6926	3.15879	0	1.54166	65.5629	0.881017	0	7.77226	0	0	4.5305	5.27147	0	0	52.9374	5.5082	0.648169	0	5.50734	2.79622	1.27841	0	2.17458	9.29761	4.43033	149.793
APOBEC3A_B	0	0	0	11.8027	8.21448	0	22.2772	2.10207	17.6942	1.38649	0	8.60175	1.38595	1.40378	0	0	0	4.22426	4.57055	0	3.7178	0	0	0	0	0	0	3.90198	3.34538	0	0	151.302	4.83029	1.56309	0	6.84185	0	0	0	2.62206	0	2.37421	36.1235
APOBEC3B	0	1.90745	4.03079	6.98353	0	28.2013	9.8859	5.97011	12.5634	15.259	23.7572	3.05375	14.761	13.2066	4.42432	2.90002	0	13.4971	8.65393	11.0646	8.79915	0	1.88568	15.6551	0	0	0	10.528	9.97632	1.66129	0	0	11.1464	0.55492	0	13.8593	0	0	0	6.98151	3.27766	4.2144	5.12974
APOBEC3C	72.1948	24.7298	32.5768	36.2162	36.0904	0	44.2767	41.3396	34.9996	33.6486	42.0012	7.19844	28.4162	39.3546	5.21461	78.6149	0	16.9685	33.6591	68.4654	38.8909	9.05723	20.4471	7.3806	17.8243	0	109.235	24.4905	23.7966	0	0	85.0719	39.4121	37.2805	9.20807	29.8071	0	0	39.8078	24.1372	37.5275	68.0506	48.3683
APOBEC3D	0	11.9912	9.65321	6.21947	11.8402	11.4163	13.4654	10.9466	12.4154	14.8273	3.11146	1.59979	13.5326	12.0424	0	0	0	7.14937	8.75551	13.0421	9.44984	0.612617	6.02597	14.9265	15.0529	1.68745	8.77691	8.1279	5.91078	0	0.406616	0.439685	10.5557	11.1923	0	10.9657	0	56.7648	0	8.89981	6.86836	9.38328	8.06207
APOBEC3F	11.5549	13.9931	15.2074	14.052	17.9708	6.77081	10.5677	13.796	13.8607	12.3186	13.4447	1.15212	12.2519	10.545	3.33843	0.182354	5.27101	6.07292	10.9785	18.0894	12.7257	5.33629	2.98801	12.364	14.3782	0	6.72434	11.5676	9.70843	0.208925	0	0	10.1359	14.3761	0	11.2663	0.451596	0	0.207197	11.0043	5.59414	6.67807	9.35423
APOBEC3G	7.35107	14.1927	11.3333	18.7734	16.0992	12.3071	17.3217	17.0163	13.2955	13.2322	23.3791	2.93186	9.32977	11.8721	2.12386	0	1.79643	10.8706	13.3456	33.1968	10.0319	2.88698	3.5303	6.61331	11.4703	0.773129	0	9.30977	9.008	0.398746	0	60.8372	10.8044	17.1819	25.7837	13.409	0	0	0	9.60742	6.29366	9.50854	17.2375
APOBEC3H	17.3092	14.5534	5.61382	3.55218	9.27099	0	6.2856	9.4897	9.44034	8.34569	10.0701	0	6.25682	5.65078	0.937681	0	0	3.94119	7.38224	7.03504	3.72975	0.424866	0.159859	0.796299	7.1795	0	4.23069	7.28101	8.65882	202.805	0	1.42302	5.9967	15.0539	0	7.20703	0	0.463931	0	11.2453	3.17559	2.67958	4.34875
APOBEC4	0	14.9684	16.1382	12.5262	24.5195	5.74819	18.8404	22.5881	10.8832	22.0723	21.3063	3.4234	34.1987	24.1633	2.47994	30.8851	41.9523	18.4933	20.0093	18.606	21.2082	5.24378	5.49623	33.6963	4.06886	0	0.799224	22.9835	28.2261	0	12.1817	0	16.3404	13.0639	0	23.3856	1.34187	0	96.0432	27.1323	26.2458	70.3958	8.62603
APOBR	218.233	51.7528	53.9715	99.906	153.452	31.6181	101.6	79.7633	86.8607	62.3234	89.8504	293.756	29.5314	80.3099	12.7316	4000.93	257.22	1255.94	66.704	909.712	51.0032	53.2919	265.733	169.902	26.3597	115.202	45.1339	38.496	30.8564	0	140.393	147.67	72.2572	98.5489	133.284	126.283	0	2.69962	253.307	44.0072	51.5867	35.343	3390.93
APOC1	13.8893	21.6258	32.9035	45.6054	5.95138	24.416	40.3495	43.6577	76.9165	37.5018	25.8574	120.484	49.5366	38.3084	4779.33	327.476	474.512	54.6804	61.5177	286.016	33.5196	604.566	11.8012	306.704	54.3177	0	0	33.1699	34.9016	621.555	0	328.855	34.9954	27.179	0	63.9539	4.88547	0	284.671	39.8932	17.8371	19.4946	20.9371
APOC1P1	54.6049	26.3564	22.3297	7.47064	42.8955	3.42823	27.7606	27.9411	32.072	26.9861	19.0607	0	30.2653	27.4892	0	0	0	11.2299	25.7476	14.7955	24.1206	0	2.01721	9.21089	23.4579	0	0	22.2282	26.6805	0	0	0	22.9304	21.519	0	27.7033	0	0	0	29.2516	5.63509	5.07191	6.85943
APOC3	177.339	22.0896	93.3587	56.6119	0	0	57.2429	0	26.4532	37.052	0	0	19.9433	41.8426	12.8092	0	0	15.6306	29.4392	32.034	45.8552	0	6.55124	0	66.5512	0	0	48.1268	15.1293	0	0	0	52.1295	32.1318	0	41.3662	0	0	0	21.5602	5.42251	9.76115	29.703
APOC4-APOC2	0	16.2211	16.6494	4.75108	54.5603	0	5.04423	5.07703	10.684	12.5578	4.04066	0	8.36857	9.11195	0	2.4662	0	6.63175	12.5109	9.40944	12.7209	0	1.92431	0	0	0	0	9.42429	12.5239	0	0	0	9.47896	3.77527	3.32193	8.74844	0	0	0	7.12457	3.18554	0	0
APOD	183.748	75.5301	78.7681	85.4729	20.9957	46.1447	67.6152	99.3959	57.5594	85.0509	25.6561	0	46.0513	65.0321	0	0	0	10.797	58.4103	39.8301	60.1823	122.678	8.1456	13.5251	30.486	11.5952	0	54.8527	70.9698	0	0	6.0425	64.8162	65.9203	0	67.3778	0	3.93993	0	46.9128	91.0194	180.533	27.6988
APOE	15.923	20.8256	11.0769	2.17847	25.017	0	11.3074	8.53572	45.1287	6.39777	7.4109	50.8052	6.13946	33.4242	1268.58	203.545	933.116	376.591	18.5593	1153.39	7.54832	166.411	0.980376	229.525	23.9021	0.837331	28.5404	4.75335	5.06326	0	14.5272	44.5079	9.36126	6.05864	0	89.5124	0	0	415.866	4.1137	18.7448	12.7084	66.6747
APOF	18.1861	50.9687	32.8248	22.3927	20.78	41.1035	49.3099	29.2465	53.9162	43.8422	33.8567	0	28.9246	48.384	3.94072	5.16607	0	8.54883	33.5299	4.9276	49.3754	2.97592	10.0774	3.34655	102.372	25.8211	262.89	44.4184	33.0047	0	2.76532	2.99021	37.421	39.5412	0	35.1244	4.26456	25.3465	54.2963	30.6775	5.00468	10.5105	4.56904
APOH	0	40.292	27.3678	25.8154	50.0513	0	28.7134	31.5274	30.1571	50.6879	18.8188	0	53.2665	40.1348	0	3.82866	0	19.007	42.5585	21.9116	61.5691	0	5.97482	47.9502	3.19451	0	0	53.4023	55.8197	0	0	0	21.5075	36.6308	5.15714	48.29	116.94	0	0	19.6632	9.8908	4.45115	6.77239
APOL1	0	3.70674	5.66496	4.8347	14.0794	0	5.40317	3.80681	7.07463	6.45664	7.35791	11.6832	3.58562	6.03779	0.403021	38.8329	2.72711	20.2181	6.2079	33.2607	3.84736	1.64349	3.3667	3.76479	5.84096	0.586831	10.0011	5.85504	5.62569	0	6.50465	25.6881	4.68621	8.69441	0.711662	6.27334	6.10595	0	31.6667	5.85084	11.4309	34.3206	56.5408
APOL2	1.41295	9.50391	5.65845	6.57251	10.0905	3.90316	6.84122	5.26756	6.79719	6.54006	10.5218	24.9363	6.40131	6.08706	3.36788	14.0481	8.70137	35.4098	7.38104	20.6737	6.94165	3.00575	5.27188	9.53358	4.10243	0	0.592028	6.09684	6.14766	0	5.15636	0.232321	6.52679	7.29628	22.1663	7.09925	1.49099	0.454447	0.68408	6.44178	10.2393	12.249	57.8629
APOL3	4.37989	4.22812	4.24918	2.87628	3.44067	2.85979	4.07167	3.42579	3.45452	4.1602	5.60585	0.65507	3.92637	4.27622	10.25	1.11977	0.706429	2.05888	3.98659	4.15364	4.02045	2.63751	2.24904	3.86868	4.74934	0.20729	2.59985	4.46924	4.41259	4.84663	5.06155	1.65636	3.78888	4.33298	4.18974	3.51858	0.564887	0.140871	0.31808	4.55279	1.88833	1.59112	7.37267
APOL4	7.66958	19.4251	11.9685	11.892	3.28632	13.4824	12.6258	10.6522	7.29332	12.6961	20.2276	0.764723	11.3358	11.4505	1.66191	4.35736	0.374854	2.62885	12.5152	19.3957	10.7971	9.37089	2.45551	10.193	12.8762	8.8729	0	11.1007	9.45778	0.416023	10.4959	18.9158	11.4872	15.425	0.489107	10.4478	0	0.274085	0.412582	10.723	3.7522	4.01043	19.9112
APOL5	0	0.853619	0.257694	0.625053	0	4.58932	2.21207	3.00571	1.02225	0.66084	7.44225	0	4.40388	0.223027	0	3.24454	0.669889	0.939586	1.79117	2.47581	2.55956	0	0.843877	0	0.270713	0.720749	0	0.123986	3.7205	0	0	24.0383	3.83708	2.23504	0.874067	4.4759	0	0	17.3268	3.33265	0.209545	0.377205	1.14783
APOL5_1	0	5.50071	22.4177	12.0835	72.5356	0	4.27635	8.0703	27.1728	17.0338	5.13833	0	3.19258	23.983	0	0	0	1.29743	14.0379	5.98279	8.56408	0	0	0	1.30835	3.48337	0	26.965	4.62371	0	0	0	0	6.00106	4.22435	0.309028	0	0	0	2.01333	1.01273	0	0
APOL6	10.9405	12.7516	16.5734	19.0308	16.5192	14.915	12.8646	18.3942	16.6986	15.6743	14.1847	106.126	15.0656	13.0277	11.1761	63.2671	16.7292	96.7964	14.259	39.8076	15.7612	27.9284	9.46897	14.8597	8.05709	1.4794	12.77	16.9237	12.5459	0.254336	5.94137	8.73741	14.5705	16.4814	18.24	14.9182	4.39802	0.502687	70.625	14.4649	26.6667	44.132	118.586
APOLD1	10.2384	14.6661	9.81736	7.47064	21.4477	11.9988	12.8888	14.719	16.4178	18.4295	24.6201	1.02086	13.3233	11.4955	5.17663	0	0	4.41177	12.3675	9.24718	11.0307	0.111693	6.93414	5.4428	8.08891	0.5384	30.5061	15.6524	13.8167	6.10903	0	14.0286	12.4684	11.687	22.8525	12.5142	0.80029	2.19532	11.2908	12.7587	5.47856	4.22659	2.57229
APOO	10.3988	3.66998	12.1218	1.89692	10.3968	5.2229	6.37755	7.85485	6.78634	9.02486	17.746	0	7.68485	5.07634	1.50221	0	0	1.22206	5.10531	7.51363	7.91718	12.2518	0.896353	5.9533	9.0372	0.546834	0	4.23309	7.09721	0	0	33.6262	7.86026	10.3628	0	3.00778	13.8181	0	4.1955	6.00518	2.7027	15.4541	6.96689
APOOL	17.9454	4.28431	16.0264	5.31949	4.27187	12.7687	11.5851	14.2111	13.3843	14.4207	11.8322	4.47326	17.0097	9.1983	31.1085	0	0	0.878716	7.54262	11.3456	15.5962	6.94979	2.09929	11.7413	16.6589	0.943678	19.6333	8.84727	10.6472	0	0	17.212	9.16863	19.6715	1.71663	8.58117	1.05203	0	0	8.18147	6.17305	17.0387	11.2714
APOOP5	0	29.9247	32.1828	41.085	102.94	45.2487	17.448	28.5374	20.1578	30.4061	34.9416	0	41.973	35.1832	13.0144	0	0	1.76456	21.9559	16.2736	24.5891	3.93124	16.6405	22.1042	26.6911	0	0	17.9292	25.8524	0	0	0	22.6992	26.1173	0	31.942	0	3.21953	0	26.013	16.5282	9.91755	0
APP	8.03946	1.90267	4.71599	3.40969	11.1382	6.05684	5.29387	5.05404	7.91488	5.54303	5.42551	11.3026	5.96709	6.05366	6.96825	63.0315	23.6938	9.14083	6.02269	26.7935	4.98909	3.68356	5.85075	7.0518	3.71569	48.9561	14.2602	5.25806	5.72388	0	6.11227	9.64967	7.56233	5.63726	14.9194	10.0365	28.3726	13.6182	72.5268	5.57121	32.6698	110.815	16.7645
APPBP2	9.59409	6.42339	4.39683	2.62518	4.45353	3.91521	6.38725	5.52291	5.83631	5.14622	5.58161	5.02222	7.34061	5.18112	1.5592	0	3.34102	2.99489	4.42219	4.2243	4.70313	0.941971	2.25945	4.56082	3.482	1.32436	6.11367	5.76062	4.91099	0.390312	0	0.985932	4.38141	5.47577	19.2729	4.76677	0.140611	0.514291	0.193541	7.10782	4.95043	8.96085	3.31431
APPBP2-DT	72.0859	85.3014	52.8575	49.3113	20.592	18.1029	48.8636	15.8083	16.1293	38.232	0	0	34.7428	49.2657	15.6202	0	0	21.1787	57.287	0	34.1724	0	7.98895	53.0602	17.0855	11.3722	5.03403	62.6011	35.2218	0	10.9612	0	78.7054	39.1834	27.5825	33.2932	0	0	0	55.87	33.0626	8.92747	0
APPL1	44.2962	15.0922	11.4637	12.8335	11.9093	7.19793	10.5975	7.4284	10.7858	10.5531	23.0418	10.9119	20.2189	12.0839	2.25847	0	0	4.74632	13.5288	14.1203	15.4963	9.38043	11.936	10.0692	16.8292	0	18.7422	13.5062	17.8847	1.69607	79.6378	3.85587	13.2399	12.1806	1.49552	15.5353	1.22203	9.77734	100.292	15.9185	15.6558	32.9151	11.7836
APPL2	2.53209	5.16468	4.21323	5.62936	5.24403	3.33839	4.53617	5.27519	6.19673	4.97498	7.66018	3.97643	6.49852	6.77526	1.50886	10.2498	23.2045	4.09157	5.92277	9.26213	4.63768	0.331476	2.29173	5.43607	2.17554	0.699054	3.27127	5.58322	6.52478	24.3108	4.13899	3.33068	5.92796	5.53984	15.5019	6.3523	1.7813	1.08586	1.32808	5.48344	8.33275	21.4284	7.1568
APRG1	4.62069	16.4034	16.0286	14.5399	13.8594	22.6276	10.5151	14.5241	9.56343	13.59	19.3551	0.691084	15.0323	15.846	1.00125	9.84442	1.01627	6.24472	15.6676	8.764	17.9218	0.680506	5.4623	19.2732	10.9518	6.19611	40.6577	13.104	15.1589	0.375962	2.10782	1.13962	12.4185	17.2048	11.9342	14.8093	1.89618	4.70615	19.2019	16.221	9.85476	12.0172	6.96538
APRT	0	28.3836	26.8232	18.9763	65.0926	39.8084	23.0253	33.3141	36.5768	21.9735	36.8886	65.1978	21.9649	29.0185	4.29362	11.2574	310.873	16.8823	32.9633	59.0577	17.9324	78.4666	18.2997	52.2627	43.4417	0	1.38373	19.3585	17.9802	9.67332	9.03887	39.0959	30.7871	19.387	0	25.7906	2.32323	0	0	18.0674	63.6167	62.9846	4.97821
APTR	0	7.02564	5.48515	6.91839	9.445	0	8.66365	5.68695	8.05086	4.12613	9.05214	5.81781	4.87443	7.88044	0.842894	0	26.2365	4.68563	6.34747	17.9177	7.71126	0.509223	2.15549	0.954405	1.84393	0	18.4718	6.2283	7.96454	0	0	54.3648	7.02401	6.76608	5.2094	7.404	0.912161	0.417034	0.313881	10.1086	11.0615	17.0215	7.8183
APTX	0.882005	2.0874	2.2387	2.29272	1.88964	0.664492	2.22066	2.3533	1.67747	2.42399	2.66827	0.527661	2.59308	2.90092	0.955604	4.25934	0.0646626	1.2827	2.79439	0.955934	2.39466	0	0.993777	3.84119	2.50859	0	0.307968	2.38164	2.92434	0	0	0.145022	2.46305	2.49302	0	1.98741	3.46435	0	0	2.35237	2.36654	3.27695	0.997171
AQP1	30.0641	12.3579	13.9051	4.93578	11.1645	37.75	17.4678	33.8441	16.1445	13.6258	20.9887	0	13.3307	16.5842	6.51457	5.97818	0.881639	6.00628	17.7757	16.2921	15.2884	0.39357	4.66462	23.9734	17.458	2.84573	18.8954	16.3178	12.8709	0	0	10.8751	12.8774	22.8786	3.45107	14.3902	28.1997	66.3975	0.970373	13.7066	5.79141	7.19836	4.53196
AQP10	77.9869	27.5234	26.8816	20.1537	16.0894	26.1131	22.6558	17.7358	17.9344	22.5609	10.0824	0	19.6287	24.64	1.87766	1.23075	0	4.83705	26.1679	2.34788	28.3808	0	3.8413	5.31516	27.2128	1.36701	12.7076	23.9862	22.984	0	0	0	28.3827	19.7824	0	23.2848	0	0	0	17.3825	7.94869	2.86171	4.35407
AQP11	0	1.11545	14.1429	11.0264	6.3952	65.2173	7.80453	4.58224	6.51201	6.47653	0	0	8.2004	10.7102	0	0	0	6.31431	10.9121	2.42641	10.8058	0	2.64652	14.8309	14.8574	5.65093	14.3833	17.9838	8.54265	97.6358	0	0	12.0336	5.84117	159.332	15.0397	0	0.960068	0.722598	5.71576	8.62526	6.6542	2.24985
AQP12A	0	1.85978	10.1058	8.17079	21.3253	44.9943	11.5666	21.8284	20.0445	25.9158	0	0	27.3449	24.4168	38.8237	0	0	7.01853	12.6565	8.09106	19.3033	4.88642	7.72191	5.49499	19.4634	0	187.679	26.7426	2.08436	0	0	0	8.77783	6.49262	0	19.2246	0	3.20143	0	14.9755	5.47841	0	0
AQP12B	2.74633	6.61365	3.92426	5.00976	2.61504	0.689684	2.48214	3.41283	2.45797	2.47174	2.98246	0	2.11781	4.08901	0.991832	0.260048	0	0.537909	4.52024	1.24022	3.86624	0	0.743998	1.1792	2.76643	0.577676	3.83573	4.3973	3.83394	0.29794	2.92319	4.36508	3.49827	4.17986	8.23157	2.81868	0	0.490723	0.147738	2.71284	0.419873	0.415701	0.459989
AQP2	144.689	32.2509	32.2148	51.0509	21.7535	45.8976	42.0333	40.0799	27.6885	37.8183	42.5312	0	27.1599	33.4572	11.5509	3.24485	2.23318	6.71197	34.213	16.507	28.8799	0	4.78243	41.5727	36.0985	3.60409	55.3069	27.6929	29.0581	0	28.9486	0	31.659	42.6354	96.1566	31.654	0.892867	0	0.614484	29.8579	10.4782	14.4609	9.56616
AQP3	17.6195	6.9499	15.9011	14.4634	59.5591	23.5988	16.4933	22.3249	16.7551	13.8756	4.10024	8.78409	15.2856	16.9874	13.9992	20.0206	247.154	5.17657	17.3629	162.319	13.4147	3.65207	3.68842	24.8576	11.4843	0	90.2321	8.60694	8.60906	110.866	57.1556	50.2157	19.2375	14.0468	0	44.8805	44.0716	0	330.321	15.2626	285.269	893.929	41.3159
AQP4	0	5.18127	3.0714	3.82842	2.16042	1.89928	2.63652	3.04066	2.87677	2.51608	5.10393	0.678682	3.13476	2.95357	0.163881	0.10742	0.110893	0.644373	2.94105	1.02461	2.99855	0.0495033	0.447023	2.50508	2.55438	0.357936	0	2.40137	2.62192	29.045	0	0.248705	2.25492	2.26103	0.578769	2.7203	1.68481	0.162165	0	2.89634	0.728446	1.24884	0
AQP4-AS1	0	33.073	25.4597	34.5097	37.9235	26.6716	42.4241	30.0841	20.7933	32.0048	9.26826	0	34.5517	31.1078	2.87673	0	0	3.12032	29.2597	64.7487	32.6113	0	8.82779	45.6023	34.6125	0	101.054	34.2269	26.8734	483.924	84.7846	0	22.2999	22.3705	2.53989	33.2588	0	1.4233	3.21375	26.6314	25.5739	118.378	0
AQP5	92.699	11.5467	14.9389	32.6119	37.8289	66.5128	10.259	13.5525	17.0377	18.5165	18.4903	15.845	19.7858	14.2222	14.3478	0	0	12.0611	24.2755	53.8227	13.1261	0.866802	5.87052	21.932	0.784685	2.08915	84.1557	17.6098	12.941	0	0	0	16.6832	18.7155	25.3356	30.9517	51.2385	0	284.242	26.565	271.501	190.245	26.6167
AQP5-AS1	0	76.8831	73.2308	72.7976	39.5195	53.4501	70.0757	76.236	69.0532	47.2055	69.3417	19.0997	57.4452	52.7295	0	0	56.174	10.005	46.9093	51.9028	54.1171	0	10.2215	18.2775	84.4976	0	71.344	43.8982	44.0741	0	0	3.49956	50.9456	61.3167	0	50.6397	0	11.4092	1.71744	41.7252	58.5718	39.5385	5.34733
AQP6	0	68.5343	28.9181	61.5888	62.5113	34.5433	41.1708	70.3845	54.5598	42.8071	32.0097	0	26.518	34.4896	0	0	3.66704	19.4714	38.1602	33.8821	30.7171	0	6.0053	55.2259	26.6744	0	0	29.1846	29.6767	0	0	0	36.758	46.2204	0	30.1019	0	0	1.00903	29.0752	77.4272	6.71079	0
AQP7	7.92074	3.8478	2.91886	3.90117	3.6202	3.31522	3.27259	5.09521	4.31253	3.48802	5.16107	0	3.66481	3.85374	0.45769	0.225003	5.6521	0.682614	3.45226	5.00772	2.89008	0.570297	0.702256	2.97988	3.66082	0.249913	9.66142	2.73709	3.0224	0	0	0.0868236	3.23749	3.21473	0.20205	3.04483	0.123826	0.113224	7.37141	2.93707	1.40472	1.63491	0.928665
AQP7B	51.2333	24.5694	20.6619	14.0187	20.8552	3.85986	21.3333	19.2874	21.7806	15.6859	16.6915	0	14.4452	16.1004	0	0	0	4.8167	13.8161	11.1055	19.3193	0	2.83898	6.91372	18.2147	0	15.9213	14.5295	15.437	0.41686	0	0	14.4148	21.8612	0.49009	14.6993	0	0	0	17.168	4.69968	2.85524	4.50512
AQP7P1	40.0276	16.8273	33.866	19.167	47.1662	35.1824	50.3895	48.2788	38.6237	21.7118	27.9445	0	25.0794	25.6463	0	7.1066	24.9437	11.172	44.4281	24.4028	37.9502	0	12.9386	49.1051	21.3462	1.57867	45.4232	42.6365	36.5546	0	0	0	35.2988	35.9001	0	47.898	0	2.14568	0	38.7791	7.80252	15.2847	12.5706
AQP7P3	0	0	3.36546	0	8.52214	0	5.77788	8.72318	0	2.87684	0	0	11.5029	8.73814	0	0	0	0	8.85123	16.167	7.71409	0	6.61258	58.5583	0	0	4.16674	12.954	19.4358	0	0	0	7.51681	16.2164	0	11.691	0	0	0	5.44053	2.73664	0	0
AQP8	0	21.4065	27.6262	18.8096	28.2279	25.8948	37.4441	26.3813	18.7457	25.2724	3.99925	0	19.0505	31.6699	3.72392	1.22046	0	1.76717	35.8735	23.2825	24.4404	0.28122	7.30094	14.2309	22.912	0	67.2073	25.8844	18.9932	0	0	0	28.5063	28.0244	3.28789	25.3751	1.00748	0.921231	0	25.4639	16.1586	4.6114	2.15883
AQP9	31.2258	17.989	12.1087	17.6223	5.01744	7.84171	19.6546	13.6955	14.6286	23.1479	14.5331	820.79	14.6735	17.6727	0.845785	12.751	13.7356	1285.05	19.8108	10.576	24.727	126.848	7.93056	16.9988	15.7272	1.23153	31.8914	17.9016	16.6194	125.764	0	33.3725	24.7503	19.7314	62.7272	16.88	0.457645	29.711	0	19.3967	12.7106	5.96186	109.832
AQR	13.2317	37.9076	24.4422	14.0296	24.5684	14.1222	20.8213	16.4429	25.9053	27.9112	21.5541	22.7582	28.6975	28.8648	7.88472	1.87935	15.0359	13.2173	29.7233	26.889	26.5156	20.1364	11.2425	31.6532	9.99643	10.4371	36.9608	22.6224	39.3296	27.4533	0.502993	22.8438	23.476	27.1509	5.69577	32.2686	8.92051	7.09286	0.533846	30.3132	30.344	59.2656	11.6351
AR	11.2695	4.08361	12.3085	7.56889	9.07238	8.7476	12.9963	12.1322	14.5563	11.7564	9.29806	0.612909	10.7149	5.61391	2.44198	1.89168	0.901313	0.571892	5.87292	11.9365	10.2431	0.0335293	1.2868	2.32515	7.89176	9.5358	17.2423	4.47631	4.83894	0.666868	0.311565	5.5589	11.9602	14.7017	9.21222	5.37694	0.720724	8.6771	7.27486	5.2313	3.66516	2.03007	2.57394
ARAF	78.4649	8.7963	14.7525	15.029	37.3569	32.8414	25.834	30.9729	37.4541	24.7169	45.0403	20.3414	21.934	17.1729	286.775	64.6391	138.06	36.2697	16.5729	66.6161	32.9131	13.3534	11.5945	16.6849	8.98878	1.65047	29.5893	10.505	6.69405	0.851239	116.13	92.8904	22.8454	23.0314	0	21.2312	1.83997	0	21.527	13.1167	47.7445	41.0293	26.2846
ARAP1	35.1333	13.2908	18.0552	21.541	18.9571	17.646	19.657	16.1703	30.9349	14.43	15.1405	58.3848	13.6091	21.1209	74.7202	177.057	106.654	304.31	20.2131	130.806	17.7765	15.9272	66	32.0064	17.6567	0	5.7248	19.1397	12.837	24.7747	47.8824	32.5208	18.9065	20.5118	41.0764	36.4959	4.57701	0.139505	74.0242	16.1363	40.1658	41.7918	121.287
ARAP1-AS2	0	0	32.4787	21.4853	24.9224	0	35.4837	8.9286	25.3776	23.5567	52.7875	20.8778	20.1836	25.3411	11.3431	0	66.5208	42.5498	24.2207	18.9116	17.2954	0	18.6934	13.914	62.0357	0	0	31.727	24.3593	0	0	11.4761	19.7841	24.6602	3.3383	23.2	4.09173	0	0	23.0701	10.404	10.0846	21.9194
ARAP2	0	0.902118	1.07028	1.46646	0.993047	1.01851	0.9538	0.921178	1.07763	1.28503	0.775273	1.5598	1.65453	1.10484	0.627738	2.24249	1.80527	1.08092	1.40128	0.745696	1.35457	0.649448	0.904308	1.10172	1.01277	0.182808	0.778874	1.56057	1.60758	2.40425	1.60783	2.81032	1.24694	1.03142	3.35313	1.44339	0.815188	3.54064	5.76219	1.82264	1.88011	4.85539	1.49204
ARAP3	7.67389	12.5856	9.81106	15.2816	9.62093	14.9889	12.7154	11.7177	11.3038	8.71551	7.14317	5.61112	9.28744	10.7597	0.923805	5.93418	0	12.325	10.2454	8.31711	9.59059	0.58601	4.06332	2.56275	10.5594	0.40354	6.07349	10.7599	8.11406	0	2.46339	8.41176	8.23534	11.5868	0.652509	10.7878	0	0.0914131	0.275209	9.87384	9.62043	6.44141	10.711
ARC	0	18.1437	11.5631	19.1902	26.1984	2.70961	13.5828	16.5631	19.3136	15.6068	12.5544	0	14.5607	15.5381	25.7181	1.5325	0	5.07198	21.4937	8.77057	14.8796	0.35312	8.769	27.135	22.3767	0	33.9068	13.4694	10.7949	0	1.64065	3.54815	18.1238	12.9028	0	15.1008	15.1808	1.15676	1.74128	15.2493	3.959	1.33625	8.13237
ARCN1	41.7442	16.2924	14.2843	13.7067	16.2969	10.4832	14.5525	14.2402	15.1002	14.089	19.4286	54.1094	15.693	13.2457	1.8091	25.6927	15.9141	41.7805	15.3339	21.1135	17.8699	50.4577	6.37404	60.0876	23.5809	0	13.021	14.5762	14.3747	0	76.5931	28.37	14.6082	13.1606	73.4748	15.4628	56.7754	0.29836	86.007	20.3004	65.0971	83.8658	23.0731
AREG	0	32.0061	20.2905	59.7621	25.6901	19.3584	39.8115	15.0264	12.936	23.539	17.9386	84.5469	16.0994	26.6549	22.2714	0	0	98.8941	21.2368	20.8867	15.5028	12.6141	10.4415	34.6745	25.8832	0	0	20.2223	14.9463	0	0	84.4975	29.1337	15.3637	0	21.9368	0	2.75478	2.07339	30.4582	114.317	27.5792	90.3786
AREL1	0	6.73377	9.14766	6.85819	4.35203	5.67726	7.32894	7.25685	7.31257	8.67259	7.09072	11.4665	7.91124	7.70113	0.425971	1.25646	2.45005	9.58737	7.89454	6.39178	8.17527	8.7819	2.90484	6.33052	4.19338	0	14.0026	9.30938	7.34109	0.159949	0	9.05033	7.92492	8.12098	4.51314	7.64856	2.42013	0.316133	0.0793128	6.40809	5.59012	9.69768	3.21028
ARF1	0	3.24942	3.86248	10.2609	2.79449	14.7402	5.05232	5.24408	9.12029	4.71671	2.27651	217.517	3.30041	5.61124	691.757	74.1047	32.991	109.599	9.70922	63.6156	3.23216	70.1151	12.6486	27.2026	24.7322	39.0967	5.23753	3.89375	3.86942	270.627	57.0214	13.9402	11.0917	5.67199	239.563	12.7786	55.438	159.766	141.299	12.3393	112.321	141.21	71.2754
ARF3	23.7528	34.0247	20.0964	39.971	21.7126	16.7021	28.5216	25.5238	22.1889	16.9496	21.0046	26.9993	22.0946	27.2199	6.17636	15.519	48.0624	36.0789	24.5394	39.2592	21.1893	11.7383	11.2316	28.2653	19.1413	17.2371	58.0561	20.3052	21.3879	1.93264	8.30708	35.1496	25.8342	25.6933	2.27216	24.0683	11.6969	31.0677	14.3749	22.1997	38.3481	54.5188	45.9506
ARF4	0	23.5351	22.4364	43.5368	22.7257	189.798	30.8154	37.8004	22.2508	29.7273	41.6551	148.732	28.7572	43.2053	0	0	14.5812	71.8726	50.7892	53.8899	51.4272	197.878	7.34731	103.697	32.9979	0	195.837	31.3055	36.5577	3.23652	0	137.348	74.3329	35.676	0	48.4341	293.823	0	491.09	68.9133	249.034	271.766	109.931
ARF4-AS1	32.1838	38.0841	14.5225	4.40315	18.3872	16.1646	9.34967	4.70523	18.0029	12.414	22.4685	0	12.4092	23.9593	0	0	0	14.1833	19.4382	34.8815	20.8047	2.10659	4.75571	1.97412	0	5.07727	0	24.4555	23.2135	0	0	0	4.05452	29.7398	0	23.8729	0	0	2.59697	17.6075	10.3329	11.9574	40.4291
ARF5	61.3911	5.7352	70.9859	88.1903	100.837	0	56.4763	47.1203	61.8134	48.8398	35.7158	9.18183	56.2178	43.455	0	174.392	288.05	151.507	55.6181	124.757	62.1734	0	41.9561	45.1881	32.7391	0	117.897	64.1428	37.1382	0	0	0	38.6703	65.0716	0	62.722	43.1879	0	2.47688	67.1732	115.445	186.273	30.8476
ARF6	65.7456	16.3787	24.1042	17.9897	127.944	12.383	24.6704	20.4253	58.8426	13.4722	7.64984	137.663	14.2592	22.366	23.1503	393.368	580.813	91.9919	31.349	236.037	19.125	92.7916	245.912	81.6637	46.2614	1.29649	40.7475	19.1804	14.7235	10.6988	214.937	254.037	24.8479	18.7619	0	61.305	107.92	2.64322	310.351	35.5943	206.559	152.328	567.801
ARFGAP1	7.08645	3.08944	2.72527	2.64413	3.86458	3.72102	3.18159	4.89759	3.74778	3.01295	3.29818	3.08326	3.38437	3.34929	3.7691	0.0915015	7.27343	4.78856	4.06843	10.6479	3.33157	0.421676	4.45037	2.92419	2.90114	0.101632	4.18393	2.84974	2.27836	0	4.50609	2.75405	2.48888	3.25665	0.123251	5.08519	3.47456	0	0.103967	2.55526	7.20962	6.56886	2.75151
ARFGAP2	6.78516	6.40918	5.03905	7.27164	5.49168	6.53182	5.14688	5.62122	7.46441	6.05224	10.7897	3.38269	4.8508	5.12023	85.7658	18.7926	24.043	5.84749	7.24951	16.8527	5.36084	2.77577	5.59799	10.7517	2.68032	0	10.1874	5.33998	5.31499	0	0.171955	14.3173	5.55617	5.4708	0	8.02432	0.795546	2.06107	14.4177	4.58858	17.2719	12.4646	6.25055
ARFGAP3	44.0304	20.4421	12.4175	17.5241	13.7211	20.1042	19.7682	11.9966	16.3451	18.3344	24.2186	39.5119	16.2052	16.7556	0.867355	0	12.912	42.5712	15.5658	17.3531	12.4201	2.35801	6.50625	17.6778	17.7885	0	35.2205	17.2718	20.2098	0	9.12971	0.658147	15.9685	11.5315	26.8029	17.3665	3.28521	5.14963	10.6587	20.6214	31.0265	48.9112	29.1638
ARFGEF1	4.50872	8.00295	6.35779	4.78058	4.82983	1.41534	4.14776	4.94376	5.35941	6.08689	9.18072	30.008	5.26962	6.60299	1.22124	18.5713	11.7345	10.4978	6.72428	16.4924	6.3635	9.99712	7.66177	13.5515	3.47308	1.06693	18.8129	7.03563	7.89408	0	0.171395	5.56003	6.29543	6.06569	8.62595	7.77735	4.62558	13.2929	21.92	7.60561	16.647	56.7223	11.894
ARFGEF1-DT	69.9111	84.9049	61.121	54.9971	89.8681	43.8919	51.6206	73.4627	67.9479	53.9325	67.1097	0	50.542	56.5247	7.57449	12.4122	0	6.6754	53.1511	73.4032	60.257	0.286002	16.1415	16.081	52.8171	1.37863	3.05134	53.5977	63.0318	0	0	2.87375	73.762	70.3023	1.6719	54.1815	0	4.68448	0	64.1448	11.2228	10.4619	10.9777
ARFGEF2	5.48116	26.0579	24.4238	19.7471	25.0518	13.7648	18.0463	14.4241	21.6667	18.235	18.7077	16.9421	25.0083	23.7246	18.2115	20.7603	60.0083	14.6542	23.7929	34.6534	22.7552	19.1941	9.38176	26.6726	13.0995	0.576467	3.44493	23.9486	24.5709	0	10.8348	0.60082	22.25	16.1879	42.6447	25.4173	0	0.195878	6.7817	23.4898	35.1955	62.6771	15.6069
ARFGEF3	10.5717	19.9718	22.6591	18.6418	28.8568	19.4691	21.0432	13.9101	19.5148	19.0295	22.4147	5.62182	24.1172	19.8688	2.29078	10.344	62.1759	3.83066	19.5037	38.8293	18.7806	0.5382	5.33736	38.9796	20.5326	90.8013	36.0108	17.1501	20.2245	152.536	92.8779	44.8078	20.224	17.1116	77.9806	26.0076	13.7724	65.7369	115.257	20.5643	70.5766	120.791	2.95114
ARFIP1	0	5.42597	3.79329	2.09111	5.45767	4.60605	4.29225	3.12839	7.6948	4.42166	7.82507	12.8015	5.00926	4.17835	0.662395	4.55891	11.4296	5.0743	4.76148	7.86866	5.99409	2.50111	3.67013	7.78153	1.53963	1.44675	8.32549	5.30936	3.6985	6.2181	0	0.251312	5.26313	3.40632	0	4.40665	1.07524	0.327729	17.8833	4.11132	6.30927	19.7493	7.29609
ARFIP2	6.96323	2.76467	2.50382	1.54807	2.73502	1.96726	3.7086	2.73591	2.87261	2.43407	2.22807	4.42612	1.84581	2.74061	49.9808	1.97803	28.5878	1.30418	2.5824	6.36768	2.85079	1.0255	0.868165	5.60592	1.39252	0.411941	1.4588	2.12591	1.92392	0	3.70582	3.72097	2.81444	2.41292	0.499569	3.93473	2.04106	15.3971	18.4717	2.69842	10.0602	12.8635	0.874716
ARFRP1	0	1.24914	1.40279	4.06112	2.17715	1.20884	2.09758	2.9909	3.27602	2.90111	2.80043	0.239978	2.70664	3.2408	1.91226	0.569745	6.82273	5.18548	2.9498	6.95609	2.45476	0.0525123	5.54215	0.787363	0.95075	0.126564	13.0539	2.37316	1.71731	0	0	5.80409	3.36898	2.44207	0.153487	3.24495	0.0940641	8.85912	0	3.25527	5.18828	3.60995	3.42652
ARG1	0	7.55886	12.3874	9.48838	5.7783	8.70831	4.47726	5.91461	2.26302	7.52372	17.4841	67.4222	8.63498	6.84168	0	0	0	11.8859	9.67578	3.13193	9.96269	0	6.83208	0.354505	6.16418	0.911754	5.65038	8.62639	12.6402	0	0	0	6.31014	5.02639	0	6.79447	0	1.23922	0.466353	4.47933	3.18092	2.14726	52.2725
ARG2	66.4137	40.3287	34.6507	31.8018	54.5435	0	28.9406	36.411	28.7915	36.8247	54.093	0	24.807	32.2182	0	0	0	11.7073	39.2326	31.4915	30.7679	0	7.36033	19.3503	17.7088	0	0	37.8494	32.4503	0	0	0	25.7976	40.6127	0	27.1879	0	1.78005	0	26.4939	17.5151	22.6187	4.17142
ARGFX	12.6136	34.5656	38.0633	18.1199	44.139	39.5956	40.3079	21.2071	34.5733	41.3554	51.368	0	27.6609	27.6319	40.9985	1.79156	1.84949	14.0822	25.7953	27.3418	42.1282	0.206406	9.78536	32.4957	17.1904	0.994953	86.3238	30.6369	27.7341	0	0	2.07397	32.5758	52.4508	72.396	30.364	1.47892	0	0.508908	29.616	5.49603	6.50888	6.33805
ARGFXP2	0	104.441	28.0806	21.5088	3.74245	13.1603	15.224	21.0691	32.2453	31.5837	0	39.1889	13.8914	27.1809	0	0	0	25.4039	29.4299	49.6975	23.7132	0	0.96796	0	34.157	0	0	28.4434	34.1405	0	75.7005	271.42	28.6084	24.2125	0	24.2033	0	0	0	33.4485	14.4214	19.4701	32.9151
ARGLU1	0	9.95033	10.2989	10.6168	137.568	12.6098	14.1451	7.00729	96.0086	7.92326	5.31132	66.9063	6.38014	38.8847	4.94566	827.943	1439.69	84.8924	47.8363	674.079	7.27865	21.0644	136.759	333.757	56.5304	44.648	49.7287	8.79544	7.85943	289.701	297.076	180.132	16.2936	7.93997	321.38	248.263	111.323	255.95	194.851	49.1144	652.171	544.97	416.304
ARHGAP1	20.4806	35.8974	23.764	36.8263	45.9679	16.1646	31.1656	29.5146	28.8046	16.2228	29.958	30.6314	21.716	27.0301	12.0458	68.5679	74.646	31.8049	23.7785	53.9077	23.5786	8.80938	10.268	18.3055	22.0174	0.46157	9.60302	17.6271	16.9506	265.196	12.9018	38.9666	18.061	20.5157	39.7427	27.2716	2.05827	123.588	51.7034	20.1419	38.5135	35.8722	16.9067
ARHGAP10	14.5944	24.0871	21.9517	14.3096	11.1174	13.4386	18.3724	15.1136	20.9537	17.3572	20.3776	0.727593	26.8463	19.2361	114.902	12.4374	14.9795	7.71803	18.1963	22.4084	15.619	12.2594	14.1076	14.6217	11.8186	1.15119	9.00276	19.4733	19.9214	11.4789	0	1.19983	14.0959	21.0225	3.72288	20.7662	0	42.7675	33.3667	22.7336	26.8867	10.443	10.3889
ARHGAP11A_2	0	1.16194	0.0956646	0.464082	0	0	0.164239	0.49592	1.4231	0.654203	0.394688	0	0.735691	0.620963	0	0	0	0	0.575086	0	0.073092	0.666089	0.187965	0	0.301494	0	0	0.0460278	1.18386	0.275998	0	0	0.284891	0.553148	0	0.712117	0	0	0	0	0.777902	0.210047	0
ARHGAP11B	0	0.906731	1.23177	0	0	1.82808	0	1.06424	0.407194	0	0	0	1.05252	0.533033	0	0	0	0	0.462798	0	0.31371	0	0	7.14419	0	0	0	0.790202	1.1856	0	0	1.1969	0.917061	3.16547	0	0.815038	0.853496	0	48.1659	0.995627	0	0	0
ARHGAP11B-DT	0	0.942363	1.1735	0.776289	1.08057	2.84987	2.01468	1.93561	1.16379	2.82697	2.64084	0	1.54967	2.1005	0	0	7.21044	0.388975	0.881806	2.0499	1.63019	0.0618997	0.349353	1.97225	1.00864	0	0	1.23188	1.84828	0	0	0	1.82677	2.26178	0	1.77355	1.1088	0.202774	0.152618	2.06951	1.38798	3.90394	0
ARHGAP11B-DT_2	0	0.25106	0.568432	1.10302	0	0	0.975895	0.442008	0.563729	1.36053	1.40712	0	1.74857	0.516561	0	0	0	0.118433	0.597996	0	0.694892	0.131928	0	0.370898	0.11943	0	0.140754	0.984578	1.07861	0.655984	0	0	0.677121	2.30074	0	0.535971	0	0	0.325279	1.47026	0.277334	0.832056	0
ARHGAP11B_2	0	4.08029	4.5165	3.98366	3.11914	1.82808	7.75401	5.85332	4.47913	4.21174	6.77597	0	3.85926	4.70846	3.15474	2.06785	4.26942	1.06934	5.93924	0	5.01935	0.238237	1.07566	16.5209	2.58801	0	2.03339	5.92651	6.26672	1.18458	0	5.98452	3.66824	23.3453	1.39268	6.92782	0	2.34128	5.2865	5.64189	4.34036	1.50253	3.65774
ARHGAP12	2.15896	3.63046	2.31372	3.54448	3.49478	6.68688	2.64816	3.15637	3.30098	2.84526	4.52172	2.79847	4.61307	2.52943	0.467824	3.37311	4.95946	1.94518	3.15696	5.84982	3.38051	1.60157	2.25975	6.57729	3.4114	0.227063	2.8646	3.33966	4.10235	29.3944	17.8368	0.354983	2.23633	2.38619	0.275364	4.04894	1.68756	1.15731	0.174211	3.77312	7.49266	13.3094	3.7969
ARHGAP15	0	11.5452	11.4474	15.9603	7.30396	6.82241	12.5347	11.2144	12.783	10.8641	7.06578	44.9338	14.0177	11.7212	23.5471	0	0	12.1601	10.2106	6.49501	13.154	5.96223	7.14323	9.31219	3.78765	0.75632	0.669588	12.8804	13.5343	0.520102	0	1.31378	13.4886	7.38349	0.305735	10.7803	0.749474	1.54195	42.4245	11.5842	4.9108	1.3194	4.01493
ARHGAP15-AS1	41.4546	26.1624	26.3439	32.8947	29.9993	34.0075	31.8468	23.4343	35.0923	28.3821	23.7957	29.7603	31.3014	29.0396	5.38965	0.785061	1.21567	16.8074	25.5646	28.4552	24.0583	0.814022	9.29053	10.6797	25.8736	1.30796	36.8621	27.8251	31.7651	1.34918	3.78207	9.08812	27.737	28.2417	1.05746	25.9148	18.4698	0.29629	4.90607	26.8374	9.88694	5.24802	19.4413
ARHGAP17	0	0	0	0	0	0.347611	0	0	0	0	0	0	0	0.0760177	0.449908	0.098301	0	0	0.0366674	0	0.0298262	0	0.0255672	0	0.943218	0	0	0.16904	0.128824	0.675748	0	1.36556	0	0.11286	0	0.0387451	0.324587	0.370998	1.22862	0.126213	0.126973	0.0857124	0.347762
ARHGAP18	79.1334	22.8502	22.3173	15.7476	16.4401	41.5521	32.7418	27.3454	26.1568	21.1583	13.3928	73.1644	30.5116	26.1631	9.3531	86.8516	312.227	33.3943	30.4148	66.274	29.4525	90.8797	31.0936	77.6635	23.8712	1.13491	1.50714	29.8704	36.6567	11.7067	51.4128	70.9711	51.0545	22.6802	42.6661	34.2324	80.9737	556.852	294.89	37.0617	99.3162	360.828	101.214
ARHGAP19	1.96098	2.44261	3.87127	6.97545	5.88179	5.41706	5.12712	4.30038	7.67849	5.57839	2.73804	2.9329	4.82012	5.21718	0	0	0	1.72839	6.81539	0.531337	5.23958	0.513423	0.434653	3.24768	3.71827	0.618722	1.23248	4.47027	6.52456	0.63822	0	4.51402	2.96453	5.86256	0.375169	5.32434	2.29921	31.956	0.158235	6.79463	1.88877	2.50952	2.46337
ARHGAP19-SLIT1	0	6.16586	11.1682	6.77232	0	0	3.19564	2.41231	11.9988	11.1379	0	0	9.54303	7.6521	0	0	0	2.90864	5.41996	0	3.55543	0	0.609549	2.02422	0	0	0	6.26903	5.75869	0	0	0	5.54321	9.86586	0	3.0021	0	0	0	5.26584	0.756792	0	0
ARHGAP20	5.41252	11.4612	6.28025	4.12565	8.83505	2.71849	8.68554	6.61304	7.09334	7.41889	6.29775	0	9.65198	6.72818	0.837739	2.52593	0	0.772376	7.28363	3.77113	5.8647	0.0253055	2.39938	5.88113	3.20714	0.365945	5.93963	6.9876	7.01631	17.9931	18.3414	3.81405	8.18244	4.74932	6.36098	6.79599	5.34884	0.0828967	0.124785	6.31007	3.1563	2.01094	0.777049
ARHGAP21	2.47434	1.56993	1.38692	1.33293	0.993962	0.582545	1.49754	1.2322	1.85122	1.64785	1.51149	1.11021	1.50559	1.52307	0.469143	2.35026	3.12919	0.522499	1.73368	2.76555	1.61949	0.394773	1.09688	2.07741	1.06296	5.48928	1.33914	1.77526	1.73072	3.37219	0.352726	0.610259	1.6625	1.16844	0.443798	1.78128	1.4143	0.049739	2.57062	1.85428	2.73788	6.90755	1.12674
ARHGAP22	6.45688	4.16953	3.85281	3.25457	3.93162	4.69385	4.27809	5.1174	4.10608	3.80138	4.03325	0.203307	2.96457	3.98979	0.883665	0.820559	5.03272	1.78719	3.84218	2.20992	4.15929	0.867514	0.790911	2.89748	3.20173	12.6524	0.071196	4.0487	3.21024	0.110603	1.03349	2.06744	3.73896	3.38043	5.33134	3.70984	2.07194	5.68367	0.0822659	3.51702	1.16901	1.12232	1.19532
ARHGAP22-IT1	0	62.391	72.2001	19.0355	31.7961	0	59.2826	50.8535	51.3672	42.934	19.4269	0	32.1879	45.507	0	0	306.014	1.6351	42.4594	30.1595	51.5665	0	4.11193	0	23.0841	17.5598	0	39.2692	39.4947	0	0	0	39.7307	36.302	0	35.4405	3.26267	0	0	19.03	6.38151	14.9337	0
ARHGAP23	0	0	0.282715	0.380969	0	0.559437	0	0.0407105	0.124612	0.295373	0.129601	0	0.322099	0.129138	0.241357	1.81934	0	0.179984	0.247849	0.1509	0.0240008	0.0182266	0.0411473	0.102483	0.131999	0.087859	0.0388918	0.302277	0.246201	28.9102	0	0.0915706	0.23387	0.454084	0.852388	0.233833	0.195893	0	0.134817	0.126953	1.09837	1.37944	0
ARHGAP23_1	0	3.34352	2.72526	1.46895	3.06711	6.74093	4.15891	1.1773	0	1.8119	4.99721	0	1.03497	3.3414	1.16329	1.52501	0	0	2.04785	11.637	1.85086	0.527091	0.396643	0	1.90863	7.62233	4.12392	2.18537	1.74873	5.24168	0	0.882704	1.57809	1.45906	15.4063	2.32919	0	0	0	0.734265	5.66326	3.76754	1.34877
ARHGAP24	8.05511	14.0469	8.49622	11.6816	9.89434	7.68693	8.42427	9.42116	13.2021	10.4474	13.309	3.85518	9.78333	9.36851	2.26909	9.72484	3.30706	4.9698	9.79845	8.07552	11.4209	1.3972	3.89817	7.75725	6.87309	2.54152	15.188	9.81521	10.6079	0.262161	6.98156	0.264889	11.0611	8.6256	2.46573	11.1834	1.51111	1.03631	3.31491	10.8703	10.123	13.4009	2.83326
ARHGAP25	13.6765	6.09696	4.9939	5.21944	3.59838	4.69995	4.949	3.68327	6.56318	6.97593	6.86786	55.3362	5.1692	6.56219	4.6793	68.7042	5.38275	22.9879	6.82636	10.142	4.28088	6.73753	10.6365	2.91409	5.24621	56.2109	11.3102	7.18872	6.23027	28.6983	0.109453	1.42025	8.0103	4.77346	0.137713	6.11508	0.0843971	3.16404	13.1849	6.16963	3.26846	2.55551	39.0627
ARHGAP26	2.19072	3.51593	2.77549	3.06634	5.07859	1.69278	2.57832	2.18037	2.67711	3.32316	2.90195	28.0267	2.64774	3.20624	1.1685	10.4596	6.62202	15.2292	3.25875	4.01812	2.84683	1.70418	2.9259	3.48345	2.7859	2.10021	3.23624	3.01835	3.20337	1.91959	7.76411	3.62976	2.51926	3.47164	2.38577	3.45755	0.217341	0.0542001	0.475928	2.67363	3.23077	3.75659	13.2518
ARHGAP26-AS1	64.7601	30.2497	100.451	119.61	18.4993	195.158	94.0668	47.3392	92.3746	120.213	67.8165	67.8	92.0756	111.438	0	0	0	78.008	92.9804	52.6412	104.658	0	27.5121	31.7786	82.502	0	0	122.145	93.4203	0	0	0	126.457	73.9228	0	100.606	0	3.47147	0	84.1457	29.7026	8.02021	24.4054
ARHGAP26-IT1	0	81.4105	27.6485	78.2406	35.0063	0	15.8225	11.944	18.2799	70.903	0	391.005	27.5626	29.9113	0	0	0	26.4027	39.8208	22.1363	35.2079	5.3475	18.1083	0	0	0	0	42.1254	36.1164	0	0	0	27.446	17.7631	15.6301	27.4417	0	0	0	29.7973	0	33.726	102.628
ARHGAP27P1	55.3736	2.06922	10.6193	22.7274	49.0356	22.2495	8.57946	12.1433	27.2578	12.8153	15.4632	56.3165	11.209	13.3806	26.3975	125.839	295.54	94.0326	15.1379	171.043	20.9999	33.3452	50.3218	13.5863	19.6867	0	1.54678	3.00549	9.53403	147.78	99.3553	1.82094	16.7423	21.0694	6.35635	48.9792	0	1.18732	42.8947	14.6423	106.669	49.8329	94.6015
ARHGAP27P1-BPTFP1-KPNA2P3	0	52.4567	31.2549	10.6135	26.9092	30.6144	26.8295	25.9238	22.9373	33.6635	23.2109	96.1361	28.8432	26.374	0	25.1853	95.8736	51.119	25.4823	90.0852	28.1785	8.7048	22.1079	6.11807	7.88015	1.74835	53.401	39.3993	32.4898	0	0	1.82221	25.131	29.5177	311.678	48.703	0	0	1.78852	27.7893	117.926	132.218	86.3144
ARHGAP27P2	0	21.7268	15.3042	26.5153	27.6814	34.0696	22.5211	14.1672	27.1029	16.8201	4.5101	0	36.4293	19.1585	20.998	0	0	0	29.5718	10.5026	34.2442	0	12.1713	0	2.29678	0	1.35343	16.8307	11.2734	0	2.94698	0	21.1604	31.6041	3.70787	20.8859	0	0	6.25548	25.6241	10.6669	6.40056	9.73839
ARHGAP27_1	0	0.212988	0.0445138	0.287923	0	0	0.0509481	0	0.0294303	0.0507346	0	0	0.0126787	0.0288941	0.228012	0.0373639	0.038572	0.131388	0.0334492	0.213835	0	0	0.0194361	0.0161361	0	0	0	0.0142782	0.0244829	0	0	0.0865074	0.0220938	0.0571968	0	0.040499	0	0	0.0212271	0.0119933	0.205114	0.0651581	0.198275
ARHGAP28	3.60369	13.0175	9.95992	14.5444	11.581	6.78744	13.7842	9.35165	9.27277	10.9464	13.4178	3.23386	14.329	9.27974	0.780879	0.255923	0.264198	2.01163	10.3099	6.83506	9.00755	0	4.26005	10.2787	7.04659	0.852768	12.4571	11.6379	14.841	0.879641	0	14.8132	8.62586	12.5366	6.54974	13.1889	0	0	0.290788	11.09	3.96684	2.08272	0.452692
ARHGAP28-AS1	0	0	27.8629	67.5832	0	0	47.8355	6.01832	41.4485	23.8176	0	0	47.6165	36.1718	0	0	0	0	23.5543	66.9237	3.54808	0	0	0	0	0	0	26.8117	17.2404	0	0	0	24.2014	44.7521	0	24.1976	0	0	0	22.5212	15.1046	3.39875	0
ARHGAP29	1.9285	4.28384	3.4083	3.6938	3.12172	4.52016	3.23697	3.71226	4.89037	3.37838	4.6374	0	3.50099	3.38128	0.696474	0.639128	0	2.15303	4.2708	1.91596	2.29936	3.42924	2.06602	3.4699	2.43779	0.709886	1.0325	3.75075	4.47209	0.627648	12.5116	1.26836	2.86144	3.70386	1.10686	4.28249	0.226112	1.24053	5.91333	3.60481	2.35871	2.41488	0.484513
ARHGAP29-AS1	66.0306	20.5621	20.1119	16.8631	17.6047	19.8987	23.4452	18.02	22.4079	19.7388	23.5612	0	20.5798	23.2084	2.86162	0	0	8.4065	17.2117	7.15653	22.1958	0.144068	5.52906	6.75043	15.9112	3.4723	16.2928	19.4726	18.9482	0	0	0	15.1582	20.0995	0	16.5729	0.516131	0.471943	0	23.6818	5.85516	1.63551	1.10596
ARHGAP30	22.3028	10.5687	9.29808	13.1339	13.7115	9.25365	15.3997	12.3337	14.5911	11.9689	19.6321	42.3485	6.49623	11.2425	2.52145	186.898	16.6353	51.8787	11.9908	77.7715	8.65035	8.21947	17.517	11.4796	7.46953	0.764882	8.26146	8.28942	7.46796	0.157797	0.737238	10.6824	11.1574	13.3353	6.67864	12.1599	0.113694	0.311881	39.8271	9.10706	12.4975	7.16542	164.689
ARHGAP31	11.6099	20.7883	10.8869	18.6635	14.5096	13.4846	15.037	15.7005	17.0476	14.2743	22.9649	11.2867	15.3179	17.6757	1.25787	19.9942	3.83022	29.0358	15.4236	32.6373	14.4472	10.5915	4.07447	11.4833	11.5229	5.49469	28.4781	14.2177	13.9117	1.1808	3.75141	13.8398	15.7232	12.5426	14.7153	16.655	0.34031	1.86705	10.7735	15.0853	6.78931	6.47023	12.7613
ARHGAP31-AS1	203.591	136.307	192.347	125.342	79.9665	153.383	207.007	85.5735	122.425	166.875	59.2221	0	137.373	119.884	11.029	0	0	56.8237	120.807	165.492	81.1581	0	13.1618	21.8541	229.208	0	53.3157	149.178	95.9236	0	185.744	0	98.3189	118.965	0	96.1665	65.6442	0	0	113.704	53.6924	33.6183	51.1499
ARHGAP32	1.35206	3.87352	5.98658	5.6881	7.09693	5.94199	5.13893	4.42285	4.93494	4.64478	5.11287	1.1122	5.5064	4.50057	0.366221	2.30446	11.201	2.04574	4.85311	5.86156	4.74882	0.884991	2.18521	8.21048	3.74538	19.4102	8.66298	5.40298	4.93112	5.83055	5.44814	4.66851	4.71254	3.74816	12.7396	5.46872	1.66453	16.3074	0.218201	5.79433	10.5267	17.2888	1.10399
ARHGAP33	11.8175	7.93245	6.25825	9.79052	8.72074	6.75982	5.78538	8.7345	7.19804	5.38129	9.16685	0	4.30335	6.64224	1.56489	5.40846	5.39081	2.1989	6.62965	8.89448	3.39521	0.0644596	2.88615	4.99358	4.00691	0.517865	3.1635	4.56116	3.6814	0.320511	0.798637	0.647691	5.40369	6.31653	0.25121	7.69078	0.384883	0.140773	0.0529765	4.48977	5.63095	2.87287	1.48451
ARHGAP35	24.2441	12.2952	10.7444	16.3476	25.2288	3.04421	15.5955	15.4437	13.9491	11.6059	7.25382	2.59002	13.1037	16.8228	1.12574	2.45963	35.2944	7.02111	13.6887	39.4144	14.702	17.5126	7.67676	16.4645	8.82461	3.00514	35.5542	11.373	11.7653	0.281803	0.26332	18.5078	13.7442	15.155	28.4925	14.3238	6.49732	69.8074	28.5061	12.5532	35.583	59.6928	10.0067
ARHGAP36	8.75169	5.08722	23.5299	12.3725	29.9999	32.2345	23.7294	23.6705	24.1511	26.1618	27.8336	0	22.496	11.6775	0	13.6734	0	1.62844	8.87149	12.647	25.1439	0	1.72428	5.01032	17.8044	1.38065	17.9274	10.0544	9.36681	0.949441	100.25	0.47966	19.3557	16.0156	35.7194	11.4319	0	0	1.88317	10.507	1.338	1.08385	6.59629
ARHGAP39	14.3209	8.28206	6.3467	3.77861	17.3863	7.70658	5.34901	6.05677	8.98353	6.5103	7.85547	0	7.29657	6.77874	1.99491	19.3235	33.7472	2.79495	7.33796	29.1024	6.96516	0.0669553	3.70328	16.7529	9.45552	1.291	16.8585	4.94134	5.16469	0.33292	47.4404	4.70938	6.87295	6.7835	36.9878	21.9327	13.6727	1.20634	11.0606	6.29587	38.7533	25.6746	5.13995
ARHGAP4	14.3243	7.73174	11.3113	22.8637	15.6854	20.3844	28.6669	23.0361	27.5102	14.2734	14.4448	74.2692	14.2678	13.4608	13.4503	162.085	93.1141	110.962	12.5978	182.418	19.5482	7.96956	127	1.75728	19.8047	1.50652	3.33439	6.73809	7.33226	0.776997	114.714	130.323	20.4518	18.9464	122.408	20.1813	0	0	63.1866	6.74827	24.5277	10.0526	107.964
ARHGAP40	85.5642	66.6123	88.0781	77.554	145.125	48.3473	64.2142	75.0562	65.2129	78.9002	32.3565	12.7972	47.4247	72.0523	9.27042	34.9399	50.1839	13.512	66.525	57.9601	58.9989	0.350038	13.8289	38.0511	69.0792	20.2477	61.2465	69.9522	58.4807	0	0	7.03437	63.3289	66.2764	6.13871	65.8638	1.25403	1.14667	0	61.9278	28.4522	23.401	21.497
ARHGAP42	2.3755	4.95624	6.06298	4.22498	2.54468	2.38623	4.19812	3.69001	5.11588	4.18054	4.14602	0.355287	5.69591	4.81248	0.386059	2.69921	2.00279	0.750259	5.26072	1.28731	4.73476	0.174924	2.28164	5.20916	4.43388	17.4261	6.59413	4.85113	5.38892	0.0966412	14.9	0.29294	5.43666	4.64846	0.227237	5.5023	1.8104	0.254677	3.16278	6.09196	2.31526	6.57032	1.19363
ARHGAP42-AS1	51.1702	38.2429	15.3932	7.00073	0	0	19.8205	7.48101	16.22	18.9151	7.93855	0	32.8829	10.8244	0	0	0	9.52132	8.31377	0	17.6416	0.558224	4.41075	11.5087	4.04273	0	17.867	10.1836	9.12779	224.827	0	0	7.87896	8.3443	0	11.6972	1.99987	3.65731	0	14.775	3.12926	3.52065	0
ARHGAP44	13.0413	9.67891	9.07221	8.32631	10.5552	4.09381	7.78767	12.393	9.11873	9.69381	9.35741	0.325081	9.16624	9.24437	1.64844	0	2.86829	3.44834	9.28149	7.06719	9.97585	0.0355673	3.01105	6.33285	8.24265	0	10.9286	10.9714	9.12825	0.17685	0	0.893452	9.76636	7.32507	0.623754	9.5519	9.81148	0.81559	0.263081	6.58976	9.86938	8.38952	3.82255
ARHGAP44-AS1	68.355	34.5896	36.1455	32.7314	51.2562	70.8096	26.4769	58.0867	28.6772	35.0174	27.8371	0	21.0022	31.1787	1.85147	0	0	2.00825	29.3339	23.1514	33.8766	0	8.20676	29.8739	16.2013	1.34795	31.6243	33.3906	36.5797	0	0	0	22.6048	45.9798	0	28.9393	2.00362	6.4123	2.06838	30.7742	10.973	9.5236	4.29335
ARHGAP45	9.10082	5.10124	5.13326	9.13078	7.51032	1.26971	7.53991	9.23977	9.8422	4.97305	12.7071	24.5006	5.75089	8.56454	27.6087	139.604	39.7361	59.0315	7.80035	49.0443	5.05508	4.86483	40.8297	6.88491	5.45253	2.23336	1.20047	4.77495	2.70569	0	59.9665	32.7542	7.34623	9.45406	29.2125	9.12829	5.57239	0.108411	41.2875	4.93289	11.8267	4.9258	106.702
ARHGAP5	6.74928	3.95127	2.85517	4.98628	5.01277	2.37292	3.13715	2.81219	3.47336	3.67722	1.57063	8.07553	3.41555	3.58305	28.6649	3.93037	2.17717	1.7648	3.66876	9.87525	3.81031	8.87965	2.99197	13.6618	4.27917	8.41157	2.21524	2.49102	3.37627	10.3241	6.97866	21.196	4.39308	2.89825	19.1105	4.45852	2.76969	10.0579	0.980301	5.50794	19.4403	44.663	4.2392
ARHGAP6	29.5227	7.79253	13.401	9.03982	19.8787	14.1219	12.2523	17.0592	17.5366	12.9465	12.759	0	18.091	7.10302	1.21852	14.1771	0.206133	1.73474	7.29922	13.7131	13.3894	0.644135	3.3238	6.38124	9.82962	0.887134	22.0894	7.3252	6.18216	3.66036	14.5362	4.85421	15.1722	12.9144	0.537923	7.43737	4.6153	0.30144	5.89888	5.0634	3.61086	4.06248	1.76601
ARHGAP8	0	0	1.4761	0	0.93446	6.57206	1.90065	3.34777	3.29375	0	0	0	0.315325	0.798454	0	0	0	0	0.485273	1.77272	0.563904	0	0	0	0	0	0	0	0.456675	0	0	72.0745	1.92319	2.48939	0	0.640964	0	0	0	0	0	0	1.64373
ARHGAP9	7.16953	9.45138	6.84098	10.6262	10.0695	7.05188	7.46339	5.50292	6.08255	6.82719	11.1228	12.8675	5.58632	7.16023	32.4953	24.779	10.4248	34.3868	5.73564	11.3319	5.94775	0.840795	24.7419	3.88465	3.5048	0	4.63124	7.1666	5.58827	0.291674	11.4468	21.5138	5.99636	7.17717	10.0588	6.56403	0.280204	4.22755	8.9671	6.1015	3.09652	2.14578	40.0781
ARHGDIA	17.2041	2.02391	3.45026	6.53816	11.4672	2.8803	6.4788	3.49335	8.98201	2.67283	0	73.1902	5.52784	5.73893	21.125	211.776	79.3209	147.76	6.42085	91.1589	3.21281	26.0878	12.711	29.7824	6.68282	57.2975	16.286	1.71193	2.00145	0	57.2613	17.2868	3.69256	2.70156	10.24	13.9118	8.06858	0.819756	136.509	6.36197	49.624	44.5856	55.2298
ARHGDIB	0	24.2759	17.379	25.9018	9.01363	8.39023	24.8039	11.6685	21.5959	20.2254	13.8219	542.996	17.1759	18.756	281.539	82.78	15.2407	119.316	21.5949	27.1578	14.3982	143.36	70.488	19.1271	28.8153	179.79	32.9232	14.7085	17.1881	4.83271	12.9828	131.231	21.9803	15.7391	75.9926	14.3915	0.870501	48.5544	1.49773	20.817	51.2491	20.0753	164.147
ARHGDIG	65.6948	42.9608	12.9692	31.4576	0	8.24895	19.0849	19.209	33.0734	22.1724	61.1514	0	14.2481	14.8323	35.5884	4.66544	0	0	14.2702	17.8003	12.7402	0	1.21344	0	64.2293	0	0	14.2627	5.34984	0	0	91.8148	9.65561	19.6402	56.5584	6.43607	0	10.5647	0	22.4632	3.01313	0	0
ARHGEF1	11.3724	6.70141	8.28955	10.5322	17.1177	7.68909	12.1986	12.2139	11.4996	8.47792	11.6038	19.6256	4.89082	10.089	71.6536	59.1436	77.7309	54.8211	9.65875	95.5237	6.55979	10.4213	106.451	13.6295	4.92437	0.138007	7.1476	6.50491	4.41683	17.0827	53.2078	17.1167	9.55131	10.4137	0.334729	17.3366	1.84623	0.562724	12.0708	6.78012	23.2714	11.3395	67.6934
ARHGEF10L	4.37397	4.05896	3.5033	3.41096	3.65468	2.96577	4.74385	5.25963	4.42853	3.39536	2.69735	0.915857	2.75107	3.85941	1.23213	1.70844	3.97631	3.656	4.00669	15.9403	3.68514	0.594069	1.86628	1.60977	2.3585	22.84	5.58975	4.02993	2.84955	0.0711776	13.5346	0.287673	3.60927	3.43554	4.93721	4.41676	0.974395	0.0234467	5.57651	3.71907	6.36951	2.5911	4.9451
ARHGEF10_1	0	0	0.317033	0	0	0	0.181429	0	0.209607	0.271004	0	0	0.270898	0.0228653	0.405983	0.266111	3.29658	0.165135	0.297787	0	0	0.183952	0	0	0.111017	0	0	0.355918	0.261556	0	0	2.46447	0.236033	0	0.358447	0.0262218	0	0	0	0	0.0859324	0.0773441	0
ARHGEF11	7.4999	6.90637	6.25476	6.11984	6.542	4.70862	7.5998	7.81238	7.74627	8.54948	4.36326	3.60548	6.75171	7.08047	0.522369	16.0547	15.749	7.42091	6.9933	10.1607	6.33726	1.86719	1.84047	7.52488	7.66589	11.1134	10.213	6.57851	6.52508	1.52557	5.98716	3.56735	6.68135	5.94031	9.73654	7.80494	0.628106	0.0574332	3.71754	6.64317	7.01487	6.86666	8.14271
ARHGEF12	1.68181	6.41559	5.59684	4.71691	5.64499	8.55266	4.96724	4.54876	4.53921	5.14916	8.21888	2.64114	6.30222	5.42375	2.64212	2.5679	6.90476	1.42057	6.01445	7.29114	5.54461	2.75208	12.6899	11.7861	4.78341	12.1384	3.52342	6.3784	7.29792	35.2365	15.4078	10.3698	6.19735	5.09653	45.7704	6.20815	5.76779	38.3604	16.8618	7.84009	21.5984	34.7661	9.61271
ARHGEF15	17.0504	13.1513	10.8008	7.89533	10.1159	0.329374	12.9548	15.34	13.9396	9.10622	7.01996	0	10.2405	11.5087	1.42102	1.67659	10.3848	2.08081	9.60316	11.0167	9.4393	0.128773	2.08343	3.78117	6.45042	1.44838	12.0901	8.96962	7.01878	47.1684	0	0	9.69359	13.5456	0	10.1693	0	0	0.423332	8.5508	1.68436	2.27404	1.31807
ARHGEF16	12.9349	9.66713	7.47827	5.08778	12.0087	6.49669	12.3691	8.39162	7.50684	6.86027	4.51514	0	6.85759	10.2609	2.10215	0.22965	3.55613	1.99513	8.85746	7.00957	8.5706	5.13285	3.40461	3.4712	9.19737	0.510149	9.37168	7.85433	4.96581	18.9441	0	31.902	8.14772	7.38253	1.23734	10.432	2.08532	1.04007	0.130468	10.0252	29.1443	13.9501	2.84354
ARHGEF17	38.932	34.6733	20.8614	33.0236	36.1441	22.4871	37.7003	21.9135	25.6977	20.6483	32.6156	2.32911	18.7638	29.0305	56.5222	42.5785	15.4129	8.23545	29.7019	40.0856	26.5092	2.42088	2.73262	22.6865	26.2985	17.1972	43.5003	21.7649	19.8378	375.69	19.5356	120.345	24.0328	23.0667	99.8081	36.1254	25.5623	300.939	76.9667	21.2994	39.4626	31.0185	4.89062
ARHGEF17-AS1	0	0	2.52764	0	9.60089	0	8.67902	8.18948	11.2803	5.40166	0	0	12.9589	4.37522	0	0	0	1.31659	6.64776	6.07114	8.69055	0	0.827735	0	0	0	0	1.82422	5.21333	0	0	0	8.4683	6.08968	0	8.46698	0	0	0	5.10767	5.13842	4.62487	0
ARHGEF18	4.75172	4.43909	4.45884	5.20075	5.42947	4.1223	5.56348	4.2629	6.04091	4.64458	2.61364	2.84272	4.76769	5.77269	2.15289	13.4367	15.0746	6.63754	5.30042	13.1091	5.3056	0.834108	6.70232	5.37887	4.91448	23.9198	3.37863	5.12296	4.42234	26.9933	6.04299	12.2166	4.55315	5.00137	2.47932	6.55358	0.506481	0.416808	7.1805	4.74629	12.1848	8.7558	6.94583
ARHGEF19	48.4055	11.3632	15.9616	12.2261	26.0594	16.8315	14.7833	22.3192	17.7041	14.5419	15.5969	0	16.3308	17.9042	8.06842	21.1545	33.3038	4.15703	17.281	31.2759	10.2698	0	3.02616	15.3025	16.7681	0	28.6028	11.3175	8.57686	0.605925	26.0444	1.83669	16.2617	13.3582	11.3979	15.4253	0	0.399196	0	12.9016	23.7384	12.6044	8.41938
ARHGEF2	16.5259	13.301	7.74389	8.0003	11.4388	9.89651	12.31	9.85012	11.9464	7.41638	17.158	16.7313	9.00647	9.07579	14.324	83.959	23.113	82.2782	9.41551	41.6778	9.42286	16.184	17.3757	17.2326	8.73773	0.60164	1.77549	7.65874	8.84373	0	0	23.6191	8.75481	7.67003	6.8098	12.3118	6.26004	2.04432	10.5655	9.09916	17.6082	15.1137	34.4931
ARHGEF2-AS1	0	172.341	84.7294	21.6333	67.7542	0	53.5924	80.9113	106.141	125.796	55.1956	0	87.6416	102.277	0	0	0	41.8108	62.8309	21.4222	54.5154	0	5.84139	164.886	65.5864	0	220.848	62.2225	73.5817	0	0	0	76.3618	124.628	15.1259	60.8586	0	0	0	39.6497	0	32.6381	0
ARHGEF2-AS2	72.6779	55.2223	26.2358	15.9092	34.2557	23.727	23.2249	26.0322	19.9206	25.2301	54.1212	10.8699	24.5197	28.7378	0	0	0	9.60865	16.2491	11.8155	26.3095	0	5.3697	1.7832	4.73711	0	0	18.9346	20.292	1.18269	2.21023	4.77997	19.8379	24.0981	2.7809	20.5468	0	0	0	31.1465	8.33352	6.00052	18.2595
ARHGEF25	41.5244	21.0872	19.8183	25.7833	23.7236	16.8452	20.7239	28.7196	24.4785	19.251	26.7595	0	15.5488	19.5691	2.07643	0	0.936703	9.7598	17.5998	7.78932	16.5186	0.104538	1.88798	13.9109	17.7912	0	0	18.8105	14.418	0.519789	16.9994	2.10079	20.1202	23.0921	0.611102	17.5242	1.12353	0	0	17.912	4.54159	3.29653	8.02502
ARHGEF26	0	1.38962	2.12374	0.763151	1.7926	2.10123	1.48544	1.52908	1.48212	1.61369	1.62259	0.834273	1.81469	1.94015	1.81306	0	0.61342	0.163882	1.72884	1.88926	2.04331	0.50203	0.515161	2.90831	0.578417	0.439995	0.779076	2.42207	1.65477	7.48869	0	1.83433	0.878408	4.32067	20.0097	1.60041	0.490514	0.299013	0.562632	2.09806	1.53505	1.03622	0.700714
ARHGEF26-AS1	0	19.8286	13.123	31.8306	19.2387	0	7.11466	10.7414	10.9595	11.2177	31.3454	0	16.5249	11.9553	5.3068	0	0	1.07928	8.6933	13.2716	12.6651	0	9.04719	15.0222	4.35347	3.86357	0	19.2742	11.3964	1.99266	35.3773	2.01339	14.9123	13.9777	4.68543	10.1113	0	1.31281	0.988087	12.282	7.86285	18.7035	3.07646
ARHGEF26_1	10.2582	1.6611	3.00876	1.40345	0.586069	2.06091	0.397346	1.79968	2.41005	1.87949	1.90975	0	1.48323	2.17835	0.889137	0	0.300825	0.18083	1.9348	0	2.91774	0	0.151583	2.51691	0.121568	0	0.286547	2.11576	2.19584	0	0	1.34935	2.15388	4.68384	3.53263	2.12483	0	0	0	2.71256	1.59969	1.27043	3.60816
ARHGEF28	12.1957	7.13319	7.2677	8.56024	7.1948	7.85647	5.80221	6.86063	6.08046	7.31186	9.00774	0	9.20015	7.98545	1.03409	8.43505	10.8847	1.29302	7.56253	7.18365	6.99247	1.45771	1.74336	9.0419	8.26327	0.250953	7.33176	8.50447	8.51273	0.086287	6.1277	11.5084	8.83993	7.26323	4.46359	9.00924	2.11379	23.6487	13.2211	7.39739	10.4576	23.5093	1.99828
ARHGEF3	2.42688	4.53441	3.96971	4.24995	5.19943	5.24136	3.38413	4.04479	4.07262	3.44016	2.14608	3.48452	4.74885	4.59077	5.36395	0	1.28104	1.88235	4.4899	4.33999	4.41359	4.71788	1.90065	2.9177	4.22779	0.382861	5.93172	3.47747	4.3705	0	3.76404	1.35672	3.87268	4.01026	1.95007	4.6397	1.1951	0.676482	3.60326	3.47422	3.94037	7.75435	3.29252
ARHGEF3-AS1	518.081	32.2663	40.1803	53.16	0	16.2632	43.8978	61.541	50.7155	49.9588	15.0703	0	43.6969	45.0494	0	0	0	0	34.3101	0	30.6996	0	7.17707	11.917	0	0	0	22.8472	40.6831	0	0	10.6481	27.1949	56.3222	0	56.1941	0	0	0	32.4773	2.97026	24.0606	0
ARHGEF33	3.2499	19.0261	19.9806	11.1157	21.3523	35.0942	27.3795	17.5798	11.9983	19.1167	12.1005	0	24.2782	19.4344	10.5633	1.84638	28.1147	4.96502	21.1093	8.80576	20.7283	0.531805	8.28394	4.78429	19.8347	2.0508	61.731	24.4304	23.4408	1.58657	0	4.27486	23.883	19.2552	34.8186	22.6966	0.381044	2.09053	0.52448	21.1878	16.6945	17.1726	4.0825
ARHGEF34P	0	1.88227	6.39254	4.13481	5.39581	5.69231	5.12159	3.31386	2.11322	5.46443	3.51653	0	1.45661	2.9507	3.27443	1.07315	0	0	3.52262	4.09446	2.6049	0	0	16.6843	5.37241	0	1.58291	4.9211	2.46116	0	0	3.72695	1.58643	6.98184	1.44552	0.951707	0	0.810036	0	4.47808	2.77233	6.55006	0
ARHGEF34P_1	7.5556	10.3525	6.81871	9.30331	1.07916	1.89744	8.04821	7.73233	8.45287	13.1146	14.0661	0	4.73399	7.93001	29.4699	3.21946	6.64711	2.4418	7.60566	2.04723	9.76837	5.68735	0.558235	3.24417	4.9247	1.19196	3.16582	8.81697	5.9771	0	0	4.96926	5.07656	9.85671	0	8.24813	0.885879	0	4.26773	11.023	6.93083	8.1096	1.89826
ARHGEF35	0	0	0.706985	0	0	0	1.21376	0.458121	0.350568	0	0	0	0.302052	0.229454	0	0	0	0	1.9922	3.39621	1.08034	2.05107	0	8.07279	13.3687	2.96607	7.00249	2.89133	0.291635	1.01985	0	0	3.94765	2.38461	0	1.84195	0	3.35948	0	0.285724	0	2.58716	12.5963
ARHGEF35-AS1	0	5.98306	0	0	0	0	0	0	1.79124	1.54395	0	0	4.63005	0.781603	0	0	0	0.9408	3.39308	0	2.76001	0	1.18295	0	0	5.05176	0	0	2.98024	0	0	0	1.34471	1.74061	6.12637	4.92985	0	0	0	1.45992	1.46871	2.64385	0
ARHGEF35-AS1_1	0	0	5.41856	0	0	0	0	0	0	7.71976	0	9.57863	1.54335	5.08042	0	0	0	0	2.03585	0	0	0	0	0	0	0	0	3.47609	11.921	0	0	0	0	12.1843	0	3.13718	3.75453	0	0	4.37976	0	5.2877	0
ARHGEF35_1	0	3.12255	0.353492	0.857419	0	0	2.42753	2.74873	1.0517	1.81302	0	1.87465	3.32257	0.994299	1.35801	0	0	0.368252	0.730473	3.39621	1.35042	0.410213	0.231518	0	0.371352	0.98869	0.437655	0.850392	2.04144	0	0	0	0.263177	2.04395	1.19901	1.14026	4.40884	5.37517	1.51711	4.00013	1.72467	2.06973	0
ARHGEF37	0.928298	6.07056	6.59737	8.63619	8.35305	8.15931	6.2026	7.32866	5.45232	5.95283	4.53651	0	5.2794	6.40092	1.00576	0.13185	0.544452	1.39093	7.12148	5.03054	8.16111	0.36457	1.26884	7.34538	10.011	0	5.3806	7.07906	5.4645	0	17.362	0.915802	5.84735	7.11473	0.177599	6.39211	0	0.0995229	28.9887	5.71348	9.11145	12.8761	1.39935
ARHGEF38	8.39401	5.33239	4.82928	4.59362	8.0327	2.74038	4.47064	3.74294	4.88324	6.07079	6.25079	0.502173	5.6234	5.04012	0.363778	0.238447	4.30774	0.641196	5.47891	4.5488	4.5218	6.97776	1.58146	6.48749	4.52615	0	5.68599	4.80655	6.44504	0	0.127637	8.143	6.41537	4.56269	0.321184	5.08685	0.0984181	0.719938	3.72531	5.31941	4.11945	13.8261	1.26534
ARHGEF38-IT1	0	90.7886	78.3074	75.9759	59.4879	17.4324	33.6099	76.114	46.5957	100.407	113.077	0	117.096	77.9389	0	0	0	26.5125	83.8512	37.6173	83.7625	0	30.7723	0	0	0	0	92.3077	82.3706	0	0	0	116.601	41.5054	0	82.5792	0	7.4421	0	50.636	19.1028	25.7905	0
ARHGEF39	10.4305	1.42915	4.58893	4.13836	4.76729	2.35746	4.44421	6.25218	4.43428	4.57646	7.52456	0	3.56925	5.24454	0	0	0	1.379	4.71929	2.54357	3.7309	0.170682	0.655045	3.90275	2.534	0.493649	4.15187	4.41581	3.42189	0	0	0	4.94952	5.04598	0	4.42322	0.856067	0.111825	0	4.47004	1.14816	1.63623	1.04822
ARHGEF4	2.96345	5.65999	6.29603	8.64931	2.39851	6.20174	6.21765	8.73724	7.01753	5.28668	3.67799	0	5.28462	5.50932	1.07024	0.140303	0	1.97348	5.31721	4.81776	5.747	0.0323287	0.729834	3.39313	5.20936	0	1.10372	5.49555	4.68865	3.69718	0	0.324839	5.10225	4.51031	11.9061	5.295	0.463277	0	3.74631	4.68369	7.24907	4.36331	0.744532
ARHGEF40	11.3314	7.91152	8.30879	11.3415	10.307	11.083	12.0701	11.7708	9.808	8.62648	10.2701	11.5957	8.9393	10.2261	5.68615	17.1109	3.4104	17.0136	9.15674	13.2507	9.14976	0.585547	4.6707	8.37724	9.89475	3.57524	8.03805	10.763	8.07594	0.09705	3.26465	5.00105	10.1429	9.17416	2.96658	9.71567	0.0699252	0.255755	0.336865	8.83672	7.74107	6.3273	28.1691
ARHGEF5	0	3.63989	5.81729	3.76273	0	0	9.65433	2.01043	0.769222	2.98362	1.60004	0	0	2.76909	2.23483	0	0.504079	1.71705	2.40422	0	0.296311	0	0.635002	6.11536	0.61112	0	0	0.932972	2.87959	0	0	0.565262	2.5986	8.03539	0	2.5982	0	0	0.554813	0.62694	0.473036	3.26416	3.45488
ARHGEF5_1	5.79625	12.9958	8.82721	20.618	9.10661	17.4673	8.41929	22.4562	17.8326	17.8859	4.04654	3.46761	7.82204	10.3985	10.0479	0	0	3.74643	14.126	23.5578	7.49376	0.56909	0.214124	4.97751	5.49522	0	1.21432	17.1457	5.25961	68.8553	0	0	10.4664	16.6984	0	6.97649	2.0388	0	0.93542	10.306	14.6216	10.5283	1.45624
ARHGEF6	2.14078	3.11101	4.10548	2.63597	3.56727	1.79205	4.35341	3.59926	4.15135	3.71586	5.64606	7.4709	5.1589	2.95228	7.26752	3.54741	4.6038	1.57239	3.07744	4.64045	4.05935	4.06362	2.71523	1.83839	2.0296	0.450302	3.58797	2.55627	2.80595	0.232246	3.90625	0.586657	4.58483	4.49947	0	2.50678	0.0836675	4.28425	0.345487	2.89548	3.63296	4.5955	3.40637
ARHGEF7	2.89116	2.33134	2.3002	2.20674	1.86911	2.44566	1.63561	2.14679	2.23862	1.84152	1.84136	0.955855	2.39084	2.04462	0.527565	0.259354	1.09327	1.35012	2.1122	2.30889	1.8755	1.35457	1.26479	1.5494	1.61395	1.51235	3.47482	2.02347	2.20925	4.58098	0.161966	1.82644	1.83392	1.87757	3.23144	2.05938	0.0535236	6.31343	5.09562	1.76211	1.82157	3.53659	1.64389
ARHGEF7-AS1	0	61.1302	97.9492	0	0	75.8435	51.1795	16.5575	80.2452	91.009	52.7105	0	80.0567	75.558	16.3605	0	0	4.43648	68.8023	0	94.3604	0	33.4703	37.0499	80.5288	0	316.356	69.666	84.3225	0	0	0	63.4119	28.7283	0	98.2731	0	0	0	79.1712	6.92591	28.0517	0
ARHGEF7-AS2	205.396	0	20.2741	0	33.0035	0	19.8897	26.275	21.5426	25.9959	17.9241	0	8.66191	15.3534	0	7.29328	15.0582	6.78877	10.6099	0	14.3839	0	1.89692	58.2693	0	0	0	13.2384	9.55791	0	0	0	6.46893	5.58229	0	11.4985	0	11.0102	0	14.0463	2.35514	1.05988	0
ARHGEF9	3.03267	1.39478	3.23691	1.81921	2.63225	1.52319	2.66564	2.7455	2.62291	2.41827	1.84577	0	2.49603	1.31817	0.404399	0.629547	0.991957	0.267298	1.17661	2.14911	2.44298	0.0152695	0.482602	1.11613	1.97668	0.993663	0.032582	1.39279	1.23754	0.0379621	0	3.75899	2.16499	2.7897	0.178524	1.22108	0.164112	0	7.39784	1.4039	0.898769	1.30009	0.996363
ARHGEF9-IT1	0	24.6813	53.6464	0	0	119.425	61.4008	75.3188	17.7342	107.001	110.666	0	49.6598	35.7894	0	0	0	0	24.355	64.4266	23.9098	0	26.3516	58.3398	18.7856	0	94.0937	25.8113	22.1294	0	0	0	66.5667	25.8493	0	35.4967	9.29292	0	0	50.5888	29.0819	6.54385	39.8257
ARID1A	55.733	13.7646	28.1839	29.4482	19.7635	26.0619	26.6126	20.3702	25.0481	21.5901	34.4366	13.222	17.5988	25.4244	40.811	29.7532	50.4405	32.1838	27.6744	66.1326	24.1012	7.296	18.7429	45.6207	33.5935	0.909554	43.8861	21.4357	20.2113	19.3898	60.1988	137.141	25.8253	18.0722	22.7961	33.6214	13.0692	124.036	120.804	21.2036	67.4314	110.674	57.4576
ARID1B	1.18318	3.48182	4.15437	2.30671	4.43608	1.26281	2.63522	3.87043	3.93799	3.00926	2.40922	2.30049	3.92049	3.69657	18.0109	6.47002	4.81424	2.48546	3.64516	11.6214	2.61323	0.716369	2.40399	3.86464	2.22595	14.4193	6.23828	3.25109	3.22781	0.914563	4.40783	4.91221	3.09295	3.24785	5.09318	4.76496	0.936401	8.40376	1.26502	3.74901	9.78169	15.2271	2.37809
ARID2	0	4.7495	6.3148	5.8826	6.72067	2.24108	5.02788	4.38846	5.35494	3.24661	4.531	3.64009	6.17788	4.5049	7.91074	17.6299	3.56863	3.28923	5.03744	5.05583	5.66388	6.9829	2.90708	3.23458	4.13413	6.27129	5.9487	3.96298	4.75675	2.24432	12.7061	7.60336	4.32665	4.18931	5.12195	5.34786	2.75849	0.695814	6.02262	4.95623	6.77213	18.2859	2.03823
ARID3A	7.09799	3.92334	3.8034	6.4335	5.32245	2.00533	4.20997	4.99401	6.55125	4.83401	5.98768	6.36957	4.06241	4.79684	9.61286	20.5412	0	23.3561	4.08958	11.299	3.59422	2.46818	6.39143	4.57153	5.57275	7.55844	8.98418	3.03387	2.55982	0.144382	5.26158	11.2331	4.21021	4.77455	1.35797	4.3089	0.624169	0.951219	1.36028	4.40911	3.58108	1.09881	17.61
ARID3B	45.1037	32.3044	25.8645	31.8822	12.3474	18.8781	36.3972	21.156	26.4915	22.6529	20.1175	19.1132	23.5499	26.3757	575.821	94.4922	3.85781	18.6623	25.967	50.9211	26.7268	1.59914	13.6074	7.83874	16.2582	2.37183	7.08695	29.5808	18.6274	1.22329	0	33.3724	23.9914	17.979	4.31455	25.934	11.0173	0	30.3292	18.5069	21.3766	14.7405	25.4965
ARID3C	0	28.888	39.2436	15.8647	2.54805	11.2003	23.3218	48.903	27.9418	25.8046	12.4545	0	14.6169	26.4529	0	0	0	1.31033	24.6687	45.9211	21.5269	5.83854	3.6247	60.1854	13.7421	0	42.358	21.3023	19.0938	0	0	1.46664	27.7187	38.7885	0	30.9603	8.36675	43.0338	0	27.2468	5.72764	1.47292	6.72309
ARID4A	4.53528	1.23255	2.41856	2.65115	1.82553	2.79559	1.79664	2.56179	3.02126	2.40536	3.26216	6.78309	2.52365	2.50077	9.11273	8.95973	3.50632	4.84528	2.59503	8.15514	3.28711	3.03603	2.10188	1.36566	1.19709	3.64244	3.22474	2.6518	3.11772	0	3.88695	0.203374	1.76601	2.24111	0.552158	3.05252	0	4.86227	8.38381	3.34588	4.59519	7.54001	10.4621
ARID4B	5.10929	4.2235	3.95601	2.9867	5.70536	2.68283	3.37339	3.49718	5.97586	4.34464	4.53975	43.3487	5.21601	3.19141	0.603888	12.7326	16.1409	25.3412	3.96686	10.5717	4.28364	8.37591	5.66239	11.1969	5.0366	20.2974	9.27681	4.47484	4.42011	21.7685	13.2073	0.229114	4.9543	4.31733	11.9077	5.36957	1.90608	15.1383	8.69532	5.54815	12.2283	22.9519	23.3391
ARID5A	9.50442	5.78786	3.69307	4.47889	8.14505	5.03889	3.68148	7.87402	6.02543	4.63349	2.21178	16.7422	2.79937	4.48506	1.83067	44.6983	8.67128	33.5705	4.64382	21.4606	4.00495	8.29482	2.06765	6.1538	3.12875	0	6.48979	3.55375	3.1451	0.515551	0	0.173638	3.32602	4.13302	14.1428	4.10884	0.123819	0.113219	0.170429	2.79248	4.35925	3.87998	24.4094
ARID5B	24.3661	23.1769	18.1165	16.971	11.0733	20.5822	10.0816	15.2207	17.471	15.1658	19.5881	19.8778	14.3058	16.3552	368.631	17.6187	35.0775	29.5459	16.5942	40.8131	16.8011	12.7591	7.11919	20.2449	10.5003	1.74725	30.6283	15.0886	17.4717	41.8137	0	29.1371	14.418	17.5791	8.89951	18.074	5.97347	5.22458	1.7874	25.7521	71.9304	60.078	58.4344
ARIH1	10.2814	18.9355	19.5514	20.2955	35.4533	16.9671	21.1922	22.1174	21.0328	19.4038	18.7988	34.269	25.9797	19.1977	8.91145	132.679	97.7735	28.0488	19.3139	64.4711	17.8498	20.0929	32.6096	22.6133	15.0563	53.9886	43.4895	17.8173	20.6411	38.72	53.824	73.6573	16.3448	19.6399	6.74401	33.3217	7.06061	7.71586	18.0147	24.6422	36.7144	36.2586	34.318
ARIH2	1.50088	1.75526	2.35156	1.9165	3.57282	1.59142	2.14779	2.35274	2.528	2.33981	2.91058	0.947786	2.54787	2.64374	0.505904	0.331607	1.51603	1.27877	2.5145	2.66595	2.43632	0.338382	1.08426	2.18904	1.66997	0.0263085	4.5302	2.14065	2.24659	0.0814126	2.86541	0.603238	2.13591	2.3115	0.127619	2.22194	1.42735	0.0715152	3.59289	2.37212	2.17989	3.04975	2.05298
ARIH2OS	39.8524	33.5074	39.3374	2.72615	0	20.0162	25.0845	30.5884	32.3242	19.2149	9.27406	0	28.8111	17.9954	4.31779	0	0	7.02511	21.1139	10.7982	32.6317	0.652134	2.20833	22.0006	17.7106	3.14353	0	20.549	19.0086	0	0	6.55265	12.5515	19.4961	0	15.0595	0	2.13629	0	17.2607	10.9671	12.3388	5.00623
ARL1	0	12.5773	3.70195	8.28861	36.0547	24.0894	6.84447	9.59536	8.47229	9.25001	19.9728	13.5916	16.7895	10.5976	2.18797	17.2099	63.6627	2.52157	14.2299	13.6795	15.0126	0.165229	3.91663	29.7292	18.5475	32.6551	24.6796	9.7278	9.63231	0	97.4954	37.3551	7.20832	6.31181	1.93178	12.8599	0	155.884	58.6633	15.1914	40.2912	83.9917	15.221
ARL10	17.2069	15.3246	14.1699	13.6539	8.35599	6.04962	16.8291	21.6343	20.1165	16.4267	15.6164	0.514702	13.6836	15.6446	8.57565	0.244396	0.756895	3.43763	13.3827	13.0544	10.0108	0.168941	4.83097	5.38281	11.3173	0.271453	3.60486	10.46	12.9715	1.40004	25.1177	21.2191	14.4515	19.5479	13.1679	14.9068	1.81573	0.922375	4.99844	9.25686	5.52442	5.39849	3.45843
ARL11	0	16.3411	19.6252	20.2895	10.5909	18.6214	22.0937	20.0136	29.0348	26.1264	19.9103	98.9586	19.7933	19.9784	8.65181	51.8494	10.8724	105.91	21.2745	26.2735	25.5645	10.0804	5.68923	20.2926	10.8153	9.89823	0	17.8013	24.8174	0	0	3.75141	14.3716	32.8647	1.09125	24.1883	1.33754	1.83455	0.460258	17.6832	9.15643	7.06399	81.6833
ARL13A	0	7.01671	20.0417	9.48537	12.997	13.0583	21.4001	15.2042	10.1803	18.5944	11.0922	0	16.2899	6.24017	0	0	0	2.16424	6.88722	7.04461	17.9271	0	3.20152	8.50541	19.7705	10.254	0	11.9947	8.16649	0	105.423	0	20.0162	15.0744	0.829014	7.39877	0	0	0.699307	9.68018	4.57112	5.90308	3.266
ARL13B	0	1.95477	1.29087	1.16298	0	1.97053	1.07644	2.19874	1.09731	1.45026	1.21733	0.586784	2.01696	1.34864	0	1.76461	6.13614	0.73002	1.64901	0.885871	1.91621	1.19841	1.4735	1.16316	0.968638	0	1.64388	1.84552	1.87133	0.212814	4.27541	4.30057	1.83975	1.10183	0.2502	1.93098	0.076667	7.64126	8.02004	1.99736	1.6495	5.10178	2.29995
ARL14	0	0	13.9314	13.5166	3.52777	0	16.7424	25.2769	20.7243	9.52702	17.2433	0	10.7137	7.83723	0	0	0	0.725656	8.37486	6.69237	13.8375	0	6.38703	42.4207	11.7082	0	0	13.4059	6.89615	4.0193	0	0	8.29762	17.4533	0	12.4445	0	161.528	3.98605	12.3867	3.39853	7.13737	12.4108
ARL14EP	0	9.53853	9.30308	11.2826	0.841343	1.47929	8.55627	13.779	12.5212	4.82824	6.85395	15.8581	5.96197	6.54189	0	0	12.0919	1.55756	11.6719	12.7686	12.1851	10.6031	10.2276	11.9236	3.83943	0	20.5679	5.59507	8.0863	0	0.895698	0	10.6366	8.00474	2.25393	11.2121	11.0505	0	0.475319	15.3077	9.45606	16.0493	7.39967
ARL14EP-DT	0	56.406	47.7343	38.5942	31.8091	18.6428	34.5058	29.3035	32.3901	28.6343	76.0118	0	47.2282	44.0307	0	6.3264	0	8.72411	32.0935	36.2062	56.9462	0	7.13025	20.0356	36.0699	2.34226	7.25782	51.5745	46.2903	0	0	0	44.2672	45.1942	11.3621	46.3382	0	0	1.19804	56.1824	10.8956	9.80663	14.9207
ARL14EPL	0	12.6717	16.6403	26.4442	24.7011	10.219	7.88094	11.1546	21.0551	17.6578	16.5716	0	25.9861	16.6365	0	14.4492	0	2.39105	15.5224	33.0773	20.167	0.332938	6.01297	19.9682	7.23354	12.8391	0	20.4298	20.1193	0	0	1.67268	19.224	19.354	0	16.3735	0	1.09065	0	15.7692	7.46547	0.41996	0
ARL15	15.0027	2.45274	5.28886	8.97994	4.28565	4.70953	6.90081	5.20926	3.25197	5.69645	0.43641	0.560962	6.32692	4.71469	4.06365	0	13.7487	3.25072	5.60367	2.03253	4.52584	4.72588	3.25608	2.64572	8.77859	0.295851	9.69117	5.3947	4.9306	0.305174	0.285158	0.616698	5.90638	4.68909	7.17568	6.16792	5.71687	1.80949	31.4755	5.7284	5.1608	4.33535	2.35579
ARL16	21.8322	14.1411	8.86633	7.76601	3.74194	29.6067	13.5306	15.0017	16.8532	9.47382	3.04835	6.53059	14.9418	10.6044	0.946162	2.48074	40.9752	6.79911	10.734	10.648	10.1614	6.85934	10.8074	3.74967	15.0063	0	0.304925	9.95381	8.22916	0	0	21.5384	11.0017	10.2058	86.8792	11.3056	0	0	6.34206	9.5554	8.21105	13.8796	4.38808
ARL17A	0	0.344546	1.24815	0.908244	0.158031	0	0	0.0808796	0.309457	0.266735	0	0	1.70644	1.17477	1.91802	0	0	0.650135	0.468954	0.599588	0.762917	0.108632	0.286116	0.135735	0.393364	0	1.62259	0.480427	0.411896	0	0.168241	0.181923	0.278777	0.721703	0.635039	0.185823	0	0	1.42848	0.453991	0	1.05053	0.277979
ARL17A_1	0	1.72951	1.13915	0	0	0	0.244465	1.66087	2.11824	1.58236	0	0	0.486691	0.70862	1.09407	0	0	0.14834	0.855999	2.05209	0.652773	0	1.21238	0.154852	0.448765	0	0.352593	1.02767	2.52575	0.410815	0	0.41509	2.86235	1.09779	39.6047	1.69595	0.295995	0.270654	0	1.26605	0.926308	0.416865	0.634257
ARL17B	0	6.038	4.58156	4.66024	0	0.658017	1.01493	1.34076	2.63825	2.9057	1.82926	0	4.92514	4.41291	1.70333	0.372161	0	0.46189	1.88796	2.12989	2.93592	0.514521	0.48398	11.0898	3.72622	0	0	2.91544	2.74343	0.42639	0	0	1.54045	3.70309	0	1.87026	0.307217	34.8334	0.211431	3.34485	0.600891	1.29801	0.658303
ARL2	0	25.4692	11.0316	24.3254	10.1581	0	8.60879	22.0951	11.935	17.1455	4.13762	0	12.8541	11.2835	3.85276	0	0	3.13425	9.60836	24.0881	16.8573	0.581899	2.62732	11.9968	17.9103	0	122.924	8.20286	9.51491	2.89336	0	0	8.95976	7.73172	0	9.7049	0	0	2.86942	12.1592	12.2324	4.40395	8.93411
ARL2-SNX15	0	7.21885	17.434	17.6197	11.0368	0	13.7184	14.1214	18.7306	8.07236	5.99402	0	11.1728	18.3893	0	0	0	5.67561	10.2348	6.97911	12.7653	0	2.85458	7.10972	0.763118	0	21.5849	23.4169	10.7874	0	0	0	15.6838	16.801	0	12.4369	0	0	0	14.6789	4.72552	3.18993	0
ARL2BP	0	26.1235	16.3791	26.4858	59.9096	36.4625	31.2445	18.8686	29.78	31.1136	22.5254	14.4771	42.7645	24.4137	20.9746	50.4104	2.36547	36.0219	27.5217	26.2273	34.067	13.7275	7.7476	31.666	34.4133	0	2.25321	25.8309	27.4013	0	0	2.65258	38.6154	24.5536	3.08645	25.288	0	3.45916	337.159	47.8078	45.8758	92.5715	12.1594
ARL3	32.2571	9.79383	19.7864	34.2021	17.2772	13.1637	16.7896	22.106	19.8483	17.1081	17.8281	0	14.1864	20.1264	0.873721	21.7626	21.2839	2.96158	15.5091	21.8506	16.5079	19.1345	2.38327	8.9038	17.2023	13.3582	0	10.5048	9.8507	0	31.882	0	18.4562	14.0271	11.5713	18.6791	34.0388	0	1.30144	20.0374	20.7129	60.4226	13.1694
ARL4A	2.7354	5.11087	6.7887	12.7241	8.5953	3.4347	5.5626	7.99824	7.34459	6.5944	8.27523	4.90938	6.19632	7.7449	0.592732	0.38852	3.20866	7.79545	7.01425	5.1882	6.95513	2.68569	12.1261	8.89271	5.18668	0.431533	0.191023	4.15711	7.19187	0	0	0	7.46647	6.24485	8.37327	5.43627	0.320721	37.5376	97.5604	9.85208	17.3136	44.4912	8.93411
ARL4C	24.2666	8.56422	5.47496	19.9198	9.24259	9.14107	7.04963	4.13902	5.88214	6.43509	5.64707	32.6644	6.04273	8.29225	44.6955	31.0201	0	19.606	9.68522	58.0804	5.92608	10.0597	18.5266	16.6214	1.43789	154.406	23.7247	5.48793	4.32869	0.658149	31.3641	1.32999	5.77452	5.71586	16.2491	8.71704	17.0712	3.03522	29.698	14.198	91.4513	8.68194	20.3223
ARL4D	0	7.05273	5.80664	1.40844	10.2927	41.3647	9.96895	15.0507	17.8517	13.8981	11.9784	0	10.4195	15.7047	2.23074	1.46219	24.1515	5.74663	16.7988	58.5772	12.8659	24.2581	6.08486	3.78879	8.54001	1.62407	12.2215	10.8958	10.2997	0	0	5.07804	9.94307	17.347	0	13.8317	0	0	0	10.3256	51.9387	41.2231	5.17283
ARL5A	6.24908	2.33518	2.23235	3.13483	2.08262	13.0777	1.6137	1.52268	3.96167	3.21388	0.969483	6.23087	4.61814	3.71154	34.3041	0.29586	16.493	3.48833	4.3923	4.51525	5.02707	10.0213	2.77023	2.55542	2.59199	230.688	6.54595	2.99607	4.65273	120.674	0.316738	28.4273	3.67388	4.07614	29.0919	5.39334	19.05	45.1109	0	3.32386	10.8915	19.6059	6.28004
ARL5B	2.97068	4.44036	3.77008	5.08032	6.15234	2.61109	2.44518	2.06297	4.07124	3.79564	2.07392	45.7632	7.58832	2.33841	0.321857	19.1981	0	42.2424	3.87173	2.0123	4.48079	4.32641	1.53639	1.36664	3.69652	0.702974	1.45217	2.82166	3.73242	0	0	3.41913	4.98995	3.55246	0.284171	4.5734	0.174153	0.955459	0.239709	4.1308	3.61067	9.25889	13.4343
ARL5C	0	85.913	37.9547	50.6339	24.0276	126.739	55.3871	22.1349	73.3994	60.0218	23.4887	0	27.5668	44.3458	0	0	0	0	44.5633	27.349	47.8485	4.40449	0	18.5739	25.917	5.30781	0	54.7843	35.2271	0	0	11.0641	49.4506	43.892	0	32.491	0	0	0	29.1444	12.3452	9.72249	0
ARL6	0	0.7446	0.893055	0.707319	0.230758	0.243438	0.469351	0.496023	0.831442	0.872452	0.52636	0.193309	0.934406	0.93854	0.0700175	0.0458946	0.0473785	0.0474665	1.16068	1.05063	1.18364	0.190351	0.202925	0.634244	0.0191464	0.152927	0.564124	1.14874	1.21794	0.157746	0.0491332	1.75326	0.976973	1.01871	5.811	1.03109	0.2652	0.0692843	1.40797	1.01648	0.904036	2.45439	0.324725
ARL6IP1	0	13.7357	6.60862	27.3447	25.5941	3.4616	10.011	6.54946	21.5895	10.3014	25.6616	57.7246	20.9269	9.84104	10.454	0	41.4329	45.5595	15.409	20.5418	11.8807	22.1048	41.5006	10.9916	9.80118	9.78553	16.3641	16.4594	19.8844	453.104	0	4.53285	19.6806	11.2388	3.95571	14.5652	63.0302	0.738898	21.6892	18.853	42.9907	93.321	60.6043
ARL6IP4	28.4991	3.8457	13.6635	12.3469	36.6345	10.7354	8.27922	17.3605	26.0382	9.1606	17.6854	32.6784	9.8438	15.5353	155.415	309.66	412.997	56.9361	23.1516	182.753	11.0536	33.2664	82.119	93.8151	25.8932	1.49866	14.2631	11.2145	9.17276	0	78.0027	185.874	16.7548	8.26193	38.1665	52.3839	74.0691	343.731	266.759	14.7254	202.822	142.355	77.5674
ARL6IP5	0	2.78575	3.36388	2.03983	31.9431	11.2328	18.7693	5.44943	15.0122	13.6586	0	84.7375	11.4975	19.1057	19.3846	0	2.18615	42.9281	18.6421	28.279	14.1359	102.959	29.1919	8.23091	2.65038	246.974	0	14.971	18.0391	329.97	0	0	12.5221	12.967	0	10.8508	22.7257	1.59847	1.20309	17.6734	19.1475	68.32	93.6472
ARL6IP6	0	3.98194	3.19174	5.73092	1.88935	2.39919	2.98889	2.90089	5.22074	3.3307	3.24932	2.6379	4.95868	2.4933	0	1.35693	2.26285	1.07955	2.51519	4.77894	3.70545	6.73433	2.3076	2.93004	4.83354	0.231871	5.38863	3.0115	2.63322	0.478356	0.111745	0.725	4.19704	3.07586	3.23374	2.83873	0.0861646	0	0.0592998	3.11592	1.17972	1.63823	1.29243
ARL8A	126.616	13.5183	20.4048	47.0186	20.6679	18.1697	24.522	37.6832	19.7301	31.3962	23.1509	62.2217	18.3073	24.2823	47.0336	96.3415	87.5218	91.67	30.6658	58.8124	17.9287	7.99165	12.0277	11.095	19.8281	0	11.9999	15.2172	10.1005	0	0	245.362	25.066	27.038	1.73027	23.1634	1.06039	0	0	25.9765	29.8661	42.1886	61.3494
ARL8B	65.0245	22.9486	17.1158	41.5154	10.8353	19.0512	34.6319	26.935	35.767	22.9912	47.9175	207.472	37.085	24.7328	9.3934	180.096	76.2744	404.05	35.8281	82.2206	41.5669	219.548	21.6191	55.8395	30.1816	0	0	41.1752	28.7457	0	121.945	26.7288	38.6834	28.8651	2.07338	40.3458	88.9465	0	17.4898	46.4443	81.5184	99.3197	190.594
ARL9	0	17.4725	22.9825	21.9327	5.7243	43.614	9.05565	15.1366	15.3194	13.2045	29.5341	0	14.1652	14.3474	4.34223	14.2311	0	0.784987	12.3862	21.7187	14.1053	0.655825	2.22083	10.6528	22.5604	3.16132	0	9.97009	13.832	3.26094	0	4.39316	12.3421	22.8742	0	10.003	7.83177	0	0	8.83144	3.98276	4.96345	3.35638
ARLNC1	20.9664	22.6339	21.2868	16.2547	31.9426	5.26529	9.47477	13.2828	15.6375	17.5223	6.50547	0	16.1681	19.5319	854.121	0	0	3.07994	15.9956	3.78731	17.4688	0	3.09815	8.57374	9.52466	0	0.488054	20.6734	20.4888	0	0	0	19.0764	14.0558	1.33708	16.0413	11.4719	49.4518	0	22.6225	9.93691	4.03913	0
ARMC1	0	4.019	7.73459	2.20715	6.91264	0.675231	6.50926	4.32405	6.31697	4.27812	8.75987	7.23854	6.22029	7.18629	23.8878	0.381897	0	0.710959	6.41034	3.64269	4.05559	14.2555	1.09261	6.762	1.43389	0.848354	0.187767	6.78608	8.07024	0.437544	0	0	6.21009	5.11534	28.2925	8.7304	0.315253	0	0	5.63886	3.08305	8.65777	6.75524
ARMC10	1.99137	3.41065	3.42583	4.49534	3.12869	3.00056	3.56748	1.96517	2.39495	2.97645	2.78048	1.48918	5.0388	2.62472	0.431509	0	0.145994	2.39875	2.42658	1.8885	2.31712	0.716899	0.29426	2.13761	2.24194	0	9.94315	3.64786	2.59467	0	0	0.163714	2.17424	3.24732	0.571476	2.35506	7.35477	0.106748	0.0803438	2.72366	1.4157	2.83615	0.250155
ARMC10_1	0	0.190549	0.172571	0	0	0	0.296273	0.670949	0.171143	0.295032	0	0	0.294917	0.709439	0.662968	0	0	0	0.421447	0	0.791112	0.100131	0.452099	1.68902	0	0	0.213659	0.747273	0.925424	0	0	0	0	0.332611	0.585341	0.38538	0.358724	0	0.246879	0.418462	0.561308	0.631513	0
ARMC12	32.191	12.4748	12.71	31.3183	2.04348	20.6594	13.5081	10.7199	11.4044	16.2108	13.3177	0	12.9291	11.5676	1.5501	0	0	3.25763	11.2941	11.6298	14.4895	0.117059	4.49252	3.51034	14.8357	0	6.49428	15.0455	14.3141	0	0	0	13.9687	14.3872	0.6843	12.665	0.419371	0.383467	0	14.8393	5.57773	2.51014	2.69588
ARMC2	2.19946	6.74645	5.21049	6.39443	2.74879	2.76175	5.59092	5.3861	6.21317	5.88564	6.14205	0.493437	6.46638	6.03956	0.35745	1.95249	7.33686	1.48625	5.79728	7.15147	5.02371	0.971769	1.54379	3.57519	5.86473	0.0867461	3.18713	4.83486	6.85747	0	6.35443	4.97259	6.09595	5.49954	1.05199	6.35665	5.02871	0.0589511	0	5.33969	4.84222	18.0914	0.828885
ARMC2-AS1	132.758	85.4386	47.4249	72.652	63.2059	11.1132	59.9937	25.8788	69.3112	57.6087	10.2981	0	34.1252	25.3831	0	0	0	3.9004	41.7325	59.9525	32.4206	0	0	0	83.909	0	0	54.0424	42.2149	0	0	0	61.3246	48.1085	448.714	48.3088	67.4511	0	0	54.4733	16.2374	62.1121	11.118
ARMC3	9.49008	5.083	7.33336	7.5305	5.2863	9.53295	7.71945	5.411	4.40608	6.81773	3.75434	1.41936	8.41593	6.08044	0.411279	2.69582	32.561	0.669158	5.91277	4.88563	7.15714	0.0931759	3.22534	5.87933	6.01689	0.299428	17.9599	8.08688	8.01527	0	9.2354	0.312078	8.36892	5.88066	0.907807	6.09641	1.33523	0.610459	5.97302	8.73978	10.0111	33.496	1.90742
ARMC5	8.30728	7.90855	6.09137	5.52034	11.0177	7.45073	8.15937	9.28235	7.76697	6.63748	10.2183	0.709978	5.37655	8.00926	3.08588	0	22.9693	4.88131	7.40663	14.7916	6.44411	0	5.78699	11.3559	7.03201	2.24665	7.45879	7.21424	4.2523	0	24.5418	0.19513	6.72783	7.16037	14.0769	7.75656	2.22631	0.508928	5.84145	5.30232	8.65455	4.4092	3.87606
ARMC6	2.09825	7.9715	5.08908	6.31548	13.1864	9.4848	5.07967	7.66904	12.0893	5.05839	8.30085	0.627642	6.26995	10.4222	5.00136	0	6.76851	3.39054	7.89279	5.68532	6.32977	0.137341	2.55794	1.15834	5.59486	0.662035	18.7557	7.23175	4.93085	0	0	1.38001	7.04902	5.01837	0.802864	8.1051	0.246016	0	0	6.69631	6.73662	5.28378	5.27162
ARMC7	0	8.5055	11.1266	15.5701	7.04378	3.81068	8.81645	12.7561	15.703	10.4257	13.2419	2.26949	8.04475	11.2038	1.64404	0	0	8.24755	10.7727	15.4182	10.9535	0.124153	6.86688	3.25769	6.51871	1.79539	0.794752	9.26551	8.64995	0.617323	0	57.3847	9.55822	11.5474	0	10.8841	3.1135	23.1822	0.306108	9.85824	13.2235	11.1189	8.57776
ARMC8	2.5222	2.88641	2.00947	1.55281	0.855579	0.554224	1.98445	1.98199	1.32268	1.58091	1.46735	1.60322	2.09693	2.00078	0.20495	0	0.323593	1.02816	1.76053	1.62308	2.45923	0.175409	0.873512	1.72114	1.64396	0	1.84941	2.63525	2.45007	0.0513046	0.862914	1.50332	1.99916	2.24498	0.0603175	2.27683	0.591445	5.03629	0.0508802	2.04107	1.47494	2.86331	1.58418
ARMC9	6.28619	18.7923	16.6141	12.0404	8.97851	15.7865	16.0879	14.1793	12.0561	16.7132	12.5388	0.268623	13.7636	14.2913	1.75133	0	12.7724	5.1976	13.7214	8.02972	13.7775	1.61646	3.78192	9.41938	7.44964	44.6265	16.4934	16.4503	13.5396	14.6136	6.28135	12.1078	16.5175	14.2536	7.04412	15.0821	1.68467	3.08088	9.05793	13.8793	13.2215	12.382	2.48181
[truncated: 35,373 more rows]
