# Supplementary material for: Extensive diversity of unusual microorganisms associated with severe pneumonia in kidney transplant recipients
Source: PLoS Pathog. 2025 Nov 3;21(11):e1013667. doi: 10.1371/journal.ppat.1013667 (PMC12591451; doi:10.1371/journal.ppat.1013667)
Supplement: S16 Table — (XLSX) [file ppat.1013667.s021.xlsx]

## Sheet: Supplementary Table 16
S16 Table. Differential expression analysis in BALF metatranscriptomes between control individuals and severe cases.
Gene Symbol	log2FoldChange	p adjust
A1BG	0.494879	0.507756
A1BG-AS1	-0.527979	NA
A1CF	-1.0227	0.151908
A2M	-0.530061	0.316152
A2M-AS1	-1.00975	0.173393
A2ML1	-1.48418	0.0498811
A2MP1	-0.812909	NA
A3GALT2	-0.0912126	NA
A4GALT	-0.462086	0.371501
A4GNT	-0.718759	NA
AA06	-0.715549	NA
AAAS	-0.445733	0.465073
AACS	-1.14969	0.0909537
AACSP1	-1.24185	0.130835
AADAC	-0.888674	NA
AADACL2	0.144767	NA
AADACL2-AS1	0.62929	NA
AADACL3	-1.20069	0.14757
AADACL4	-1.13891	0.168568
AADACP1	-0.021642	NA
AADAT	-1.07895	0.150535
AAGAB	0.111858	0.835899
AAK1	0.615233	0.141077
AAMDC	-1.16312	0.0902013
AAMP	0.111516	0.841728
AANAT	-0.0317093	0.969242
AAR2	0.771867	0.21426
AARD	-1.31272	NA
AARS1	-0.100867	0.809888
AARS2	-0.0930785	0.865286
AARSD1	-0.792881	NA
AASDH	-0.768284	0.24606
AASDHPPT	1.30249	0.103278
AASS	-0.633233	0.247403
AATBC	0.653803	0.188254
AATK	1.20909	0.0859631
ABALON	-0.894009	NA
ABAT	-0.649459	0.18189
ABCA1	1.11579	0.085171
ABCA10	-0.560154	0.350366
ABCA11P	-0.143556	NA
ABCA12	-0.841656	0.263918
ABCA13	0.0680848	0.877516
ABCA17P	-0.805227	0.253154
ABCA2	1.09719	0.078223
ABCA3	-0.583898	0.365131
ABCA4	-1.20228	0.11462
ABCA5	-0.291962	0.610482
ABCA6	-0.0177149	0.984865
ABCA7	1.20106	0.0193222
ABCA8	-0.971019	0.180418
ABCA9	-1.04855	0.183634
ABCA9-AS1	-0.909097	NA
ABCB1	-0.804076	0.212637
ABCB10	-0.0611971	0.918267
ABCB11	-0.677167	0.320194
ABCB4	-0.667741	0.385362
ABCB5	-0.983089	0.135699
ABCB6	-0.466567	0.455314
ABCB7	-0.495069	0.394561
ABCB8	-0.40192	0.503859
ABCB9	-0.840065	0.193599
ABCC1	-0.235133	0.690276
ABCC10	-0.0860544	0.904321
ABCC11	-1.15902	0.141612
ABCC12	-1.26124	0.130835
ABCC13	-1.24946	NA
ABCC1_1	-0.34397	0.53752
ABCC2	-0.838025	0.234332
ABCC3	-0.334954	0.567722
ABCC4	-0.569355	0.427194
ABCC5	-0.217163	0.698279
ABCC5-AS1	-1.64714	NA
ABCC6	-0.175767	NA
ABCC6P1	-0.820285	0.203119
ABCC6P2	-0.73975	NA
ABCC6_1	-0.708874	NA
ABCC8	-1.109	0.149448
ABCC9	-0.948324	0.162548
ABCD1	0.388632	0.535487
ABCD2	-0.70161	0.310436
ABCD3	0.255939	0.670557
ABCD4	-0.595695	0.224197
ABCE1	-0.332455	0.611204
ABCF1_4	1.37091	NA
ABCF2	-1.29016	NA
ABCF3	0.444931	0.247397
ABCG1	0.755805	0.123048
ABCG2	-0.745989	0.263315
ABCG4	-0.753167	0.351295
ABCG5	-0.965523	0.178569
ABCG8	-1.23386	0.119502
ABHD1	-1.09646	0.148869
ABHD10	0.132919	0.843243
ABHD11	-0.112139	0.881209
ABHD11-AS1	0.152028	NA
ABHD12	0.724969	0.167956
ABHD12B	-0.61333	0.252486
ABHD13	1.04644	0.17033
ABHD14A	0.448252	NA
ABHD14B	-0.78013	0.175399
ABHD15	-0.308354	0.538919
ABHD17A	0.447877	0.289253
ABHD17B	-0.32851	0.537236
ABHD17C	0.815508	0.201873
ABHD18	0.268144	0.65058
ABHD2	-0.278249	0.591886
ABHD3	-0.269638	0.67868
ABHD4	-0.00313013	0.99561
ABHD5	1.50795	0.0255566
ABHD6	-0.727759	0.271313
ABHD8	0.428083	0.571618
ABI1	2.21547	0.00168588
ABI2	0.67183	0.254506
ABI3	0.260901	0.592486
ABI3BP	-0.994843	0.146604
ABITRAM	0.39002	NA
ABL1	0.15708	0.778723
ABL2	0.305965	0.49919
ABLIM1	-0.144961	0.716765
ABLIM2	-1.07159	0.144865
ABLIM3	-1.29466	0.106506
ABO	-1.93726	NA
ABO_1	-1.82873	0.00742713
ABR	2.89822	0.000344436
ABRA	-0.983915	NA
ABRACL	0.292819	0.720736
ABRAXAS1	-0.706238	NA
ABRAXAS2	-0.697777	0.254565
ABR_1	1.17644	NA
ABT1	0.68878	0.368182
ABTB1	1.7005	0.00660936
ABTB2	-0.877512	0.156368
ACAA1	0.680285	0.27669
ACAA2	1.54046	0.0780625
ACACA	-0.753762	NA
ACACA_1	-0.386133	NA
ACACB	-0.434122	0.429316
ACAD10	0.393207	0.512666
ACAD8	-0.997338	0.100012
ACAD9	-0.340005	0.55844
ACADL	-1.11407	0.159586
ACADM	0.702547	0.311739
ACADS	0.57551	0.452762
ACADSB	-0.0810198	0.917524
ACADVL	1.56989	0.0291736
ACAN	-1.21446	0.11282
ACAP2	1.93812	0.000556375
ACAP3	0.308444	0.589966
ACAT1	-0.0816525	0.909165
ACAT2	0.233579	0.747807
ACBD3	1.83353	0.0065105
ACBD3-AS1	-0.291858	NA
ACBD4	-0.743544	0.272666
ACBD5	0.152275	0.71732
ACBD6	-0.152261	0.756943
ACBD7	-0.249079	NA
ACBD7-DCLRE1CP1	-0.825988	NA
ACCS	-0.445634	0.428929
ACCSL	-0.951246	0.235953
ACD	-1.07548	NA
ACE	-0.25588	0.620866
ACE2	-1.01268	0.202301
ACER1	-1.51246	0.0731572
ACER2	-0.23909	0.709013
ACER3	0.0534731	0.913276
ACHE	-0.802467	0.229807
ACIN1	2.17843	8.03886e-05
ACKR1	-1.05496	NA
ACKR2	-1.40604	0.0566863
ACKR3	-1.0996	0.13972
ACKR4	-0.410017	NA
ACLY	0.32108	0.415334
ACMSD	-0.967121	0.230656
ACO1	0.951092	0.0449662
ACO2	0.525043	0.284234
ACOD1	-0.264385	0.693876
ACOT1	-1.00625	NA
ACOT11	-0.194265	0.726249
ACOT12	-0.735988	0.26641
ACOT13	0.492273	0.394401
ACOT2	-0.134572	0.807484
ACOT4	0.113866	NA
ACOT6	-1.23644	NA
ACOT7	-0.988282	0.115374
ACOT8	-0.374005	NA
ACOT9	0.658948	0.246724
ACOX1	1.49591	0.0566863
ACOX2	-1.38152	0.083045
ACOX3	-0.481469	0.363049
ACOXL	-0.982696	0.136171
ACOXL-AS1	-1.12525	0.168943
ACP1	0.789539	0.302074
ACP2	0.526722	0.303067
ACP3	0.06079	0.936061
ACP4	-1.00628	NA
ACP5	1.51047	0.0516762
ACP6	-0.637103	0.309984
ACP7	-1.25177	0.101238
ACR	-0.349631	NA
ACRBP	-0.788167	0.227578
ACRV1	-1.09317	NA
ACR_1	-1.85415	NA
ACSBG1	-1.34069	0.0800866
ACSBG2	-0.9326	0.201907
ACSF2	-0.129515	0.858623
ACSF3	-0.139573	0.756506
ACSL1	0.804827	0.106494
ACSL3	0.375903	0.521831
ACSL3-AS1	-0.652765	NA
ACSL4	1.60094	0.079902
ACSL5	0.160874	0.821993
ACSL6	-1.05243	0.145437
ACSL6-AS1	-1.19484	0.124718
ACSM1	-1.05239	0.183634
ACSM2A	-1.12474	0.131872
ACSM2B	-1.05586	0.168447
ACSM3	-1.03859	0.152187
ACSM4	-1.05308	NA
ACSM5	-1.24678	0.109988
ACSM6	-0.811173	0.217693
ACSS1	0.130586	0.82158
ACSS2	-0.194527	0.523277
ACSS3	0.0305928	0.968634
ACTA1	-0.846653	NA
ACTA2	0.0633657	NA
ACTA2-AS1	-0.625284	NA
ACTB	5.41899	2.10886e-07
ACTBL2	-1.01578	0.216029
ACTC1	-1.0942	0.159968
ACTE1P	-1.01339	NA
ACTG1	3.82089	5.52503e-06
ACTG1P17	-1.65075	NA
ACTG1P20	-1.06147	0.110975
ACTG1P25	-1.05992	0.188382
ACTG1P4	-0.11428	NA
ACTG2	-0.690252	0.339964
ACTL10	0.521891	NA
ACTL6A	-0.450366	NA
ACTL6B	-1.57047	0.0596742
ACTL7A	-0.738973	NA
ACTL7B	-0.73361	NA
ACTL8	-1.03402	NA
ACTL9	-0.328033	NA
ACTN1	1.38037	0.00614994
ACTN1-DT	-0.740523	NA
ACTN2	-1.3308	0.0986078
ACTN3	-0.999321	0.156046
ACTN4_1	4.57399	NA
ACTR10	0.551901	NA
ACTR1A	-0.197276	0.766981
ACTR1B	0.673296	0.176287
ACTR2	3.19096	3.23044e-05
ACTR3	3.54373	1.65605e-06
ACTR3-AS1	0.162431	NA
ACTR3B	-0.529602	0.347327
ACTR3BP2	-0.276692	NA
ACTR3C	-1.01253	0.117906
ACTR5	-0.488047	0.421765
ACTR6	-0.333702	NA
ACTR8	-0.929172	0.122254
ACTRT1	-1.27556	NA
ACTRT2	-0.334826	NA
ACTRT3	-0.437155	NA
ACVR1	-0.683551	0.124219
ACVR1B	0.128612	0.850887
ACVR1C	-0.565039	0.389249
ACVR2A	-0.274328	0.697257
ACVR2B	-0.959352	0.112853
ACVR2B-AS1	-1.49579	NA
ACVRL1	-1.11188	0.0987139
ACY1	-1.08169	NA
ACY3	-1.00825	NA
ACYP1	-1.17119	NA
ACYP2	-0.711506	0.21453
ADA	0.544336	0.384122
ADA2	0.398757	0.397838
ADAD1	-1.38044	0.0658614
ADAD2	-0.886345	NA
ADAL	-0.284508	0.539342
ADAM10	1.9782	0.00310454
ADAM11	-0.651133	0.304866
ADAM12	-0.837678	0.152497
ADAM15	-0.0247353	0.959012
ADAM17	0.735132	0.195085
ADAM18	1.55651	NA
ADAM18_1	-1.41643	NA
ADAM19	0.32277	0.633364
ADAM20	-1.1	0.11462
ADAM20P1	-1.06408	0.149351
ADAM21	-0.714993	NA
ADAM21P1	-1.14446	NA
ADAM22	-0.652761	0.242654
ADAM23	-0.781116	0.27156
ADAM28	-0.916089	0.183612
ADAM29	-1.35127	0.101238
ADAM30	-0.652312	0.349911
ADAM32	-1.26269	NA
ADAM32_1	-0.179327	NA
ADAM33	-1.16026	0.12674
ADAM3A	-0.901909	NA
ADAM3B	-0.668471	NA
ADAM5	-1.00805	NA
ADAM5_1	-0.358033	NA
ADAM7	-0.801019	0.319777
ADAM8	2.82068	0.0005876
ADAM9	0.291698	0.570963
ADAMDEC1	0.254031	0.772807
ADAMTS1	-0.944758	0.163451
ADAMTS10	-1.07433	0.124383
ADAMTS12	-0.919831	0.219906
ADAMTS14	-1.19029	0.0558801
ADAMTS15	-1.12891	0.131141
ADAMTS16	-1.4751	0.0988214
ADAMTS16-DT	-0.860458	NA
ADAMTS17	-1.05323	0.155081
ADAMTS18	-1.13112	0.13943
ADAMTS19	-0.563518	0.358626
ADAMTS19-AS1	-1.2807	NA
ADAMTS2	-0.41078	0.462726
ADAMTS20	-0.795488	0.233703
ADAMTS3	-0.58498	0.385233
ADAMTS4	-1.17921	0.131533
ADAMTS5	-0.586274	0.263315
ADAMTS6	-0.991618	0.0991486
ADAMTS7	-0.795565	0.242534
ADAMTS7P1	0.431737	NA
ADAMTS7P1_1	-1.19771	NA
ADAMTS8	-1.06839	0.148329
ADAMTS9	-1.1627	0.176238
ADAMTS9-AS1	-0.826927	0.244591
ADAMTS9-AS2	-0.766318	NA
ADAMTSL1	-1.29758	0.109355
ADAMTSL2	-0.81459	0.221514
ADAMTSL3	-1.07668	0.166676
ADAMTSL4	2.34564	6.53991e-05
ADAMTSL4-AS1	1.49385	0.0827911
ADAMTSL4-AS2	1.06502	NA
ADAMTSL5	-1.27585	0.126671
ADAP1	0.832532	0.17039
ADAP2	0.305253	0.537878
ADAR	2.3731	3.13682e-05
ADARB1	-0.431167	0.370193
ADARB2	-0.957097	0.15348
ADARB2-AS1	-0.873774	NA
ADAT1	0.270196	0.555828
ADAT2	-0.764135	0.197126
ADAT3	0.883561	NA
ADCK1	-1.20178	0.10927
ADCK2	-0.767701	0.192617
ADCY1	-0.898321	0.17295
ADCY10	-1.22487	0.107034
ADCY10P1	-0.970618	0.149556
ADCY2	-0.953157	0.14784
ADCY3	0.491751	0.354881
ADCY5	-1.18661	0.122599
ADCY6	-1.05655	0.106943
ADCY6-DT	-1.10212	NA
ADCY7	0.241064	0.61523
ADCY8	-0.78337	0.190612
ADCY9	0.0104913	0.984071
ADCYAP1	-1.57198	0.059631
ADCYAP1R1	-1.23042	0.0925573
ADD1	0.844027	0.0552822
ADD2	-1.41256	0.0643525
ADD3	0.549987	0.371787
ADD3-AS1	-1.1225	NA
ADGB	-0.586519	0.321437
ADGB-DT	-0.904775	NA
ADGRA1	-0.910875	0.142527
ADGRA1-AS1	0.245375	NA
ADGRA2	-1.05053	0.155183
ADGRA3	-0.895036	0.23176
ADGRB1	-0.735895	0.197744
ADGRB2	-0.792438	0.238965
ADGRB3	-1.10836	0.147212
ADGRB3-DT	-1.34999	NA
ADGRD1	-1.1087	0.122834
ADGRD1-AS1	0.173249	NA
ADGRD2	-0.984966	0.114632
ADGRE1	0.242432	0.767285
ADGRE2	0.877877	0.129612
ADGRE3	0.5373	0.469741
ADGRE4P	-0.941817	0.15222
ADGRE5	2.65218	9.61944e-06
ADGRF1	-0.691547	0.224268
ADGRF2	-0.867039	0.203061
ADGRF3	-1.33062	0.0779205
ADGRF4	0.372999	0.6625
ADGRF5	-1.04239	0.183612
ADGRF5-AS1	-1.08045	NA
ADGRG1	-0.206792	0.591545
ADGRG2	-1.31552	0.0849077
ADGRG3	0.285166	0.676678
ADGRG4	-1.50593	0.096919
ADGRG5	-0.708303	0.30152
ADGRG6	-0.744608	0.210381
ADGRG7	-0.891712	0.251258
ADGRL2	-0.97793	0.161125
ADGRL3	-0.899907	0.175399
ADGRL3-AS1	-1.23141	NA
ADGRL4	-0.705895	NA
ADGRV1	-0.717512	0.226346
ADH1A	-0.98157	NA
ADH1B	-0.462397	0.479737
ADH1C	-0.137837	NA
ADH4	-0.916864	NA
ADH5	0.178156	0.753999
ADH6	-1.05473	0.167956
ADH7	-0.677803	NA
ADHFE1	-1.17784	0.137408
ADI1	0.221231	0.691891
ADIG	-1.18984	NA
ADIPOQ	-1.01037	0.21575
ADIPOQ-AS1	-1.1569	0.127373
ADIPOR1	1.44891	0.0190351
ADIRF	-1.60471	NA
ADIRF-AS1	-0.585198	NA
ADK	0.510588	0.423744
ADM	1.81596	0.063542
ADM-DT	-0.511451	0.42154
ADM2	0.128287	NA
ADM5	0.170323	NA
ADNP	0.542209	0.273686
ADNP-AS1	-1.13053	NA
ADNP2	0.688064	0.187066
ADO	-0.00773506	0.987735
ADORA1	-1.16066	0.0805131
ADORA2A	0.272359	NA
ADORA2A-AS1	-0.583039	0.357702
ADORA2B	-0.677107	0.211444
ADORA3	0.463492	NA
ADPGK	0.626145	0.277339
ADPGK-AS1	-0.424538	0.588577
ADPRH	0.145194	0.800949
ADPRHL1	-0.937793	0.129212
ADPRM	0.849213	NA
ADPRS	1.12066	0.0663153
ADRA1A	-1.05953	0.150535
ADRA1B	-0.672256	0.31506
ADRA1D	-0.963497	0.183294
ADRA2A	-0.320051	0.640858
ADRA2B	-0.771447	0.173348
ADRA2C	0.514376	NA
ADRB1	0.0486784	0.946904
ADRB2	-0.730929	NA
ADRB3	-0.717566	NA
ADRM1	1.37492	0.0429015
ADSL	-0.203377	0.744956
ADSS1	-1.05591	0.147287
ADSS2	-0.167921	0.729337
ADTRP	-0.922081	0.173296
AEBP1	-0.971718	0.109956
AEBP2	2.04559	0.00140212
AEN	-0.555958	0.366032
AFAP1	-0.989662	0.141405
AFAP1-AS1	-0.923659	0.222143
AFAP1L1	-1.06364	0.0667979
AFAP1L2	0.0900821	0.914684
AFDN	-0.0380374	0.949198
AFDN-DT	-1.26249	0.138192
AFF1	1.31764	0.00655395
AFF1-AS1	-1.27874	NA
AFF2	-0.0611163	0.919518
AFF3	-0.872449	0.179447
AFF4	1.76625	0.00148283
AFG1L	-1.18206	0.128089
AFG3L1P	0.372522	0.469805
AFG3L2	-0.686069	0.176711
AFM	-0.693256	0.442399
AFMID	-0.656551	0.286801
AFP	-0.910173	NA
AFTPH	2.79499	0.000119295
AFTPH-DT	-0.467638	NA
AGA	-0.20058	NA
AGA-DT	-1.23121	NA
AGAP1	-0.606053	0.250485
AGAP1-IT1	-0.909266	NA
AGAP10P	-1.52826	NA
AGAP11	-0.914046	0.202134
AGAP13P	-0.785824	NA
AGAP14P	-1.1453	NA
AGAP2	-0.0803972	0.838437
AGAP2-AS1	-1.00824	NA
AGAP3	0.29345	0.458591
AGAP4	0.573593	NA
AGAP5	-0.760267	NA
AGAP6	-1.5908	NA
AGAP7P	-1.08988	NA
AGBL1	-0.301404	0.670334
AGBL1-AS1	-0.812873	NA
AGBL3	-0.558148	0.374192
AGBL4	-1.40978	0.108864
AGBL4-AS1	-0.819532	NA
AGBL4-IT1	-0.578249	NA
AGBL5	-0.491105	0.320615
AGBL5-AS1	0.154929	NA
AGFG1	2.8993	1.43444e-05
AGFG2	-1.21804	0.12821
AGGF1	0.458821	0.296522
AGK	-0.976976	0.136223
AGK-DT	-0.708665	0.250875
AGL	-0.381933	0.574779
AGMAT	-0.441878	0.438398
AGMO	-0.883012	0.22313
AGO1	-0.678217	0.144865
AGO2	0.259871	0.527036
AGO3	-0.202735	0.613209
AGO4	0.899994	0.0544976
AGPAT1	-0.0297043	NA
AGPAT2	0.68885	0.210813
AGPAT3	0.0218963	0.964232
AGPAT4	-0.345126	0.56811
AGPAT4-IT1	-1.08413	NA
AGPS	0.583509	0.237329
AGR2	0.423089	0.619111
AGR3	-0.41392	NA
AGRN	1.15683	0.0914336
AGRP	-0.386129	NA
AGT	-2.0602	0.014922
AGTPBP1	1.83351	0.0311183
AGTR1	-1.02299	0.171078
AGTR2	-1.08685	NA
AGTRAP	0.776379	0.217035
AGXT	-0.974667	0.163451
AGXT2	-0.980673	0.176617
AHCTF1	0.662582	0.168814
AHCTF1P1	-0.653993	0.266108
AHCY	0.0422601	0.946301
AHCYL1	0.205133	0.625881
AHCYL2	-0.438713	0.441636
AHDC1	-0.426974	0.29603
AHI1	-0.639114	0.202539
AHI1-DT	-1.06909	NA
AHNAK	2.84237	1.92148e-05
AHNAK2	-0.403419	0.541746
AHR	2.00506	0.00206862
AHRR	0.48224	NA
AHSA1	0.474497	0.328811
AHSA2P	1.80373	0.00377461
AHSG	-1.48114	0.0601095
AHSP	-0.963802	NA
AICDA	-0.936568	0.200583
AIDA	0.709058	NA
AIF1L	-1.4417	0.0979558
AIF1_2	2.38022	NA
AIFM1	-0.887351	0.173375
AIFM2	-0.8854	0.166676
AIFM3	-0.12928	0.810178
AIG1	-0.237675	0.671666
AIM2	0.0335617	0.960842
AIMP1	-0.568565	0.189306
AIMP2	-0.398009	NA
AIP	0.575906	0.312785
AIPL1	-0.486735	0.554261
AIRE	-1.09032	0.126016
AIRN	-0.0122938	0.986508
AJAP1	-0.870658	0.215011
AJM1	0.524572	0.489068
AJUBA	-0.951055	0.103633
AJUBA-DT	-1.3947	0.0827911
AK1	0.240414	0.659257
AK2	0.235478	0.731674
AK3	-0.0745786	0.905616
AK4	-0.54518	0.263476
AK5	-1.05094	0.151724
AK7	-0.155977	0.82158
AK8	-0.900951	0.142994
AK9	-0.164545	0.754448
AKAIN1	-1.00577	0.19816
AKAP1	-0.495565	0.384632
AKAP10	1.11402	0.0482483
AKAP11	0.934729	0.208418
AKAP12	-0.63536	0.193347
AKAP13	1.57132	0.00357424
AKAP14	-0.360376	NA
AKAP17BP	-1.51858	0.0601095
AKAP3	-1.39288	0.0874403
AKAP4	-1.23592	0.107957
AKAP5	-0.48516	NA
AKAP6	-0.845461	0.151949
AKAP7	-0.64816	0.266054
AKAP8	0.398131	0.324935
AKAP8L	0.97369	0.129202
AKAP9	1.83761	0.000396598
AKIP1	-0.0383811	0.94808
AKIRIN1	1.32548	0.046308
AKIRIN2	2.38705	0.000644308
AKNA	2.05181	2.5342e-05
AKNAD1	-0.653899	NA
AKR1A1	1.19673	0.051725
AKR1B1	0.591241	0.320068
AKR1B10	-1.30696	0.124045
AKR1B15	-0.887085	0.249392
AKR1C1	-0.0313695	0.966678
AKR1C2	-0.754531	0.17906
AKR1C3	0.628948	0.386054
AKR1C4	-0.693261	NA
AKR1C6P	-0.373773	NA
AKR1C8	-1.31626	0.0776825
AKR1D1	-1.03229	0.206873
AKR1E2	-0.896805	0.108841
AKR7A2	0.310213	0.633553
AKR7A3	-0.855658	0.242928
AKR7L	-0.993815	NA
AKT1	1.44074	0.0160906
AKT1S1	-0.320172	0.574108
AKT2	0.102573	0.855065
AKT3	2.40102	NA
AKTIP	0.0862293	NA
ALAD	-0.729802	0.100012
ALAS1	1.49721	0.0127491
ALAS2	-1.05476	0.186138
ALB	-0.834586	NA
ALCAM	1.74379	0.0105514
ALDH16A1	0.478102	0.280886
ALDH18A1	-0.510388	0.480066
ALDH1A1	2.1835	0.000697619
ALDH1A2	-0.262235	0.740636
ALDH1A2-AS1	-0.0115833	NA
ALDH1A3	-0.643445	0.294403
ALDH1A3-AS1	-0.777302	0.237329
ALDH1B1	-0.525616	0.451712
ALDH1L1	-1.10021	0.100005
ALDH1L1-AS1	-1.72013	NA
ALDH1L1-AS2	-1.12438	NA
ALDH1L2	-0.859237	0.204411
ALDH2	1.13692	0.0326388
ALDH3A1	0.00678635	0.99338
ALDH3A2	-0.0861329	0.870017
ALDH3B1	1.62644	0.0149706
ALDH3B2	-0.604701	0.316095
ALDH4A1	-0.839394	0.20924
ALDH5A1	-0.722244	0.210847
ALDH6A1	-0.689444	0.241592
ALDH7A1	-0.779394	0.171308
ALDH8A1	-0.49366	0.432907
ALDH9A1	0.0629755	0.93778
ALDOA	1.88501	NA
ALDOB	-0.900059	0.229662
ALDOC	-0.0630254	0.934041
ALG1	-0.85848	0.17935
ALG10	-0.44044	0.536865
ALG10B	-0.723009	0.300441
ALG11	-0.402253	NA
ALG12	-0.429961	0.408633
ALG13	-0.929618	0.111417
ALG14	-0.914593	0.163583
ALG14-AS1	-1.31156	NA
ALG1L	-0.5391	NA
ALG1L2	-1.52765	0.043188
ALG1L9P	-0.767133	NA
ALG2	-0.442911	0.498263
ALG3	0.00512258	0.995098
ALG5	-0.790906	NA
ALG6	-0.547194	NA
ALG8	-0.579843	0.304995
ALG9	-0.230772	0.75265
ALK	-1.05802	0.149349
ALKAL1	-1.06573	NA
ALKAL2	-0.803916	NA
ALKBH1	0.534647	0.413099
ALKBH2	-0.911651	NA
ALKBH3	0.15714	0.859109
ALKBH3-AS1	-0.951953	NA
ALKBH4	0.165741	NA
ALKBH5	0.936164	0.0979558
ALKBH6	-0.467088	0.337915
ALKBH7	0.735638	NA
ALKBH8	-0.502294	0.382157
ALLC	-1.03555	0.118496
ALMS1	-0.256418	0.505665
ALMS1-IT1	-1.049	NA
ALMS1P1	-1.33728	0.126671
ALOX12	-0.551131	0.280326
ALOX12-AS1	0.901091	NA
ALOX12B	-1.02683	0.15565
ALOX12P2	-0.930133	0.120022
ALOX15	0.500872	0.447852
ALOX15B	0.247088	0.726601
ALOX15P1	-1.07256	NA
ALOX5	6.16089	NA
ALOX5AP	2.22458	0.0272533
ALOXE3	-1.43429	0.108129
ALPG	-1.66111	0.0500456
ALPI	-1.20893	0.129233
ALPK1	0.414972	0.425168
ALPK2	-0.946425	0.189582
ALPK3	-0.415425	0.364446
ALPL	-0.131139	0.76492
ALPP	-1.28109	0.0974286
ALS2	-0.456152	0.378129
ALS2CL	-0.63084	0.337835
ALX1	-0.549813	0.410134
ALX3	-0.150561	0.824408
ALX4	-1.10105	0.150251
ALYREF	0.100733	0.857901
AMACR	-0.502735	NA
AMBN	-0.934703	0.206603
AMBP	-1.31747	0.0843517
AMBRA1	-0.307122	0.483767
AMD1	1.20465	0.110889
AMDHD1	-0.647788	0.410991
AMDHD2	3.02577	0.000139576
AMELX	-1.18637	0.135312
AMELY	-0.201223	NA
AMER1	-0.820445	0.223804
AMER2	-1.03395	0.171007
AMER3	-0.920547	0.209145
AMFR	0.0475818	0.929206
AMH	-0.628167	NA
AMHR2	-1.1322	0.180576
AMIGO1	-0.843046	0.189647
AMIGO2	0.016248	NA
AMIGO3	0.306281	0.662623
AMMECR1	-0.407551	0.50765
AMMECR1L	-0.525382	0.393471
AMN	-0.430006	0.475404
AMN1	-0.545807	0.375544
AMOT	-1.27894	0.0511003
AMOTL1	-0.427171	0.432755
AMOTL2	-0.993054	0.131533
AMPD1	-1.24969	0.119999
AMPD2	0.502102	0.266286
AMPD3	-0.135828	0.776378
AMPH	-0.476164	0.553092
AMT	0.554757	0.342329
AMTN	-1.26025	NA
AMY1B	-0.0361213	NA
AMY1C	-0.373269	NA
AMY2A	-0.214859	NA
AMY2B	-0.531504	NA
AMZ1	-0.776866	0.175394
AMZ2	-0.07352	0.900786
AMZ2P1	-0.607235	0.2728
ANAPC1	-0.358416	0.547247
ANAPC10	-0.600257	0.379763
ANAPC11	0.291573	0.641269
ANAPC13	0.441339	NA
ANAPC15	-1.1566	0.0924482
ANAPC16	1.40805	0.0337104
ANAPC1P1	-0.960205	NA
ANAPC1P2	1.39984	0.082392
ANAPC1P4	0.140076	NA
ANAPC1P6	-1.15103	NA
ANAPC2	0.720815	0.276968
ANAPC4	0.351471	0.528836
ANAPC5	0.188677	0.626063
ANAPC7	-0.749984	0.180456
ANG	0.157525	NA
ANGEL1	-0.843119	0.181084
ANGEL2	-0.0822294	0.883924
ANGPT1	-0.943298	0.230955
ANGPT2	-0.77949	0.250699
ANGPT4	-0.921989	0.11839
ANGPTL1	-0.861953	NA
ANGPTL2	-0.746383	0.234581
ANGPTL3	-0.781967	NA
ANGPTL4	-1.21782	NA
ANGPTL5	-1.1282	NA
ANGPTL6	-1.07361	0.145437
ANGPTL7	-1.10678	0.152483
ANGPTL8	-0.888494	NA
ANHX	-1.04559	0.177158
ANK1	-1.11502	0.13258
ANK2	-1.12655	0.180654
ANK2-AS1	-0.551962	NA
ANK3	-0.304085	0.534293
ANK3-DT	-0.889049	NA
ANKAR	-0.133074	0.815304
ANKDD1A	-0.117853	0.813651
ANKDD1B	-0.395518	0.530546
ANKEF1	-0.897846	0.184695
ANKFN1	-0.572346	0.198482
ANKFY1	-0.0529315	0.884707
ANKH	-0.524976	0.40495
ANKHD1	0.072766	NA
ANKHD1-EIF4EBP3	0.784275	NA
ANKIB1	0.658208	0.229998
ANKK1	-0.945496	0.15406
ANKLE1	-1.13493	0.11807
ANKLE2	0.315358	0.449731
ANKMY1	-0.108484	0.820028
ANKMY2	1.37307	0.114198
ANKRA2	-0.46738	0.492627
ANKRD1	-1.46417	0.0680501
ANKRD10	0.875705	0.154884
ANKRD11	2.63953	1.12722e-05
ANKRD12	2.65091	2.31613e-05
ANKRD13A	0.738144	0.14607
ANKRD13B	-0.637882	0.377749
ANKRD13C	-0.0265316	0.959593
ANKRD13D	1.46287	0.0116547
ANKRD16	-1.04324	0.180418
ANKRD17	1.42874	0.00473044
ANKRD17-DT	-1.23209	0.11807
ANKRD18A	-0.411981	0.4315
ANKRD18B	-0.641148	0.290338
ANKRD18CP	-0.130189	0.863061
ANKRD18DP	-0.208605	NA
ANKRD18DP_1	-0.224693	NA
ANKRD19P	-0.301481	NA
ANKRD2	-1.11427	NA
ANKRD20A1	0.704024	NA
ANKRD20A11P	-0.0589894	NA
ANKRD20A12P	-0.34557	NA
ANKRD20A19P	-0.9072	0.185365
ANKRD20A21P	-0.824001	NA
ANKRD20A2P	-0.49773	NA
ANKRD20A3P	-0.928106	0.14952
ANKRD20A4-ANKRD20A20P	-0.466107	0.471671
ANKRD20A5P	-0.861915	0.198471
ANKRD20A8P	-0.66473	0.327305
ANKRD22	0.303888	0.715648
ANKRD23	-0.394086	0.546055
ANKRD24	-0.996839	0.122712
ANKRD26	-0.497614	0.273676
ANKRD26P1	-0.938873	0.136461
ANKRD26P3	-0.632478	0.361166
ANKRD27	0.269945	0.581213
ANKRD28	-0.0586971	0.882058
ANKRD29	-1.18893	0.120022
ANKRD30A	0.115762	0.892587
ANKRD30B	-1.00172	0.151949
ANKRD30BL	-0.958377	0.184551
ANKRD30BP2	-1.6017	NA
ANKRD30BP3	-1.53534	NA
ANKRD31	-0.963256	0.196487
ANKRD33	-0.913267	0.191599
ANKRD33B	0.505455	0.412606
ANKRD34A	-0.90023	0.17271
ANKRD34B	-0.517753	NA
ANKRD34C	-1.39132	0.0767595
ANKRD34C-AS1	-0.672901	0.363222
ANKRD35	-0.893073	0.163781
ANKRD36	0.497645	0.275152
ANKRD36B	-0.313033	0.52553
ANKRD36BP2	0.0164406	0.987052
ANKRD36C	-0.249153	0.687005
ANKRD39	0.197218	NA
ANKRD40	0.00377906	0.993698
ANKRD40CL	-0.845593	0.238154
ANKRD42	0.488738	0.383623
ANKRD42-DT	-0.133789	NA
ANKRD44	1.18389	0.112733
ANKRD44-AS1	-0.820518	NA
ANKRD44-DT	-0.662841	0.415398
ANKRD44-IT1	-0.230469	NA
ANKRD45	-1.37969	0.0849077
ANKRD46	-0.658337	0.300434
ANKRD49	1.85365	NA
ANKRD50	0.533124	0.412326
ANKRD52	-0.451938	0.410038
ANKRD53	-1.46234	0.0564804
ANKRD54	-0.517282	0.266729
ANKRD55	-0.850255	0.219899
ANKRD6	-0.476568	0.357075
ANKRD60	-0.927786	0.148156
ANKRD61	-1.12782	NA
ANKRD62	-0.667112	0.359414
ANKRD62P1-PARP4P3	-0.558909	NA
ANKRD63	-0.33581	0.580862
ANKRD65	1.33444	0.0986078
ANKRD65-AS1	-1.71912	NA
ANKRD66	-0.522655	0.399625
ANKRD7	-0.659999	NA
ANKRD9	0.514692	0.330235
ANKS1A	-0.130863	0.691891
ANKS1B	-1.11133	0.136171
ANKS3	-0.485027	0.466989
ANKS6	-0.746068	0.198156
ANKUB1	0.377895	0.633998
ANKZF1	0.598434	0.316129
ANLN	-0.804796	0.187066
ANO1	-0.859169	0.202301
ANO10	-0.449518	0.500829
ANO2	-1.12755	0.14487
ANO3	-0.904453	0.193269
ANO3-AS1	-1.26758	NA
ANO4	-1.10344	0.16094
ANO4_1	-1.14815	NA
ANO5	-1.25476	0.104315
ANO6	0.379457	0.507618
ANO7	-1.14534	0.110316
ANO7L1	-0.987934	0.208945
ANO8	0.263587	0.619204
ANO9	-0.256465	0.578576
ANOS1	-0.419164	0.412606
ANP32A	2.57008	0.000399927
ANP32A-IT1	-0.0550126	0.937634
ANP32AP1	-0.699366	0.281441
ANP32B	3.59057	2.66908e-05
ANP32D	-1.44161	0.0482608
ANP32E	1.85358	0.00628112
ANPEP	1.324	0.0391507
ANTKMT	1.55375	NA
ANTXR1	-0.899165	0.172937
ANTXR2	0.590221	0.230934
ANTXRL	-1.8598	0.0186813
ANTXRLP1	-0.992106	NA
ANXA1	1.55748	0.0599461
ANXA10	-0.744657	NA
ANXA11	0.938554	0.0896404
ANXA13	-0.840127	0.222497
ANXA2	2.01373	0.00279656
ANXA2P1	-0.562015	NA
ANXA2P2	1.62021	0.0376039
ANXA2P3	-0.176387	NA
ANXA2R	0.601334	NA
ANXA3	-0.0341309	0.966393
ANXA4	-0.119234	0.781031
ANXA5	3.80086	2.11511e-07
ANXA6	-0.528192	0.22142
ANXA7	1.17231	0.11899
ANXA8	-0.957701	0.15089
ANXA8L1	-0.855893	NA
ANXA9	-1.19632	0.119605
AOAH	0.313799	0.547107
AOAH-IT1	-0.711144	NA
AOC1	-0.853816	0.227899
AOC2	-0.527673	0.232037
AOC3	-0.894393	0.164196
AOC4P	-1.09131	NA
AOPEP	-0.558801	0.269006
AOX1	-0.505131	0.51885
AOX3P-AOX2P	-0.816683	0.306505
AP1AR	0.278784	0.527838
AP1B1	0.657006	0.196499
AP1B1P1	-0.646895	NA
AP1G1	0.609963	0.304578
AP1G2	-0.261368	0.654782
AP1G2-AS1	-1.14041	NA
AP1M1	-0.138509	0.739746
AP1M2	-0.766541	0.234453
AP1S1	-0.0117711	NA
AP1S2	0.88441	0.157432
AP1S3	-0.44998	NA
AP2A1	-0.0186588	0.969244
AP2A2	0.786099	NA
AP2A2_2	-0.890019	NA
AP2B1	0.293444	0.556997
AP2M1	1.30597	0.0435795
AP2S1	0.39885	0.598401
AP3B1	0.928007	0.0881213
AP3B2	-0.984004	0.111215
AP3D1	2.11306	0.000148409
AP3M1	-0.234521	0.726134
AP3M2	-0.209746	0.640529
AP3S1	0.561922	0.46495
AP3S2	-0.00820375	NA
AP4B1	-0.689173	0.323478
AP4B1-AS1	-1.36743	NA
AP4E1	-0.118666	0.817164
AP4M1	-0.730445	0.190229
AP4S1	-0.194864	0.711538
AP5B1	2.28782	0.000121154
AP5M1	0.359474	0.606646
AP5S1	-0.884696	0.179137
AP5Z1	1.98663	0.00251914
APAF1	0.284271	0.653916
APBA1	-0.574003	NA
APBA2	-0.876266	NA
APBA3	0.576692	0.390396
APBB1	-0.54029	0.343639
APBB1IP	1.73065	0.00902021
APBB2	-1.0371	0.182989
APBB3	-0.0277524	0.964431
APC	0.821049	0.15565
APC2	0.0171912	0.977157
APCDD1	-0.788036	0.207365
APCDD1L	-0.500943	0.423731
APCDD1L-DT	-1.08154	0.145581
APCS	-1.57061	NA
APEH	0.213387	0.732487
APELA	-1.0552	NA
APEX1	0.981141	0.168236
APEX2	-0.515891	0.445448
APH1A	-0.0163587	0.976172
APH1B	-0.402502	0.485539
API5	-0.16077	0.730149
APIP	-0.0747937	NA
APLF	-0.456449	0.540327
APLN	-0.942383	0.197577
APLNR	-1.24943	0.119197
APLP1	-1.28277	0.112205
APLP2	0.800868	0.130858
APMAP	-0.0474668	0.926173
APOA1	-1.21335	NA
APOA1-AS	0.64072	NA
APOA2	0.122571	0.87803
APOA4	-0.623055	NA
APOA5	-0.562568	NA
APOB	-0.891796	0.189441
APOBEC1	-0.625739	NA
APOBEC2	-1.63769	NA
APOBEC3A	1.53913	NA
APOBEC3A_B	-1.45527	NA
APOBEC3B	-0.433549	NA
APOBEC3C	-0.158735	0.789737
APOBEC3D	-0.632423	0.362221
APOBEC3F	-0.650256	0.191723
APOBEC3G	-0.799545	0.151486
APOBEC3H	-1.37896	NA
APOBEC4	0.283376	NA
APOBR	2.80759	0.000283842
APOC1	2.93268	6.04096e-05
APOC1P1	-1.08659	NA
APOC3	-0.970525	NA
APOC4-APOC2	-1.04682	NA
APOD	-0.422803	NA
APOE	5.18227	3.41472e-07
APOF	-0.943554	NA
APOH	-0.378776	NA
APOL1	1.07614	0.140046
APOL2	1.03393	0.076233
APOL3	0.36373	0.532433
APOL4	-0.503194	0.390147
APOL5	-0.29887	NA
APOL5_1	-1.56738	NA
APOL6	1.61918	0.00596311
APOLD1	-1.04876	0.138906
APOO	-0.437493	0.573851
APOOL	0.231504	0.774452
APOOP5	-0.992581	NA
APP	1.4351	0.00948017
APPBP2	-0.414207	0.37974
APPBP2-DT	-0.69769	NA
APPL1	-0.24487	0.717879
APPL2	0.334676	0.440332
APRG1	-0.732574	0.192868
APRT	1.02786	0.143681
APTR	0.107098	NA
APTX	-0.0980349	0.884569
AQP1	-1.02424	0.117233
AQP10	-1.26383	0.120908
AQP11	-1.29154	NA
AQP12A	0.0367257	NA
AQP12B	-0.938525	0.204193
AQP2	-1.5746	0.0311183
AQP3	0.216392	0.721221
AQP4	-1.14009	0.117233
AQP4-AS1	-0.726939	NA
AQP5	-0.901406	NA
AQP5-AS1	-1.05032	0.124512
AQP6	-1.48937	0.0608863
AQP7	-0.931901	0.103144
AQP7B	-1.57814	0.0904864
AQP7P1	-0.901636	0.150535
AQP7P3	0.690723	NA
AQP8	-0.764286	0.297943
AQP9	1.44233	0.0923221
AQR	0.122931	0.80257
AR	-1.24599	0.0760769
ARAF	0.318171	0.508518
ARAP1	2.34701	2.32034e-05
ARAP1-AS2	0.192297	NA
ARAP2	0.618081	0.136799
ARAP3	-0.649386	0.23977
ARC	-0.24122	NA
ARCN1	1.0179	0.11899
AREG	0.493023	NA
AREL1	0.331501	0.565141
ARF1	3.66418	1.92803e-06
ARF3	0.12438	0.720698
ARF4	1.05303	0.224949
ARF4-AS1	-0.413712	NA
ARF5	0.632941	0.369813
ARF6	2.4071	0.000622701
ARFGAP1	0.298516	0.556314
ARFGAP2	0.421304	0.280122
ARFGAP3	-0.144564	0.821034
ARFGEF1	1.35332	0.0167629
ARFGEF1-DT	-1.21327	0.100819
ARFGEF2	0.566208	0.147749
ARFGEF3	-0.322002	0.519958
ARFIP1	0.485301	0.284656
ARFIP2	0.593526	0.277989
ARFRP1	0.651422	0.276464
ARG1	0.832628	0.362825
ARG2	-1.23935	NA
ARGFX	-0.614618	0.372825
ARGFXP2	-0.588029	NA
ARGLU1	3.16236	0.000425074
ARHGAP1	0.249391	0.506652
ARHGAP10	-0.0476569	0.915875
ARHGAP11A_2	-0.322768	NA
ARHGAP11B-DT	-0.441125	NA
ARHGAP11B-DT_2	-0.690558	NA
ARHGAP11B_2	-0.559067	NA
ARHGAP12	-0.0550603	0.887935
ARHGAP15	0.940791	0.231501
ARHGAP15-AS1	-0.681741	0.238843
ARHGAP18	1.52351	0.0131824
ARHGAP19	-0.841173	0.22195
ARHGAP19-SLIT1	-0.807806	NA
ARHGAP20	-0.967277	0.180423
ARHGAP21	0.163586	0.645052
ARHGAP22	-0.814612	0.0820019
ARHGAP22-IT1	-0.128804	NA
ARHGAP23	0.729808	NA
ARHGAP23_1	-0.633713	NA
ARHGAP24	-0.542487	0.152127
ARHGAP25	1.89835	0.00315296
ARHGAP26	0.869659	0.092148
ARHGAP26-AS1	-0.631117	0.402507
ARHGAP26-IT1	0.846537	NA
ARHGAP27P1	1.99709	0.00218164
ARHGAP27P1-BPTFP1-KPNA2P3	0.671591	0.215712
ARHGAP27P2	-0.28822	NA
ARHGAP27_1	-0.0546454	NA
ARHGAP28	-0.979691	0.162419
ARHGAP28-AS1	-0.584005	NA
ARHGAP29	-0.438553	0.480293
ARHGAP29-AS1	-1.28584	0.106621
ARHGAP30	1.54194	0.0208287
ARHGAP31	0.0492634	0.918731
ARHGAP31-AS1	-1.24197	0.111215
ARHGAP32	-0.410948	0.305174
ARHGAP33	-0.993359	0.082748
ARHGAP35	0.198505	0.71732
ARHGAP36	-1.45351	0.0987197
ARHGAP39	0.0723419	0.914666
ARHGAP4	2.09937	0.000484025
ARHGAP40	-1.02051	0.0743853
ARHGAP42	-0.558808	0.284341
ARHGAP42-AS1	-0.894545	NA
ARHGAP44	-0.934096	0.156294
ARHGAP44-AS1	-1.7197	0.0389631
ARHGAP45	2.49652	3.13563e-05
ARHGAP5	0.799857	0.15348
ARHGAP6	-1.12378	0.102058
ARHGAP9	1.39302	0.0376039
ARHGDIA	3.57282	8.12585e-07
ARHGDIB	3.65869	2.27045e-06
ARHGDIG	-1.33783	NA
ARHGEF1	2.46615	3.73226e-05
ARHGEF10L	-0.128911	0.744656
ARHGEF10_1	1.51743	NA
ARHGEF11	0.0765093	0.85396
ARHGEF12	0.221177	0.646917
ARHGEF15	-0.910845	0.156372
ARHGEF16	-0.503822	0.354671
ARHGEF17	-0.0457482	0.942087
ARHGEF17-AS1	-0.263704	NA
ARHGEF18	0.607776	0.13258
ARHGEF19	-0.548389	0.343065
ARHGEF2	1.55781	0.00414511
ARHGEF2-AS1	-1.05814	NA
ARHGEF2-AS2	-1.49355	0.0672524
ARHGEF25	-1.58422	0.0338073
ARHGEF26	-0.179592	NA
ARHGEF26-AS1	-0.945231	NA
ARHGEF26_1	-1.14888	NA
ARHGEF28	-0.538595	0.251877
ARHGEF3	0.332592	0.579762
ARHGEF3-AS1	-1.9925	NA
ARHGEF33	-0.47947	0.418146
ARHGEF34P	-1.3437	NA
ARHGEF34P_1	0.274199	NA
ARHGEF35	1.47479	NA
ARHGEF35_1	-0.199499	NA
ARHGEF37	-0.982732	0.141733
ARHGEF38	-0.283124	0.645173
ARHGEF38-IT1	-0.609326	NA
ARHGEF39	-1.35522	0.0945051
ARHGEF4	-1.14501	0.130858
ARHGEF40	0.0456001	0.92317
ARHGEF5	-1.37923	NA
ARHGEF5_1	-0.919346	NA
ARHGEF6	0.742733	0.151453
ARHGEF7	-0.274385	0.500837
ARHGEF7-AS1	-0.462783	NA
ARHGEF7-AS2	-1.85913	NA
ARHGEF9	-1.18352	0.0601095
ARHGEF9-IT1	-1.4386	NA
ARID1A	0.348668	0.386607
ARID1B	0.373538	0.305607
ARID2	0.874334	0.124718
ARID3A	1.06685	0.117708
ARID3B	0.0898711	0.870752
ARID3C	-0.892014	0.253116
ARID4A	1.35848	0.0108654
ARID4B	1.86773	0.00245478
ARID5A	1.44929	0.0283987
ARID5B	0.337526	0.345397
ARIH1	1.16999	0.0145009
ARIH2	-0.423719	0.269276
ARIH2OS	-0.958521	NA
ARL1	0.0826696	0.904715
ARL10	-0.909814	0.173296
ARL11	1.13123	0.096919
ARL13A	-1.31784	0.125664
ARL13B	0.491371	0.404064
ARL14	-1.06165	NA
ARL14EP	0.492899	NA
ARL14EP-DT	-0.867902	0.239919
ARL14EPL	-0.468379	NA
ARL15	0.0329909	0.961421
ARL16	-0.0870061	0.879747
ARL17A	1.26962	NA
ARL17A_1	-0.358775	NA
ARL17B	-0.389557	NA
ARL2	-0.848027	NA
ARL2-SNX15	-0.75636	NA
ARL2BP	0.094526	NA
ARL3	-0.350965	0.530644
ARL4A	-0.000750763	0.998958
ARL4C	1.63817	0.0314174
ARL4D	0.427011	NA
ARL5A	1.88984	0.0256999
ARL5B	2.04676	0.0190493
ARL5C	-1.59503	NA
ARL6	-0.0770438	NA
ARL6IP1	1.28982	0.0905755
ARL6IP4	2.98196	4.58966e-06
ARL6IP5	2.49558	0.00656668
ARL6IP6	0.32658	0.596811
ARL8A	0.746111	0.187066
ARL8B	2.40534	0.000409837
ARL9	-1.13525	0.125841
ARLNC1	-1.04689	NA
ARMC1	1.26408	0.155019
ARMC10	-0.688624	0.231305
ARMC10_1	0.732285	NA
ARMC12	-1.34454	0.100005
ARMC2	-0.464485	0.28838
ARMC2-AS1	-1.75106	NA
ARMC3	-0.251348	0.684573
ARMC5	-0.319709	0.621678
ARMC6	-0.583212	0.311092
ARMC7	-0.546101	0.412236
ARMC8	-0.360078	0.530644
ARMC9	-0.864435	0.154282
ARMCX1	-0.884104	0.21867
ARMCX2	-1.19038	NA
ARMCX3	0.358807	0.480293
ARMCX4	-1.24713	0.0427806
ARMCX5	-1.15584	NA
ARMCX5-GPRASP2	-1.39545	0.0715421
ARMCX6	-0.814774	NA
ARMH1	-0.576295	0.294528
ARMH2	-0.699917	NA
ARMH3	-0.668827	0.18357
ARMH4	-1.32569	0.0617034
ARMS2	-1.36695	NA
ARMT1	1.85572	0.0386488
ARNT	-0.271918	0.586812
ARNT2	-1.04628	0.12126
ARNTL	-0.571505	0.350231
ARNTL2	0.534294	0.31031
ARNTL2-AS1	-0.839182	NA
ARPC1A	1.28596	0.142066
ARPC1B	2.94328	2.91375e-07
ARPC2	3.7431	2.84357e-07
ARPC3	2.78079	5.23285e-05
ARPC4	-0.033517	0.959215
ARPC5	2.51229	0.000251182
ARPC5L	0.314703	0.563964
ARPIN	-0.916656	0.123535
ARPP19	0.575426	0.207365
ARPP21	-0.914531	0.183004
ARR3	-1.68102	0.0620451
ARRB1	0.122735	0.728565
ARRB2	3.10145	4.23516e-05
ARRDC1	1.11393	0.09987
ARRDC1-AS1	-0.861665	NA
ARRDC2	1.91262	0.00115863
ARRDC3	2.2417	0.00053373
ARRDC3-AS1	-0.535758	NA
ARRDC4	1.34045	0.0357034
ARRDC5	-0.72666	0.272963
ARSA	0.703706	0.241237
ARSB	-0.679274	0.196933
ARSD	-0.884184	0.175338
ARSF	-1.58434	0.0752337
ARSG	-0.455572	0.490018
ARSH	-1.7363	0.0631765
ARSI	-0.904672	0.200253
ARSJ	-1.0896	0.150967
ARSK	-0.713844	0.2864
ARSL	-1.18723	0.10927
ART1	-0.98289	0.180576
ART3	-0.830108	0.193599
ART4	-1.25198	0.12235
ART5	-0.913547	NA
ARTN	-0.884129	NA
ARV1	-0.644487	0.346619
ARVCF	-0.441109	0.385797
ARX	-0.103508	0.884293
AS-PTPRE	0.432755	0.549129
AS3MT	-0.364741	NA
ASAH1	3.07964	1.24427e-06
ASAH1-AS1	-0.942641	0.242837
ASAH2	-0.827345	0.243502
ASAH2B	-0.587476	0.354989
ASAP1	1.16454	0.0555196
ASAP1-IT1	-0.0066943	NA
ASAP1-IT2	0.0246313	NA
ASAP2	-0.709316	0.177908
ASB1	-0.38458	0.584682
ASB10	-0.7263	NA
ASB11	-1.03013	0.155768
ASB12	-1.36745	NA
ASB13	0.218347	0.76492
ASB14	-0.529669	0.386663
ASB15	-0.966748	0.165342
ASB15-AS1	-1.74602	NA
ASB16	-0.784765	NA
ASB16-AS1	-0.50309	NA
ASB17	0.551036	NA
ASB18	-0.704924	0.333249
ASB3	-0.726937	NA
ASB4	-0.717735	0.356319
ASB5	-0.822675	0.195146
ASB6	-0.255291	0.581997
ASB7	-0.91644	0.130981
ASB8	-0.661961	0.264632
ASB9	-1.08107	NA
ASB9P1	0.506295	NA
ASCC1	-0.374627	0.521836
ASCC2	0.116482	0.725771
ASCC3	0.823144	0.196528
ASCL1	-0.794724	NA
ASCL2	0.0453027	NA
ASCL3	-1.21269	NA
ASCL4	-0.978899	NA
ASCL5	-1.05454	0.138801
ASF1A	0.849548	NA
ASGR1	-0.466843	0.487193
ASGR2	-0.917875	0.120771
ASH1L	0.491172	0.203154
ASH1L-AS1	-0.253551	NA
ASH2L	-0.479126	0.394869
ASIC1	-1.13281	0.0637822
ASIC2	-1.02375	0.157355
ASIC3	-1.09396	0.135921
ASIC4	-1.18071	0.151075
ASIC4-AS1	-1.26641	NA
ASIC5	-0.148922	NA
ASIP	-1.16843	0.150535
ASL	0.0744144	0.9184
ASMTL-AS1_1	0.406749	NA
ASNS	-1.30686	NA
ASNSD1	-0.251105	NA
ASNSP1	-0.167879	NA
ASPA	-1.26756	0.0990485
ASPDH	-1.46976	0.0836148
ASPG	-0.673492	0.331768
ASPH	0.0985362	0.797264
ASPHD1	-1.2825	0.0544976
ASPHD2	-0.333179	NA
ASPM	0.182473	0.817164
ASPN	-0.485736	NA
ASPRV1	-0.149017	0.780565
ASPSCR1	0.167175	0.722543
ASRGL1	-0.316765	0.572583
ASS1	0.277917	0.610927
ASTE1	-0.890563	0.200728
ASTL	-0.729576	0.253806
ASTN1	-1.25848	0.129997
ASTN2	-0.270045	0.691891
ASTN2-AS1	-1.10352	0.167782
ASXL1	0.10044	0.814057
ASXL2	0.399986	0.360928
ASXL3	-0.703875	0.301803
ASZ1	-0.838117	NA
ATAD1	-0.544621	0.263925
ATAD2	0.0814071	0.855065
ATAD2B	-0.249213	0.497733
ATAD3A	0.0119899	0.985423
ATAD3B	0.197066	0.758368
ATAD3C	-1.20561	0.12257
ATAD5	0.279497	0.689552
ATCAY	-0.769373	0.232613
ATE1	0.855789	0.154565
ATE1-AS1	-0.6304	NA
ATF1	0.0285943	0.961277
ATF2	1.11595	0.180423
ATF3	-0.00614415	0.989709
ATF4	1.61449	0.00266322
ATF5	-0.0405696	0.937451
ATF6	-0.118707	0.830109
ATF6-DT	-1.27593	NA
ATF6B_3	-0.239653	NA
ATF7	-0.620432	0.246723
ATF7IP	1.39269	0.00671706
ATF7IP2	0.317335	0.587069
ATG10	0.115242	0.870015
ATG101	-0.107254	0.85354
ATG12	1.69387	0.019631
ATG13	-0.420367	0.381757
ATG14	-0.386749	0.431582
ATG16L2	1.94909	0.00310095
ATG2A	1.34953	0.0269467
ATG2B	-0.297182	0.554403
ATG3	2.19021	0.0186813
ATG4A	-0.777654	0.16226
ATG4B	0.23343	0.593903
ATG4C	-0.230494	0.738829
ATG4D	-0.336908	NA
ATG5	-0.220258	0.722318
ATG7	1.06384	0.0948565
ATG9A	-0.144931	0.732874
ATG9B	-1.23656	0.039604
ATIC	-0.364209	0.575744
ATL1	0.0120109	0.988357
ATL2	-0.737615	0.245644
ATL3	0.688434	0.208538
ATM	1.1802	0.117233
ATMIN	-0.022078	0.964281
ATN1	0.0895299	0.867881
ATOH1	-0.697654	NA
ATOH7	-0.807085	NA
ATOH8	-1.0836	0.123535
ATOX1	0.507396	0.580472
ATOX1-AS1	-0.645164	NA
ATP10A	-0.49934	0.251227
ATP10A-DT	-1.02922	NA
ATP10B	-0.869642	0.214296
ATP10D	-0.379497	0.443775
ATP11A	0.42552	0.331434
ATP11A-AS1	0.0861139	0.896324
ATP11AUN	-0.950874	NA
ATP11B	1.70679	0.0118917
ATP11B-DT	-0.878232	0.240304
ATP11C	-0.463621	0.382508
ATP12A	-1.00627	0.0827109
ATP13A1	0.0458946	0.940126
ATP13A2	0.591374	0.330774
ATP13A3	1.23725	0.0510675
ATP13A3-DT	-0.983976	0.177802
ATP13A4	-0.842533	0.22683
ATP13A4-AS1	-0.754365	NA
ATP13A5	-0.502482	0.454676
ATP13A5-AS1	-1.11822	0.181323
ATP1A1	0.286145	0.473815
ATP1A1-AS1	-0.823834	0.207947
ATP1A2	-1.20592	0.127288
ATP1A3	-1.19192	0.136848
ATP1A4	-1.30282	0.112716
ATP1B1	0.850111	0.186905
ATP1B2	-0.940675	0.159289
ATP1B3	2.67063	0.000533723
ATP1B4	-1.12586	0.134736
ATP23	0.086354	NA
ATP23_1	-0.179069	NA
ATP2A1	-0.967686	0.156372
ATP2A1-AS1	-0.14948	NA
ATP2A2	1.02376	0.0809717
ATP2A3	0.698216	0.155727
ATP2B1	1.5238	0.0392846
ATP2B1-AS1	0.579708	0.456378
ATP2B2	-0.153777	0.857992
ATP2B2-IT2	-1.23817	NA
ATP2B3	-1.19945	0.102905
ATP2B4	0.129201	0.788016
ATP2C1	0.0714296	0.86941
ATP2C2	0.398014	0.565725
ATP2C2-AS1	-0.480086	0.487193
ATP4A	-1.32049	0.110975
ATP4B	0.302043	NA
ATP5F1A	1.66322	0.00360668
ATP5F1B	1.83952	0.00796046
ATP5F1C	0.706981	0.346695
ATP5F1D	0.963817	0.178531
ATP5F1E	-0.315208	0.600854
ATP5IF1_1	4.89912	NA
ATP5MC1	-0.484131	0.377104
ATP5MC2	0.815623	0.201655
ATP5MC3	1.16977	0.136799
ATP5ME	1.92623	0.0400418
ATP5MF	0.870064	NA
ATP5MG	1.56227	0.0233169
ATP5MGL	-0.394053	NA
ATP5MJ	0.121467	0.888499
ATP5MK	0.914387	0.234154
ATP5PB	0.142316	0.862875
ATP5PD	0.831913	0.138378
ATP5PF	0.182073	NA
ATP5PO	0.0430755	0.960758
ATP6AP1	1.38545	0.076233
ATP6AP1L	-0.928975	0.174505
ATP6AP2	0.159276	0.799324
ATP6V0A1	-0.0518528	0.876747
ATP6V0A2	-0.312187	0.538779
ATP6V0A4	-0.925317	0.148156
ATP6V0B	2.67252	0.000377814
ATP6V0C	3.92308	1.9538e-06
ATP6V0CP3	-0.541218	NA
ATP6V0D1	2.24013	0.00204352
ATP6V0D1-DT	-0.66171	NA
ATP6V0D2	0.693779	NA
ATP6V0E1	3.56048	0.00105393
ATP6V0E2	-0.323805	0.621781
ATP6V0E2-AS1	-0.732898	NA
ATP6V1A	-0.153639	0.791517
ATP6V1B1	-1.09106	0.126016
ATP6V1B1-AS1	-1.43436	0.0910499
ATP6V1B2	1.75952	0.023435
ATP6V1C1	1.35384	0.0977886
ATP6V1C2	-1.18721	0.0637822
ATP6V1D	1.35885	0.109071
ATP6V1E1	1.19597	0.0615334
ATP6V1E2	-0.80549	NA
ATP6V1F	1.01677	0.105037
ATP6V1FNB	0.708477	0.347277
ATP6V1G1	3.14731	7.56473e-05
ATP6V1H	1.58243	0.0372412
ATP7A	-0.213721	0.752895
ATP7B	-0.975077	0.0936512
ATP8A1	0.0860579	0.886415
ATP8A2	-1.21559	0.111173
ATP8A2_1	0.0999096	NA
ATP8B1	-0.172266	0.754802
ATP8B2	-0.581648	0.297364
ATP8B3	-0.715228	0.195146
ATP8B4	-0.352031	0.382467
ATP8B5P	-0.783865	0.233504
ATP9A	-0.749643	0.130515
ATP9B	-0.120289	0.818892
ATPAF1	-0.0648847	0.897979
ATPAF2	-1.15488	0.0898465
ATPSCKMT	-0.97215	NA
ATR	0.0508694	0.929823
ATRAID	-0.405193	NA
ATRIP	0.102224	NA
ATRIP-TREX1	-0.796078	NA
ATRN	-0.616052	0.239298
ATRNL1	-0.79042	0.23831
ATRX	1.00884	0.0592293
ATXN1	0.331515	0.482087
ATXN1-AS1	-0.466356	NA
ATXN10	0.0200321	0.972999
ATXN1L	-0.108032	0.823358
ATXN2	0.55253	0.195128
ATXN2-AS	-1.16881	NA
ATXN2L	1.01392	0.0757597
ATXN3	0.0591491	0.881343
ATXN3L	-0.272064	NA
ATXN7	0.334432	0.403353
ATXN7L1	-0.906859	0.102905
ATXN7L2	-1.15217	0.12674
ATXN7L3	0.556421	0.144269
ATXN7L3-AS1	-1.32583	0.0934811
ATXN7L3B	-0.0590779	0.920744
ATXN8OS	-0.42619	NA
AUH	0.209807	0.706112
AUNIP	-1.30291	0.109061
AUP1	0.127388	0.845349
AURKA	-0.750448	0.279729
AURKAIP1	1.80486	0.00309029
AURKAP1	-0.644272	NA
AURKB	-0.930798	0.231702
AURKC	-1.45841	0.084436
AUTS2	-0.530944	0.288647
AVEN	-0.792405	0.172939
AVIL	-0.572433	0.366736
AVL9	0.616684	0.21575
AVP	-0.352569	NA
AVPI1	0.492358	0.505978
AVPR1A	-0.730007	0.218883
AVPR1B	-1.39858	0.085171
AVPR2	-0.715265	NA
AWAT1	-1.51211	0.0743872
AWAT2	-2.19755	0.0099996
AXDND1	-0.42359	0.501403
AXIN1	0.0880884	0.84212
AXIN2	-1.19398	0.0691016
AXL	-0.0550024	0.90648
AZGP1	-0.957651	0.154987
AZGP1P1	-1.19546	NA
AZI2	1.41884	NA
AZIN1	1.92411	0.0365319
AZIN2	-1.20428	0.100495
B2M	7.08674	4.3683e-08
B2M_1	6.61246	0.00166033
B3GALNT1	-0.761909	0.192354
B3GALT1	-1.02173	0.136691
B3GALT1-AS1	-0.967869	NA
B3GALT2	0.316787	NA
B3GALT5	-1.20807	0.0443594
B3GALT5-AS1	-1.05821	0.15791
B3GALT6	0.431271	0.579484
B3GALT9	0.260065	NA
B3GAT1	-1.25019	0.0272862
B3GAT1-DT	-1.14224	0.125449
B3GAT2	-0.575358	NA
B3GAT3	0.263961	0.541746
B3GLCT	-0.487094	0.456007
B3GNT2	1.61926	0.031785
B3GNT3	-1.10137	0.106311
B3GNT4	-0.336345	NA
B3GNT5	2.19081	0.00185882
B3GNT6	-0.579182	NA
B3GNT7	-0.120951	0.839174
B3GNT8	-0.163843	0.802492
B3GNT9	-0.324829	NA
B3GNTL1	0.333603	0.579286
B3GNTL1_1	0.190168	NA
B4GALNT1	-1.31731	0.0600813
B4GALNT2	-0.830841	0.215662
B4GALNT3	-0.738198	0.222026
B4GALNT4	-0.630262	0.249593
B4GALT1	1.85348	0.00407042
B4GALT1-AS1	-0.714935	NA
B4GALT2	0.846703	0.201436
B4GALT3	-1.00347	0.119605
B4GALT4	-0.914761	0.182585
B4GALT4-AS1	-0.753049	NA
B4GALT5	2.60532	0.000399927
B4GALT6	-0.545775	0.419252
B4GALT7	-0.429172	0.461214
B4GAT1	-0.576623	NA
B9D1	-0.652408	0.306406
B9D2	0.542792	0.386248
BAALC	0.294961	0.700145
BAALC-AS1	-0.44726	NA
BAAT	-0.644875	NA
BABAM1	0.140661	0.782762
BABAM2	-0.59967	0.353651
BABAM2-AS1	1.25925	NA
BACE1	-0.589132	0.185657
BACE1-AS	-0.970471	NA
BACE2	-0.185053	0.728253
BACH1	2.45759	0.000789654
BACH1-IT2	0.994323	NA
BACH1-IT3	0.230532	NA
BACH2	-1.00202	0.208802
BAD	0.050426	NA
BAG1	2.1213	0.00165578
BAG2	-0.924931	0.197793
BAG3	0.435991	0.487193
BAG4	1.55665	0.0279222
BAG5	0.567158	0.173728
BAG6_2	0.687965	NA
BAG6_4	-1.0578	NA
BAGE2	-1.14758	0.149412
BAGE5	-1.18939	0.131533
BAHCC1	-0.176372	0.771661
BAHD1	-0.53709	0.34412
BAIAP2	0.132405	0.827699
BAIAP2-DT	-0.555717	0.366142
BAIAP2L1	0.886845	0.119206
BAIAP2L2	-1.1171	0.129544
BAIAP3	0.236878	0.706112
BAK1	0.178106	0.742833
BAMBI	0.391378	NA
BANCR	-0.954429	NA
BANF1	-1.01582	0.112963
BANF2	-1.32598	0.0987197
BANK1	-0.530999	0.392352
BANP	-0.239623	0.574779
BAP1	0.260796	0.508507
BARD1	-0.0770257	0.901097
BARHL1	-0.479646	NA
BARHL2	-1.4806	0.0679196
BARX1	0.0149908	0.983909
BARX1-DT	-1.32049	0.100589
BARX2	-0.566903	0.403203
BASP1	4.39193	1.35855e-07
BASP1-AS1	-0.976376	0.0954929
BASP1P1	-1.56065	0.0199872
BATF	2.55116	0.00147197
BATF2	0.890919	0.199417
BATF3	-0.0616122	0.902272
BAX	1.68044	0.0107942
BAZ1A	2.63031	0.000152681
BAZ1A-AS1	1.58457	NA
BAZ1B	0.795683	0.0901098
BAZ2A	1.48478	0.0050076
BAZ2B	1.95147	0.000182035
BAZ2B-AS1	0.533624	NA
BBC3	0.0829008	0.877209
BBIP1	1.27492	0.117233
BBLN	2.02727	0.016411
BBOF1	1.29116	0.0850022
BBOX1	-0.550409	NA
BBOX1-AS1	-1.04729	0.189441
BBS1	-0.906042	0.156992
BBS10	-0.318687	NA
BBS12	-0.631057	0.336304
BBS2	-0.290027	0.624167
BBS4	-0.824301	0.107552
BBS5	0.078454	0.907356
BBS7	-0.763804	0.191644
BBS9	-0.551333	0.263918
BBX	-0.00147706	0.996654
BCAM	-1.06897	0.119336
BCAN	-1.04407	0.18901
BCAN-AS1	-1.28812	0.0990485
BCAP31	0.0822608	0.891596
BCAR1	-0.766099	0.213503
BCAR1_1	-1.68557	NA
BCAR3	-1.03078	0.132713
BCAR3-AS1	-1.09475	NA
BCAR4	-0.761022	NA
BCAS1	0.626139	0.265213
BCAS2	0.724941	NA
BCAS3	-0.574054	0.317566
BCAS4	-0.384269	0.562296
BCAT1	0.295093	0.653368
BCAT2	-0.668128	0.22313
BCCIP	0.23166	0.687768
BCDIN3D	-0.670882	NA
BCDIN3D-AS1	-0.8851	NA
BCHE	-0.686753	NA
BCKDHA	-0.126811	0.844416
BCKDHB	-0.308984	0.626575
BCKDK	0.673055	0.15675
BCL10	0.148084	0.839581
BCL10-AS1	-0.191494	NA
BCL11A	-0.80626	0.129421
BCL11B	-0.18781	0.734705
BCL2	0.0330538	0.959593
BCL2A1	4.4284	7.84734e-05
BCL2L1	0.268624	0.642289
BCL2L1-AS1	-1.30581	NA
BCL2L10	-0.243234	NA
BCL2L11	0.979054	0.120683
BCL2L12	-0.798434	0.241999
BCL2L13	0.289008	0.505729
BCL2L15	-0.594916	0.420141
BCL2L2	-1.28904	0.104635
BCL2L2-PABPN1	-0.148191	NA
BCL3	-0.117487	0.826677
BCL6	2.5718	7.83943e-05
BCL6B	-0.488194	0.478363
BCL7A	0.276078	0.688526
BCL7B	0.890883	0.148156
BCL7C	0.43357	0.549059
BCL9	-0.236312	0.671567
BCL9L	0.301115	0.64825
BCLAF1	0.739279	0.082748
BCLAF3	-0.0541136	0.932907
BCO1	-1.02832	0.160583
BCO2	-0.121519	0.86272
BCOR	-0.438224	0.295219
BCORL1	-0.475973	0.292549
BCORP1	2.84989	0.136398
BCR	0.180771	0.577661
BCRP2	-0.415124	NA
BCRP3	-2.43875	NA
BCS1L	-0.893304	0.132906
BCYRN1	0.205884	NA
BDH1	-0.416121	0.450797
BDH1_1	-0.557984	NA
BDH2	-0.523634	0.421662
BDKRB1	-0.439657	NA
BDKRB2	-0.789612	0.191644
BDNF	-0.783946	0.20838
BDNF-AS	-1.34632	NA
BDP1_2	-0.4804	NA
BEAN1	-0.717799	0.205641
BEAN1-AS1	-1.58085	0.10175
BECN1	0.610291	0.207899
BECN2	-0.525329	NA
BEGAIN	-0.611568	0.246723
BEND2	-0.734555	0.332063
BEND3	-1.00769	0.133616
BEND3P3	-0.209252	0.678159
BEND4	-0.836365	0.202301
BEND5	-0.724593	0.270512
BEND6	-1.40881	0.0752233
BEND7	-0.839118	0.158232
BEND7-DT	-0.626923	NA
BEST1	0.601875	0.309012
BEST2	-0.419675	NA
BEST3	-0.976223	0.210895
BEST4	0.372901	0.605984
BET1	-0.16276	NA
BET1-AS1	-1.57481	NA
BET1L	-0.458152	0.418911
BEX1	-0.896084	NA
BEX2	-0.253459	NA
BEX3	0.22177	NA
BEX4	-0.340326	NA
BEX5	-0.962508	NA
BFSP1	-0.950926	0.113846
BFSP2	-1.19844	0.120705
BFSP2-AS1	-1.29279	0.120022
BGLT3	-0.780066	NA
BGN	-1.32489	0.0812848
BHLHA15	-0.919656	NA
BHLHA9	0.171527	NA
BHLHB9	-1.03559	NA
BHLHE22	-0.675671	NA
BHLHE23	-0.221538	NA
BHLHE40	3.13883	1.71244e-05
BHLHE40-AS1	-1.12425	NA
BHLHE41	2.201	0.00364751
BHMT	-0.388841	NA
BHMT2	-1.46565	0.0770748
BICC1	-0.809705	0.195668
BICD1	-0.758532	0.21575
BICD2	1.15327	0.0385877
BICDL1	0.0701544	0.905616
BICDL2	0.69453	0.313631
BICRA	0.242146	0.710471
BICRAL	1.08074	0.110031
BID	2.21848	0.00471011
BIK	-0.259208	NA
BIN1	-0.0635677	0.883622
BIN2	1.8033	0.000954451
BIN3	0.384231	0.480808
BIN3-IT1	-0.508718	NA
BIRC2	1.37671	0.0473064
BIRC3	1.60641	0.0281999
BIRC5	-0.386251	0.624145
BIRC6	0.523204	0.170151
BIRC6-AS2	-0.330971	NA
BIRC7	-1.21117	NA
BIRC8	-1.02201	NA
BISPR	-0.106444	0.894725
BIVM	-0.420831	NA
BLACAT1	-0.937785	0.213825
BLACE	-0.988409	0.17566
BLCAP	0.465063	0.362699
BLID	-1.05506	NA
BLK	-0.192432	0.798693
BLK_1	0.402091	NA
BLM	0.370737	0.551012
BLMH	-0.486053	0.308614
BLNK	0.572015	0.362449
BLOC1S1	2.02151	NA
BLOC1S2	0.485779	0.445611
BLOC1S3	-0.421764	0.400081
BLOC1S4	2.96561	NA
BLOC1S5	0.606286	NA
BLOC1S6	1.74264	0.0154061
BLVRA	0.597976	0.227515
BLVRB	3.78569	0.000292645
BLZF1	0.213983	NA
BMERB1	-0.600862	NA
BMERB1_1	0.164711	NA
BMF	0.420278	0.407176
BMI1	2.9921	NA
BMNCR	-1.42195	0.101238
BMP1	-1.16626	0.143494
BMP10	-1.05008	0.164955
BMP15	-1.04964	NA
BMP2	-0.445242	NA
BMP2K	1.57363	0.000835547
BMP3	-0.559874	0.286526
BMP4	-0.790193	0.273444
BMP5	-0.729127	0.295548
BMP6	-0.6014	0.468695
BMP7	-0.665462	0.35761
BMP7-AS1	-1.07189	NA
BMP8A	-0.886571	0.14662
BMP8B	-0.58996	0.338545
BMP8B-AS1	-1.14157	NA
BMPER	-0.843804	0.243021
BMPR1A	-0.131805	0.849224
BMPR1B	0.112458	0.86719
BMPR1B-DT	-0.682723	NA
BMPR2	-0.273379	0.475362
BMS1	0.101524	0.793765
BMS1P1	-0.35946	0.551479
BMS1P14	-0.633011	NA
BMS1P17	-0.427628	NA
BMS1P18	-0.77625	NA
BMS1P2	-0.838545	NA
BMS1P2-AGAP9	-1.09732	NA
BMS1P20	0.822228	0.171691
BMS1P21	-1.01887	NA
BMS1P22	-0.229931	NA
BMS1P23	-1.21135	0.113888
BMS1P4	-0.411771	NA
BMS1P4-AGAP5	0.162228	NA
BMT2	2.08596	0.00638398
BMX	-1.16918	0.135048
BNC1	-0.736421	0.309182
BNC2	-0.59197	0.315514
BNC2-AS1	-1.44386	NA
BNIP1	-0.724312	0.303956
BNIP2	2.4106	4.25814e-05
BNIP3	0.216156	NA
BNIP3L	3.14284	0.000710213
BNIP5	-1.18877	0.15034
BNIPL	-0.593398	0.397761
BOC	-0.954267	0.165705
BOD1	-0.436349	0.434737
BOD1L1	1.77179	0.000382174
BOD1L2	-0.62492	0.391635
BOK	-0.477456	0.396946
BOK-AS1	-1.16902	NA
BOLA1	-0.711844	NA
BOLA2	5.04016	NA
BOLA3	-0.130997	NA
BOLA3-DT	-0.766607	0.258993
BOLL	-0.783149	0.272215
BOP1	0.215616	NA
BORA	-0.811314	NA
BORCS6	0.158108	0.781418
BORCS7	-0.0965577	NA
BORCS8	-0.199725	0.742272
BPESC1	-1.1856	0.136357
BPGM	-0.464259	0.404453
BPHL	-1.28754	0.0943639
BPI	0.472089	0.396892
BPIFA1	-0.357005	0.621933
BPIFA2	-0.900375	0.210813
BPIFA3	-1.33127	0.0986078
BPIFA4P	-1.41576	0.106494
BPIFB1	2.03582	0.0376039
BPIFB2	-1.62183	0.0163162
BPIFB3	-1.38725	0.0849077
BPIFB4	-0.881142	0.239298
BPIFB6	-1.28298	0.0990485
BPIFC	-0.967569	0.219048
BPNT1	-0.833638	0.188213
BPNT2	-0.379882	0.334907
BPTF	1.60031	0.00150304
BPY2C	0.624664	NA
BRAF	0.295838	0.503502
BRAP	-0.281149	0.611948
BRAT1	-0.00837167	0.991101
BRCA1	-0.602404	0.403718
BRCA2	-0.298497	0.497024
BRCC3	-0.554918	0.339738
BRD1	0.23808	0.586233
BRD2	0.317105	NA
BRD2_3	0.86274	NA
BRD3	0.29066	0.560401
BRD3OS	0.368405	0.533812
BRD4	1.5201	0.00317596
BRD7	0.96913	0.12314
BRD7P3	-0.951094	NA
BRD8	-0.475342	0.335256
BRD9	0.00905171	0.986048
BRDT	-1.30352	0.106845
BRDTP1	-1.64113	NA
BRF1	0.173212	0.772794
BRF2	-0.251304	NA
BRI3	2.30507	0.0037196
BRI3BP	-0.362942	0.491929
BRICD5	0.57967	NA
BRINP1	-1.10996	0.154173
BRINP2	-0.885748	0.228762
BRINP3	-1.07805	0.166358
BRINP3-DT	-0.851839	NA
BRIP1	-0.777453	0.260154
BRIX1	0.0570026	NA
BRK1	1.82725	0.00707803
BRMS1	0.824956	0.169385
BRMS1L	-0.654609	0.380516
BROX	2.02914	0.0141387
BRPF1	0.205095	0.737009
BRPF3	-0.0111686	0.975566
BRPF3-AS1	-0.877142	0.219425
BRS3	-0.957638	NA
BRSK1	-0.814858	0.125949
BRSK2	-1.00316	0.121228
BRWD1	0.192337	0.5459
BRWD1-AS1	-1.21587	0.102295
BRWD1-AS2	-0.455493	NA
BRWD3	0.316844	0.498679
BSCL2	-1.25092	NA
BSDC1	0.643189	0.28357
BSG	3.85116	6.95292e-08
BSG-AS1	-0.38227	NA
BSN	-1.05371	0.0872541
BSN-DT	-0.90677	NA
BSND	-1.19002	0.0986106
BSPH1	-1.51058	0.0884882
BSPRY	-0.52299	0.422195
BST1	0.792519	0.254722
BST2	2.2159	0.00868885
BSX	-1.05922	NA
BTAF1	0.718929	0.153431
BTBD1	1.67179	0.0260555
BTBD10	-0.0365788	0.953867
BTBD11	-0.408577	0.490237
BTBD16	-1.26612	0.107778
BTBD17	-0.569061	0.386025
BTBD18	-0.663101	0.241011
BTBD19	0.781532	0.145437
BTBD2	0.973573	0.110031
BTBD3	-0.258135	0.564203
BTBD6	-0.300302	NA
BTBD8	-0.828073	0.170151
BTBD9	-0.0921954	0.871657
BTBD9-AS1	-0.83791	NA
BTC	-0.551518	0.350249
BTD	1.00632	0.180811
BTF3	1.98945	0.00354638
BTF3L4	-0.213053	0.733464
BTF3P11	-1.28932	NA
BTG1	2.14877	0.00156589
BTG1-DT	-0.994736	NA
BTG2	2.35853	0.00405612
BTG2-DT	-0.76868	0.263078
BTG3	-1.42246	NA
BTG4	-0.612107	0.275054
BTK	0.412699	0.476382
BTLA	-0.449347	0.549169
BTN1A1	-1.15767	0.113901
BTN2A1	0.536942	0.281457
[truncated: 33,892 more rows]
