# Supplementary material for: Extensive diversity of unusual microorganisms associated with severe pneumonia in kidney transplant recipients
Source: PLoS Pathog. 2025 Nov 3;21(11):e1013667. doi: 10.1371/journal.ppat.1013667 (PMC12591451; doi:10.1371/journal.ppat.1013667)
Supplement: S17 Table — (XLSX) [file ppat.1013667.s022.xlsx]

## Sheet: Supplementary Table 17
S17 Table. Differential expression analysis in BALF metatranscriptomes between control individuals and Critically ill cases.
Gene Symbol	log2FoldChange	p adjust
A1BG	-0.600787	0.478201
A1BG-AS1	-0.573471	0.594583
A1CF	0.0285183	0.977335
A2M	-0.74128	0.427173
A2M-AS1	-0.254083	0.845424
A2ML1	-0.454425	0.597675
A2MP1	-0.455649	0.610866
A3GALT2	1.08018	0.401802
A4GALT	0.843367	0.401422
A4GNT	-0.112847	0.914797
AA06	-0.681983	0.479589
AAAS	-0.365835	0.669138
AACS	-0.399616	0.580209
AACSP1	-0.33315	0.761568
AADAC	-0.37153	0.75916
AADACL2	2.65737	0.0260608
AADACL2-AS1	0.276174	NA
AADACL3	-0.84791	0.337821
AADACL4	-0.805865	0.408723
AADACP1	0.569076	0.631196
AADAT	-0.474074	0.641442
AAGAB	0.436612	0.588476
AAK1	0.336749	0.617621
AAMDC	-0.573257	0.401802
AAMP	0.678226	0.40864
AANAT	-0.706503	0.480505
AAR2	0.0254442	0.98274
AARD	-0.156749	0.910092
AARS1	0.076072	0.941959
AARS2	-0.978652	0.220245
AARSD1	-0.851739	0.566773
AASDH	-0.420022	0.622008
AASDHPPT	0.435755	0.636737
AASS	-0.597936	0.496073
AATBC	0.679086	0.458786
AATK	1.09013	0.265765
ABALON	-0.720547	0.498764
ABAT	-0.339301	0.637385
ABCA1	0.281006	0.70236
ABCA10	0.229038	0.805958
ABCA11P	1.13813	0.360449
ABCA12	-0.396217	0.672163
ABCA13	1.30015	0.0519531
ABCA17P	-0.511239	0.605651
ABCA2	1.01569	0.273631
ABCA3	-0.264557	0.744879
ABCA4	-0.616339	0.470432
ABCA5	0.481934	0.566992
ABCA6	-0.125008	0.891568
ABCA7	0.95154	0.212937
ABCA8	-0.426823	0.592906
ABCA9	-0.74993	0.378722
ABCA9-AS1	-0.869693	0.539326
ABCB1	-0.684489	0.470063
ABCB10	0.932748	0.320531
ABCB11	-0.330458	0.738618
ABCB4	-0.242159	0.769727
ABCB5	-0.764218	0.372783
ABCB6	-0.555282	0.534368
ABCB7	-0.57934	0.457952
ABCB8	0.228574	0.776966
ABCB9	-0.589324	0.533563
ABCC1	-0.458674	0.53815
ABCC10	-0.182245	0.834617
ABCC11	-1.14402	0.21468
ABCC12	-0.828589	0.352723
ABCC13	-0.132252	0.911082
ABCC1_1	0.263346	0.784935
ABCC2	-0.901451	0.36472
ABCC3	-1.06062	0.292821
ABCC4	0.0370077	0.964456
ABCC5	0.744389	0.336276
ABCC5-AS1	-0.433173	0.666166
ABCC6	-0.268025	0.844228
ABCC6P1	-0.777783	0.330727
ABCC6_1	-0.133796	0.906544
ABCC8	-0.687841	0.474295
ABCC9	-0.766112	0.336754
ABCD1	0.362349	0.717282
ABCD2	0.294667	0.737957
ABCD3	1.10996	0.26873
ABCD4	-0.2917	0.709594
ABCE1	-0.0337561	0.973981
ABCF1_4	3.60622	0.00391743
ABCF2	-0.661496	0.432517
ABCF3	-0.0481887	0.965757
ABCG1	0.0325206	0.962835
ABCG2	-1.11594	0.228724
ABCG4	-0.577014	0.544598
ABCG5	-0.586677	0.516951
ABCG8	-0.731973	0.461859
ABHD1	-1.10683	0.249632
ABHD10	0.476666	0.585651
ABHD11	0.648852	0.489856
ABHD11-AS1	-0.306099	0.786491
ABHD12	0.267005	0.770529
ABHD12B	-0.535573	0.549708
ABHD13	0.344638	0.637529
ABHD14A	0.330983	0.815619
ABHD14B	-0.754927	0.37163
ABHD15	-0.384928	0.644872
ABHD17A	-0.0186946	0.987294
ABHD17B	0.0168119	0.98589
ABHD17C	0.513502	0.591034
ABHD18	-0.410722	0.648597
ABHD2	0.355213	0.624905
ABHD3	0.201451	0.838877
ABHD4	-0.425286	0.603227
ABHD5	0.807765	0.302081
ABHD6	-0.0646966	0.951167
ABHD8	0.589745	0.59438
ABI1	1.54858	0.0509462
ABI2	0.634542	0.346001
ABI3	0.166469	0.888256
ABI3BP	-0.814451	0.308057
ABITRAM	0.586649	0.531039
ABL1	0.680897	0.317563
ABL2	-0.224247	0.747102
ABLIM1	0.941441	0.107964
ABLIM2	-0.282511	0.787195
ABLIM3	-0.785148	0.369801
ABO	0.187872	0.876891
ABO_1	-0.590476	0.547149
ABR	0.705906	0.458353
ABRA	-0.697569	0.525304
ABRACL	0.175858	0.872707
ABRAXAS1	0.838173	0.402483
ABRAXAS2	-0.0224044	0.983195
ABR_1	-0.33648	NA
ABR_2	1.48693	0.332941
ABT1	-0.472929	0.64675
ABTB1	-0.089471	0.94341
ABTB2	-0.401663	0.706788
ACAA1	0.539404	0.570222
ACAA2	0.498297	0.60281
ACACA	0.705353	0.479169
ACACA_1	-0.223129	0.842009
ACACB	-0.139062	0.887723
ACAD10	-0.454313	0.565684
ACAD8	-0.355885	0.588876
ACAD9	0.0746786	0.943972
ACADL	-0.6934	0.381701
ACADM	0.926487	0.368075
ACADS	-0.120162	0.909844
ACADSB	0.524304	0.534005
ACADVL	1.67571	0.0432902
ACAN	-1.1507	0.224178
ACAP2	1.50191	0.0636948
ACAP3	1.50258	0.0505442
ACAT1	0.196491	0.846956
ACAT2	-0.619096	0.465004
ACBD3	2.04191	0.00701948
ACBD3-AS1	1.60142	0.225657
ACBD4	-0.405605	0.739013
ACBD5	-0.0436652	0.953501
ACBD6	0.317284	0.751447
ACBD7	0.150102	0.874537
ACBD7-DCLRE1CP1	-0.860275	NA
ACCS	-0.389941	0.655011
ACCSL	-0.411452	0.739013
ACD	-1.40758	0.192606
ACE	0.115601	0.915572
ACE2	-0.725515	0.361442
ACER1	-0.662757	0.491879
ACER2	0.0103203	0.993474
ACER3	0.384515	0.671996
ACHE	-0.446338	0.646051
ACIN1	2.08398	0.000203242
ACKR1	-1.28314	0.285282
ACKR2	-1.21002	0.171708
ACKR3	-0.861551	0.286155
ACKR4	-0.0782373	0.942737
ACLY	-0.151632	0.860425
ACMSD	-0.231144	0.830242
ACO1	0.676006	0.441456
ACO2	0.725862	0.418979
ACOD1	-0.235738	0.822031
ACOT1	1.20193	0.34551
ACOT11	0.71091	0.482156
ACOT12	-0.798351	0.368829
ACOT13	1.27795	0.258114
ACOT2	-0.811555	0.413497
ACOT4	-0.592207	0.579791
ACOT6	-1.17434	0.243863
ACOT7	-0.950078	0.26662
ACOT8	0.405809	0.716109
ACOT9	1.14807	0.321841
ACOX1	0.344365	0.588876
ACOX2	-0.145391	0.902926
ACOX3	0.134841	0.890368
ACOXL	-0.504699	0.439816
ACOXL-AS1	-0.325902	0.710903
ACP1	1.01932	0.334504
ACP2	0.572123	0.541162
ACP3	-0.796323	0.332238
ACP4	-1.33132	0.191323
ACP5	-0.4734	0.630978
ACP6	-0.175965	0.838372
ACP7	-1.26165	0.122855
ACR	0.3203	0.886639
ACRBP	-0.74121	0.439159
ACRV1	-1.05139	0.313491
ACR_1	-1.29193	0.353857
ACSBG1	-0.728342	0.338384
ACSBG2	-0.750871	0.36983
ACSF2	-0.422592	0.656938
ACSF3	-0.150647	0.812674
ACSL1	1.34735	0.0579949
ACSL3	0.748181	0.343656
ACSL3-AS1	-0.827432	0.506589
ACSL4	-0.200824	0.837983
ACSL5	-0.0182361	0.985892
ACSL6	-0.612308	0.474546
ACSL6-AS1	-1.24226	0.127389
ACSM1	-0.427243	0.636986
ACSM2A	-0.842405	0.326817
ACSM2B	-0.803748	0.400568
ACSM3	-0.652082	0.491394
ACSM4	-0.192112	0.865887
ACSM5	-1.102	0.274991
ACSM6	-1.02627	0.293313
ACSS1	0.567935	0.379674
ACSS2	0.312498	0.712971
ACSS3	0.0553847	0.946256
ACTA1	-0.743825	0.461119
ACTA2	-0.35936	0.716889
ACTA2-AS1	-0.639072	0.538963
ACTB	4.38339	4.51956e-07
ACTBL2	-1.2499	0.211644
ACTC1	-1.10128	0.193608
ACTE1P	-0.530748	0.576827
ACTG1	4.32211	1.18005e-07
ACTG1P17	-0.740101	0.467177
ACTG1P20	-1.13372	0.238929
ACTG1P25	-0.868215	0.37327
ACTG1P4	-0.0560725	0.950787
ACTG2	-0.267761	0.800089
ACTL10	-0.276024	0.755842
ACTL6A	0.249839	0.789666
ACTL6B	-0.990938	0.354647
ACTL7A	0.286583	0.803719
ACTL7B	-1.34768	0.0995943
ACTL8	-0.911059	0.363771
ACTL9	0.610876	0.588534
ACTN1	1.44852	0.0670287
ACTN1-DT	0.395091	0.776973
ACTN2	-0.560664	0.602653
ACTN3	-0.15738	0.87596
ACTN4_1	4.31045	0.00041578
ACTR10	1.37585	0.200182
ACTR1A	-0.397524	0.666588
ACTR1B	0.233316	0.816318
ACTR2	1.44535	0.157108
ACTR3	2.98581	0.000333189
ACTR3-AS1	-0.22181	0.863741
ACTR3B	-0.67345	0.432904
ACTR3BP2	-0.376002	0.74987
ACTR3C	-0.140519	0.813082
ACTR5	-0.119229	0.893927
ACTR6	0.0182467	0.989703
ACTR8	-0.487046	0.479169
ACTRT1	-0.823432	0.380732
ACTRT2	-0.613903	0.585884
ACTRT3	-0.332608	0.732568
ACVR1	-0.182866	0.815868
ACVR1B	0.180027	0.791879
ACVR1C	-0.575173	0.424363
ACVR2A	0.750987	0.448733
ACVR2B	-0.203245	0.811389
ACVR2B-AS1	-0.774734	0.425072
ACVRL1	-1.25453	0.177135
ACY3	-1.10472	0.239149
ACYP1	-0.414296	0.688276
ACYP2	-0.548693	0.546437
ADA	0.0491931	0.965655
ADA2	0.0652251	0.948353
ADAD1	-1.12251	0.257104
ADAD2	-1.26317	0.235339
ADAL	-0.0423298	0.967162
ADAM10	1.08872	0.21766
ADAM11	-0.74335	0.354373
ADAM12	-0.740269	0.338691
ADAM15	1.30201	0.135589
ADAM17	-0.281496	0.763416
ADAM18	1.78177	NA
ADAM18_1	-1.47138	NA
ADAM19	-0.3591	0.722417
ADAM20	-0.595935	0.523313
ADAM20P1	-0.699392	0.465097
ADAM21	-0.931258	0.327428
ADAM21P1	0.76466	0.514795
ADAM22	-0.596906	0.39977
ADAM23	-0.212008	0.825177
ADAM28	0.434712	0.600124
ADAM29	-1.23676	0.146175
ADAM30	-0.979688	0.314535
ADAM32	-0.90044	0.387887
ADAM32_1	-0.212293	0.906194
ADAM33	-0.771147	0.467974
ADAM3A	0.684493	0.534188
ADAM3B	0.486038	0.710324
ADAM5	-0.733869	0.572219
ADAM5_1	0.716488	NA
ADAM7	-0.908732	0.352961
ADAM8	0.378137	0.737566
ADAM9	1.47562	0.149832
ADAMDEC1	-0.63643	0.524053
ADAMTS1	-0.786201	0.440237
ADAMTS10	-0.275721	0.798191
ADAMTS12	-0.364529	0.571822
ADAMTS14	-1.02555	0.226263
ADAMTS15	-0.119324	0.910291
ADAMTS16	-0.960562	0.285048
ADAMTS16-DT	-0.720411	0.409847
ADAMTS17	-0.493976	0.457889
ADAMTS18	-0.87117	0.319692
ADAMTS19	-0.556383	0.510681
ADAMTS19-AS1	-1.49093	0.204248
ADAMTS2	-0.65945	0.511409
ADAMTS20	0.167551	0.869588
ADAMTS3	-0.523168	0.572562
ADAMTS4	-1.14293	0.205921
ADAMTS5	0.126654	0.909098
ADAMTS6	-0.460305	0.537092
ADAMTS7	0.235427	0.811209
ADAMTS7P1	0.0289675	0.987585
ADAMTS7P1_1	-0.711953	0.487002
ADAMTS8	-0.375812	0.701605
ADAMTS9	-0.441134	0.576968
ADAMTS9-AS1	-1.1832	0.236539
ADAMTS9-AS2	-0.788086	0.404438
ADAMTSL1	-0.725876	0.269244
ADAMTSL2	0.358818	0.74987
ADAMTSL3	0.151799	0.869867
ADAMTSL4	-0.354369	0.65961
ADAMTSL4-AS1	0.811956	0.519549
ADAMTSL4-AS2	2.0956	0.214823
ADAMTSL5	-1.36056	0.256895
ADAP1	0.633351	0.39219
ADAP2	0.398708	0.710877
ADAR	1.65501	0.0387626
ADARB1	-0.497498	0.452362
ADARB2	-0.404167	0.625027
ADARB2-AS1	-0.547396	0.636284
ADAT1	0.0799215	0.939125
ADAT2	-0.487001	0.573212
ADAT3	1.58126	0.168673
ADCK1	-1.11301	0.260643
ADCK2	-0.528314	0.521171
ADCY1	-0.691406	0.408345
ADCY10	-0.65333	0.426567
ADCY10P1	-0.679493	0.319963
ADCY2	0.447819	0.518742
ADCY3	-0.223712	0.812674
ADCY5	-0.0998797	0.921177
ADCY6	-0.29472	0.690482
ADCY6-DT	-0.523157	0.630878
ADCY7	-0.655694	0.50496
ADCY8	0.445294	0.710853
ADCY9	1.18298	0.148229
ADCYAP1	-1.47942	0.134141
ADCYAP1R1	-0.898888	0.325234
ADD1	1.05253	0.196089
ADD2	-0.573337	0.461579
ADD3	0.414574	0.611636
ADD3-AS1	-0.624773	0.536631
ADGB	1.50919	0.040361
ADGB-DT	-0.614104	0.5578
ADGRA1	-0.65656	0.489856
ADGRA1-AS1	-0.747404	0.502397
ADGRA2	-0.792715	0.410179
ADGRA3	0.486766	0.621341
ADGRB1	-0.77067	0.281066
ADGRB2	-1.04239	0.213343
ADGRB3	-0.809607	0.247348
ADGRB3-DT	-1.10662	NA
ADGRD1	-0.802106	0.324247
ADGRD1-AS1	-0.332046	0.801436
ADGRD2	-0.132814	0.906331
ADGRE1	0.15642	0.896045
ADGRE2	-0.231303	0.808784
ADGRE3	-0.413193	0.63924
ADGRE4P	-0.98711	0.351328
ADGRE5	1.4667	0.0932548
ADGRF1	0.174056	0.850185
ADGRF2	-0.0506727	0.961934
ADGRF3	-1.33723	0.147332
ADGRF4	-0.339406	0.658166
ADGRF5	-0.69884	0.448809
ADGRF5-AS1	-1.03818	0.260785
ADGRG1	1.1146	0.300455
ADGRG2	-0.870814	0.335647
ADGRG3	-0.393532	0.643156
ADGRG4	-0.596049	0.55619
ADGRG5	-0.052649	0.962934
ADGRG6	0.0752283	0.934378
ADGRG7	-0.162229	0.886034
ADGRL1	0.0554447	NA
ADGRL2	-0.624276	0.259762
ADGRL3	0.249609	0.745607
ADGRL3-AS1	-1.0028	0.399606
ADGRL4	-0.800402	0.357378
ADGRV1	0.181481	0.798191
ADH1A	-0.277101	0.822798
ADH1B	-0.35534	0.733887
ADH1C	1.61819	0.152696
ADH4	-0.591442	0.537901
ADH5	1.01692	0.262031
ADH6	-0.00576142	0.996545
ADH7	1.57713	0.171234
ADHFE1	-0.584503	0.526688
ADI1	0.616496	0.505104
ADIG	-0.573004	0.568222
ADIPOQ	-0.453476	0.638932
ADIPOQ-AS1	-0.957117	0.391599
ADIPOR1	3.42563	5.79889e-06
ADIRF	-0.198355	0.91368
ADIRF-AS1	0.229765	0.874766
ADK	0.475995	0.533563
ADM	0.549024	0.622563
ADM-DT	0.297576	0.725863
ADM2	0.228901	0.858504
ADM5	-1.19104	0.358619
ADNP	1.07771	0.159993
ADNP-AS1	-0.809724	0.492384
ADNP2	-0.596819	0.520543
ADO	-0.795214	0.289408
ADORA1	0.357963	0.784139
ADORA2A	-0.580254	NA
ADORA2A-AS1	-0.780212	0.307686
ADORA2B	0.0871676	0.932103
ADORA3	-0.147147	0.910346
ADPGK	-0.214909	0.826657
ADPGK-AS1	-0.243359	0.850203
ADPRH	-0.682667	0.475711
ADPRHL1	-0.733059	0.3153
ADPRM	-0.573389	0.576927
ADPRS	1.02272	0.282259
ADRA1A	0.074331	0.938547
ADRA1B	0.379988	0.659879
ADRA1D	-1.35589	0.10688
ADRA2A	1.04759	0.339318
ADRA2B	-0.524239	0.552792
ADRA2C	1.77689	0.251053
ADRB1	0.908985	0.274278
ADRB2	-0.381041	0.741741
ADRB3	0.553458	0.512039
ADRM1	1.31173	0.148538
ADSL	0.0789339	0.942313
ADSS1	-0.315405	0.737566
ADSS2	0.877853	0.372713
ADTRP	-0.804982	0.356228
AEBP1	-0.953528	0.230495
AEBP2	2.95204	0.000668044
AEN	-0.795779	0.374718
AFAP1	-0.264307	0.712876
AFAP1-AS1	-0.262514	0.795658
AFAP1L1	-0.504479	0.502415
AFAP1L2	-0.5929	0.528213
AFDN	2.38167	0.00039483
AFDN-DT	-1.26636	0.216351
AFF1	2.65449	6.93956e-05
AFF1-AS1	-0.331407	0.768481
AFF2	0.439776	0.636737
AFF3	0.118069	0.912187
AFF4	2.2497	0.000707698
AFG1L	-0.472987	0.59705
AFG3L1P	-0.454355	0.592611
AFG3L2	0.0523769	0.956652
AFM	-0.329963	0.754259
AFMID	-0.390255	0.658235
AFP	-0.485327	0.585198
AFTPH	1.20493	0.184313
AFTPH-DT	-0.766995	0.481329
AGA	0.894328	0.318782
AGA-DT	-1.28784	0.204124
AGAP1	0.275316	0.625027
AGAP1-IT1	-0.624724	0.534087
AGAP10P	-1.41301	0.17797
AGAP11	-0.350196	0.716874
AGAP13P	0.422062	0.722601
AGAP14P	-1.42116	0.13811
AGAP2	0.0294329	0.978755
AGAP2-AS1	0.146771	0.944181
AGAP3	0.512305	0.452572
AGAP4	-0.858757	0.431221
AGAP5	-0.703051	NA
AGAP6	-2.0328	0.0491117
AGAP7P	-1.28326	0.255087
AGBL1	-0.643847	0.38046
AGBL1-AS1	-0.377925	0.731638
AGBL2	0.920083	0.548103
AGBL3	0.160809	0.861871
AGBL4	-0.773763	0.322418
AGBL4-AS1	-0.896277	0.425743
AGBL4-IT1	-0.540942	0.629536
AGBL5	-0.408998	0.596329
AGBL5-AS1	0.697042	NA
AGER_5	2.41611	NA
AGFG1	1.60929	0.0606513
AGFG2	0.352085	0.717282
AGGF1	1.10558	0.169153
AGK	-0.359473	0.696318
AGK-DT	-0.362537	0.741091
AGL	0.165849	0.865887
AGMAT	-0.725835	0.428595
AGMO	-0.395675	0.643387
AGO1	-0.102579	0.877591
AGO2	0.0912201	0.876802
AGO3	-0.206861	0.742557
AGO4	0.284583	0.743723
AGPAT1	0.317443	NA
AGPAT2	0.167719	0.8812
AGPAT3	-0.0821146	0.902497
AGPAT4	-0.819197	0.305004
AGPAT4-IT1	-1.56183	0.0623044
AGPS	1.0009	0.289408
AGR2	2.21742	0.0330903
AGR3	1.14402	0.358371
AGRN	1.35267	0.0678452
AGRP	-1.19958	0.306744
AGT	-2.22767	0.0455253
AGTPBP1	0.882829	0.335238
AGTR1	-0.327802	0.766924
AGTR2	-0.249549	0.853758
AGTRAP	-1.13517	0.231773
AGXT	-0.763822	0.425833
AGXT2	-0.812756	0.378427
AHCTF1	0.57019	0.539224
AHCTF1P1	-0.669835	0.447597
AHCY	0.21854	0.835392
AHCYL1	0.662772	0.526911
AHCYL2	0.149006	0.854532
AHDC1	0.172178	0.830937
AHI1	0.0604071	0.941349
AHI1-DT	0.155691	0.875135
AHNAK	2.48464	0.000421999
AHNAK2	1.59916	0.0193867
AHR	2.23993	0.0142748
AHRR	0.300601	NA
AHSA1	1.65343	0.0461448
AHSA2P	1.28034	0.254657
AHSG	-1.31929	0.118837
AHSP	-1.00741	0.382118
AICDA	-0.690964	0.467751
AIDA	1.19688	0.329887
AIF1L	-0.846193	0.387887
AIF1_2	-0.770749	NA
AIFM1	-1.02211	0.282209
AIFM2	-0.844188	0.294337
AIFM3	-0.378197	0.675613
AIG1	0.795221	0.439819
AIM2	-0.182581	0.854974
AIMP1	0.34609	0.611321
AIMP2	0.558591	0.635725
AIP	0.702941	0.49234
AIPL1	-0.706828	0.48278
AIRE	-1.10115	0.251432
AIRN	-0.849174	0.342358
AJAP1	-0.487847	0.463161
AJM1	0.411265	0.653188
AJUBA	-0.542028	0.582388
AJUBA-DT	-0.498399	0.649925
AK1	0.359702	0.671831
AK2	-0.330872	0.688564
AK3	0.760428	0.477814
AK4	-0.744593	0.372857
AK5	-0.775869	0.326311
AK7	1.06237	0.100798
AK8	0.0623448	0.954345
AK9	0.393981	0.409211
AKAIN1	0.023837	0.986528
AKAP1	-0.652263	0.43705
AKAP10	0.551995	0.579333
AKAP11	2.14863	0.00306419
AKAP12	-0.0636451	0.913673
AKAP13	1.6858	0.00261389
AKAP14	1.55461	0.233133
AKAP17BP	-0.859129	0.380209
AKAP3	-0.637654	0.486662
AKAP4	-1.37163	0.166809
AKAP5	-0.0263663	0.979622
AKAP6	0.446462	0.543021
AKAP7	-0.187722	0.822023
AKAP8	1.05453	0.26028
AKAP8L	1.88219	0.0142325
AKAP9	2.5263	3.31089e-06
AKIP1	0.249701	0.81836
AKIRIN1	1.26364	0.221297
AKIRIN2	0.878951	0.352777
AKNA	1.82744	0.00203597
AKNAD1	0.287459	0.79598
AKR1A1	1.18635	0.213362
AKR1B1	-1.03074	0.26554
AKR1B10	-0.231044	0.837652
AKR1B15	-0.44828	0.677317
AKR1C1	1.48061	0.146557
AKR1C2	0.360336	0.695624
AKR1C3	0.303949	0.793958
AKR1C4	-0.702223	0.457139
AKR1C6P	-0.56684	0.538595
AKR1C8	-0.174225	0.865986
AKR1D1	-0.951301	0.340155
AKR1E2	-0.325063	0.735882
AKR7A2	0.170284	0.871784
AKR7A3	-0.676804	0.425976
AKR7L	-0.453027	0.708432
AKT1	1.6111	0.0313231
AKT1S1	-0.891501	0.274278
AKT2	0.439331	0.576615
AKTIP	0.395345	0.651605
ALAD	-0.345633	0.680671
ALAS1	0.990268	0.281021
ALAS2	-1.37685	0.200922
ALB	0.128343	0.914059
ALCAM	2.8844	0.0002352
ALDH16A1	-0.1991	0.835392
ALDH18A1	0.41703	0.637233
ALDH1A1	4.45899	2.89447e-07
ALDH1A2	-0.4082	0.694248
ALDH1A2-AS1	0.232946	0.838015
ALDH1A3	0.417518	0.63562
ALDH1A3-AS1	0.503225	0.604454
ALDH1B1	-0.413645	0.614292
ALDH1L1	-0.215535	0.799049
ALDH1L1-AS1	-0.303411	0.81383
ALDH1L1-AS2	-0.373437	0.713908
ALDH1L2	-0.707326	0.48003
ALDH2	1.0821	0.214632
ALDH3A1	1.91723	0.041179
ALDH3A2	0.866452	0.313242
ALDH3B1	2.56862	0.000292196
ALDH3B2	0.255956	0.770962
ALDH4A1	-0.457805	0.639888
ALDH5A1	-0.1086	0.911298
ALDH6A1	-0.14405	0.868205
ALDH7A1	-0.415316	0.527374
ALDH8A1	0.0538915	0.968214
ALDH9A1	0.56556	0.4642
ALDOA	2.30801	0.0382388
ALDOB	-0.375242	0.697815
ALDOC	0.19134	0.862484
ALG1	-0.30231	0.761357
ALG10	-0.0624139	0.937764
ALG10B	0.570702	0.598678
ALG11	-0.395293	0.691534
ALG12	0.0197831	0.9827
ALG13	-0.543527	0.371745
ALG14	-0.731997	0.321974
ALG14-AS1	-1.02681	0.30275
ALG1L	-0.253026	0.8442
ALG1L2	-1.38542	0.160615
ALG1L9P	-0.90374	0.383524
ALG2	0.251679	0.831135
ALG3	0.251797	0.823213
ALG5	-0.819491	0.370836
ALG6	0.150211	0.898318
ALG8	-0.522496	0.55631
ALG9	-0.713437	0.408085
ALK	-0.499401	0.572436
ALKAL1	-1.1257	0.257316
ALKAL2	-0.669349	0.53337
ALKBH1	-0.429817	0.642719
ALKBH2	-0.85897	0.387
ALKBH3	-0.693058	0.484352
ALKBH3-AS1	-0.50488	0.64201
ALKBH4	0.24396	0.833027
ALKBH5	2.66695	0.00060896
ALKBH6	-0.673654	0.569282
ALKBH7	0.40657	0.704523
ALKBH8	0.137767	0.85687
ALLC	-1.09952	0.164474
ALMS1	1.09272	0.144437
ALMS1-IT1	-0.30703	0.768849
ALMS1P1	-0.895941	0.375568
ALOX12	-0.896844	0.344418
ALOX12-AS1	0.306829	NA
ALOX12B	-1.13262	0.259411
ALOX12P2	-0.77565	0.377012
ALOX15	3.35986	2.8822e-05
ALOX15B	-0.482319	0.515141
ALOX15P1	-1.00135	0.382228
ALOX5AP	0.663833	0.509021
ALOXE3	-1.31453	0.135352
ALPG	-1.19949	0.24966
ALPI	-0.704128	0.510504
ALPK1	0.77863	0.337006
ALPK2	-0.588377	0.476841
ALPK3	-0.825824	0.250089
ALPL	0.763082	0.321948
ALPP	-1.53919	0.0579949
ALS2	0.295901	0.714542
ALS2CL	-0.235428	0.773826
ALX1	-0.688379	0.489856
ALX3	0.301156	0.81667
ALX4	0.0195481	0.988389
ALYREF	0.0184426	0.988599
AMACR	-0.18409	0.869203
AMBN	-0.919926	0.343251
AMBP	-1.2501	0.216801
AMBRA1	-0.664516	0.38403
AMD1	0.597217	0.495189
AMDHD1	-1.41862	0.192506
AMDHD2	0.420401	0.692987
AMELX	-1.16107	0.134882
AMELY	-0.137965	0.945288
AMER1	-0.0229797	0.982467
AMER2	-0.416995	0.637358
AMER3	-0.605399	0.503716
AMFR	0.457265	0.570168
AMH	1.04351	0.401919
AMHR2	-0.828545	0.47012
AMIGO1	-0.473591	0.534368
AMIGO2	-0.315198	0.72065
AMIGO3	0.035222	0.975175
AMMECR1	-0.130025	0.8854
AMMECR1L	0.355334	0.764921
AMN	0.110511	0.913766
AMN1	-0.935573	0.305188
AMOT	-0.404982	0.585574
AMOTL1	-0.606515	0.378859
AMOTL2	0.428658	0.641091
AMPD1	-1.15414	0.26659
AMPD2	-0.518569	0.519248
AMPD3	0.0871247	0.91454
AMPH	-0.0947379	0.925496
AMT	-0.280945	0.793521
AMTN	-0.651114	0.594059
AMY1B	1.24237	0.232995
AMY1C	0.254715	0.861659
AMY2A	-0.607319	0.630605
AMY2B	1.01412	0.371901
AMZ1	-0.423793	0.604183
AMZ2	0.969309	0.299397
AMZ2P1	-0.146249	0.897005
ANAPC1	0.119731	0.892193
ANAPC10	0.228968	0.765138
ANAPC11	-0.169969	0.842738
ANAPC13	0.17566	0.860818
ANAPC15	-0.267983	0.790424
ANAPC16	0.85223	0.333618
ANAPC1P1	-0.505771	0.451835
ANAPC1P2	0.247662	0.829193
ANAPC1P4	-0.0599093	0.964846
ANAPC1P6	-1.20488	0.315965
ANAPC2	0.733452	0.447517
ANAPC4	0.441244	0.608666
ANAPC5	0.198663	0.83596
ANAPC7	0.387657	0.693015
ANG	-0.0111076	0.994028
ANGEL1	-0.642356	0.411403
ANGEL2	0.0427517	0.963299
ANGPT1	0.134808	0.887723
ANGPT2	-0.304351	0.743552
ANGPT4	-0.906998	0.269392
ANGPTL1	0.639851	0.592072
ANGPTL2	-0.064833	0.921895
ANGPTL3	0.552136	0.659669
ANGPTL4	-0.818117	0.486662
ANGPTL5	0.227074	0.878013
ANGPTL6	-0.916901	0.338559
ANGPTL7	-0.587031	0.514631
ANGPTL8	-0.293506	0.800383
ANHX	-1.30998	0.240782
ANK1	-0.601141	0.418564
ANK2	-0.639883	0.435923
ANK2-AS1	-0.722217	0.470238
ANK3	1.37582	0.0871742
ANK3-DT	-0.705831	0.4762
ANKAR	0.282651	0.732538
ANKDD1A	-0.795092	0.424106
ANKDD1B	0.391256	0.70318
ANKEF1	-0.0392928	0.964719
ANKFN1	-0.216566	0.78131
ANKFY1	0.158659	0.845726
ANKH	0.264554	0.797848
ANKHD1	0.64663	0.629373
ANKHD1-EIF4EBP3	-0.793602	NA
ANKIB1	0.217797	0.814075
ANKK1	-0.205321	0.836264
ANKLE1	-1.32582	0.14011
ANKLE2	0.372811	0.603843
ANKMY1	1.51734	0.0786749
ANKMY2	0.0828794	0.930147
ANKRA2	0.390907	0.670461
ANKRD1	-1.05995	0.28421
ANKRD10	0.899655	0.287231
ANKRD11	2.1293	0.00265992
ANKRD12	1.9703	0.00762267
ANKRD13A	0.593526	0.433405
ANKRD13B	-0.34371	0.659669
ANKRD13C	-0.134202	0.887081
ANKRD13D	1.52149	0.0869146
ANKRD16	0.154981	0.874297
ANKRD17	1.65881	0.00617806
ANKRD17-DT	-1.09344	0.218653
ANKRD18A	0.177449	0.809988
ANKRD18B	-0.106506	0.92376
ANKRD18CP	-0.0390003	0.964836
ANKRD18DP	0.706953	0.612476
ANKRD18DP_1	0.786468	NA
ANKRD19P	0.0203229	0.988092
ANKRD2	-0.934904	0.33682
ANKRD20A1	0.680808	0.573322
ANKRD20A11P	-0.0343619	0.975172
ANKRD20A12P	1.61727	0.26873
ANKRD20A12P_1	1.01771	NA
ANKRD20A19P	-0.858387	0.279415
ANKRD20A21P	-0.270381	0.807821
ANKRD20A2P	-0.0739019	0.960869
ANKRD20A3P	-0.0219072	0.985892
ANKRD20A4-ANKRD20A20P	-0.483823	0.61853
ANKRD20A5P	-0.234824	0.78566
ANKRD20A8P	-0.939229	0.395989
ANKRD22	-0.275054	0.831965
ANKRD23	0.149465	0.890046
ANKRD24	0.0964014	0.903229
ANKRD26	0.276033	0.730515
ANKRD26P1	-0.439323	0.603612
ANKRD26P3	-0.748825	0.451629
ANKRD27	-0.241778	0.736276
ANKRD28	0.158591	0.845023
ANKRD29	-0.440844	0.619468
ANKRD30A	-0.304659	0.681609
ANKRD30B	-0.471328	0.611287
ANKRD30BL	-1.08282	0.284409
ANKRD30BP2	-1.03436	0.30061
ANKRD30BP3	-1.27483	0.256113
ANKRD31	-0.115164	0.884703
ANKRD33	-0.443689	0.669343
ANKRD33B	0.617611	0.504865
ANKRD34A	-0.87805	0.372867
ANKRD34B	-0.411868	0.664439
ANKRD34C	-1.06267	0.282405
ANKRD34C-AS1	-1.0767	0.382359
ANKRD35	0.653311	0.406472
ANKRD36	0.212112	0.775425
ANKRD36B	-0.198581	0.833048
ANKRD36BP2	0.344504	0.73437
ANKRD36C	0.143211	0.890735
ANKRD37	0.687457	0.688945
ANKRD39	0.326478	0.738994
ANKRD40	-0.361214	0.58539
ANKRD40CL	-1.00255	0.314731
ANKRD42	1.39196	0.140756
ANKRD42-DT	-0.339535	0.750941
ANKRD44	-0.159821	0.85246
ANKRD44-AS1	-1.46586	0.177086
ANKRD44-DT	-0.145586	0.875378
ANKRD44-IT1	-0.459555	0.689077
ANKRD45	0.313066	0.748252
ANKRD46	0.571776	0.589299
ANKRD49	1.08458	0.282368
ANKRD50	0.481312	0.547149
ANKRD52	-0.440791	0.56038
ANKRD53	-1.20122	0.238509
ANKRD54	0.361382	0.716889
ANKRD55	-0.921597	0.298599
ANKRD6	-0.315935	0.699388
ANKRD60	-0.0812841	0.935455
ANKRD61	-0.658109	0.521406
ANKRD62	-0.505414	0.572476
ANKRD62P1-PARP4P3	-1.04792	0.374301
ANKRD63	-0.123062	0.913417
ANKRD65	1.16004	0.312975
ANKRD65-AS1	-0.926564	0.406319
ANKRD66	0.174062	0.826642
ANKRD7	-0.790195	0.479145
ANKRD9	0.612137	0.514967
ANKS1A	0.369391	0.663827
ANKS1B	-0.276233	0.622344
ANKS3	-0.1374	0.897874
ANKS6	-0.369341	0.611138
ANKUB1	0.964688	0.359157
ANKZF1	0.475575	0.596846
ANLN	-0.723955	0.385794
ANO1	-0.649742	0.420613
ANO10	0.431233	0.675349
ANO2	-0.687354	0.399263
ANO3	-0.582867	0.44845
ANO3-AS1	-1.06866	0.390073
ANO4	-0.214615	0.820471
ANO4_1	-0.482067	0.72239
ANO5	-1.04707	0.229033
ANO6	0.759848	0.375568
ANO7	-1.02763	0.302881
ANO7L1	-0.821704	0.367394
ANO8	-0.228154	0.841536
ANO9	0.678221	0.43772
ANOS1	0.285765	0.729215
ANP32A	1.05595	0.336044
ANP32A-IT1	0.145232	0.894551
ANP32AP1	-1.02225	0.334681
ANP32B	3.50596	2.5093e-05
ANP32D	-1.03696	0.335494
ANP32E	1.99415	0.026527
ANPEP	1.09029	0.308376
ANTKMT	0.893132	0.478125
ANTXR1	-0.297973	0.691755
ANTXR2	0.774035	0.273666
ANTXRL	-1.30618	0.160414
ANTXRLP1	-1.0641	0.301481
ANXA1	3.22942	0.000280584
ANXA10	-0.0197432	0.98984
ANXA11	0.99167	0.248596
ANXA13	-0.287372	0.718154
ANXA2	3.07456	3.82714e-06
ANXA2P1	0.26928	0.838877
ANXA2P2	1.74076	0.0431958
ANXA2P3	-0.669606	0.434547
ANXA2R	-0.764596	0.460427
ANXA3	1.11121	0.294756
ANXA4	-0.100637	0.887888
ANXA5	3.83225	2.75889e-06
ANXA6	-0.314839	0.741643
ANXA7	1.75077	0.0789145
ANXA8	0.39686	0.665611
ANXA8L1	0.154848	0.884333
ANXA9	-0.76641	0.411899
AOAH	-0.257159	0.769753
AOAH-IT1	-1.10541	0.271809
AOC1	-0.252165	0.821056
AOC2	-1.031	0.305004
AOC3	-0.658164	0.522775
AOC4P	-1.07307	0.312488
AOPEP	0.34979	0.528441
AOX1	-0.326725	0.754055
AOX3P-AOX2P	-0.634834	0.507123
AP1AR	-0.05056	0.951812
AP1B1	0.568825	0.518555
AP1B1P1	0.237295	0.853852
AP1G1	0.395995	0.543976
AP1G2	0.243765	0.836328
AP1G2-AS1	-0.847803	0.425072
AP1M1	0.457758	0.553825
AP1M2	0.559984	0.546142
AP1S1	-0.152457	0.90245
AP1S2	-0.486304	0.638101
AP1S3	-0.119232	0.893927
AP2A1	-0.0941282	0.917715
AP2A2	2.5907	0.00617568
AP2B1	0.0148992	0.986596
AP2M1	1.083	0.20237
AP2S1	-0.672741	0.454088
AP3B1	1.033	0.181935
AP3B2	-0.321355	0.704712
AP3D1	2.07575	0.000349804
AP3M1	0.122182	0.866071
AP3M2	0.662597	0.328683
AP3S1	1.33927	0.211994
AP3S2	-0.0661548	NA
AP4B1	-0.463208	0.630755
AP4B1-AS1	-1.09866	0.226067
AP4E1	-0.582625	0.452615
AP4M1	-0.544337	0.553593
AP4S1	0.203559	0.832948
AP5B1	1.35769	0.133499
AP5M1	0.109819	0.884737
AP5S1	-0.701572	0.389944
AP5Z1	0.0618448	0.953295
APAF1	0.457548	0.593173
APBA1	1.0636	0.348381
APBA2	0.888618	0.534117
APBA2_1	0.755891	NA
APBA3	-0.356129	0.659669
APBB1	-0.311137	0.684565
APBB1IP	0.120299	0.905457
APBB2	-0.852092	0.282557
APBB3	-0.433613	0.568689
APC	0.855885	0.301789
APC2	0.691017	0.461579
APCDD1	-0.217761	0.754259
APCDD1L	-1.11475	0.229953
APCDD1L-DT	-0.809921	0.412551
APCS	-0.61717	0.599639
APEH	-0.215584	0.782925
APELA	-0.501742	0.547272
APEX1	0.816383	0.380863
APEX2	-0.723779	0.3153
APH1A	-0.158893	0.846613
APH1B	-0.52491	0.531781
API5	1.40172	0.0690661
APIP	0.676329	0.571471
APLF	0.32619	0.699579
APLN	-1.18853	0.125769
APLNR	0.0682878	0.953003
APLP1	-0.199568	0.871876
APLP2	1.47264	0.0571973
APMAP	0.136254	0.895014
APOA1	-0.514281	0.676442
APOA1-AS	-0.933513	0.384536
APOA2	-0.956467	0.392377
APOA4	-0.403467	0.728053
APOA5	-0.763485	0.401949
APOB	-0.522801	0.428064
APOBEC1	-0.372924	0.74139
APOBEC2	-1.81214	0.0973273
APOBEC3A	-0.730903	0.572365
APOBEC3A_B	-1.00857	NA
APOBEC3B	-1.13573	0.362991
APOBEC3C	-0.174098	0.866475
APOBEC3D	-0.50742	0.58539
APOBEC3F	-0.997047	0.344473
APOBEC3G	-0.372614	0.74674
APOBEC3H	-0.87124	0.366518
APOBEC4	0.282581	0.790394
APOBR	0.123831	0.902343
APOC1	1.00823	0.401475
APOC1P1	-1.22212	0.269815
APOC3	-1.03119	0.456161
APOC4-APOC2	-1.78321	0.194601
APOD	-0.932621	0.344792
APOE	1.14603	0.352746
APOF	0.289467	0.78708
APOH	-0.692921	0.535742
APOL1	1.35796	0.195679
APOL2	-0.149176	0.872793
APOL3	0.210256	0.797452
APOL4	-0.274676	0.788061
APOL5	0.836875	0.556694
APOL5_1	-2.28015	0.0983371
APOL6	0.111913	0.877593
APOLD1	-0.356484	0.624449
APOO	0.0338971	0.978765
APOOL	-0.342606	0.707143
APOOP5	-1.40562	0.156725
APP	2.48731	0.00129918
APPBP2	-0.126687	0.888487
APPBP2-DT	-0.389125	0.703696
APPL1	0.571679	0.494944
APPL2	0.341086	0.555259
APRG1	-0.0629859	0.931085
APRT	-0.431076	0.628026
APTR	0.53131	0.602697
APTX	0.0419509	0.97564
AQP1	-0.321318	0.721554
AQP10	-1.23272	0.238669
AQP11	1.6291	0.18702
AQP12A	0.0551401	0.974621
AQP12B	-0.210995	0.813078
AQP2	-0.776534	0.400892
AQP3	2.57474	0.0101465
AQP4	-0.866083	0.372104
AQP4-AS1	0.120606	0.909844
AQP5	0.948114	0.421823
AQP5-AS1	-0.906496	0.323639
AQP6	-1.28562	0.290507
AQP7	-0.789675	0.370013
AQP7B	-1.38501	0.217312
AQP7P1	-0.73827	0.452
AQP7P3	1.2387	NA
AQP8	-0.534683	0.60599
AQP9	0.933677	0.35955
AQR	0.4278	0.576477
AR	-0.186016	0.830058
ARAF	-0.245563	0.80221
ARAP1	0.978156	0.274716
ARAP1-AS2	-0.347005	0.77326
ARAP2	1.66958	0.00683277
ARAP3	-0.847678	0.324436
ARC	-0.172832	0.864666
ARCN1	1.31679	0.157685
AREG	0.168974	0.886034
AREL1	-0.176536	0.850176
ARF1	4.80068	2.446e-08
ARF3	0.462164	0.46901
ARF4	1.70227	0.160758
ARF4-AS1	-0.550097	0.619949
ARF5	-0.0684681	0.954734
ARF6	2.02578	0.0391471
ARFGAP1	-0.199269	0.823544
ARFGAP2	0.00135361	0.999181
ARFGAP3	-0.0664636	0.931907
ARFGEF1	1.24436	0.113609
ARFGEF1-DT	-1.31862	0.205249
ARFGEF2	-0.0742691	0.942195
ARFGEF3	2.44695	0.000557785
ARFIP1	0.538926	0.558303
ARFIP2	1.19378	0.210226
ARFRP1	0.869483	0.43174
ARG1	-0.0647566	0.962323
ARG2	-1.3175	0.2187
ARGFX	-0.556759	0.580946
ARGFXP2	0.3887	0.783229
ARGLU1	3.53935	1.35333e-05
ARHGAP1	0.612394	0.482537
ARHGAP10	0.346417	0.717341
ARHGAP11A_2	-0.822904	NA
ARHGAP11B	0.894001	NA
ARHGAP11B-DT	-0.450625	0.635238
ARHGAP11B-DT_2	-0.119229	0.922735
ARHGAP11B_2	0.367082	0.675852
ARHGAP12	0.335317	0.67634
ARHGAP15	-0.342568	0.723748
ARHGAP15-AS1	-0.655698	0.388554
ARHGAP17	4.44098	0.00195547
ARHGAP18	1.56603	0.0469111
ARHGAP19	-0.458121	0.532264
ARHGAP19-SLIT1	-1.10336	NA
ARHGAP20	-0.180275	0.834234
ARHGAP21	1.30393	0.146891
ARHGAP22	-0.267261	0.765731
ARHGAP22-IT1	-1.18944	0.317188
ARHGAP23	0.879558	0.443322
ARHGAP23_1	0.686824	0.585198
ARHGAP24	-0.470311	0.418075
ARHGAP25	1.27853	0.259961
ARHGAP26	0.621173	0.404661
ARHGAP26-AS1	-1.0871	0.348278
ARHGAP26-IT1	-0.830066	0.532646
ARHGAP27P1	0.555738	0.594156
ARHGAP27P1-BPTFP1-KPNA2P3	0.948029	0.421904
ARHGAP27P2	-1.04313	0.286008
ARHGAP27_1	-0.727996	NA
ARHGAP28	-0.588819	0.503016
ARHGAP28-AS1	-0.895082	NA
ARHGAP29	-0.140613	0.838372
ARHGAP29-AS1	-1.40267	0.169153
ARHGAP30	-0.590213	0.423467
ARHGAP31	-0.322952	0.564492
ARHGAP31-AS1	-0.767688	0.414668
ARHGAP32	1.45321	0.09205
ARHGAP33	-1.36654	0.0352655
ARHGAP35	1.07768	0.242045
ARHGAP36	-0.522282	0.619305
ARHGAP39	0.991941	0.211586
ARHGAP4	1.1545	0.302809
ARHGAP40	-1.00796	0.268144
ARHGAP42	0.15658	0.841875
ARHGAP42-AS1	-1.20956	0.242999
ARHGAP44	-0.404294	0.657229
ARHGAP44-AS1	-1.31415	0.125904
ARHGAP45	1.61804	0.119607
ARHGAP5	1.95272	0.00309462
ARHGAP6	-0.837807	0.236411
ARHGAP9	0.262235	0.774329
ARHGDIA	2.70525	0.0024755
ARHGDIB	1.59091	0.0727444
ARHGDIG	-0.570926	0.669408
ARHGEF1	0.897695	0.343231
ARHGEF10L	0.0881651	0.915291
ARHGEF11	0.353296	0.614338
ARHGEF12	2.4375	0.000365305
ARHGEF15	-1.10732	0.302338
ARHGEF16	0.553811	0.56795
ARHGEF17	0.593713	0.362742
ARHGEF17-AS1	-0.699286	NA
ARHGEF18	0.297553	0.55262
ARHGEF19	-0.69743	0.395112
ARHGEF2	0.0661041	0.94341
ARHGEF2-AS1	-0.509086	0.670302
ARHGEF2-AS2	-1.75189	0.0458523
ARHGEF25	-1.32018	0.17915
ARHGEF26	0.950942	0.346001
ARHGEF26-AS1	-0.480836	0.583473
ARHGEF26_1	-0.389329	0.703696
ARHGEF28	0.0412652	0.946015
ARHGEF3	-0.125262	0.808963
ARHGEF3-AS1	-2.0262	0.0871742
ARHGEF33	-0.155542	0.872395
ARHGEF34P	-0.252062	0.811035
ARHGEF34P_1	-0.646333	0.386674
ARHGEF35	3.54933	0.00593087
ARHGEF35_1	0.830071	0.521621
ARHGEF37	0.0727822	0.947235
ARHGEF38	-0.382025	0.61701
ARHGEF38-IT1	-1.14443	0.350839
ARHGEF39	-1.05509	0.270736
ARHGEF4	-0.380534	0.673397
ARHGEF40	-0.297103	0.723961
ARHGEF5	-0.700325	0.553975
ARHGEF5_1	-1.15372	0.206496
ARHGEF6	-0.193583	0.814448
ARHGEF7	0.999639	0.257316
ARHGEF7-AS1	-0.0723669	0.9617
ARHGEF7-AS2	-1.85856	0.206492
ARHGEF9	-0.491024	0.600746
ARHGEF9-IT1	-0.940232	0.387247
ARID1A	1.37962	0.0585991
ARID1B	0.940211	0.145654
ARID2	0.682691	0.273121
ARID3A	0.401563	0.617476
ARID3B	-0.541768	0.458065
ARID3C	0.119325	0.927322
ARID4A	0.833923	0.362915
ARID4B	2.28014	0.00132735
ARID5A	-0.0938987	0.93631
ARID5B	0.899969	0.317994
ARIH1	1.2187	0.0850404
ARIH2	-0.0861359	0.911555
ARIH2OS	-1.07315	0.274216
ARL1	1.23485	0.208188
ARL10	-0.515164	0.414306
ARL11	-0.0720831	0.953659
ARL13A	0.111128	0.93498
ARL13B	1.42037	0.150327
ARL14	-0.338863	0.77326
ARL14EP	0.195513	0.850714
ARL14EP-DT	-0.73132	0.443526
ARL14EPL	-0.607265	0.585672
ARL15	0.351003	0.684194
ARL16	-0.0862453	0.945888
ARL17A	0.447458	0.705933
ARL17A_1	0.0716974	0.955911
ARL17B	-0.288706	0.812574
ARL2	0.0593009	0.964826
ARL2-SNX15	-0.571258	0.611636
ARL2BP	0.466789	0.671202
ARL3	0.0944236	0.935181
ARL4A	1.38494	0.252466
ARL4C	1.03527	0.25188
ARL4D	-0.33579	0.752595
ARL5A	2.29624	0.0221118
ARL5B	-0.0120884	0.991514
ARL5C	-1.49166	0.139892
ARL6	1.09052	0.221148
ARL6IP1	1.21537	0.232038
ARL6IP4	3.03813	0.000276999
ARL6IP5	1.00149	0.420602
ARL6IP6	-0.475726	0.566504
ARL8A	-0.94373	0.333928
ARL8B	1.02739	0.341871
ARL9	-0.992642	0.329552
ARLNC1	0.105836	0.938916
ARMC1	0.225158	0.850566
ARMC10	0.0368213	0.976973
ARMC12	-1.29821	0.209734
ARMC2	-0.031234	0.976582
ARMC2-AS1	0.227036	0.875066
ARMC3	0.0486426	0.955178
ARMC5	-0.0707536	0.928727
ARMC6	-0.73896	0.414598
ARMC7	0.421544	0.687578
ARMC8	-0.0917108	0.909102
ARMC9	0.0217797	0.975857
ARMCX1	-1.15291	0.30343
ARMCX2	-0.435696	0.590659
ARMCX3	-0.191261	0.78997
ARMCX4	0.362768	0.728225
ARMCX5	-0.14856	0.89932
ARMCX5-GPRASP2	-1.06224	0.237611
ARMCX6	0.83475	0.529669
ARMH1	0.0964518	0.915291
ARMH2	-0.60722	NA
ARMH3	-0.0623408	0.950787
ARMH4	-0.379009	0.545146
ARMS2	-1.17993	0.335705
ARMT1	0.914463	0.383261
ARNT	-0.105864	0.902926
ARNT2	-0.038787	0.972773
ARNTL	0.0838913	0.912531
ARNTL2	0.331954	0.709608
ARNTL2-AS1	-0.175338	0.896592
ARPC1A	1.58587	0.118724
ARPC1B	2.3	0.00483989
ARPC2	2.63943	0.000668812
ARPC3	4.09819	2.85772e-07
ARPC4	-0.354429	0.747727
ARPC5	1.51311	0.15203
ARPC5L	0.631207	0.371091
ARPIN	-0.60252	0.465036
ARPP19	0.789612	0.317563
ARPP21	0.0991702	0.918101
ARR3	-1.92417	0.0692399
ARRB1	-0.0819886	0.899445
ARRB2	0.739738	0.502692
ARRDC1	0.89558	0.31648
ARRDC1-AS1	-0.743987	0.397149
ARRDC2	0.890002	0.268845
ARRDC3	2.31642	0.00743805
ARRDC3-AS1	-0.486997	0.628321
ARRDC4	0.786633	0.329426
ARRDC5	0.0540893	0.96626
ARSA	-0.453805	0.582637
ARSB	0.227483	0.812363
ARSD	0.00365892	0.997455
ARSF	-0.985938	0.346
ARSG	-0.299275	0.713908
ARSH	-1.39526	0.128037
ARSI	-0.837741	0.306184
ARSJ	-0.211618	0.771729
ARSK	-0.409537	0.629906
ARSL	-1.63919	0.0394156
ART1	0.548302	0.65961
ART3	-0.565601	0.517149
ART4	-0.189597	0.875895
ART5	-0.381034	0.681807
ARTN	0.383398	0.751869
ARV1	-0.295936	0.785901
ARVCF	-0.213616	0.74548
ARX	0.750595	0.446232
AS-PTPRE	-0.652191	0.594574
AS3MT	-1.92121	0.107616
ASAH1	2.00539	0.0215567
ASAH1-AS1	-0.768859	0.467294
ASAH2	-0.183962	0.842738
ASAH2B	0.369576	0.678628
ASAP1	-0.178276	0.837
ASAP1-IT1	0.633406	0.571136
ASAP1-IT2	-1.17486	0.24023
ASAP2	-0.211092	0.778573
ASB1	-0.521071	0.507032
ASB10	-1.24021	0.192506
ASB11	-1.09864	0.300455
ASB12	-1.52563	0.131121
ASB13	-0.597277	0.461072
ASB14	-0.219727	0.827805
ASB15	-0.390769	0.649521
ASB15-AS1	-1.27508	0.243471
ASB16	-0.56902	0.590162
ASB16-AS1	-0.332314	0.756159
ASB17	0.545677	NA
ASB18	-0.233721	0.78024
ASB3	-0.635464	0.557103
ASB4	-0.329957	0.736301
ASB5	-0.658429	0.45058
ASB6	-0.180423	0.852492
ASB7	-0.296904	0.801582
ASB8	0.0131522	0.99198
ASB9	-0.959076	0.350839
ASB9P1	0.252911	0.846175
ASCC1	-0.567151	0.460427
ASCC2	0.199598	0.823087
ASCC3	0.62658	0.333231
ASCL1	-0.630491	0.527374
ASCL2	-0.363721	0.753331
ASCL3	-0.428447	0.688939
ASCL4	-0.0951526	0.942416
ASCL5	-1.20541	0.210226
ASF1A	1.30158	0.279907
ASGR1	-1.53291	0.0667756
ASGR2	-1.11125	0.202715
ASH1L	0.633338	0.421248
ASH1L-AS1	0.28629	0.772527
ASH2L	-0.832926	0.38046
ASIC1	-0.262976	0.751281
ASIC2	-0.779014	0.443526
ASIC3	-0.081186	0.951325
ASIC4	-1.33358	0.190842
ASIC4-AS1	-1.2042	0.303755
ASIC5	-0.444726	0.782877
ASIP	-0.770097	0.464109
ASL	1.11656	0.259762
ASMTL-AS1_1	0.505147	NA
ASNS	-1.51032	0.202715
ASNSD1	-0.257734	0.806938
ASNSP1	-0.574434	0.6128
ASPA	-0.754043	0.321841
ASPDH	-0.932357	0.456446
ASPG	-0.162306	0.880098
ASPH	1.32926	0.116846
ASPHD1	-1.55308	0.0867114
ASPHD2	-0.498946	0.67103
ASPM	0.0407568	0.959749
ASPN	0.0486646	0.967694
ASPRV1	0.585514	0.569828
ASPSCR1	0.364246	0.684152
ASRGL1	-0.194629	0.842494
ASS1	0.719315	0.427803
ASTE1	0.0352553	0.971689
ASTL	-0.987717	0.279874
ASTN1	-0.683199	0.340162
ASTN2	-0.424476	0.505563
ASTN2-AS1	-0.769735	0.458663
ASXL1	-0.0853707	0.903501
ASXL2	0.407045	0.531691
ASXL3	-0.166294	0.807377
ASZ1	-0.632555	0.613121
ATAD1	0.400388	0.628232
ATAD2	1.06643	0.20508
ATAD2B	-0.174045	0.851712
ATAD3A	-0.0153968	0.988654
ATAD3B	-0.150465	0.894551
ATAD3C	-0.967131	0.222404
ATAD5	-0.393948	0.628232
ATCAY	-0.788062	0.399862
ATE1	-0.141761	0.886639
ATE1-AS1	-0.147642	0.912751
ATF1	-0.00855015	0.995073
ATF2	1.09094	0.325448
ATF3	1.22459	0.261824
ATF4	2.76749	0.00195547
ATF5	-0.248414	0.802071
ATF6	-0.22527	0.782523
ATF6-DT	0.097735	0.937753
ATF6B_3	-1.1029	0.611551
ATF7	-0.805803	0.313966
ATF7IP	1.37211	0.0691634
ATF7IP2	0.984994	0.191323
ATG10	-0.305437	0.675349
ATG101	0.086659	0.942313
ATG12	0.108347	0.90349
ATG13	0.31634	0.663404
ATG14	-0.299145	0.738691
ATG16L2	0.871279	0.326397
ATG2A	-0.397701	0.574091
ATG2B	-0.12047	0.868513
ATG3	1.57385	0.139172
ATG4A	-0.934102	0.227572
ATG4B	0.323477	0.742839
ATG4C	0.302883	0.758586
ATG4D	-0.322633	0.715271
ATG5	0.462138	0.57812
ATG7	-0.220476	0.71334
ATG9A	-0.621942	0.446593
ATG9B	0.155313	0.879485
ATIC	-0.339398	0.705111
ATL1	0.667879	0.537116
ATL2	0.0442496	0.960373
ATL3	1.12161	0.203832
ATM	-0.0579515	0.953247
ATMIN	0.422143	0.664108
ATN1	0.546597	0.489791
ATOH1	-0.238859	0.808536
ATOH7	-0.948681	0.343916
ATOH8	-0.14682	0.855371
ATOX1	-0.128827	0.911545
ATOX1-AS1	-0.517648	0.623513
ATP10A	0.148865	0.838151
ATP10A-DT	-0.780748	0.407898
ATP10B	0.733174	0.367441
ATP10D	0.169991	0.840438
ATP11A	0.410903	0.482997
ATP11A-AS1	-0.383774	0.697325
ATP11AUN	-0.64118	0.492072
ATP11B	1.34973	0.118368
ATP11B-DT	-0.559059	0.613661
ATP11C	-0.202701	0.827614
ATP12A	-0.177907	0.843915
ATP13A1	-0.194838	0.850909
ATP13A2	0.121448	0.899529
ATP13A3	0.691911	0.379224
ATP13A3-DT	-1.21391	0.246301
ATP13A4	0.178371	0.824549
ATP13A4-AS1	-0.728294	0.538119
ATP13A5	0.467692	0.686927
ATP13A5-AS1	-0.81136	0.472225
ATP1A1	0.203648	0.813005
ATP1A1-AS1	-1.00903	0.297071
ATP1A2	-0.732272	0.418209
ATP1A3	-0.997546	0.175332
ATP1A4	-1.06395	0.330406
ATP1B1	1.67875	0.114893
ATP1B2	-0.824992	0.318077
ATP1B3	1.97555	0.0367418
ATP1B4	-0.870323	0.342547
ATP23	1.98115	0.116493
ATP23_1	0.0761159	0.951325
ATP2A1	-0.694458	0.427718
ATP2A1-AS1	-0.41582	0.757758
ATP2A2	2.31119	0.000245224
ATP2A3	1.00497	0.228386
ATP2B1	0.391085	0.619216
ATP2B1-AS1	0.155027	0.890686
ATP2B2	-0.809704	0.298892
ATP2B2-IT2	-1.50755	0.124663
ATP2B3	-0.0866427	0.943755
ATP2B4	0.00804785	0.994336
ATP2C1	0.715113	0.423144
ATP2C2	1.17873	0.156844
ATP2C2-AS1	-0.629054	0.506589
ATP4A	-0.522213	0.613291
ATP4B	1.23156	NA
ATP5F1A	1.92558	0.00734397
ATP5F1B	3.14065	0.000476817
ATP5F1C	-0.0259096	0.98401
ATP5F1D	2.15378	0.0376702
ATP5F1E	0.970043	0.414926
ATP5IF1_1	6.2334	0.000505993
ATP5MC1	-0.307605	0.797729
ATP5MC2	1.93169	0.0387272
ATP5MC3	0.499309	0.620521
ATP5ME	2.36538	0.0102815
ATP5MF	-0.0173967	0.989563
ATP5MG	1.67453	0.0694436
ATP5MGL	-0.3312	0.813453
ATP5MJ	1.64324	0.214588
ATP5MK	0.237893	0.827866
ATP5PB	1.36138	0.226263
ATP5PD	2.61623	0.00621159
ATP5PF	3.12169	0.000903836
ATP5PO	1.32406	0.352299
ATP6AP1	-0.563769	0.540322
ATP6AP1L	-0.70199	0.426349
ATP6AP2	-0.214094	0.867458
ATP6V0A1	-0.432354	0.618638
ATP6V0A2	0.394196	0.494616
ATP6V0A4	-0.570818	0.408372
ATP6V0B	0.146952	0.898602
ATP6V0C	3.17015	0.000680373
ATP6V0CP3	0.102939	0.950813
ATP6V0D1	0.888602	0.364742
ATP6V0D1-DT	0.180543	0.887723
ATP6V0D2	0.444652	0.70318
ATP6V0E1	1.80028	0.0535623
ATP6V0E2	-0.115125	0.90648
ATP6V0E2-AS1	0.584432	0.588505
ATP6V1A	0.23914	0.770962
ATP6V1B1	-0.578353	0.596461
ATP6V1B1-AS1	-0.888861	0.387887
ATP6V1B2	0.461871	0.594156
ATP6V1C1	1.14416	0.239227
ATP6V1C2	-0.746575	0.3401
ATP6V1D	1.34223	0.252897
ATP6V1E1	0.519652	0.614017
ATP6V1E2	-0.308244	0.782479
ATP6V1F	2.84479	0.00423262
ATP6V1FNB	0.030179	0.980202
ATP6V1G1	3.90641	2.22197e-05
ATP6V1H	0.676812	0.512082
ATP7A	-0.233124	0.792666
ATP7B	0.188432	0.835392
ATP8A1	0.0869256	0.940689
ATP8A2	-0.574424	0.486763
ATP8A2_1	1.13776	NA
ATP8B1	0.665851	0.411403
ATP8B2	-0.377401	0.694248
ATP8B3	-0.977221	0.136573
ATP8B4	-0.49243	0.500832
ATP8B5P	-0.551882	0.527911
ATP9A	0.223877	0.785944
ATP9B	-0.477004	0.470238
ATPAF1	1.35807	0.265765
ATPAF2	-0.980336	0.271809
ATPSCKMT	-0.185183	0.852007
ATR	0.118652	0.903225
ATRAID	0.297624	0.797681
ATRIP	-0.570341	0.611734
ATRIP-TREX1	-0.696059	NA
ATRN	-0.194776	0.820314
ATRNL1	-0.762156	0.315585
ATRX	1.36371	0.114496
ATXN1	0.277453	0.613291
ATXN1-AS1	0.180587	0.866719
ATXN10	0.745474	0.381701
ATXN1L	-0.310559	0.648761
ATXN2	1.20082	0.134848
ATXN2-AS	-1.26739	0.3401
ATXN2L	0.753801	0.271417
ATXN3	0.342018	0.609207
ATXN3L	-0.548675	NA
ATXN7	0.835205	0.313043
ATXN7L1	-0.786117	0.302443
ATXN7L2	-0.466845	0.628232
ATXN7L3	0.515684	0.522804
ATXN7L3-AS1	-1.41327	0.161498
ATXN7L3B	1.18233	0.0837265
ATXN8OS	-0.16872	0.879412
AUH	0.0388414	0.964996
AUNIP	-1.05994	0.336384
AUP1	0.353146	0.756022
AURKA	-0.989479	0.271202
AURKAIP1	2.37638	0.00442092
AURKAP1	-0.537546	0.597675
AURKB	-0.204538	0.860144
AURKC	-1.11026	0.256088
AUTS2	0.978149	0.212556
AVEN	-0.268195	0.709669
AVIL	-0.406847	0.617822
AVL9	1.27318	0.148889
AVP	-0.223504	0.841774
AVPI1	0.677971	0.488273
AVPR1A	-0.365694	0.730409
AVPR1B	0.124059	0.923443
AVPR2	-0.419257	0.722891
AWAT1	-1.19215	0.246609
AWAT2	-2.00259	0.025901
AXDND1	-0.161898	0.849528
AXIN1	-0.0685171	0.929632
AXIN2	1.19319	0.240171
AXL	-0.695204	0.386477
AZGP1	0.0491955	0.967131
AZGP1P1	-1.21208	0.259961
AZI2	1.66036	0.231249
AZIN1	2.95227	0.000367325
AZIN2	-0.68826	0.441854
B2M	4.34871	0.00185346
B2M_1	3.38079	0.141583
B3GALNT1	-0.63052	0.525414
B3GALT1	0.0425064	0.962323
B3GALT1-AS1	-0.886886	0.415345
B3GALT2	-0.570579	0.600326
B3GALT5	-0.124333	0.886639
B3GALT5-AS1	-0.962884	0.287041
B3GALT6	-0.530148	0.525387
B3GALT9	-0.278554	0.798195
B3GAT1	-0.573409	0.452362
B3GAT1-DT	-1.08283	0.220306
B3GAT2	1.43657	0.215297
B3GAT3	-0.785242	0.424808
B3GLCT	0.37208	0.700865
B3GNT2	0.551295	0.609605
B3GNT3	0.0497886	0.95808
B3GNT4	0.609143	0.612422
B3GNT5	0.459008	0.583009
B3GNT6	-0.526609	0.507705
B3GNT7	0.574664	0.501088
B3GNT8	-0.403666	0.703314
B3GNT9	-0.530382	0.465045
B3GNTL1	0.807655	0.406785
B3GNTL1_1	1.44589	0.15978
B4GALNT1	-1.40753	0.113347
B4GALNT2	-0.381416	0.708432
B4GALNT3	0.147234	0.860318
B4GALNT4	-0.553119	0.465045
B4GALT1	0.759366	0.475086
B4GALT1-AS1	-0.787446	0.482598
B4GALT2	-1.05836	0.190283
B4GALT3	-1.179	0.161136
B4GALT4	-0.0654651	0.954993
B4GALT4-AS1	-0.50458	0.622503
B4GALT5	0.831985	0.35059
B4GALT6	-0.399719	0.600329
B4GALT7	-0.135185	0.898496
B4GAT1	-0.137303	0.88144
B9D1	0.262135	0.716565
B9D2	0.0518352	0.966256
BAALC	-0.0458283	0.964279
BAALC-AS1	-0.432434	0.694315
BAAT	-0.595077	0.60138
BABAM1	0.288367	0.811669
BABAM2	-0.600684	0.500832
BABAM2-AS1	-0.693052	0.531953
BACE1	-0.174441	0.848102
BACE1-AS	-0.518825	0.622503
BACE2	0.479992	0.600124
BACH1	1.20558	0.24518
BACH1-IT2	0.651216	0.540606
BACH1-IT3	0.0908427	NA
BACH2	-0.0662427	0.950621
BAD	0.802281	0.547291
BAG1	2.15703	0.00634892
BAG2	0.151293	0.903501
BAG3	0.710277	0.468406
BAG4	0.904657	0.333684
BAG5	0.907557	0.274656
BAG6_4	-0.777028	NA
BAGE2	-0.922906	0.305178
BAGE5	-1.01242	0.351358
BAHCC1	0.791157	0.351622
BAHD1	-0.17913	0.844472
BAIAP2	0.894099	0.268144
BAIAP2-DT	0.086966	0.935426
BAIAP2L1	0.83123	0.428323
BAIAP2L2	-0.135093	0.889021
BAIAP3	1.7167	0.0579487
BAK1	0.00807993	0.994994
BAMBI	0.790503	0.51297
BANCR	-0.360696	0.815738
BANF1	-1.00811	0.323069
BANF2	-1.01838	0.336201
BANK1	-0.829757	0.36472
BANP	-0.154054	0.822119
BAP1	0.159336	0.833813
BARD1	0.823066	0.391066
BARHL1	0.911746	0.535742
BARHL2	-1.56131	0.0694436
BARX1	-0.150601	0.89934
BARX1-DT	-1.41614	0.110007
BARX2	-4.05382e-05	0.99995
BASP1	3.47757	2.26748e-05
BASP1-AS1	0.128813	0.884065
BASP1P1	-0.579887	0.588537
BATF	0.284974	0.80524
BATF2	0.021262	0.98367
BATF3	0.111636	0.927584
BAX	1.61691	0.13811
BAZ1A	2.04047	0.0108935
BAZ1A-AS1	0.000343538	0.999788
BAZ1B	1.16065	0.0278518
BAZ2A	0.448281	0.531663
BAZ2B	1.85192	0.00106536
BAZ2B-AS1	0.34984	0.784935
BBC3	0.519888	0.614738
BBIP1	0.15384	0.88028
BBLN	0.649959	0.547568
BBOF1	1.83247	0.066209
BBOX1	-0.18489	0.855007
BBOX1-AS1	-0.673726	0.526663
BBS1	-0.265946	0.774545
BBS10	1.19347	0.283104
BBS12	-0.123574	0.904372
BBS2	0.0727856	0.942735
BBS4	0.226865	0.828506
BBS5	0.737563	0.481852
BBS7	0.250936	0.815506
BBS9	0.00923598	0.99198
BBX	0.904339	0.221892
BCAM	0.214936	0.842744
BCAN	-0.570133	0.49125
BCAN-AS1	-0.147929	0.897982
BCAP31	0.557519	0.510681
BCAR1	-0.723999	0.424569
BCAR1_1	-0.0754912	0.950984
BCAR3	-0.421927	0.463161
BCAR3-AS1	-1.08619	0.337271
BCAR4	-0.979092	0.380133
BCAS1	1.22577	0.0981826
BCAS2	1.56365	0.200182
BCAS3	0.897323	0.346215
BCAS4	-0.122217	0.892193
BCAT1	0.233824	0.773582
BCAT2	-0.934883	0.308911
BCCIP	1.93959	0.0112954
BCDIN3D	-0.00660483	0.996415
BCDIN3D-AS1	-0.616638	0.559531
BCHE	0.381187	0.774579
BCKDHA	0.60798	0.590162
BCKDHB	0.231599	0.778228
BCKDK	0.036257	0.976973
BCL10	-0.302951	0.734304
BCL10-AS1	0.291534	0.869282
BCL11A	-0.281724	0.571243
BCL11B	-0.163939	0.853613
BCL2	0.321399	0.731364
BCL2A1	2.59812	0.00669552
BCL2L1	1.48252	0.184793
BCL2L1-AS1	-0.634868	0.52002
BCL2L10	-0.0450596	0.975175
BCL2L11	1.05685	0.196089
BCL2L12	-1.07352	0.313418
BCL2L13	1.07244	0.311005
BCL2L15	0.285654	0.770962
BCL2L2	-0.381385	0.694315
BCL2L2-PABPN1	0.396953	NA
BCL3	-0.624336	0.452
BCL6	1.42712	0.0414717
BCL6B	0.0903873	0.940689
BCL7A	0.0837369	0.937462
BCL7B	1.6169	0.0520743
BCL7C	-0.4688	0.618359
BCL9	0.0537529	0.957475
BCL9L	0.303584	0.684004
BCLAF1	1.58144	0.0428961
BCLAF3	0.0192966	0.987084
BCO1	-0.213472	0.847351
BCO2	0.134432	0.890571
BCOR	0.745386	0.439651
BCORL1	-0.473557	0.477668
BCORP1	0.863951	0.590162
BCR	2.04084	0.00183223
BCRP2	-1.11941	0.268845
BCRP3	-2.07017	0.0240943
BCS1L	-0.850447	0.367942
BCYRN1	5.38217	9.98808e-06
BDH1	0.953261	0.295944
BDH1_1	0.660614	0.424201
BDH2	0.37118	0.679658
BDKRB1	-0.192355	0.855323
BDKRB2	-0.0303991	0.974847
BDNF	-0.739681	0.407459
BDNF-AS	0.11508	0.929365
BDP1_1	2.0384	0.17777
BDP1_2	0.0438711	0.975091
BEAN1	-0.464171	0.588505
BEAN1-AS1	-1.07626	0.391599
BECN1	1.0634	0.10287
BECN2	-0.620752	0.548207
BEGAIN	0.166319	0.873202
BEND2	-0.430202	0.604146
BEND3	-0.737994	0.297071
BEND3P3	-0.462234	0.626751
BEND4	-0.673823	0.386138
BEND5	-0.370965	0.674591
BEND6	-0.908428	0.321841
BEND7	-0.112781	0.890086
BEND7-DT	-0.548071	NA
BEST1	0.161238	0.864115
BEST2	0.410836	0.7102
BEST3	-0.331279	0.724148
BEST4	0.748914	0.50136
BET1	0.313726	0.724407
BET1-AS1	-1.45874	0.221116
BET1L	-1.40708	0.213088
BEX1	-0.973431	0.450977
BEX2	1.39803	0.258074
BEX3	1.42616	0.323639
BEX4	0.857929	0.40486
BEX5	0.620104	0.546591
BFSP1	-0.0741728	0.945108
BFSP2	0.106631	0.937059
BFSP2-AS1	-0.893484	0.404304
BGLAP	-0.251848	NA
BGLT3	-0.709499	0.577204
BGN	-0.622333	0.562755
BHLHA15	-0.498561	0.616985
BHLHA9	-0.630099	0.649504
BHLHB9	-1.28829	NA
BHLHE22	-0.130564	0.898111
BHLHE23	-1.10083	0.402002
BHLHE40	2.47565	0.00293417
BHLHE40-AS1	-0.723826	0.411631
BHLHE41	1.54457	0.0500535
BHMT	-0.0339876	0.977207
BHMT2	-0.988227	0.235339
BICC1	-0.459188	0.493144
BICD1	0.296962	0.74345
BICD2	1.74994	0.0193484
BICDL1	0.502973	0.486662
BICDL2	2.9044	0.000248647
BICRA	0.304839	0.727962
BICRAL	0.487337	0.569889
BID	0.914196	0.443981
BIK	0.167714	0.886639
BIN1	0.245579	0.818353
BIN2	0.54948	0.630638
BIN3	-0.16461	0.851146
BIN3-IT1	-0.65096	0.5118
BIRC2	0.567379	0.458288
BIRC3	1.5816	0.03929
BIRC5	-0.376917	0.734658
BIRC6	0.670517	0.246955
BIRC6-AS2	-0.521042	0.649513
BIRC7	-0.63698	0.576521
BIRC8	-1.03265	0.412551
BISPR	-0.488932	0.66337
BIVM	0.629817	0.559883
BLACAT1	-0.293021	0.765731
BLACE	-0.969942	0.306971
BLCAP	0.91339	0.302443
BLID	-1.09566	0.399263
BLK	0.188345	0.867458
BLK_1	-0.087365	0.928409
BLM	-0.255366	0.795742
BLMH	0.196073	0.810044
BLNK	-0.534064	0.582674
BLOC1S1	-0.0341494	0.980202
BLOC1S2	0.280225	0.805958
BLOC1S3	-0.129516	0.881616
BLOC1S4	3.17352	0.018887
BLOC1S6	1.14691	0.319692
BLVRA	1.12502	0.278998
BLVRB	1.1449	0.340763
BLZF1	1.26431	0.287352
BMERB1_1	0.795698	0.570365
BMF	0.101589	0.928727
BMI1	4.40884	0.000842185
BMNCR	-0.986896	0.322972
BMP1	-1.09097	0.178795
BMP10	-1.05074	0.294478
BMP15	-0.108003	0.939759
BMP2	0.115218	0.912751
BMP2K	0.641376	0.299669
BMP3	-0.297553	0.665375
BMP4	-0.276695	0.794325
BMP5	-0.72834	0.417976
BMP6	0.523641	0.662482
BMP7	0.849453	0.428961
BMP7-AS1	-0.552219	0.600593
BMP8A	-0.280465	0.780322
BMP8B	-0.16177	0.86524
BMP8B-AS1	-1.04063	0.365834
BMPER	-0.638054	0.451925
BMPR1A	1.65103	0.0543941
BMPR1B	0.698829	0.367942
BMPR1B-DT	-0.610205	0.643683
BMPR2	-0.0371549	0.966486
BMS1	-0.028377	0.9764
BMS1P1	-0.427889	0.62026
BMS1P14	-0.519264	0.637141
BMS1P17	-0.612857	0.646303
BMS1P18	-0.643625	0.61701
BMS1P2	0.686649	0.570222
BMS1P2-AGAP9	-0.827793	0.425769
BMS1P20	1.74087	0.176231
BMS1P21	-1.34545	0.202715
BMS1P22	-0.604949	NA
BMS1P23	-0.149346	0.891316
BMS1P4	-0.57039	0.617963
BMS1P4-AGAP5	-0.154802	0.888989
BMT2	0.0270208	0.981135
BMX	-1.05429	0.333684
BNC1	-0.415976	0.636261
BNC2	-0.485136	0.471929
BNC2-AS1	-0.659924	0.631027
BNIP1	-0.529604	0.536427
BNIP2	2.19124	0.0132457
BNIP3	0.751987	0.494402
BNIP3L	2.48296	0.0191021
BNIP5	-0.978225	0.299806
BNIPL	-0.505455	0.602637
BOC	-0.183337	0.854058
BOD1	-1.35107	0.091443
BOD1L1	1.99764	0.00249489
BOD1L2	0.648364	0.537874
BOK	-0.676801	0.416968
BOK-AS1	-0.417213	0.788061
BOLA1	-0.689336	0.477668
BOLA3	-0.272471	0.784139
BOLA3-DT	-0.391824	0.718154
BOLL	-0.216148	0.848955
BOP1	0.195761	0.860654
BORA	-0.331095	0.748252
BORCS6	-0.307082	0.718154
BORCS7	-0.420949	0.709669
BORCS8	-0.639736	0.490173
BPESC1	-0.622135	0.493945
BPGM	0.667349	0.476235
BPHL	-0.746371	0.461119
BPI	-0.569592	0.553321
BPIFA1	0.895361	0.408723
BPIFA2	0.0139192	0.99198
BPIFA3	-1.02732	0.25905
BPIFA4P	-1.4193	0.152389
BPIFB1	3.39205	7.16512e-05
BPIFB2	-1.18441	0.256291
BPIFB3	-1.22978	0.152413
BPIFB4	-0.572855	0.585748
BPIFB6	-1.16504	0.203408
BPIFC	-0.690449	0.477668
BPNT1	-0.105334	0.898496
BPNT2	-0.587851	0.478414
BPTF	2.51581	7.41595e-05
BPY2C	2.46119	NA
BRAF	0.11525	0.877063
BRAP	0.275425	0.713369
BRAT1	0.0367023	0.972278
BRCA1	-0.597182	0.498125
BRCA2	-0.330672	0.61602
BRCC3	-0.303371	0.626751
BRD1	0.278182	0.68589
BRD2	-0.187469	0.897584
BRD2_3	1.19931	0.451864
BRD2_5	0.310658	NA
BRD3	1.14343	0.15593
BRD3OS	1.31431	0.206496
BRD4	1.60481	0.00887599
BRD7	2.06296	0.00115714
BRD7P3	-0.881287	0.360449
BRD8	0.00774929	0.992068
BRD9	0.13004	0.854231
BRDT	-0.947863	0.213335
BRDTP1	-1.92501	0.148385
BRF1	0.470336	0.584834
BRF2	0.644957	0.572215
BRI3	0.642544	0.536427
BRI3BP	0.623554	0.518555
BRICD5	-0.0175925	0.991575
BRINP1	-0.281925	0.809325
BRINP2	0.286204	0.728927
BRINP3	-0.436771	0.651487
BRINP3-DT	-0.990752	0.362955
BRIP1	0.880771	0.395415
BRIX1	0.422802	0.728053
BRK1	1.96816	0.0990835
BRME1_1	0.324925	0.90648
BRMS1	-0.145085	0.881003
BRMS1L	-0.00585153	0.996383
BROX	1.11659	0.166733
BRPF1	0.836074	0.379211
BRPF3	0.871267	0.254188
BRPF3-AS1	0.202022	0.864867
BRS3	-0.514359	0.619325
BRSK1	0.145185	0.884144
BRSK2	-1.1144	0.147345
BRWD1	1.21126	0.0958075
BRWD1-AS1	-1.44206	0.138626
BRWD1-AS2	-0.772831	0.504223
BRWD3	0.428101	0.58662
BSCL2	-0.748709	0.50526
BSDC1	0.1543	0.886679
BSG	2.74152	0.000908058
BSG-AS1	-0.4843	0.702237
BSN	-0.538034	0.424512
BSN-DT	-0.0850794	0.951536
BSND	-0.617037	0.518555
BSPH1	-0.908355	0.369801
BSPRY	0.168758	0.872707
BST1	-0.980204	0.281239
BST2	2.05378	0.110056
BSX	-1.44258	0.140756
BTAF1	0.245213	0.769191
BTBD1	1.49777	0.128726
BTBD10	0.907147	0.317959
BTBD11	-0.56529	0.430422
BTBD16	-0.24106	0.753331
BTBD17	-0.469548	0.639783
BTBD18	-0.61074	0.486265
BTBD19	-0.184483	0.842738
BTBD2	1.35622	0.235117
BTBD3	0.237923	0.777805
BTBD6	1.5592	0.178007
BTBD8	-0.457116	0.50371
BTBD9	0.172919	0.83944
BTBD9-AS1	-0.753095	0.569781
BTC	-0.0816824	0.921346
BTD	0.263719	0.770619
BTF3	2.76744	0.00126648
BTF3L4	1.07959	0.334155
BTF3P11	-1.36341	0.233841
BTG1	0.944288	0.427825
BTG1-DT	-0.576201	0.591034
BTG2	1.02782	0.317678
BTG2-DT	-0.955055	0.348968
BTG3	0.130662	NA
BTG4	0.285815	0.700865
BTK	-0.711369	0.503545
BTLA	-0.418708	0.718409
[truncated: 33,620 more rows]
