# Supplementary material for: Extensive diversity of unusual microorganisms associated with severe pneumonia in kidney transplant recipients
Source: PLoS Pathog. 2025 Nov 3;21(11):e1013667. doi: 10.1371/journal.ppat.1013667 (PMC12591451; doi:10.1371/journal.ppat.1013667)
Supplement: S18 Table — (XLSX) [file ppat.1013667.s023.xlsx]

## Sheet: Supplementary Table 18
S18 Table. xCell enrichment scores of eight immune cells and immune score in BALF RNA-seq libraries.
Cases	B cell	T cell CD4+ (non-regulatory)	T cell CD8+	Myeloid dendritic cell activated	Macrophage M1	Monocyte	Neutrophil	NK cell	immune score
Control-1	0	0	0	0	0	0	0.0263561	0	0.0956208
Control-2	0	0	0	0.191444	0.0431244	0	0.0105098	0	0.101067
Control-3	0	0	0	0.313986	0.105762	0	0.0252919	0	0.107985
Control-4	0	0	0	0.334013	0.099158	0	0.057272	0	0.14938
Control-5	0	0	0	0.201933	0.0571417	0	0.020894	0	0.131723
Control-6	0	0	0	0.0154822	0.0792108	0	0.0148246	0	0.129814
Control-7	0	0	0	0.288921	0.0871418	0	0.0315419	0	0.143068
Control-8	0	0	0	0.064681	0.113189	0	0.00341009	0	0.0925663
Control-9	0.0254243	0	0	0.43825	0.128818	0	0.0282331	0	0.162713
Control-10	0	0	0	0.283734	0.0940339	0	0.016951	0	0.120035
Control-11	0.0148883	0	0	0.379515	0.0702494	0	0.00286712	0	0.142257
Severe-1	0.128016	0	0.0125282	0.199783	0.13768	0.364573	0.284709	0	0.657122
Severe-2	0	0	0	0.332893	0.0855028	0	0.018897	0	0.112785
Severe-3	0	0	0	0.350354	0.0957458	0	0.0229594	0	0.123387
Severe-4	0.0938472	0	0.0917665	0.263905	0.0977285	0	0	0	0.19717
Severe-5	0.00289561	0	0	0.020059	0.12755	0.0929313	0.0601607	0	0.207968
Severe-6	0	0.000723239	0.00358694	0.233746	0.0789079	0.0123069	0.00164794	0	0.0969834
Severe-7	0.0675427	0	0	0.529343	0.208739	0.206537	0.224848	0	0.475353
Severe-8	0	0	0	0.435194	0.116105	0	0.0252728	0	0.114214
Severe-9-1	0.0212098	0	0	0.304003	0.175638	0	0.00107144	0	0.131304
Severe-9-2	0	0	0	0.357869	0.117669	0	0.0363793	0	0.135113
Severe-10	0.0958471	0.000786596	0	0.347559	0.207335	0.102942	0.0734023	0	0.394555
Severe-11	0	0	0	0.119875	0.0346419	0.0731699	0.0684867	0	0.163808
Critically ill-1	0	0	0	0.245888	0.0726505	0	0.0164115	0	0.127052
Critically ill-2	0	0	0	0.559019	0.13485	0	0.0388036	0	0.0989292
Critically ill-3	0	0	0	0	0.0147955	0	0	0	0.0204278
Critically ill-4	0	0	0	0.115612	0.0231996	0	0.00256346	0	0.0852262
Critically ill-5	0	0	0	0.225729	0.117145	0	0.0382946	0	0.121915
Critically ill-6	0	0	0	0.35124	0.0876394	0	0.0204812	0	0.123054
Critically ill-7	0	0	0	0	0.0162114	0	0	0	0.0302219
Critically ill-8	0.0343956	0	0	0	0.00288529	0	0.0101759	0	0.0431994
Critically ill-9	0	0	0	0.0956692	0.0425574	0	0.00966239	0	0.0764525
Critically ill-10	0	0	0	0.334671	0.127621	0	0.0462581	0	0.129299
Critically ill-11	0	0	0	0.307041	0.0911284	0	0.0364887	0	0.116577
Critically ill-12	0	0	0	0	0.0238609	0	0	0	0
Critically ill-13	0	0	0	0.370795	0.124702	0	0.0111224	0	0.128738
Critically ill-14	0	0	0.021992	0.0406639	0.0175523	0.018774	0.0225674	0	0.0674362
Critically ill-15	0	0	0	0	0	0	0	0	0
Critically ill-16	0	0	0.0404229	0	0.0680231	0	0	0	0.0836705
Critically ill-17	0	0	0	0.269498	0.0662389	0	0.0283669	0	0.104538
Critically ill-18	0.022859	0	0	0.0347361	0.0380088	0	0.0144248	0	0.0415835
Critically ill-19	0	0	0	0.0206331	0.035007	0	0	0	0.0268991
Critically ill-20	0.0239495	0	0	0.454019	0.206481	0.193103	0.183071	0	0.429084
