# Supplementary material for: Extensive diversity of unusual microorganisms associated with severe pneumonia in kidney transplant recipients
Source: PLoS Pathog. 2025 Nov 3;21(11):e1013667. doi: 10.1371/journal.ppat.1013667 (PMC12591451; doi:10.1371/journal.ppat.1013667)
Supplement: S19 Table — (XLSX) [file ppat.1013667.s024.xlsx]

## Sheet: Supplementary Table 19
S19 Table. The abundance and diversity of immunoglobulin (Ig) and T-cell receptor (TCR) related genes in BALF RNA-seq libraries.
Cases	Immunoglobulin-related genes		T-cell receptor-related genes
	Abundance (RPM)	Diversity	Abundance (RPM)	Diversity
Control-1	0	0	0	0
Control-2	4.7269	233	0	0
Control-3	0.0146225	1	0.0731125	1
Control-4	0	0	0	0
Control-5	0	0	0	0
Control-6	0	0	0	0
Control-7	0	0	0.0310945	2
Control-8	0	0	0	0
Control-9	0	0	0.0138516	1
Control-10	0	0	0.621309	42
Control-11	0.98423	62	0	0
Severe-1	1.73727	23	0.217158	2
Severe-2	0	0	0.181852	11
Severe-3	0	0	0.107082	16
Severe-4	34.4655	17	0	0
Severe-5	0	0	0	0
Severe-6	0	0	0	0
Severe-7	0.43833	4	0.320318	3
Severe-8	0	0	0.0478315	6
Severe-9-1	0.0579753	3	0.251226	13
Severe-9-2	0	0	0.0684732	2
Severe-10	11.5965	4	0	0
Severe-11	0.223649	3	0.149099	4
Critically ill-1	0	0	0	0
Critically ill-2	0	0	0.765587	33
Critically ill-3	0	0	0	0
Critically ill-4	0	0	0.96587	29
Critically ill-5	0	0	0.0334622	1
Critically ill-6	0	0	0	0
Critically ill-7	0	0	0	0
Critically ill-8	0	0	0	0
Critically ill-9	0	0	0	0
Critically ill-10	0.0118804	1	0	0
Critically ill-11	0	0	0	0
Critically ill-12	0	0	0	0
Critically ill-13	0	0	0.00779383	2
Critically ill-14	0	0	0	0
Critically ill-15	0	0	0	0
Critically ill-16	0	0	0	0
Critically ill-17	0	0	0	0
Critically ill-18	0.519275	62	11.8288	2193
Critically ill-19	0	0	0.0924399	3
Critically ill-20	0.339338	13	0.0737691	4
