# Supplementary material for: Extensive diversity of unusual microorganisms associated with severe pneumonia in kidney transplant recipients
Source: PLoS Pathog. 2025 Nov 3;21(11):e1013667. doi: 10.1371/journal.ppat.1013667 (PMC12591451; doi:10.1371/journal.ppat.1013667)
Supplement: S20 Table — (XLSX) [file ppat.1013667.s025.xlsx]

## Sheet: Supplementary Table 20
S20 Table. Differential expression analysis for antimicrobial response genes and cytokine genes in BALF RNA-seq libraries.
Gene symbol	Deseq2 (KTR vs Control)		Deseq2 (Mild vs Severe)		Relative abundance
	log2FoldChange	padj	log2FoldChange	padj	Severe-1	Severe-2	Severe-3	Severe-4	Severe-5	Severe-6	Severe-7	Severe-8	Severe-9-1	Severe-9-2	Severe-10	Severe-11	Critically ill-1	Critically ill-2	Critically ill-3	Critically ill-4	Critically ill-5	Critically ill-6	Critically ill-7	Critically ill-8	Critically ill-9	Critically ill-10	Critically ill-11	Critically ill-12	Critically ill-13	Critically ill-14	Critically ill-15	Critically ill-16	Critically ill-17	Critically ill-18	Critically ill-19	Critically ill-20
HLA-A	4.88127	0.00188012	-2.99548	0.103045	36.6293	0.291451	0.49815	27.5174	362.241	0.221668	238.824	1.82616	9.01177	0	5.93724	0.223393	2.50375	4.03108	0	9.18491	0.0820545	0.0351749	0	32.8725	23.3658	0	1.39698	21.4031	0.211584	0	0	0.609944	0.344619	0.208017	39.2553	62.6702
ISG15	4.81512	0.000127291	-1.49614	0.495014	49.8982	1.2628	1.63078	1.70325	203.935	0	151.595	2.65598	1.41986	1.54317	28.0973	1.00018	3.9643	1.91478	0	6.83095	1.20879	0.914434	0.142123	0	61.0309	3.11744	1.28178	0.334181	1.4668	6.45125	0	0	1.39362	8.81266	2.16325	241.805
RPL39	4.4387	1.47456e-05	1.09568	0.453217	3.99642	0.281715	0.188528	0.27141	2.28307	0.122436	0.220794	0.338433	0.113126	0.359856	7.06431	0.902279	3.84145	0.989567	20.6819	0.495657	0.11897	0.102	4.55207	3.30123	7.20807	1.17469	0.136166	0	0.178221	4.69941	32.161	0.0168448	0.50442	2.85325	1.22372	1.78321
IFIT2	4.24179	0.000779918	-1.68121	0.383274	48.7789	1.06795	0.938029	3.67612	150.92	1.87833	82.1996	1.66555	0.938111	1.01461	18.3563	0.703457	0.679585	0.59494	0	0	1.35301	1.29695	0	0	4.04183	2.32626	0.978615	2.45083	1.03211	14.7356	0.0371187	1.08956	0.80502	1.38154	1.9581	154.137
IFIT3	3.99171	0.00071249	-1.21737	0.528521	53.0212	1.13568	1.17604	2.28625	46.5557	1.44389	72.5768	2.29184	2.00116	0.833604	21.098	0.675596	1.59637	1.02113	4.38314	0.884164	1.11669	1.05559	0	0	15.4975	2.36301	1.10878	0	1.11241	6.43273	0	0.737851	0.785671	2.32281	2.10518	156.838
GBP1	3.90277	7.62425e-05	-2.00461	0.166599	60.9641	0.593323	1.04833	0.59279	36.2136	5.9366	85.9512	1.48705	8.30193	0.978529	26.0537	2.12227	4.07762	1.4589	0	0	0.972561	1.08207	0.133553	1.58071	29.4174	1.28666	0.817858	10.834	0.804034	3.3679	0.175975	0.882985	0.947887	4.54212	8.21022	74.7789
IFITM1	3.81087	0.00577167	-2.47823	0.116647	140.58	0.979016	1.1381	2.00074	41.9657	0	25.9605	1.9665	1.25089	0.915192	7.67536	0.818619	1.35925	0.492395	0	0	0.826891	0.751905	0	0	33.8548	2.24885	0.752827	24.5539	1.17594	2.27341	0	0.0745045	0.799808	3.26084	1.60088	29.6926
RPL30	3.68287	0.000141058	-1.77398	0.157745	35.283	0.691412	0.414997	13.7007	0	2.6488	1.06929	0.644626	1.72757	0.526645	69.0859	2.72829	4.20422	1.24358	23.8889	2.28191	0.483042	0.407957	3.50172	0	8.64881	0.747453	0.418772	1.67724	0.539123	3.20827	0.769002	0.685975	0.799377	5.51967	5.5712	1.53512
RSAD2	3.57832	0.00106438	-2.2386	0.123925	54.7866	1.52827	1.13207	0	71.5226	1.1103	77.4276	1.16343	0.577058	1.11157	7.49666	0.585697	0.78381	1.57042	0	1.09066	1.36786	1.02408	4.15883	0	25.6017	1.18252	0.797486	0.135817	1.10947	3.82881	0.405915	2.13859	1.0249	1.24814	0.957332	43.7566
FCER1G	3.57179	0.00721009	-2.82163	0.0512844	73.0223	1.02989	0.734936	4.63032	28.971	0	49.1017	1.9486	1.22816	1.19994	25.8755	3.73167	4.72655	3.33809	4.90337	0	0.913788	0.723175	0	9.05845	4.15229	1.3596	1.09112	0	0.824695	0	0	0	0.915169	1.57406	0.935589	29.934
SLPI	3.56731	2.18134e-05	-0.455656	0.792641	37.7232	0.272509	0.675035	20.6684	5.44696	14.4903	10.0681	0.872623	7.8599	0.286044	10.3706	0.108978	7.73557	5.28765	0	16.9098	0.820587	0.680655	13.0814	9.12081	12.692	1.98207	0.440964	1.78721	1.08722	7.14817	31.6531	11.7433	0.762124	15.2892	34.21	5.7439
CXCL1	3.54202	1.69252e-05	0.435472	0.795036	27.7332	0.56996	0.762026	0.820006	2.62027	9.36345	23.5563	0.962355	6.40851	0.570794	8.18951	0.157272	7.95019	3.22334	11.0445	4.29436	0.359443	0.462254	17.2427	10.8611	13.5332	1.58913	0.977068	3.07696	1.27773	10.4823	40.9259	9.80963	0.711677	13.0392	8.47493	4.75375
FAU	3.45718	6.31853e-05	0.0380225	0.986297	8.83035	0.278371	0.449035	4.82076	15.0094	21.2033	8.35253	0.88627	6.20192	0.451724	16.2492	10.7711	5.18298	1.99005	0	1.22497	0.325099	0.288679	25.2726	11.6774	16.4961	0.682715	0.348833	6.58908	1.17061	7.42408	32.4746	21.8011	0.682688	9.72311	7.75348	8.97528
RNF31	3.43219	0.0429314	-0.97766	NA	20.6791	6.6638	0	14.9801	9.81904	60.8192	0	2.93009	0	0	97.2878	10.2154	4.24047	0	0	9.65544	7.50445	0	0	0	11.3668	2.90307	7.51552	26.4522	5.80524	72.95	0	78.0971	3.15178	12.683	0	69.4742
IFITM3	3.43025	0.000205748	-2.58224	0.0449261	217.434	0.975485	1.15035	0	40.7391	0.932701	42.6951	1.8505	2.507	0.672873	31.7004	0.897233	3.65352	1.37062	9.03162	0.36345	0.706207	0.376737	0	6.85864	32.8035	2.67123	1.00586	19.9143	1.20591	2.03406	3.47185	5.55283	0.711837	5.72898	2.79306	36.7574
S100A9	3.36613	0.000338644	-2.59379	0.0305628	167.943	0.0938486	0.174269	2.15658	47.6315	4.47303	72.4451	0.410363	2.2863	0.261072	16.6257	0.687365	5.32172	1.99992	5.25635	2.47788	0.170275	0.140952	10.9144	1.44754	7.3994	0.844956	0.199927	4.88435	1.02348	2.79041	1.13659	6.23259	4.43877	21.0474	3.45651	22.3408
LYZ	3.1178	0.000330436	-1.24708	0.355898	136.363	0.29927	0.347325	19.0613	11.061	11.4566	5.38168	0.619568	3.57523	0.457143	30.9229	2.07403	5.30054	1.62503	8.28563	5.34802	0.287874	0.343126	1.85249	5.27166	11.2732	0.630152	0.492217	1.63344	0.347616	0.728037	18.7785	2.21295	2.14678	7.99802	6.42969	9.1652
GBP5	3.10749	0.000159076	-1.70333	0.125446	51.9428	1.09251	1.34768	6.21873	10.929	1.12823	12.0854	1.61302	6.76182	1.425	15.0074	2.21256	2.041	1.15833	0.0656158	1.21992	1.39965	1.39354	4.16254	1.86571	29.4409	2.13086	1.24345	1.83019	1.37087	2.65777	0.0445914	6.52777	1.70662	4.45439	2.67853	24.0864
MX1	2.98874	0.00082415	-1.06686	0.486624	29.8292	0.781922	0.947738	0.0937464	44.0277	3.52065	22.4818	1.42683	1.84627	1.01146	4.29723	0.73518	1.04158	0.865186	5.47716	1.63901	1.1506	0.958792	4.04811	3.66748	4.26807	1.1809	0.934773	0.103462	1.64089	2.53625	0	3.05461	1.04045	3.62628	3.47371	53.3957
PTPRC	2.96358	0.00721091	-3.22699	0.00238503	62.8435	0.774013	0.661877	13.5204	15.2939	3.011	28.3637	0.747623	2.06871	1.17996	3.7222	3.39428	1.14657	0.561596	0.2492	1.08473	0.835932	0.986215	3.68442	0	0.216439	1.14979	1.2307	0.0503683	0.836413	0	0.0846759	2.7617	1.44034	1.23166	0.586886	12.6996
PLSCR1	2.87293	0.00828948	-0.64207	0.678095	23.755	1.26134	0.776451	1.17329	2.94807	2.64643	25.7181	1.26223	0.733562	1.34174	8.83085	0.883451	2.98916	1.22989	0.0711839	0	1.24902	1.00786	26.14	0	6.52881	1.62955	1.0056	0.0863262	1.20618	0.105809	0	8.99322	1.60458	2.81458	4.02345	17.5714
BNIP3L	2.79739	0.00865701	-0.437359	0.831166	20.313	0.572313	0.643078	0.241228	0	0.707333	6.41053	0.790331	3.01639	0.911539	4.61493	24.4421	2.09408	0.351809	0.117082	0.673763	0.453172	0.664816	0	0	4.6981	0.919393	0.463925	29.8175	0.867315	0.565611	23.353	9.52194	1.15042	4.61237	7.01602	23.6804
ISG20	2.77203	0.00588962	-1.95005	0.0540026	8.38376	0.813119	1.02283	0	37.9535	5.10705	33.7211	1.21964	2.28563	0.785696	1.33583	1.75915	2.18653	0.709445	13.0072	0.51307	0.989543	0.90537	0	4.2204	3.13191	1.15412	0.97621	0.0520597	1.01303	1.72285	0	7.5972	0.71954	1.52263	1.76362	41.566
RPSA	2.76917	0.00188104	-0.1928	0.912441	6.17691	0.33485	0.343869	12.8802	8.90859	12.8187	1.33244	0.781162	2.82374	0.490701	10.8889	0.677291	5.91889	3.2934	1.33961	3.73318	0.26187	0.381676	13.1902	15.2596	1.33274	0.761802	0.4301	11.7043	0.702261	5.8153	3.26908	23.4369	1.64534	14.1979	7.24193	2.18189
CASP4	2.74331	0.00896334	-2.24821	0.0727374	32.574	1.05309	0.946212	12.2948	11.1624	1.29185	16.9288	1.29579	1.24137	1.32133	12.9986	1.28888	2.09685	1.12764	0	0	0.908584	1.13977	5.44817	0	11.9368	1.02115	0.919501	0	0.932208	1.03301	0.0377829	3.44092	1.41391	2.7317	3.92808	11.9531
RAB1A	2.7184	0.00532844	-1.13892	0.371527	13.6501	1.07768	0.963458	8.50386	6.28701	2.07422	8.60723	1.14597	0.865517	0.747301	4.45051	0.775455	2.26727	1.24382	25.4125	4.04715	0.619202	0.828166	0	0	4.50189	1.1881	0.669724	0	0.938835	4.70835	6.89819	8.69005	1.39391	4.70922	6.14122	4.12733
CXCL2	2.69364	0.00349565	-0.190122	0.924501	14.6835	0.768908	1.19815	3.0581	14.903	7.01767	13.7549	1.36537	6.65033	0.84619	2.93192	0.136005	4.10251	1.67249	0	1.58545	0.682734	0.613899	0	0	18.6647	1.36566	1.03395	21.7176	1.32251	12.2304	13.42	14.6062	0.95114	3.65861	0.709253	2.92905
H2BC12	2.66334	0.0076505	-1.01945	0.493725	14.6176	1.53603	1.69841	0	24.7457	2.64804	2.68417	2.09373	3.45416	0.961425	8.72671	3.4143	3.71429	2.51792	0	0	1.38384	1.4089	0	6.78453	54.8475	1.11528	1.21265	0	2.11127	10.4628	0	12.7726	1.40456	5.55463	5.13106	12.5444
S100A8	2.63658	0.0229445	-1.57674	0.291217	287.138	0.248439	0.363474	0	13.7888	2.72935	14.7069	0.488544	0.310378	0.185121	29.2134	0.804017	3.39022	2.49442	0.135534	0.939932	0.349726	0.313165	3.16891	6.57531	0.376692	1.39499	0.217928	1.36971	0.308614	5.3387	5.61849	0.023108	1.52756	5.47716	0.390125	12.519
RNF213	2.62965	0.000333234	-1.69924	0.0766649	21.623	0.865486	1.01881	7.24512	28.4358	4.01309	22.6636	1.05418	7.04413	0.872437	2.88731	1.94213	1.43667	0.81587	0.683552	0.899343	0.905423	0.851318	1.57862	2.52924	8.66393	0.995688	0.942086	2.11384	1.51099	0.457222	0.89035	5.17452	0.804433	2.64202	4.06331	30.1903
FGR	2.5919	0.0125152	-1.82312	0.186289	22.662	0.637768	0.983156	3.81267	10.3062	3.34748	33.2764	1.10476	6.1071	0.977603	6.58651	2.14874	1.05251	0.542832	6.26271	0.558514	0.832666	0.78494	7.14629	0.0221112	2.86913	1.06252	0.798324	0	1.40019	0.034099	0	1.99473	0.868474	0.620263	0.468229	6.57605
IFI6	2.58676	0.0130753	-1.85963	0.166886	11.7885	0.511379	0.758438	0.739009	18.6763	6.83419	38.4427	1.32504	0.92408	0.636892	11.4716	0.32197	0.604338	0.920602	0	0.185239	0.57589	0.520192	0.0616648	4.43677	8.03753	0.604692	0.865109	0	1.00236	2.62136	6.3783	0.091732	0.535563	2.7287	1.47046	21.897
WFDC2	2.57571	0.0121356	-0.418134	0.810498	25.1517	0.478111	0.495791	0.204721	3.82438	14.8917	0.333084	0.605653	6.78371	0.508939	18.7374	0.0523521	4.66506	0.699766	2.68281	4.28847	0.397409	0.318738	5.07348	3.37597	12.8933	1.36875	0.770313	0	1.4082	1.77235	0	4.07857	0.516874	8.16812	31.0452	1.89889
CEBPB	2.48709	0.036891	-3.22447	0.00238503	38.1378	0.0910358	0.610871	2.66041	18.109	7.20084	28.2187	0.720517	5.37383	0.407005	30.1978	0.697776	3.35995	2.40633	0	0	0.0768901	0.197766	0.461059	4.16458	5.90084	1.38809	0.462021	0	1.05742	0.110732	0.405007	6.40142	0.387516	4.41829	7.09571	9.01649
ITGAX	2.20247	0.0264214	-3.12358	0.000249195	33.14	0.80664	0.963629	6.02954	8.99818	5.8264	18.3111	1.10648	7.42824	1.03101	2.27835	2.4238	0.982515	0.912614	0.0323967	0.616653	1.05887	0.819433	0.0167088	2.12335	0.658423	1.05639	1.05485	3.477	2.3783	0.0120388	0.0110081	2.5353	0.964326	0.4521	0.762969	5.21093
MYD88	2.01533	0.0580403	-2.92929	0.00109726	18.5156	0.981849	1.10285	0.0565943	9.01433	8.04205	12.2466	0.899421	2.97222	0.922955	12.5651	1.61128	0.768977	0.340468	0.0412029	1.05786	0.914338	0.674528	0.0425013	3.01825	0.815928	0.95419	0.823407	0.0499677	1.08563	0.765563	0	1.66491	0.928772	1.82081	1.02427	7.21796
SLC11A1	1.77214	0.124746	-3.1715	0.000249195	22.4128	0.737706	0.950007	5.05401	3.14713	7.26725	10.1202	0.962302	14.6933	0.822966	2.17072	1.50245	0.715329	0.397334	0.22997	0.0101799	0.700219	0.657995	0.0237217	0	0.743025	0.808041	1.08555	0.027889	1.57299	0.256375	0.48448	2.3996	0.717765	0.407845	0.48744	5.12736
IL1B	1.26602	0.287461	-4.27367	6.66582e-05	23.4053	0.25848	0.463194	4.20149	6.32826	0.907344	62.7876	0.440046	0.409862	0.426689	2.44377	0.0406402	0.345834	0.456303	0	0	0.537393	0.451137	0	3.40832	1.83145	0.508172	0.373739	0.0263088	0.352201	0.0483698	1.19417	0.399466	0.445128	0.914538	0.346285	0.760075
NFKBIZ	1.20025	0.216166	-2.54288	0.00393858	11.9135	0.70007	0.779603	0.236908	8.27455	1.16796	28.473	0.739768	2.20062	0.700017	4.2324	1.11934	0.536499	0.434971	0	0.0327213	0.567976	0.803116	0.0508325	0.712477	2.51671	0.81985	0.840486	0.478099	0.813164	1.08044	1.9089	2.25593	1.98668	4.57036	2.44365	1.64808
HERC5	1.09002	0.307214	-2.61784	0.0071082	8.69332	1.12998	0.804739	0.158761	8.98414	0.716188	10.9206	0.967834	0.397039	0.926188	0.727342	0.40599	0.883841	0.824856	0.0770562	0	1.24602	1.26716	0.0794845	0	2.48966	0.830712	0.663753	0.140172	1.03566	0.143173	0.0261831	0	0.957553	0.436854	0.231883	12.8238
FCGR1A	0.118118	0.89457	-2.9515	0.0071082	21.617	1.11548	1.69474	0.4094	2.95185	0	5.37043	1.37634	1.27982	1.30275	8.50209	0.331529	2.02808	1.03555	0	0.230894	1.58948	1.21988	0	0	1.32027	1.46779	1.15535	0	1.23619	0	0	0.0381136	1.03364	1.08319	1.30642	3.08539
NA, not available.
