# Supplementary material for: Extensive diversity of unusual microorganisms associated with severe pneumonia in kidney transplant recipients
Source: PLoS Pathog. 2025 Nov 3;21(11):e1013667. doi: 10.1371/journal.ppat.1013667 (PMC12591451; doi:10.1371/journal.ppat.1013667)
Supplement: S21 Table — (XLSX) [file ppat.1013667.s026.xlsx]

## Sheet: Supplementary Table 21
S21 Table. Basic information on the DNA-seq and RNA-seq libraries of BALF sample of KTR cases and control individuals.
Cases	DNA-seq				RNA-seq
	Library name	Counts of raw reads	Counts of nohuman-reads	SRA accession number	Library name	Counts of raw reads	Counts of nohuman-reads	SRA accession number
Control-1	Control_1_BALF_DNA_Nohuman.fq.gz	69967290	10050541	SRR31145052	Control_1_BALF_RNA_Nohuman.fq.gz	96195048	8527007	SRR31145066
Control-2	Control_2_BALF_DNA_Nohuman.fq.gz	192955024	3094988	SRR31145051	Control_2_BALF_RNA_Nohuman.fq.gz	78821254	3931990	SRR31145065
Control-3	Control_3_BALF_DNA_Nohuman.fq.gz	130248674	1134756	SRR31145050	Control_3_BALF_RNA_Nohuman.fq.gz	75969810	2737802	SRR31145064
Control-4	Control_4_BALF_DNA_Nohuman.fq.gz	177939282	7974184	SRR31145048	Control_4_BALF_RNA_Nohuman.fq.gz	125705418	8243919	SRR31145063
Control-5	Control_5_BALF_DNA_Nohuman.fq.gz	95848758	2412797	SRR31145047	Control_5_BALF_RNA_Nohuman.fq.gz	88104018	4058672	SRR31145046
Control-6	Control_6_BALF_DNA_Nohuman.fq.gz	193859874	2144112	SRR31145000	Control_6_BALF_RNA_Nohuman.fq.gz	94545690	2573941	SRR31145044
Control-7	Control_7_BALF_DNA_Nohuman.fq.gz	128551110	5118797	SRR31144999	Control_7_BALF_RNA_Nohuman.fq.gz	77001192	8220554	SRR31145043
Control-8	Control_8_BALF_DNA_Nohuman.fq.gz	226005742	2267353	SRR31144998	Control_8_BALF_RNA_Nohuman.fq.gz	66444172	2585185	SRR31145042
Control-9	Control_9_BALF_DNA_Nohuman.fq.gz	89788266	1073063	SRR31144997	Control_9_BALF_RNA_Nohuman.fq.gz	85318874	3385964	SRR31145041
Control-10	Control_10_BALF_DNA_Nohuman.fq.gz	116055446	1082718	SRR31144996	Control_10_BALF_RNA_Nohuman.fq.gz	95921280	2226520	SRR31145040
Control-11	Control_11_BALF_DNA_Nohuman.fq.gz	79352966	10528699	SRR31144995	Control_11_BALF_RNA_Nohuman.fq.gz	83255598	7952881	SRR31145039
Severe-1	Mild_1_BALF_DNA_Nohuman.fq.gz	129467368	1392113	SRR31144994	Mild_1_BALF_RNA_Nohuman.fq.gz	75951468	3458495	SRR31145038
Severe-2	Mild_2_BALF_DNA_Nohuman.fq.gz	158268896	2706503	SRR31144993	Mild_2_BALF_RNA_Nohuman.fq.gz	102512512	1025576	SRR31145037
Severe-3	Mild_3_BALF_DNA_Nohuman.fq.gz	364844780	4564679	SRR31144991	Mild_3_BALF_RNA_Nohuman.fq.gz	342522470	5020114	SRR31145036
Severe-4	Mild_4_BALF_DNA_Nohuman.fq.gz	126863440	2830765	SRR31144990	Mild_4_BALF_RNA_Nohuman.fq.gz	105130736	6089583	SRR31145035
Severe-5	Mild_5_BALF_DNA_Nohuman.fq.gz	141966814	1508152	SRR31144989	Mild_5_BALF_RNA_Nohuman.fq.gz	49669170	4649220	SRR31145033
Severe-6	Mild_6_BALF_DNA_Nohuman.fq.gz	212030340	2321153	SRR31144988	Mild_6_BALF_RNA_Nohuman.fq.gz	50234726	2327626	SRR31145032
Severe-7	Mild_7_BALF_DNA_Nohuman.fq.gz	302506678	3699263	SRR31144987	Mild_7_BALF_RNA_Nohuman.fq.gz	67900638	2266854	SRR31145031
Severe-8	Mild_8_BALF_DNA_Nohuman.fq.gz	117199166	2502885	SRR31144986	Mild_8_BALF_RNA_Nohuman.fq.gz	376558214	6463710	SRR31145030
Severe-9-1	Mild_9_1_BALF_DNA_Nohuman.fq.gz	125883162	2363833	SRR31144985	Mild_9_1_BALF_RNA_Nohuman.fq.gz	251272222	4772213	SRR31145029
Severe-9-2	Mild_9_2_BALF_DNA_Nohuman.fq.gz	103353694	2390431	SRR31145014	Mild_9_2_BALF_RNA_Nohuman.fq.gz	98789150	3018689	SRR31145028
Severe-10	Mild_10_BALF_DNA_Nohuman.fq.gz	313718664	4439360	SRR31145013	Mild_10_BALF_RNA_Nohuman.fq.gz	88182278	3570219	SRR31145027
Severe-11	Mild_11_BALF_DNA_Nohuman.fq.gz	189174228	2125164	SRR31145012	Mild_11_BALF_RNA_Nohuman.fq.gz	83029828	1658835	SRR31145026
Critically ill-1	Severe_1_BALF_DNA_Nohuman.fq.gz	180427224	3190584	SRR31145010	Severe_1_BALF_RNA_Nohuman.fq.gz	116561848	14131727	SRR31145025
Critically ill-2	Severe_2_BALF_DNA_Nohuman.fq.gz	56005630	1238612	SRR31145009	Severe_2_BALF_RNA_Nohuman.fq.gz	82099060	2783855	SRR31145024
Critically ill-3	Severe_3_BALF_DNA_Nohuman.fq.gz	175811598	2548241	SRR31145008	Severe_3_BALF_RNA_Nohuman.fq.gz	74610104	11131946	SRR31145022
Critically ill-4	Severe_4_BALF_DNA_Nohuman.fq.gz	155598456	2726955	SRR31145007	Severe_4_BALF_RNA_Nohuman.fq.gz	72878588	4226612	SRR31145021
Critically ill-5	Severe_5_BALF_DNA_Nohuman.fq.gz	170024202	1977980	SRR31145006	Severe_5_BALF_RNA_Nohuman.fq.gz	127182612	1877594	SRR31145020
Critically ill-6	Severe_6_BALF_DNA_Nohuman.fq.gz	163210126	1811817	SRR31145005	Severe_6_BALF_RNA_Nohuman.fq.gz	166231116	1614674	SRR31145019
Critically ill-7	Severe_7_BALF_DNA_Nohuman.fq.gz	215312182	9404640	SRR31145004	Severe_7_BALF_RNA_Nohuman.fq.gz	58572154	6138230	SRR31145018
Critically ill-8	Severe_8_BALF_DNA_Nohuman.fq.gz	117595248	1645760	SRR31145003	Severe_8_BALF_RNA_Nohuman.fq.gz	67518152	3974854	SRR31145017
Critically ill-9	Severe_9_BALF_DNA_Nohuman.fq.gz	124978486	1461987	SRR31145002	Severe_9_BALF_RNA_Nohuman.fq.gz	61359856	10588933	SRR31145016
Critically ill-10	Severe_10_BALF_DNA_Nohuman.fq.gz	155839500	4135385	SRR31145001	Severe_10_BALF_RNA_Nohuman.fq.gz	112835022	2838518	SRR31145015
Critically ill-11	Severe_11_BALF_DNA_Nohuman.fq.gz	143692548	3078590	SRR31145091	Severe_11_BALF_RNA_Nohuman.fq.gz	97773812	7298813	SRR31145062
Critically ill-12	Severe_12_BALF_DNA_Nohuman.fq.gz	272024852	3843200	SRR31145090	Severe_12_BALF_RNA_Nohuman.fq.gz	70229456	11244221	SRR31145061
Critically ill-13	Severe_13_BALF_DNA_Nohuman.fq.gz	102418164	1819842	SRR31145089	Severe_13_BALF_RNA_Nohuman.fq.gz	366070730	5658597	SRR31145059
Critically ill-14	Severe_14_BALF_DNA_Nohuman.fq.gz	100350974	1065484	SRR31145088	Severe_14_BALF_RNA_Nohuman.fq.gz	69354354	13735907	SRR31145058
Critically ill-15	Severe_15_BALF_DNA_Nohuman.fq.gz	153800998	2346005	SRR31145087	Severe_15_BALF_RNA_Nohuman.fq.gz	62671906	10044962	SRR31145057
Critically ill-16	Severe_16_BALF_DNA_Nohuman.fq.gz	110310970	1296903	SRR31145086	Severe_16_BALF_RNA_Nohuman.fq.gz	70884560	9902542	SRR31145056
Critically ill-17	Severe_17_BALF_DNA_Nohuman.fq.gz	144912406	3921313	SRR31145085	Severe_17_BALF_RNA_Nohuman.fq.gz	137130108	17582411	SRR31145055
Critically ill-18	Severe_18_BALF_DNA_Nohuman.fq.gz	251581780	4178961	SRR31145084	Severe_18_BALF_RNA_Nohuman.fq.gz	344011064	61176892	SRR31145054
Critically ill-19	Severe_19_BALF_DNA_Nohuman.fq.gz	153196444	4703519	SRR32455022	Severe_19_BALF_RNA_Nohuman.fq.gz	109764918	3763198	SRR32455020
Critically ill-20	Severe_20_BALF_DNA_Nohuman.fq.gz	122395890	2030433	SRR32455021	Severe_20_BALF_RNA_Nohuman.fq.gz	163841086	10245015	SRR32455019
