# Supplementary material for: Extensive diversity of unusual microorganisms associated with severe pneumonia in kidney transplant recipients
Source: PLoS Pathog. 2025 Nov 3;21(11):e1013667. doi: 10.1371/journal.ppat.1013667 (PMC12591451; doi:10.1371/journal.ppat.1013667)
Supplement: S22 Table — (XLSX) [file ppat.1013667.s027.xlsx]

## Sheet: Supplementary Table 22
S22 Table. Information on the bronchoalveolar lavage fluid (BALF) samples from healthy individuals used in this study.
Control ID	Patients	Gender	Age	Sampling time
Control-1	025D	Female	54	2017-06-05
Control-2	029D	Male	39	2017-03-29
Control-3	034D	Female	43	2017-03-27
Control-4	049D	Female	44	2017-06-15
Control-5	057D	Female	57	2017-05-08
Control-6	082D	Male	68	2017-05-26
Control-7	180D	Female	58	2017-04-10
Control-8	201D	Female	60	2017-04-06
Control-9	572D	Male	52	2017-03-14
Control-10	812D	Female	53	2017-04-24
Control-11	990D	Female	53	2017-04-11
