# Supplementary material for: Extensive diversity of unusual microorganisms associated with severe pneumonia in kidney transplant recipients
Source: PLoS Pathog. 2025 Nov 3;21(11):e1013667. doi: 10.1371/journal.ppat.1013667 (PMC12591451; doi:10.1371/journal.ppat.1013667)
Supplement: S23 Table — (XLSX) [file ppat.1013667.s028.xlsx]

## Sheet: Supplementary Table 23
S23 Table. The 56 bacterial genera and their relative abundances in each metagenomic library of BALF samples.
Bacteria Genus	Core/Unusual	Control-1	Control-2	Control-3	Control-4	Control-5	Control-6	Control-7	Control-8	Control-9	Control-10	Control-11	Severe-1	Severe-2	Severe-3	Severe-4	Severe-5	Severe-6	Severe-7	Severe-8	Severe-9-1	Severe-9-2	Severe-10	Severe-11	Critically ill-1	Critically ill-2	Critically ill-3	Critically ill-4	Critically ill-5	Critically ill-6	Critically ill-7	Critically ill-8	Critically ill-9	Critically ill-10	Critically ill-11	Critically ill-12	Critically ill-13	Critically ill-14	Critically ill-15	Critically ill-16	Critically ill-17	Critically ill-18	Critically ill-19	Critically ill-20
Klebsiella	Core	0.00427466	60.3773	0.296842	0.00462822	0.00354376	0	0.19171	2.89971	0	1.45101	0.00593766	0.091453	0.558659	1.59032	1.15239	0.610661	0.118213	0.0786389	2.12693	0.669279	0.143527	1.77292	0.116707	0.0121065	0.73611	0.224762	0.00412416	1.22664	0.20584	0.120567	0.0110493	0.114943	1.5288	0.00978269	0.26431	0.869953	0.873041	0.118993	0.147929	0.0152381	0.00310118	0.0245091	0
Neisseria	Core	12.8537	1.05504	6.99009	0.063568	12.6727	6.11188	42.0447	1.29372	22.3286	1.84363	55.7244	0.0609686	3.08477	0.783962	0.719347	5.6215	7.37253	53.8427	0.820022	1.13396	0.104271	0.603546	0.776099	18.6115	0.397266	0.391729	0.0138359	2.8887	14.3105	21.4605	25.9164	14.0365	0.580404	3.84174	0.421244	0.535356	0.126223	0.256293	4.87574	0.0414734	3.95939	0.195516	0
Prevotella	Core	47.8288	0.438479	25.2316	27.458	53.0341	17.5212	13.4668	1.61492	6.71072	1.47661	13.2608	0.0419159	0.51008	0.649569	0.705032	9.11996	35.8657	13.1851	0.239173	0.766377	0.0539758	1.20709	2.25827	4.64119	0.292107	17.0627	0.0429711	1.00892	12.299	11.7397	1.30687	4.5098	0.359013	25.6115	8.25968	0.345751	0	1.01602	9.50888	0.0351482	22.3576	0.027155	0
Pseudomonas	Core	0.0234873	8.62005	0.895891	0.187131	0.0858681	7.21051	0.0886498	52.3287	0.168123	47.6784	0.0438287	8.80616	5.12509	38.4142	49.1303	4.22326	2.75829	0.716488	41.377	69.5912	6.4771	25.6884	12.6452	0.196731	28.942	21.3332	0.221241	10.3494	0.30721	0.625388	0.235846	4.15145	39.9701	0.0707886	13.3972	36.2592	10.8131	9.42792	17.497	3.04423	0.0284499	0.248015	0.788665
Streptococcus	Core	6.56717	10.2782	16.2029	29.2129	7.56512	32.1	14.8752	2.97109	5.89938	3.83237	1.74795	86.6098	4.8822	1.36633	1.49953	1.16425	1.41855	12.3575	0	0.509762	10.3253	1.09393	2.60839	41.2147	1.77017	17.1397	40.2649	2.03377	7.72673	26.0581	32.7141	3.06964	1.25355	25.6903	1.70975	0.223065	0.620595	1.55606	12.4793	11.1967	34.4607	0.854615	0
Veillonella	Core	10.3738	0.216719	13.6154	17.4565	11.2904	0.789241	4.63777	0.44611	2.54025	0.435302	2.84907	0.0381054	0	0	0.189679	0.502226	8.53101	0.766417	0	0.308631	8.4558	0	0.443485	4.22214	0.0584215	4.06499	0.0206208	11.2574	0.558644	0.0273228	0.755547	7.82285	0.0747943	6.94503	1.62716	0.111532	0	0.393593	1.13609	0.0362982	3.94079	0.780531	0
Acinetobacter	Unusual	0.00687054	4.67039	0.0643754	0.0207086	0.00890484	13.5876	0.0163135	2.75696	0.0150558	5.94059	0.00886604	0.137179	2.06461	5.57733	0.694295	0.724803	0.169438	0.0873766	1.58879	1.02646	0.0932309	0.528103	28.1963	0.140601	0.578372	8.89417	0.00944566	2.75595	0.0327573	0.195596	0.0167645	0.473293	2.02842	0.0078805	2.99001	0.814187	0.725781	1.08924	2.50888	0.0512488	0.0115957	1.44534	0
Bosea	Unusual	0.000497415	0.687118	0	0.00213113	0.00254424	0	0.00295969	0.579943	0	1.36565	0.000792766	0	0.923002	2.78867	1.93615	3.78952	0	0.0449365	5.14222	1.50501	0.37047	1.24481	0	0	1.27943	0.0706396	0.00146341	0.0690314	0	0.00954128	0	0	3.638	0	0	3.87018	0	0.128146	0.236686	0.00524707	0.00161801	0	0
Brevundimonas	Unusual	0.0016166	1.27176	0.135904	0.00467127	0.00736012	0.265185	0.0111693	2.30193	0	1.07545	0.00412562	0.792592	2.50182	9.35155	5.93014	30.1507	0.595004	0.277109	13.9831	4.40753	1.10896	12.5236	2.52086	0.0630089	3.83829	1.01464	0.0327272	1.69393	0.0951732	0.209908	0.0541037	0.35835	9.66043	0.0332883	0.875527	9.50257	1.8723	1.42792	0.899408	0.0165319	0.00485402	0.0137864	0
Fusobacterium	Unusual	3.00022	0.0688798	0.588319	0.652578	0.670407	1.01654	0.261439	0.240899	5.79315	0.12803	1.91804	0.0647792	2.76901	0.302385	0.397251	0	1.41067	0.655324	0	0.176856	0.0269879	0	1.10871	0.374476	0.455687	1.89443	0.00625276	3.1489	0.435583	2.1663	3.74954	20.6761	0.0718025	1.39132	0.198232	0	0	0.237986	0.946746	0.00366576	3.95589	0.0392702	0.200508
Gemella	Unusual	0.326366	0.0806397	0.212796	0.267769	0.278867	2.50032	0.483592	0	0.475932	0.0853534	0.350225	0	0	0	0.0465249	0.741924	0.0788084	4.02057	0	0	0.0208543	0	0.0758593	1.01942	0	7.64834	0.081552	0.663764	2.67592	3.58882	6.02342	0	0.0538519	0.829762	0	0	0	0	3.81657	0.0265229	0.614977	0.0330037	0
Granulicatella	Unusual	0.515166	0.0335999	0.146633	0.467256	0.333841	1.01023	1.26315	0	0.588014	0	0.264865	0	0	0	0.0357884	0	0.0551659	0.163519	0	1.10275	7.57379	0	0.134213	4.75538	0.128527	0.115592	3.23175	13.4186	0.895513	0.140951	1.70008	2.0622	0.0418848	3.25166	0.132155	0.37921	38.3507	0.0915332	0.0828402	9.76329	0.120407	1.82788	0
Hyphomicrobium	Unusual	0.000792755	0.0403199	0	0.000215266	0.000999523	0	0.000422813	0	0	0	0.0012296	0	28.4188	0.134394	0.229046	0.319598	0	0	0.640642	0.187259	0.0453887	0	0	0	0.181107	0	0	0	0	0.015613	0	0	0.329095	0	0	0.47959	0	0	0	0.00122192	0	0	0
Lacticaseibacillus	Unusual	0.00127463	0	0	0.00370257	0.00118125	0	0.00126844	0	0	0	0.00100309	0	0	0	0	0	0	0	0	0	0.118992	0	0	0.00385207	0	0	0.00292682	0	0	0	0	0	0	0.00271741	0	0	0	0	0	0.00100629	0.00795519	42.2113	0.374282
Lactobacillus	Unusual	0.0111607	0.1176	0	0.0196107	0.00872311	0	0.00732876	0.758387	0.0117101	0.136565	0.00386676	0	0	0	0.0393673	0	0	0.0149788	0	0.0554843	0.0147207	0	0	0.0126568	0	0.205497	0.021419	0	0.0115093	0.0273228	0.0205746	0.20284	0.0508601	0.00801637	0	0	0	0.128146	0.224852	0.00517519	0.0164497	6.32056	0
Leptotrichia	Unusual	2.68606	0.0235199	1.99921	3.82471	0.331296	0.119965	0.296145	0.107066	6.03237	0	0.528079	0	0.874423	0.156792	0.569036	0.142678	1.09938	0.513025	0	0.162985	0	0	1.5522	0.70768	0.0759479	1.32931	0.0783591	4.01444	0.417877	9.89474	1.06493	5.07099	0.131638	1.2121	0.223011	0	0	1.15332	1.60947	0.00582209	4.82948	0.0408021	0
Methylophilus	Unusual	0.000248707	0	0	0	0	0	0	0	0	0	0	0	0	0.123194	0	35.6067	0	0	0	0	0	0	0	0	0	0	0	0	0	0	0	0	0	0	0	0	0	0	0	0	0	0	0
Moraxella	Unusual	0.00121245	0.544318	0.0357641	0.00467127	0.014902	0	0.00401672	0.865453	0.0150558	0.273131	0.00404473	1.18889	21.6177	2.35189	9.00437	0.0684853	0.177319	0.0224683	0.913983	1.2692	0.066243	3.09317	7.12493	0.0272396	0.350529	0.353198	0.00625276	0.9452	0	0.0481401	0.00723923	0	6.60583	0.00163045	0.470802	0.568816	0.189334	0.366133	1.13018	0.0109973	0.00256184	0.00905165	0
Ralstonia	Unusual	0.00132126	0.307439	0.0590108	0.00482195	0.00499761	0	0.00384055	0.597787	0.0150558	0.785251	0.000841303	0	0.315764	3.21425	1.38859	0.125556	0.0985105	0	2.98966	0.818393	0.160701	0.641267	0.122542	0.00275148	1.06911	0.122014	0.00305986	0.0690314	0	0.0351293	0	0.121704	1.77711	0.00176632	0.189973	2.17488	0	0.292906	0.16568	0.00186882	0	0.0187996	95.3215
Rothia	Unusual	3.59581	0.522478	3.63363	5.68059	0.38936	3.62419	5.77101	0.508565	22.1438	0.452373	2.7098	0	0	0.235189	0.110944	0.0570711	0.181259	9.07843	0.6321	0.298228	36.8863	1.9238	0.221742	3.48667	1.91622	0.732083	47.9621	0.307986	1.14341	0.0329608	14.3752	0.933063	0.191473	15.5537	0.404725	0	40.8436	24.238	1.05917	46.4146	1.04968	8.11975	0
Schaalia	Unusual	5.04564	0.0839997	9.30582	1.5864	1.57516	0.441975	0.700214	0.410421	4.18468	0.469443	0.341585	0	0	0.123194	0.107365	0	0.157617	0	0	0.561778	5.78277	0.414938	0.18673	2.53576	0.0701057	0.199075	5.69826	0.748726	0.0398399	0.0117098	0.374154	2.46112	0.10172	0.491716	0.0825968	0.47959	0	1.00686	0.349112	25.0166	2.3333	0.936916	0
Staphylococcus	Unusual	0.014938	0.398159	0.0464933	0.0320531	0.014902	0	0.0152565	1.606	0.0276024	1.64732	0.0117621	0.259117	4.08064	4.211	1.64269	1.52951	1.18213	1.03229	0.67481	0.4196	0.114085	0.980762	5.01255	0.107583	31.0627	1.58618	0.0733036	5.20922	36.3203	1.22996	0.0438164	0.236646	1.70531	0.0264948	1.47022	12.5586	2.86105	0.759725	3.68047	0.0495237	0.0558212	0.0694888	0
Tropheryma	Unusual	0	0	0	0	0	0	0	0	0	0	0	0	0	0	0	0	0	0	0	0	0	0	0	0	0	0	0	0	0	0.0294912	0	0	0	0	40.9185	0	0	0	0	0	0	0	0
Abiotrophia	Other	0.00121245	0	0	0.000602744	0.000908657	0	0.0142347	0	0	0	0.0392662	0	0	0	0	0	0	0	0	0.0485487	7.99578	0	0.110871	0	0	0.0706396	0	0.281436	0.0287733	0.478799	0.631337	0	0.038893	1.86428	0	0	0	0	0	0.00510331	0	0.585015	0.160406
Actinomyces	Other	0.41873	0.367919	1.39838	0.859126	0.280957	0.157848	0.197982	0.240899	0.461712	0.435302	0.0746333	0.160043	0.291474	0.907156	1.81805	0.182628	2.58886	0.0187236	0.768771	0.825329	0.750754	1.20709	2.2466	0.21434	3.61045	1.95222	1.77938	9.14932	0.0637439	0.711259	0.26747	3.08316	1.36724	0.236007	0.644255	0.591122	0.231408	9.35469	2.47337	0.222964	0.367557	6.19356	0.133672
Anoxybacillus	Other	0.00153888	0	0	0.00159297	0.00190818	0	0	0	0	0	0.000938376	0	0	0	0	0	0	0	0	0	0	0	0.285931	0	0	0	0.00133037	0	0	0.00563803	0	0	0	0.00135871	18.4769	0	0	0	0	0	0	0	0
Bacteroides	Other	0.118183	0.0554398	0.330818	0.104404	0.20472	0.277813	0.250975	0.151677	0.114592	0.102424	0.233559	0	0.728686	0.190391	0	0.0684853	1.58799	0.0986107	0	0	0	0	0.169224	0.0338432	0	0.269715	0.00439024	0.201784	0.0610879	0.0906422	0.32005	0.263692	0.0448766	0.151496	0.189973	0	0	0.1373	0.319527	0.00467205	0.250386	0.00835537	0
Campylobacter	Other	1.29625	0.0604798	2.92372	0.360398	1.56653	0.435661	0.674774	0.178444	1.9857	0.0853534	1.31952	0	1.3845	0.145593	0.135996	0.467983	1.76925	1.04228	0	0.0797586	0.0122672	5.92229	0.414308	0.18545	1.07495	2.41459	0.0113082	4.72069	1.59581	9.14141	0.281568	3.26572	0.0628272	1.94676	0.495581	0	0	12.0549	0.710059	0.159856	3.51242	0.307338	0
Capnocytophaga	Other	0.0405549	0.157919	0.273595	0.16978	0.297131	0.170476	1.13434	0.115989	12.769	0.170707	1.42028	0	0.825844	0.313585	0.490301	0.148385	2.02538	0.314556	0.35876	0.225405	0.0233077	0.414938	0.752757	2.34178	0.292107	0.687131	0.00705099	10.1158	0.96634	0.580283	3.34909	4.49628	0.601346	0.207475	0.404725	0.457283	0	0.668192	0.35503	0.0706557	4.06982	1.92926	0
Chryseobacterium	Other	0.0129639	0.0755998	0.0393405	0.0135402	0.0219895	2.26039	0.147068	0.678087	0.0393125	0.119495	0.0504944	0.099074	1.70027	1.17594	0.15389	0.302477	0.212783	0.0711495	0.298966	0.128307	0.0343482	0.980762	0.373461	0.0704378	0.128527	0.854097	0.00665187	1.26912	0.0464799	0.118399	0.030862	0.229885	0.263276	0.0133153	0.330387	0.41267	0.347113	0.311213	0.443787	0.00287511	0.0400456	0.00557025	0
Citrobacter	Other	0.00268915	0.604798	0.0339759	0.00533859	0.00227164	0	0.0041929	0.472877	0	0.187777	0.00435213	0.179095	0	1.45593	1.6069	0.205456	0.193081	0.0187236	1.15316	0.603391	0.0858706	0.829876	0.682733	0.00522781	0.227844	0.147701	0.00252771	0.9452	0.0801225	0.0346956	0.00800125	1.31846	1.77711	0.00203806	0.346907	0.736114	0	0.128146	0.16568	0.00150943	0.00377535	0	0
Clostridium	Other	0.0419383	0.0268799	0.0482815	0.0478321	0.0265328	0	0.0196256	0	0.0368031	0	0.0204987	0	3.0119	0.380782	0.0536826	0.102728	0.141855	0.0249647	0	0.0554843	0	0	0.122542	0.13895	1.32617	2.96044	0.00651884	0.727485	0.0438239	0.109291	0.0384822	0.182556	0.0299177	0.069294	0.503841	0	0.378668	0.118993	0.650888	0.0148068	0.0598662	0.0309149	0
Corynebacterium	Other	0.0500835	1.39608	0.472086	0.4236	0.0925013	0.644021	0.0504909	5.69236	0.0869893	5.15534	0.0492486	0.621118	0.850134	4.31179	5.72615	0.445155	19.3475	0.166016	2.46861	1.93155	0.218357	2.03697	8.25115	0.0437485	3.30081	0.777036	0.0525498	1.55586	12.9896	5.25421	0.170312	1.50101	5.46597	0.0316579	1.16462	4.94089	0.420743	5.70252	3.43195	0.0968911	0.508997	0.0661467	0
Eikenella	Other	0.0128084	0	0.0572226	0.00368105	0.100316	0.0757671	0.125611	0.115989	0.0184016	0	0.0498148	0	0	0	0	0	0	0.0124824	0	0	0	0	0	0.0140325	0	0.134857	0	1.17884	0.0633012	0.147022	0.0445784	0	0	0.0254078	0	0	0	0	0	0.0171788	0.0183374	0.0327252	0
Enterococcus	Other	0.0170054	0.191519	0.0518579	0.0212037	0.0119943	0	0.0225148	2.27516	0.0276024	10.268	0.0128622	0.487749	0.461501	2.36309	2.63045	0.159799	0.634408	0.0936178	0.264799	2.64591	1.75299	1.58431	1.58721	0.0465	0.0584215	0.263293	0.0420398	0.430119	0.0256746	0.0377314	0.0415303	1.44016	2.63874	0.0475547	1.03246	0.47959	0.66267	0.265446	0.940828	1.77746	0.0218431	26.5193	0
Haemophilus	Other	0.761744	2.59727	1.30718	0.800767	5.43059	6.22553	10.3587	0.918986	1.39266	1.14374	11.2701	0	0.947292	0.134394	0.254098	1.50097	0.500433	0.144795	0	0.176856	2.94168	0	0.326778	13.1741	0	0.635756	0.0146341	0.127443	0.173968	0.583753	4.2037	1.23056	0.128646	0.810876	0.132155	0	0	0	2.15976	0.837662	0.460727	0.0448405	0
Hoylesella	Other	0.122209	0	0.155574	0.169759	0.142023	0	0.0834351	0	0.100372	0	0.0847127	0	0	0	0	0.119849	0.441327	0.0249647	0	0	0.0196276	0	0.0583533	0.016784	0	0.115592	0	0	0.0526772	0.0377314	0.0910618	0.0743746	0	1.16142	0	0	0	0.1373	0	0.000862532	0.358658	0.00167107	0
Hydrogenophilus	Other	0.000233163	0.0671998	0	0.00325051	0.00154472	0	0.000458047	0.472877	0	0.196313	0.00105163	0.118127	0	0.526375	0.951972	0	0.114272	0.0224683	0	0.523633	0	0.829876	10.311	0	0.0584215	0	0.00266075	0.169924	0	0	0.00419113	0.371873	0.798803	0.00163045	0.181713	3.06714	0	0	0.0887574	0	0	0.00306364	0
Lachnoanaerobaculum	Other	0.222624	0	0.144845	0.174451	0.323755	0	0.226698	0	1.60428	0	0.228349	0	0	0	0	0	0.397983	0.123575	0	0	0	0	0.0758593	0.0808935	0	0	0.0031929	0.191164	0.432042	1.95119	0.248039	0.141988	0	0.381525	0	0	0	0.16476	0.12426	0.010566	1.40618	0.017407	0
Lancefieldella	Other	0.737511	0.0201599	1.61296	2.64951	0.186638	0.0820811	0.0312882	0	0	0	0.00669807	0	0	0	0	0	0.713216	0	0	0	0	0	0	0	0	0	0.00133037	0	0.116421	0	0.00495315	0.216362	0	0.286959	0.132155	0	0	0.24714	0	0	0.222476	0.00640578	0
Lautropia	Other	0.0100882	0.13776	0.0518579	0.00152839	0.114582	0	0.093336	0	0	0.0938887	0.0254818	0	0	0	0.0823134	0	0	0	0.162296	0	4.21379	0	0.122542	0.146929	0.292107	0.186232	0	0	0	0.0160467	0.643148	0	0.125654	0.0343753	0	0	0.452298	4.86041	0.130178	0.00172506	0.56374	0.0414983	3.02099
Metamycoplasma	Other	0.00668401	0.0554398	0	0.00796484	0.00199905	0	0.0041929	0.0981442	0	0	0.0164378	0	0	0	0	0	0	0	0	0	0.257612	0	0	0.00990532	0	0	0	0	0.0141653	0	0.0125734	0	0	0.0125001	0	0	0	1.02517	0	0.58724	0.00431468	0.763959	0
Methylobacterium	Other	0.00198966	1.2096	0.0250349	0.00805094	0.00381636	0	0.00630696	1.58815	0.0225837	1.94606	0.00190911	0.0571581	7.26257	5.79012	4.60955	1.2042	0.110332	0.0936178	12.326	3.53019	1.29051	3.69672	0.128377	0.0264142	4.92493	0.590804	0.00665187	0.716865	0.00486933	0.101918	0.00571518	0	8.70307	0	0.355166	9.4468	0	1.01602	8.37278	0.0245103	0.00431468	0.00710207	0
Methylorubrum	Other	0.00167878	0.603118	0.0500697	0.0170921	0.00563367	0	0.00412243	2.88187	0.0368031	3.6958	0.00244301	0	1.70027	3.58383	1.10228	0.0627782	0	0.026213	2.51986	0.835732	1.04149	1.20709	0	0.014858	1.45469	0.256871	0.0131707	0.568182	0.00973865	0.0164804	0.00838226	0	1.61556	0	0	3.24559	0	1.30892	15.3964	0.0117879	0.00377535	0.011976	0
Micrococcus	Other	0.00289122	0.435119	0.0339759	0.0110647	0.00399809	0	0.00345297	2.9354	0.00920079	1.08399	0.000582441	0	0.315764	0.996752	0.150311	0	0	0	0.256257	0.138711	0.0527491	0	5.58441	0.00852958	0.683531	0	0.00159645	0.223025	0	0.0364303	0.00381012	0	0.251309	0	0	0.312291	0	0.265446	0.195266	0.00862532	0	0.00529173	0
Mogibacterium	Other	0.45857	0	0.207432	0.0707794	0.240158	0.0947089	0.0787489	0	0.0443311	0	0.0138006	0	0	0	0	0.0913138	0.866893	0	0	0	0	0	0	0.0220118	0	0	0.00172949	0	0.157146	0.119266	0.0156215	0.10142	0	0.527586	0.0908565	0	0	0.0915332	0.112426	0.00179694	0.101799	0.0044562	0
Morococcus	Other	0.0131038	0.0386399	0.0518579	0.000731904	0.389723	0.258871	0.105668	0	0.0376396	0.162171	0.768547	0	0	0	0	0	2.97502	0.361989	0	0	0	0	0	0.304864	0	0	0	0	3.62189	0.0646205	0.0381012	0	0	0.0467395	0	0	0	0	0	0	0.0149665	0.00208884	0
Mycobacterium	Other	0.00977731	1.2096	0.0894102	0.0245403	0.02099	0.101023	0.00930189	7.46788	0.0225837	4.17378	0.00897929	0.0647792	1.09303	3.48303	1.62837	0	0	0.0586671	3.48509	1.12009	0.252705	2.11241	0.0933652	0	0.771163	0.17981	0.0255432	0.870858	0.0177066	0.0615846	0.030481	0	2.38743	0.00570657	0	3.85902	0	6.39817	0.142012	0.0100629	0.00431468	0.0726917	0
Nanosynbacter	Other	0.598421	0	3.96982	0.850343	0.00726926	0.119965	0.0156793	0.089222	1.01292	0	0.0503164	0	0	0	0.0429461	0	1.76531	0	0	0.100565	0	0	0.18673	0	0.16358	0.0963267	0.078226	0	0	0.00954128	0.033148	1.00068	0.0299177	0.0258154	0	0	0	2.6087	0.0591716	0.00524707	1.0846	0	0
Parvimonas	Other	0.166541	0.0184799	0	0.0336245	0.0098135	0	0.110777	0	0.0401489	0	0.0312253	0	0	0	0	0	0.193081	0	0	0	0	1.69747	0	0.131246	0	0.199075	0.01051	0.238955	0.161573	0.0797998	0.126115	1.3455	0	4.24215	0	0	0	0	0	0.0041689	0.0814396	0.00320289	0
Porphyromonas	Other	0.431305	0.0772798	0.185973	0.952487	0.262602	1.53428	1.03106	0.258744	1.64192	0.273131	2.98706	0	0	0	0.314938	0	0.784144	0.245903	0	0.142178	0.0245345	9.88306	0.303437	0.0272396	0.251212	0.192653	0.00478935	0.398258	0.633898	0.393795	0.63629	5.32792	0.179506	2.01197	0.0991162	0	0	0.0915332	0.289941	0.00646899	1.26582	0.00696281	0
Segatella	Other	0.265091	0.0537598	0.395193	0.803286	0.78926	0.309382	0.110248	0	0.0694241	0	0.223269	0	0	0	0.100208	0	0.394042	0.0611636	0	0	0	0.490381	0.17506	0.685944	0.186949	0.667865	0	0.0531011	0.11952	0.0685237	0.158882	0.655849	0	0.385601	0.0825968	0	0	0.146453	0.254438	0.00625336	2.00889	0.00515248	0
Selenomonas	Other	0.887482	0.0386399	6.24799	3.70886	0.836873	0.119965	0.103096	0.169522	0.190707	0.102424	0.260173	0	0	0	0.15389	0.0684853	0.614706	0	0.13667	0.0381454	0.0147207	0	0.180895	0.00605325	0.268739	0.558695	0.0150332	1.0514	0.357231	0.437164	0.062867	0.446247	0.0897532	0.0766311	0.322128	0	0	0.375286	0.0769231	0.0191195	3.4481	0.0568165	0
Stenotrophomonas	Other	0.00172541	0.599758	0.078681	0.00471432	0.00736012	0.157848	0.00806868	0.910064	0	1.52783	0.00687603	0.121937	1.40879	2.86706	2.27614	0.17692	0.0906297	0.0661566	4.67242	1.82058	1.03903	1.58431	2.05404	0.0294408	6.46725	0.507321	0.00465631	2.44265	0.00973865	0.0689574	0.0106683	0	3.19222	0.0023098	1.25547	3.27905	0.231408	0.466819	0.556213	0.0332075	0.00134834	0.0181033	0
Stomatobaculum	Other	0.224692	0	0.182397	0.0968912	0.170464	0	0.259431	0	0.741082	0	0.00300928	0	0	0	0	0	0	0	0	0	0	0	0	0.00302663	0	0.0770614	0.115077	0	0.0787945	0.0190826	0.0163835	0.114943	0	0.0228263	0	0	0	0.24714	0	0.00553458	0.809677	0.0034814	0
Treponema	Other	0.201158	0.0655198	0.11981	0.644614	0.14802	0.67559	0.571185	0	0.543683	0	0.952387	0	0.291474	0	0.189679	0.194042	0.267949	0.0524259	0	0.058952	0.0343482	13.8061	0.297602	0.0819941	1.25606	0.821988	0.0109091	0.562872	0.598042	1.55696	0.0929669	6.88979	0.0538519	0.385601	0.123895	0	0	8.11899	0.195266	0.308786	1.54722	0.0293831	0
