# Supplementary material for: Extensive diversity of unusual microorganisms associated with severe pneumonia in kidney transplant recipients
Source: PLoS Pathog. 2025 Nov 3;21(11):e1013667. doi: 10.1371/journal.ppat.1013667 (PMC12591451; doi:10.1371/journal.ppat.1013667)
Supplement: S24 Table — (XLSX) [file ppat.1013667.s029.xlsx]

## Sheet: Supplementary Table 24
S24 Table. The 56 bacterial genera and their relative abundance in each metatranscriptomics library from BALF samples
Bacteria Genus	Core/Unusual	Control-1	Control-2	Control-3	Control-4	Control-5	Control-6	Control-7	Control-8	Control-9	Control-10	Control-11	Severe-1	Severe-2	Severe-3	Severe-4	Severe-5	Severe-6	Severe-7	Severe-8	Severe-9-1	Severe-9-2	Severe-10	Severe-11	Critically ill-1	Critically ill-2	Critically ill-3	Critically ill-4	Critically ill-5	Critically ill-6	Critically ill-7	Critically ill-8	Critically ill-9	Critically ill-10	Critically ill-11	Critically ill-12	Critically ill-13	Critically ill-14	Critically ill-15	Critically ill-16	Critically ill-17	Critically ill-18	Critically ill-19	Critically ill-20
Klebsiella	Core	0.0397478	17.5143	0.341913	0.052304	0.0857517	4.34761	0.222394	2.64509	0.348683	1.89932	0.0873539	0.0718221	0.4329	3.7571	9.00511	1.0866	1.27477	0.134099	1.59049	1.03074	0.243597	4.00167	2.19292	0.413848	4.46761	0.954061	0.418418	1.00605	0.287219	0.696224	0.0866333	2.62238	4.15569	0.0661709	1.52746	1.57416	3.42839	1.99712	1.96112	0.297094	0.0838305	0.794108	0.130027
Neisseria	Core	18.8666	10.2296	3.89622	0.0557004	4.2711	1.20531	56.3182	2.05318	33.1391	1.47568	55.0502	0	8.09524	1.46307	0.387379	6.96747	22.1767	57.0281	1.46695	0.768616	0.0352492	0.280511	0.177804	45.0525	0.22149	0.291777	0.0455114	3.93978	19.0301	6.56004	32.8362	0.610074	2.41233	15.1832	0.339959	0.739169	0.38208	0.345593	2.50274	0.132691	5.78696	0.163355	0.54493
Prevotella	Core	21.9102	1.49634	6.26576	13.6696	49.5205	1.29187	7.06742	0.448555	4.83096	0.607216	11.5599	0.00615618	0	0.56108	0.162635	1.79416	3.52718	14.4863	0.540457	0.404301	0.0264369	0.429533	0.325974	4.96345	0.140457	0.616008	0.0748273	1.11158	13.9154	1.19717	0.269367	0.746491	0.547334	22.1926	0.446197	0.506468	1.09117	0.748921	9.67466	0.0482361	18.877	0.0169999	0
Pseudomonas	Core	0.0332944	29.1149	14.9692	0.10185	0.303811	16.0284	0.0923316	40.6983	1.01429	38.53	0.195612	0.203496	7.14286	20.6321	18.4764	3.42857	21.8772	0.401704	15.9821	69.5442	0.298464	16.3113	37.4722	0.179032	22.3597	24.8455	7.46674	22.8929	0.316677	4.53263	0.228692	27.7209	16.4606	0.0796752	48.5705	16.8298	22.1796	29.6389	20.4012	8.86357	0.0242505	0.382594	0.277784
Streptococcus	Core	4.80425	4.53478	43.8728	14.9092	4.30088	31.8722	3.79354	1.97919	1.33228	3.36793	2.13628	98.4203	2.98701	4.32528	0.658223	0.80205	1.37062	6.03169	7.79802	2.56798	30.9329	1.55596	0.874204	14.1073	1.94942	15.5679	30.1466	2.55382	5.00792	9.84732	9.41578	5.94266	9.71012	7.16199	1.45545	3.2236	5.74841	3.54375	15.74	9.3507	6.52789	1.47	0.14894
Veillonella	Core	26.9745	0.53128	3.36007	32.1727	22.7576	0.244982	10.3476	0.198844	7.50568	0.155334	5.33144	0	0	3.92045	0.458451	0.661719	10.1191	0.741501	0.633107	0.404301	6.16179	6.33122	0	16.2448	0.101098	9.7176	0.00574018	11.165	0.44924	0.215057	0.387923	9.42746	0.891952	24.6597	0	0.41065	0.364869	0.217927	1.1779	0.078837	4.12772	2.838	0
Acinetobacter	Unusual	0.0194961	5.57346	1.9129	0.367054	0.157639	12.2785	0.0429415	7.99538	0.261459	8.95997	0.0697131	0.0591678	2.03463	23.0469	3.60742	1.06702	5.74366	0.139242	16.924	5.6691	0.0933683	5.12371	5.1415	0.140965	6.8029	4.24865	0.524611	4.1438	0.276172	0.874268	0.0896605	5.71725	19.1567	0.0307222	9.60267	13.7225	6.56765	10.7736	8.03261	0.324825	0.0182944	23.9882	0.161942
Bosea	Unusual	0.00167757	0.646689	0.159029	0.00236716	0.00855806	0.259681	0.00184774	0.99422	0.0302742	0.769611	0.00338182	0.229147	1.21212	1.37784	25.6496	3.66121	0.601443	0.00632916	0.478691	0.244358	0.00576995	12.097	0.711216	0.00442381	0.171327	0.330541	0.129359	0.239201	0	0.0843956	0.00566914	0.489464	1.33793	0.00388248	0.834553	0.814455	0.574841	1.01238	0.424807	0.000975161	0.00155702	0.00332181	0.0271874
Brevundimonas	Unusual	0.00324934	2.17884	0.649749	0.00642221	0.0231068	0.814973	0.00763117	4.32832	0.104584	2.01935	0.0121429	0.0164165	1.25541	2.31534	2.12962	3.71902	2.52079	0.0893994	1.45151	0.559801	0.018254	1.30832	2.91895	0.0170538	1.62838	1.82759	0.783329	1.77994	0	0.402355	0.036987	2.01933	1.98662	0.0104658	3.47514	1.14297	3.8862	4.52605	1.93469	0.00326885	0.00064251	0.0109424	0.0401901
Fusobacterium	Unusual	2.67002	0.145256	0.132903	0.757718	0.666387	0.160055	0.0708978	0.189595	3.49127	0.127092	0.787055	0.00444613	0.4329	0.411932	0.32591	0.00559461	1.44011	0.713613	0.401482	0.0710858	0.00786812	0.267362	0	0.2025	0.324903	0.260526	0.0205006	1.35782	0.25776	0.991209	0.232545	0.57553	0.648692	0.504047	0.134567	0.307987	0.118755	0.288672	2.46954	0.0104383	7.30442	0.0535398	0.307336
Gemella	Unusual	0.62061	0.111429	2.08215	0.722273	0.283671	11.2022	0.528103	0.22659	0.425956	0.0776672	0.249068	0	0	0.46875	0.00896413	0.542367	0.0623008	3.18001	0.308833	0	0.00818284	0.0898512	0	0.379563	0.0640546	15.8329	3.76125	0.309554	3.48345	3.65964	44.3175	0.182671	0.628421	5.0793	0	0.116351	0.0877752	0.518796	0.668257	0.0209042	0.802787	0.0152413	0
Granulicatella	Unusual	0.382561	0	0.0352137	0.177228	0.173957	0.176387	0.216352	0.0739884	0.112205	0.155334	0.111739	0	0	0.269886	0.0409789	0.00419596	0.0431313	0.0415351	0.463249	0.870801	7.87693	0	0	0.410198	0.0733155	0.0174285	1.69991	8.11876	0.65913	0.1589	0.386382	0.244732	0.24326	0.697327	0	0.287455	1.012	0.0081316	0.188735	6.07159	0.0111176	6.05195	0
Hyphomicrobium	Unusual	0.00190427	0.0915314	0.0999614	0.000555769	0.00730288	0.0522628	0.00099778	0.22659	0.0055044	0	0.00102839	0.0181265	38.961	0.205966	1.66797	1.77645	0.335466	0	0.247066	0.0444286	0.00104908	0.916044	0.207438	0.00276488	0.0663698	0.166773	0.0438713	0	0	0.0741852	0.00341249	0.186769	0	0.00219444	0.389537	0.0752857	0.141129	0.308188	0.169062	0.00123612	0.00183115	0	0
Lacticaseibacillus	Unusual	0.00829716	0	0.0465729	0.0821714	0.00673234	0.0391971	0.00388025	0.143353	0.00719807	0	0.00488486	0.0119704	0	0.078125	0.0224103	0.0115	0	0.00988932	0.416924	0.0444286	0.0353541	0	0	0.0178722	0.0486197	0.0432708	0.0369011	0	0	0.0134012	0.0279054	0.0140516	0	0.0153611	0	0	0.172108	0.0496028	0.127258	0.0336087	0.011139	7.39709	0.0933828
Lactobacillus	Unusual	0.0252693	0.115409	0.0681555	0.120314	0.0121524	0.187819	0.00909088	0.184971	0.00952685	0.261244	0.00889954	0.0718221	0	0.575284	0.236909	0.112825	0.357032	0.0261078	0.432366	0.0444286	0.0415437	0	0.370425	0.041982	0.213001	0.197723	0.110908	0	0	0.125078	0.0593333	0.467801	0.709507	0.0285278	0.442655	0.369585	0.84333	0.916432	2.6177	0.0694012	0.0350382	20.1448	0
Leptotrichia	Unusual	5.7122	0.143266	0.421428	2.14014	0.347685	0.13719	1.1842	0.235838	3.26072	0.409518	1.06057	0.00376211	0.4329	0.447443	0.0576266	0.262014	0.0718856	0.880941	0.355158	0.0710858	0.00209816	0.280511	0	4.51136	0.0586524	4.69308	0.526046	2.46236	0.25776	57.4827	0.200346	2.29685	0.466248	3.32323	0.0377733	0.150571	0.0705643	0.158566	0.223777	0.0191873	3.81619	0.0134826	0
Methylophilus	Unusual	0.000181359	0.0198981	0	0	0.00091286	0.0326643	0.000258684	0	0	0	0.000454865	0.0174425	0	0.667614	1.9529	66.0822	0.0766779	0	0.679432	0.0933002	0	0.854682	0	0.00369389	0	0.0685121	0.00758523	0	0	0	0	0.0456677	0.871681	0	0.0295104	0.732325	0.0499114	0.0748107	0.0436488	0.000398305	0.000286988	0	0.0520107
Moraxella	Unusual	0.000740548	0.921283	0.795147	0.00413739	0.0239626	0.520995	0.00362157	2.68671	0.0937866	2.23117	0.0143975	0.0153905	18.7013	2.59943	3.07726	0.894517	2.9497	0.0247233	2.02285	0.653101	0.0142675	4.73801	2.62261	0.0327362	0.387414	0.123502	0.273273	0.365836	0	0.273289	0.0414453	0.797429	3.04075	0.00422009	0.557156	2.05325	0.900126	1.10183	4.88866	0.0238159	0.000443332	0.169022	0.0118206
Ralstonia	Unusual	0.00521406	0.272604	0.202195	0.00255242	0.00559126	0.18292	0.00689207	1.83584	0.0143961	0.303608	0.0125187	0.0153905	0.909091	0.667614	2.4248	0.163487	0.412144	0.0130539	0.911056	0.266572	0.00472087	0.854682	0.44451	0.0263659	0.0779459	0.426097	0.0500215	0.133671	0	0.018985	0.00798083	0.440284	0.445976	0.00776496	0.819208	0.424338	0.297747	0.661099	0.261893	0.00041204	0.00399213	0.00312641	95.2458
Rothia	Unusual	5.56779	0.547198	2.47745	6.81183	0.148682	1.89616	1.6184	0.249711	15.2555	0.635459	1.70608	0	0.519481	0.951705	0.149829	0.0711759	0.67812	3.06332	0.941939	0.88413	20.8048	0.300234	0	0.178059	0.776372	0.534274	42.8541	0.590967	2.81695	0.0968396	5.73607	1.94205	1.60146	3.15105	0.841636	1.36199	26.0864	2.06055	0.518253	40.8978	0.0926093	2.05561	0.0212771
Schaalia	Unusual	3.55338	0.147246	3.45775	0.930645	1.07221	0.948897	0.313839	0.309827	1.33376	0.353033	0.629178	0	0	0.987216	0.0966846	0.0809665	0.189299	0.00534023	0.895615	1.17736	9.39548	0.120532	0.281523	0.0754924	0.162066	0.162866	2.61301	0.963838	0	0.0561574	0.0665436	0.524008	1.05413	0.0953739	0.0838094	2.64869	0.314958	0.195972	0.587722	24.3236	0.253897	0.545559	0
Staphylococcus	Unusual	0.109843	2.50915	1.14956	0.305508	0.102297	1.29187	0.0246304	4.87399	0.163227	2.3512	0.0467325	0.168953	0.822511	2.95455	1.04752	0.260616	1.62701	0.168514	5.01853	1.0574	0.138269	4.64158	3.67462	0.173568	45.2843	2.90095	0.939134	2.04728	28.2284	2.0081	0.748767	2.04861	3.85161	0.279032	2.96874	29.0877	2.3269	3.73078	1.30332	0.28656	0.118963	0.858004	0.474006
Tropheryma	Unusual	0.00290174	0	0	0.00222307	0.00405081	0	0.000221729	0	0.00232879	0	0.00142393	0	0	0	0	0.0113446	0	0	4.18468	0	0	0	0	0.00148198	0	0.0279457	0.0151705	0	0	0.00287168	0.00198145	0.00644032	1.62173	0	5.47476	0	0	0.00894476	0	0.00346113	0.00146492	0	0
Abiotrophia	Other	0.000196472	0	0	0.000370512	0	0	0.00323354	0	0	0	0.0183133	0	0	0	0	0	0	0	0	0	0.728693	0	0	0	0	0	0	0.147742	0	0.0759401	0.00952195	0	0	0.956947	0	0	0	0.0138237	0	0.00162069	0.000464749	0.176838	0.0212771
Actinomyces	Other	0.560656	0.539239	0.725856	0.565834	0.254574	0.963596	0.139412	0.739884	0.279454	0.508367	0.119531	0.00444613	0	1.66193	0.583309	0.181203	0.948889	0.0431174	2.70229	0.510929	2.44604	0.33749	0.459327	0.0301041	0.693796	1.07245	1.33418	6.02927	0.125198	0.139277	0.0368769	0.903987	2.20961	0.338451	0.587846	1.40305	1.47497	1.42872	1.4152	0.263637	0.0499445	0.762649	0.0177309
Anoxybacillus	Other	0.00116372	0.304441	0.0590681	0.0014203	0.000855806	0.0375639	0.000702141	0.328324	0.0103737	0.225941	0.00134482	0	0	0.120739	0.0621086	0.0160068	2.34107	0.0122628	0	0	0.00430124	0.206	0	0.00221191	0.0100326	0.0429703	0.0145554	0.126636	0.0368229	0.0130821	0.000825603	0.0257613	0.222988	0.0048953	0.688182	0.109507	0	0	0.0848385	0.00269199	0.000359806	0.00351721	0
Bacteroides	Other	0.309912	0.292502	0.210146	0.133446	0.715054	0.169854	0.212305	0.282081	0.0573728	0.338911	0.310891	0.00513015	0	0.482955	0.185686	0.0741286	0.172525	1.96066	0.586782	0.146615	0.0076583	0.188468	3.31901	0.0371158	0.213001	0.427299	0.066832	0.204024	0.0552344	0.0491377	0.323526	0.635835	0.506791	0.430449	1.30554	0.485935	2.64702	1.75643	1.41828	0.00672998	1.71204	0.00742523	0
Campylobacter	Other	0.157707	0.123368	0.580458	0.15753	0.341124	0.122491	0.412896	0.198844	0.464699	0.148274	0.21088	0.0106023	0.865801	0.397727	0.0288133	0.197676	0.51518	1.89677	0.386041	0.0710858	0.00587486	0.144639	0.237072	0.0297944	0.490828	0.15295	0.0623219	6.24736	1.00527	0.414001	0.038308	0.287472	0.790594	0.897021	0.243165	0.32852	0.11187	0.0837555	0.926461	0.483639	8.70861	0.903142	0.0437363
Capnocytophaga	Other	0.0798432	0.266635	0.15335	0.184721	0.503442	0.235183	2.79262	0.138728	3.61534	0.310669	1.07224	0.0287289	0.995671	0.298295	0.0806772	0.215082	5.2141	1.05262	0.509574	0.0888573	0.00472087	0.0635533	0.29634	0.649372	0.171327	0.17699	0.0615019	6.28254	0.489745	0.490898	0.994576	0.988296	0.851409	0.539496	0.0531187	0.390117	0.132523	0.0967661	0.338739	0.161987	24.3437	15.5205	0
Chryseobacterium	Other	0.038569	0.654648	0.182884	0.0431235	0.0348598	1.35067	0.185495	0.8	0.211708	0.776672	0.371585	0.00991829	0	1.94602	0.351522	0.0663583	0.431313	0.0162185	1.40519	0.2799	0.0140577	0.832767	4.66736	0.283213	0.61122	0.528565	0.144939	2.20205	0	0.211228	0.0228417	0.455506	1.01358	0.011141	1.13438	1.07453	0.562794	1.00588	0.571738	0.00591964	0.137773	0.0109424	0.020095
Citrobacter	Other	0.00222164	0.276584	0.0772429	0.00279943	0.00656118	0.117591	0.00776051	0.309827	0.0215942	0.176516	0.00379714	0.0218886	0	0.738636	1.71215	0.074284	0.172525	0.0779278	0	0.239915	0.0119595	0.661831	16.2098	0.0176068	1.90312	0.145438	0.399557	0.0773885	0	2.31394	0.0570767	0.397543	0.445976	0.00540171	0.221918	0.355896	0.23923	3.04041	0.106356	0.0125672	0.00264286	0.00644822	0
Clostridium	Other	0.121465	0.439748	0.189699	0.259935	0.0522042	0.547126	0.0190872	0.744509	0.0499631	0.353033	0.0498374	0.0396732	0.519481	1.05114	2.4216	0.123392	0.522368	0.032437	0.988264	0.315443	0.0178344	1.77511	1.02237	0.0509181	3.71594	0.456447	0.0795424	0.598002	0	0.222715	0.0814044	1.82847	0.871681	0.285447	0.631522	1.03347	1.19959	1.78977	0.472145	0.0649237	0.073032	4.30526	0.0401901
Corynebacterium	Other	0.149666	7.99904	3.06245	1.32991	0.211327	2.97245	0.0814484	12.9942	0.534351	9.01645	0.12222	0.0581417	3.59307	8.83523	4.07228	0.669644	2.74603	0.341973	15.6115	1.66163	0.229329	4.03235	3.09676	0.127472	2.09374	4.84813	1.47092	3.17996	15.878	2.86801	0.324187	12.4439	8.81816	0.166947	4.71221	6.70043	5.82586	10.1629	5.0276	0.57496	0.217175	0.0562754	0.0886546
Eikenella	Other	0.0182417	0.0378064	0.0249903	0.0148411	0.0386254	0.0342975	0.582574	0.0693642	0.0266752	0	0.0705041	0	0	0	0.0480221	0.0052838	0.0718856	0.0181963	0	0	0	0.0547873	0	0.0314533	0	0.0706155	0	1.79401	0.0920573	0.0405226	0.192145	0.0245903	0	0.18197	0	0.109507	0	0.32933	0.0178284	0.0396657	0.0943055	0.0353675	0
Enterococcus	Other	0.0471835	0.278574	0.220369	0.0977535	0.0386824	0.133923	0.0167036	0.642775	0.0268869	17.0585	0.0221302	0.219228	0	0.632102	0.0448207	0.138156	0.366616	0.0650717	2.64052	4.57615	0.434635	0.683746	0.14817	0.155187	0.450697	0.294181	0.249083	0.21106	0.062599	0.117101	0.145306	0.345435	0.36489	0.128291	0.517022	0.403805	0.437155	0.591167	0.263737	1.64931	0.0657095	5.82646	0
Haemophilus	Other	0.249278	0.376074	0.441875	0.482675	0.999981	0.408303	9.48846	1.44277	17.2612	0.769611	0.812943	0.00478814	1.08225	0.40483	0.0685116	2.18718	0.642178	0.0106805	1.1118	0.142172	19.1662	0.133681	0.474144	9.59828	0.0308697	0.0393644	0.0569917	0.147742	0.217255	0.0215376	0.688057	0.168619	0.567606	2.07763	0	0.260078	0.232346	0.647276	1.5025	2.59754	0.636263	0.00547122	0
Hoylesella	Other	0.281816	0.350207	0.090874	0.409169	0.670267	0.0506296	0.0465076	0.0554913	0.0446704	0	0.184398	0	0	0	0.00768354	0.0239325	0.0431313	0.518398	0	0	0.00524541	0	0	0.0301925	0.0154348	0.0793298	0.0120954	0	0.0589167	0.0727493	0.0255387	0.161008	0	0.711675	0.068464	0	0.108428	0.161006	0.892649	0.00223875	2.85792	0.00273561	0
Hydrogenophilus	Other	0.00350627	0.268625	0.0272622	0.000864529	0.00496367	0.115958	0.00550627	0.212717	0.00719807	0.120031	0.0354597	0	0	0.22017	0.0486624	0.0345001	0.0886589	0.0326348	0.509574	0.342101	0.00367179	0.0679363	0	0.0194869	0.0370436	0	0.0116854	0.281413	0	0.0105295	0.0208052	0.0468387	0	0.00286966	0	3.15516	0.06368	0.125227	0	0.000453244	0.00383364	0.00254021	0
Lachnoanaerobaculum	Other	0.502152	0.0477555	0.0863303	0.506882	0.339812	0.0930931	0.0955836	0	0.271621	0	0.418456	0	0	0.177557	0.0121656	0.00357434	0	0.0280857	0.154416	0	0.00115399	0	0	0.00820618	0.0154348	0	0	0.22513	0.12888	0.297538	0.00297217	0.13349	0.202716	0.154118	0	0.123195	0	0.0845687	0.0799203	0.0210415	0.876793	0.0805051	0
Lancefieldella	Other	0.483895	0.0218879	0.497535	1.9647	0.144916	0.0293978	0.00842569	0	0	0	0.00237321	0	0	0	0	0.00590543	0	0.00257122	0	0	0	0.0262979	0	0.000353905	0	0.0273447	0.00861026	0	0.0589167	0.041799	0.00236673	0.12705	0	0.110397	0	0	0	0.159379	0.0190579	0.000425775	0.0209051	0.00508042	0
Lautropia	Other	0.0133903	0.113419	0.0431651	0.00183198	0.0964778	0.140456	0.0526606	0.180347	0.00402245	0.148274	0.00684276	0	0	0.078125	0.140865	0.0170947	0.0287542	0	0.262508	0.213258	0.581506	0.0657448	0	0.315374	0.0764024	0.00540885	0.00307509	0	0	0.00717921	0.175083	0.0292742	0.36489	0.0356175	0.134567	0.0958182	0.426828	0.0870081	0.209637	0.00369462	0.524852	0.00898843	1.53313
Metamycoplasma	Other	0.00826694	0.0198981	0	0.0029641	0.00091286	0	0.000813006	0	0	0	0.0048453	0.00410412	0	0	0	0.0051284	0	0	0	0	0.0805695	3.00892	0	0.00550765	0.0532502	0.00420688	0.00205006	0	0	0.00765782	0.00522882	0.0310306	0	0.0050641	0.0177062	0	0	1.36042	0	2.51339	0.0248394	2.91929	0.130027
Methylobacterium	Other	0.00276572	3.2235	0.396438	0.00627813	0.0309231	0.966862	0.00533997	1.97919	0.0597016	0.847278	0.0113716	0.0984989	3.20346	2.45739	10.0808	0.914098	2.13021	0.0589403	2.16183	0.857473	0.0104908	16.3157	1.28908	0.0134705	0.450697	2.5668	0.254413	0.900521	0	0.21394	0.0230618	1.78104	2.20961	0.00607692	2.76571	1.59469	1.61265	3.74786	1.8019	0.00508182	0.000569692	0.00722982	0.020095
Methylorubrum	Other	0.000619642	0.429799	0.0942818	0.00150263	0.00878627	0.176387	0.000886915	0.610405	0.0169366	0.162395	0.00231388	0.0160745	1.60173	1.52699	2.68412	0.736935	0.692498	0.0106805	0.648548	0.151057	0.0050356	6.32465	0.311157	0.00294184	0.733927	1.38346	0.583653	0.21106	0	0.0330244	0.00159617	0.534546	0.932495	0.00202564	1.69744	0.670728	0.511161	1.00588	1.54677	0.0055488	0.000134927	0.00508042	0
Micrococcus	Other	0.084226	2.39573	0.403253	0.00446673	0.0191701	0.359307	0.00238358	1.55838	0.0453055	0.98143	0.00957195	0	0.865801	1.45597	0.300298	0.109872	0.718856	0.0106805	0.75664	0.346543	0.0138479	1.0037	0.666765	0.0155939	0.115761	0.918603	1.29543	0.372872	0	0.0569551	0.0264193	0.882909	1.41901	0.00557051	1.42004	0.766546	1.77271	4.03246	0.53731	0.0796885	0.0019104	0.00410341	0.319156
Mogibacterium	Other	0.140009	0	0.103369	0.041168	0.16557	0.0473632	0.0231152	0	0.00698636	0	0.00302584	0	0	0	0	0.0102568	0	0	0	0	0	0	0	0.00966604	0	0.0222364	0	0	0.0957396	0.0698776	0.0312078	1.54275	0	0.592669	0	0	0	0	0	0.00219755	0.0136705	0.00742523	0
Morococcus	Other	0.164311	0.0338268	0.0579322	0.00181139	0.191643	0	0.456503	0.0693642	0.365408	0.204759	0.553195	0	0	0	0	0.00341893	0.112621	0.31092	0	0.0844144	0	0	0	0.813451	0	0	0	0.161812	4.0542	0.0291954	0.0716623	0	0	0.61512	0.0224279	0	0.0327005	0	0.0313534	0.00100263	0.0573419	0.00371261	0
Mycobacterium	Other	0.0189973	0.917303	0.253311	0.0251948	0.0506637	0.488331	0.00606059	1.52139	0.0569494	0.797854	0.0119649	0.0212046	1.21212	1.49858	1.9433	0.137068	0.934512	0.0179986	2.8567	0.964102	0.0183589	1.06726	1.71877	0.0248176	0.348056	0.811327	0.3358	0.22513	0	0.16241	0.019209	0.983612	1.11494	0.0244765	1.91109	1.15666	0.848493	1.41734	0.620919	0.0306008	0.00937208	0.395296	0.037826
Nanosynbacter	Other	0.316985	0	1.46534	0.25411	0.0102697	0.563458	0.0131929	0.0462428	0.172965	0.127092	0.0311879	0	0	0.0710227	0.0140865	0.00714867	0.179714	0.00672474	0	0	0.00209816	0	0	0.00126079	0.0563372	0.00931524	0.16913	0	0	0.0194636	0.00968707	0.258784	0	0.0101282	0.116861	0	0.0172108	0.1236	0.0688544	0.00819959	0.165958	0	0
Parvimonas	Other	0.118427	0	0.0340777	0.0185874	0.00427903	0.632053	0.0259607	0.0693642	0.010162	0	0.0059528	0	0	0	0	0	0	0	0	1.12404	0	0	0	0.00747625	0.0277827	0.0201329	0.00205006	0.0773885	0	0.121249	0.0564162	2.20142	0	0.254049	0	0	0	0.0146369	0.02705	0.0037633	0.0347298	0.00195401	0
Porphyromonas	Other	0.982602	1.54011	0.389622	2.37023	0.82591	0.418103	3.00008	0.309827	2.51742	0.43776	15.8034	0	0	0.234375	0.165836	0.0284393	0.0742817	5.57461	0.308833	0.262129	0.0155264	0.0745107	0	0.205088	0.118077	0.0561919	0.0477665	0.358801	1.20779	0.105136	1.34276	1.65048	0.668964	8.35493	0.0790878	0.177948	0.23923	0.665978	1.23938	0.0199702	2.89006	0.00937923	0.037826
Segatella	Other	0.624736	0.0875517	0.162437	0.823608	6.36446	0.04573	0.10255	0	0.0548323	0.0776672	0.119234	0	0	0	0.0185686	0.0466218	0.297127	0.52176	0	0	0	0.0350639	0.400059	0.244858	0.104185	0.0706155	0.0375161	0.0703532	0.0736458	0.0255261	0.0169524	0.161008	0	0.253712	0.177062	0.0752857	0.23923	0.201664	1.79944	0.00539772	4.22354	0.00722982	0
Selenomonas	Other	2.56952	0.0855619	2.70918	16.0911	3.36549	0.0832939	0.123355	0.124855	0.652907	0	0.291509	0	0	0.163352	0.128699	0.00435137	1.08068	0.013845	0	0	0.00241289	0.0262979	0	0.00774168	0.0895221	0.660481	0.00963529	2.15281	0.707	0.716804	0.0157965	0.627053	0.202716	0.0865962	0.0767269	0.123195	0.0464692	0.0414712	0.137094	0.0233489	2.33786	0.0441605	0
Stenotrophomonas	Other	0.00551633	1.90624	0.721312	0.0344782	0.0548286	3.46241	0.021674	1.92832	0.0658411	1.7228	0.0208447	0.105681	2.12121	2.77699	3.12656	0.30817	1.89299	0.0789168	2.10006	1.1507	0.0287449	2.25724	8.26789	0.0644107	1.80896	1.12654	0.348921	2.00507	0	0.703722	0.0394638	4.19031	4.0746	0.0148547	3.27093	2.60762	4.16502	2.67204	2.17998	0.0764334	0.00159985	1.84224	0.112296
Stomatobaculum	Other	0.566187	0	0.0840584	0.423372	0.118329	0	0.0929413	0	0.233302	0	0.051914	0.0181265	0	0	0	0.00714867	0	0.00514245	0	0	0	0.0262979	0	0.00415839	0	0.054389	0.33785	0	0	0.0724302	0.00209153	0	0	0.0199188	0.0283299	0	0	0.134985	0.0768465	0.0136935	0.212855	0.00371261	0
Treponema	Other	0.0621003	0.125358	0.0556603	0.348817	0.0504925	0.0620621	0.0984476	0.0647399	0.11157	0	0.165927	0	0	0.0852273	0.0243312	0.180893	0.126998	0.0947397	0.154416	0	0.0136381	0.0832767	0	0.012254	0.185218	0.072719	0.0530966	0.527649	0.666495	0.884638	0.0098522	1.08314	0.304075	0.140276	0.0873507	0.219013	0.407896	0.131732	0.668872	0.456101	1.79693	0.054126	0.0413721
