# Supplementary material for: Extensive diversity of unusual microorganisms associated with severe pneumonia in kidney transplant recipients
Source: PLoS Pathog. 2025 Nov 3;21(11):e1013667. doi: 10.1371/journal.ppat.1013667 (PMC12591451; doi:10.1371/journal.ppat.1013667)
Supplement: S25 Table — (XLSX) [file ppat.1013667.s030.xlsx]

## Sheet: Supplementary Table 25
S25 Table. Shannon and Simpson index of bacteria at genus level and present in BALF samples.
Cases	DNA-seq		RNA-seq
	Shannon index	Simpson index	Shannon index	Simpson index
Control-1	1.92985	0.733667	2.1936	0.83198
Control-2	1.67408	0.613537	2.52031	0.858513
Control-3	2.43574	0.869108	2.2688	0.7735
Control-4	2.03811	0.801249	2.17139	0.823018
Control-5	1.7195	0.68047	1.75963	0.693589
Control-6	2.22748	0.831863	2.40655	0.839514
Control-7	1.93186	0.766152	1.68428	0.654462
Control-8	2.13063	0.710637	2.40719	0.802348
Control-9	2.38579	0.866036	2.2249	0.824283
Control-10	2.17078	0.748989	2.28285	0.802177
Control-11	1.68042	0.655472	1.63487	0.654516
Severe-1	0.587089	0.241833	0.125101	0.0313239
Severe-2	2.497	0.855229	2.18121	0.796166
Severe-3	2.47128	0.826196	2.79467	0.8858
Severe-4	2.17545	0.737857	2.56524	0.872959
Severe-5	1.94466	0.766614	1.59589	0.552761
Severe-6	2.35072	0.816539	2.70122	0.880342
Severe-7	1.61552	0.667136	1.66947	0.643957
Severe-8	2.1195	0.784649	2.87177	0.90572
Severe-9-1	1.54926	0.509753	1.52796	0.508907
Severe-9-2	2.25159	0.822906	1.88132	0.80474
Severe-10	2.61376	0.880126	2.80945	0.911053
Severe-11	2.573	0.872706	2.30721	0.815335
Critically ill-1	1.95197	0.769287	1.77184	0.736818
Critically ill-2	2.25332	0.807352	1.96714	0.734821
Critically ill-3	2.57097	0.87729	2.52105	0.870403
Critically ill-4	1.14383	0.60322	1.79878	0.716608
Critically ill-5	2.99267	0.928066	2.89505	0.908321
Critically ill-6	2.10706	0.806844	2.13937	0.832888
Critically ill-7	2.2814	0.848582	1.83468	0.649762
Critically ill-8	2.03031	0.796412	1.53821	0.683148
Critically ill-9	2.83412	0.910225	2.83797	0.88521
Critically ill-10	2.3677	0.810012	2.93064	0.909182
Critically ill-11	2.23393	0.833198	2.29757	0.849193
Critically ill-12	2.04382	0.771267	2.21875	0.743652
Critically ill-13	2.29687	0.825389	2.57753	0.858063
Critically ill-14	1.42848	0.672949	2.59266	0.864474
Critically ill-15	2.68127	0.890575	2.79296	0.877981
Critically ill-16	2.75699	0.904866	2.91937	0.907236
Critically ill-17	1.51944	0.698549	1.79792	0.751589
Critically ill-18	2.30532	0.818166	2.49485	0.876581
Critically ill-19	1.7726	0.735817	2.34043	0.860421
Critically ill-20	0.242126	0.0903843	0.309081	0.0924975
