# Supplementary material for: Extensive diversity of unusual microorganisms associated with severe pneumonia in kidney transplant recipients
Source: PLoS Pathog. 2025 Nov 3;21(11):e1013667. doi: 10.1371/journal.ppat.1013667 (PMC12591451; doi:10.1371/journal.ppat.1013667)
Supplement: S26 Table — (XLSX) [file ppat.1013667.s031.xlsx]

## Sheet: Supplementary Table 26
S26 Table. Read counts of DNA viruses in each DNA-seq library of BALF.
Family	Genus	Species	Virus name	Control-1	Control-2	Control-3	Control-4	Control-5	Control-6	Control-7	Control-8	Control-9	Control-10	Control-11	Severe-1	Severe-2	Severe-3	Severe-4	Severe-5	Severe-6	Severe-7	Severe-8	Severe-9-1	Severe-9-2	Severe-10	Severe-11	Critically ill-1	Critically ill-2	Critically ill-3	Critically ill-4	Critically ill-5	Critically ill-6	Critically ill-7	Critically ill-8	Critically ill-9	Critically ill-10	Critically ill-11	Critically ill-12	Critically ill-13	Critically ill-14	Critically ill-15	Critically ill-16	Critically ill-17	Critically ill-18	Critically ill-19	Critically ill-20
Adenoviridae	Mastadenovirus	Mastadenovirus caesari	human adenovirus 1	0	0	0	0	0	0	0	0	0	0	0	0	0	0	0	0	0	0	0	0	0	0	0	0	0	0	0	0	0	0	0	0	0	0	2	0	0	0	0	0	0	0	0
Anelloviridae	Alphatorquevirus	Alphatorquevirus homin1	torque teno virus 1	0	0	0	0	0	0	0	0	0	0	0	4	4	10	0	2	19	2	0	0	0	7	0	6	0	0	0	69	2	0	63	0	0	0	0	0	11	0	0	0	3	20	0
Anelloviridae	Alphatorquevirus	Alphatorquevirus homin10	torque teno virus 10	0	0	0	0	0	0	0	0	0	0	0	0	0	0	0	0	0	0	0	0	0	2	0	0	0	0	0	0	0	0	21	0	0	0	0	0	0	0	0	0	0	1	0
Anelloviridae	Alphatorquevirus	Alphatorquevirus homin13	torque teno virus 13	0	0	0	0	0	0	0	0	0	0	0	14	0	39	0	0	0	30	0	0	0	41	0	4	0	27	0	2	9	0	6	0	0	2	0	0	0	0	0	0	7	0	0
Anelloviridae	Alphatorquevirus	Alphatorquevirus homin15	torque teno virus 15	0	0	2	0	0	0	0	0	0	0	0	670	0	0	0	0	20	8	0	0	0	6	0	6	0	0	0	38	68	0	1	0	0	0	0	0	0	0	0	0	0	0	0
Anelloviridae	Alphatorquevirus	Alphatorquevirus homin17	torque teno virus 17	0	0	0	0	0	0	0	0	0	0	0	0	5	1	0	0	0	0	0	0	0	0	0	0	0	0	0	0	0	0	0	0	0	0	0	1	0	0	0	0	0	0	0
Anelloviridae	Alphatorquevirus	Alphatorquevirus homin19	torque teno virus 19	0	0	0	0	0	0	0	0	0	0	0	1	0	0	0	0	0	0	0	0	0	15	0	2	0	0	0	1	12	0	0	0	0	0	0	0	0	1	0	0	0	0	0
Anelloviridae	Alphatorquevirus	Alphatorquevirus homin20	torque teno virus 20	0	0	0	0	0	0	0	0	0	0	0	0	4	6	0	0	2	33	0	0	0	47	0	30	0	1	0	1	2	0	2	0	0	0	0	0	19	0	0	0	0	0	0
Anelloviridae	Alphatorquevirus	Alphatorquevirus homin21	torque teno virus 21	0	0	0	0	0	0	0	0	0	0	0	0	0	0	0	0	0	4	0	0	0	7	0	0	0	0	0	35	11	0	3	0	0	0	0	0	0	0	0	0	2	1	0
Anelloviridae	Alphatorquevirus	Alphatorquevirus homin24	torque teno virus 24	0	0	0	0	4	0	0	0	0	0	0	131	12	3	0	2	2	61	0	0	0	24	0	1	0	0	0	167	2	1	0	0	0	3	0	0	1	0	0	0	0	2	0
Anelloviridae	Alphatorquevirus	Alphatorquevirus homin29	torque teno virus 29	0	0	0	0	0	0	0	0	0	0	0	1791	0	11	0	0	0	145	0	0	0	43	0	0	0	0	0	27	8	2	2	0	0	0	0	0	4	0	0	0	17	1	0
Anelloviridae	Alphatorquevirus	Alphatorquevirus homin3	torque teno virus 3	0	0	2	0	0	0	0	0	0	0	0	7	5	4	2	0	14	31	0	0	0	189	0	1	0	0	0	4	0	0	36	0	0	3	0	0	4	0	0	0	9	3	0
Anelloviridae	Alphatorquevirus	Alphatorquevirus homin31	torque teno virus 31	0	0	0	0	0	0	0	0	0	0	0	0	0	0	0	0	0	2	0	0	0	0	0	0	5	0	0	4	0	0	0	0	0	0	0	0	2	1	0	0	20	3	0
Anelloviridae	Alphatorquevirus	Alphatorquevirus homin5	torque teno virus 5	0	0	0	0	0	0	0	0	0	0	0	6	0	0	0	0	0	5	0	0	0	3	0	0	0	1061	0	2	0	0	0	0	0	2	0	1	1	0	0	0	0	0	0
Anelloviridae	Alphatorquevirus	Alphatorquevirus homin6	torque teno virus 6	0	0	0	0	0	0	0	0	0	0	0	0	0	0	0	0	0	0	0	0	0	1	0	0	0	0	0	0	0	0	0	0	0	0	0	0	0	0	0	0	0	0	0
Anelloviridae	Alphatorquevirus	Alphatorquevirus homin7	torque teno virus 7	0	0	0	0	0	0	0	0	0	0	0	0	0	0	0	0	0	0	0	0	0	0	0	0	0	0	0	0	0	0	2	0	0	0	0	0	0	1	0	0	0	0	0
Anelloviridae	Alphatorquevirus	Alphatorquevirus homin9	torque teno virus 9	0	0	0	0	0	0	0	0	0	0	0	0	0	0	0	0	0	3	0	0	0	1	0	0	0	0	0	1	0	0	0	0	0	0	0	0	0	0	0	0	0	0	0
Anelloviridae	Alphatorquevirus	Tentative specie 1	Tentative specie 1	0	0	0	0	0	0	0	0	0	0	0	0	3	0	0	0	0	2	0	0	0	1	0	0	0	0	0	2	23	0	16	0	0	0	0	0	0	0	0	0	0	0	0
Anelloviridae	Alphatorquevirus	Tentative specie 10	Tentative specie 10	0	0	0	0	0	0	0	0	0	2	0	2	0	0	0	4	0	2	0	0	0	3	0	0	0	0	0	0	0	0	0	0	0	0	0	0	0	0	0	0	0	0	0
Anelloviridae	Alphatorquevirus	Tentative specie 11	Tentative specie 11	0	0	0	0	0	0	0	0	0	0	0	0	0	0	0	0	0	49	0	0	0	0	0	0	0	0	0	0	1	2	0	0	0	0	0	0	0	0	0	0	0	0	0
Anelloviridae	Alphatorquevirus	Tentative specie 12	Tentative specie 12	0	0	0	0	0	0	0	0	0	0	0	20	13	0	0	0	0	1	0	0	0	53	0	0	0	0	0	3	243	0	0	0	0	0	0	0	0	0	0	0	0	3	0
Anelloviridae	Alphatorquevirus	Tentative specie 13	Tentative specie 13	0	0	0	0	0	0	0	0	0	0	0	0	0	0	0	0	0	2	0	0	0	0	0	0	0	0	0	0	0	0	0	0	0	0	0	0	0	0	0	0	0	0	0
Anelloviridae	Alphatorquevirus	Tentative specie 14	Tentative specie 14	0	0	0	0	0	3	0	0	0	0	0	5	0	0	0	0	0	2	0	0	0	244	0	1	0	0	0	0	0	0	0	0	0	0	0	0	2	0	0	0	0	1	0
Anelloviridae	Alphatorquevirus	Tentative specie 15	Tentative specie 15	0	0	0	0	0	0	0	0	0	0	0	0	0	0	0	0	0	2	0	0	0	0	0	0	0	0	0	3	3	0	0	0	0	0	0	0	0	0	0	0	0	0	0
Anelloviridae	Alphatorquevirus	Tentative specie 156	Tentative specie 156	0	0	0	0	0	0	0	0	0	0	0	1973	0	0	0	0	0	2	0	0	0	56	0	0	0	0	0	77	0	2	0	0	0	0	0	0	0	70	2	0	0	0	0
Anelloviridae	Alphatorquevirus	Tentative specie 16	Tentative specie 16	0	0	0	0	0	0	0	0	0	0	0	0	0	0	0	0	0	7	0	0	0	5	0	3	0	0	0	6	0	0	0	0	4	0	0	0	0	0	0	0	0	0	0
Anelloviridae	Alphatorquevirus	Tentative specie 163	Tentative specie 163	0	0	0	0	0	0	0	0	0	0	0	1	0	0	0	0	0	0	0	0	0	0	0	2	0	0	0	0	0	0	0	0	0	0	0	0	0	0	0	0	0	0	0
Anelloviridae	Alphatorquevirus	Tentative specie 164	Tentative specie 164	0	0	0	0	0	0	0	0	0	0	0	0	0	0	0	0	0	0	0	0	0	1	0	0	0	0	0	0	0	0	0	0	0	0	0	0	0	0	0	0	0	1	0
Anelloviridae	Alphatorquevirus	Tentative specie 17	Tentative specie 17	0	0	0	0	0	0	0	0	0	0	0	0	0	0	0	0	0	0	0	0	0	0	0	0	0	0	0	4	0	0	0	0	0	0	0	0	0	0	0	0	0	0	0
Anelloviridae	Alphatorquevirus	Tentative specie 18	Tentative specie 18	0	0	0	0	0	0	0	0	0	0	0	0	0	0	0	0	0	0	0	0	0	7	0	0	0	0	0	0	0	0	0	0	0	0	0	0	0	0	0	0	0	0	0
Anelloviridae	Alphatorquevirus	Tentative specie 19	Tentative specie 19	0	0	0	0	0	0	0	0	0	0	0	0	0	9	0	0	0	2	0	0	0	0	0	26	0	0	0	2	0	0	0	0	0	0	0	0	2	0	0	0	0	1	0
Anelloviridae	Alphatorquevirus	Tentative specie 2	Tentative specie 2	0	0	0	0	0	0	0	0	0	0	0	0	0	2	0	0	0	0	0	0	0	66	0	2	0	0	0	1	0	0	0	0	0	0	0	0	0	0	0	0	0	0	0
Anelloviridae	Alphatorquevirus	Tentative specie 20	Tentative specie 20	0	0	0	0	0	0	1	0	0	0	0	0	0	2	0	0	9	1	0	0	0	16	0	16	0	2	0	1	31	0	0	0	0	0	0	0	4	0	0	0	0	0	0
Anelloviridae	Alphatorquevirus	Tentative specie 21	Tentative specie 21	0	0	0	0	0	0	0	0	0	0	0	0	0	0	0	0	0	0	0	0	0	0	0	0	0	0	0	1	0	0	0	0	0	0	0	0	0	0	0	0	0	0	0
Anelloviridae	Alphatorquevirus	Tentative specie 22	Tentative specie 22	0	0	0	0	0	0	0	0	0	0	0	0	0	2	0	3	0	0	0	0	0	0	0	0	0	0	0	0	0	0	1	0	0	0	0	0	0	0	0	0	0	1	0
Anelloviridae	Alphatorquevirus	Tentative specie 24	Tentative specie 24	0	0	0	0	0	0	0	0	0	0	0	0	1	1	6	1	0	0	0	0	0	9	0	9	0	0	0	0	0	0	3	0	0	0	0	0	0	0	0	0	0	0	0
Anelloviridae	Alphatorquevirus	Tentative specie 25	Tentative specie 25	0	0	0	0	2	0	0	0	0	0	0	4888	0	1	0	0	0	10	0	0	0	2	0	0	0	0	0	0	0	12	0	0	0	0	0	0	0	0	0	0	2	0	0
Anelloviridae	Alphatorquevirus	Tentative specie 28	Tentative specie 28	0	0	0	0	0	0	0	0	0	0	0	0	1	0	0	0	0	0	0	0	0	348	0	1	0	0	0	0	0	0	0	0	0	0	0	0	0	0	0	0	0	0	0
Anelloviridae	Alphatorquevirus	Tentative specie 3	Tentative specie 3	0	0	0	0	0	0	0	0	0	0	0	0	0	0	0	0	0	8	0	0	0	0	0	0	1	0	0	0	0	0	4	0	0	0	0	0	0	0	0	0	0	0	0
Anelloviridae	Alphatorquevirus	Tentative specie 32	Tentative specie 32	0	0	0	0	0	0	2	0	0	0	0	5	0	34	0	0	0	0	0	0	0	1	0	1	0	0	0	1	0	0	0	0	0	0	0	0	0	0	0	0	0	0	0
Anelloviridae	Alphatorquevirus	Tentative specie 4	Tentative specie 4	0	0	0	0	0	0	0	0	0	0	0	0	2	2	0	0	1	0	0	0	0	196	0	2	0	0	0	6	0	1	0	0	0	0	0	0	0	0	0	0	0	3	0
Anelloviridae	Alphatorquevirus	Tentative specie 49	Tentative specie 49	0	0	0	0	0	0	0	0	0	0	0	0	0	0	0	0	0	0	0	0	0	726	0	0	0	0	0	0	0	0	0	0	0	0	0	0	0	0	0	0	0	0	0
Anelloviridae	Alphatorquevirus	Tentative specie 5	Tentative specie 5	0	0	0	0	0	0	0	0	0	0	0	0	0	0	0	0	0	2	0	0	0	3	0	0	0	0	0	9	0	0	0	0	0	0	0	0	0	0	0	0	0	0	0
Anelloviridae	Alphatorquevirus	Tentative specie 55	Tentative specie 55	0	0	0	0	0	0	0	0	0	0	0	0	0	3	0	0	0	0	0	0	0	4	0	0	0	0	0	0	2	0	1	0	0	0	0	0	0	0	0	0	0	0	0
Anelloviridae	Alphatorquevirus	Tentative specie 6	Tentative specie 6	0	0	0	0	0	0	0	0	0	0	0	0	0	1	0	0	0	1	0	0	0	13	0	1	0	0	0	1	0	0	6	0	0	0	0	0	0	3	0	0	0	1	0
Anelloviridae	Alphatorquevirus	Tentative specie 61	Tentative specie 61	0	0	0	0	0	0	0	0	0	0	0	1	0	2	0	0	0	0	0	0	0	3	0	0	0	0	0	0	0	0	0	0	0	0	0	0	0	0	0	0	0	0	0
Anelloviridae	Alphatorquevirus	Tentative specie 64	Tentative specie 64	0	0	0	0	0	0	0	0	0	0	0	0	0	2	0	0	0	0	0	0	6	31	0	0	0	0	0	185	0	0	0	0	0	0	0	0	0	2	0	0	0	0	0
Anelloviridae	Alphatorquevirus	Tentative specie 66	Tentative specie 66	0	0	0	0	0	0	0	0	0	0	0	0	0	0	0	0	0	0	0	0	0	572	0	0	0	328	0	0	1	0	12	0	0	4	0	0	0	0	0	0	1	0	0
Anelloviridae	Alphatorquevirus	Tentative specie 7	Tentative specie 7	0	0	0	0	0	0	0	0	0	0	0	0	0	0	0	0	0	0	0	0	0	3	0	0	0	0	0	0	0	0	0	0	0	0	0	0	0	0	0	0	0	0	0
Anelloviridae	Alphatorquevirus	Tentative specie 8	Tentative specie 8	0	0	0	0	0	0	0	0	0	0	0	0	1	0	0	0	0	0	0	0	0	1	0	0	0	0	0	0	0	0	0	0	0	0	0	0	0	0	0	0	0	0	0
Anelloviridae	Alphatorquevirus	Tentative specie 80	Tentative specie 80	0	0	0	0	0	0	0	0	0	0	0	0	108	0	0	0	14	13	0	0	0	0	0	12	0	0	0	0	2	2	0	0	0	0	0	0	0	0	0	0	0	0	0
Anelloviridae	Alphatorquevirus	Tentative specie 9	Tentative specie 9	0	0	0	0	0	0	0	0	0	0	0	0	2	0	0	0	0	1	0	0	0	0	0	0	0	0	0	0	0	0	0	0	0	0	0	0	0	0	0	0	0	0	0
Anelloviridae	Alphatorquevirus	Tentative specie 90	Tentative specie 90	0	0	0	0	0	0	0	0	0	0	0	4	18	0	0	0	8	1	0	0	0	18	0	93	0	0	0	5	0	0	2	0	0	5	0	0	1	467	0	0	0	778	0
Anelloviridae	Alphatorquevirus	Tentative specie 94	Tentative specie 94	0	0	0	0	0	0	1	0	0	0	0	187	0	1	0	0	0	5	0	0	0	2	0	13	0	0	0	0	0	0	1	0	1	0	0	0	0	0	0	0	0	0	0
Anelloviridae	Betatorquevirus	Betatorquevirus homini1	torque teno mini virus 1	0	0	0	0	0	0	0	0	0	0	0	0	0	0	0	0	0	1	0	0	1	3	0	0	0	0	0	0	0	2	1	0	0	0	0	0	0	0	0	0	0	0	0
Anelloviridae	Betatorquevirus	Betatorquevirus homini10	torque teno mini virus 10	0	0	0	0	0	0	0	0	0	0	0	0	0	0	0	0	0	0	0	0	0	0	0	0	0	0	0	0	1	0	0	0	0	0	0	0	0	0	0	0	0	0	0
Anelloviridae	Betatorquevirus	Betatorquevirus homini16	torque teno mini virus ALH8	0	0	0	0	0	0	0	0	0	0	0	0	0	0	0	0	0	0	0	0	0	3	0	0	0	0	0	0	0	0	0	0	0	0	0	0	0	0	0	0	0	0	0
Anelloviridae	Betatorquevirus	Betatorquevirus homini22	TTV-like mini virus	0	0	0	0	0	0	0	0	0	0	0	0	0	0	0	0	0	0	0	0	0	1	0	0	0	0	0	0	0	0	0	0	0	0	0	0	0	0	0	0	0	0	0
Anelloviridae	Betatorquevirus	Betatorquevirus homini27	torque teno mini virus ALA22	0	0	0	0	0	0	0	0	0	0	0	0	0	0	0	0	0	0	0	0	0	1	0	0	0	0	0	0	0	0	0	0	0	0	0	0	0	0	0	0	0	0	0
Anelloviridae	Betatorquevirus	Betatorquevirus homini30	Anelloviridae sp.	0	0	0	0	0	0	0	0	0	0	0	0	0	0	0	0	0	0	0	0	0	0	0	0	0	0	0	0	2	0	0	0	0	0	0	0	0	0	0	0	0	0	0
Anelloviridae	Betatorquevirus	Betatorquevirus homini31	Anelloviridae sp.	0	0	0	0	0	0	0	0	0	0	0	0	0	0	0	0	2	1	0	0	0	0	0	0	0	0	0	0	0	0	0	0	0	0	0	0	0	0	0	0	0	0	0
Anelloviridae	Betatorquevirus	Betatorquevirus homini32	torque teno mini virus 18	0	0	0	0	0	0	0	0	0	0	0	0	0	0	0	1	0	0	0	0	0	0	0	0	0	0	0	0	0	0	0	0	0	0	0	0	0	0	0	0	0	0	0
Anelloviridae	Betatorquevirus	Betatorquevirus homini33	Anelloviridae sp.	0	0	0	0	0	0	0	0	0	0	0	0	0	0	0	0	0	0	0	0	0	2	0	0	0	0	0	0	0	0	0	0	0	0	0	0	0	0	0	0	0	0	0
Anelloviridae	Betatorquevirus	Betatorquevirus homini38	Anelloviridae sp.	0	0	0	0	0	0	0	0	0	0	0	0	0	0	0	0	0	0	0	0	0	3	0	0	0	0	0	0	0	0	0	0	0	0	0	0	0	0	0	0	0	0	0
Anelloviridae	Betatorquevirus	Betatorquevirus homini9	torque teno mini virus 9	0	0	0	0	0	0	0	0	0	0	0	0	0	0	0	0	0	0	0	0	0	11	0	0	0	0	0	0	4	0	0	0	0	0	0	0	0	0	0	0	0	0	0
Anelloviridae	Betatorquevirus	Tentative specie 100	Tentative specie 100	0	0	0	0	0	0	0	0	0	0	0	0	0	0	0	0	0	0	0	0	0	1	0	0	0	0	0	0	0	0	0	0	0	0	0	0	0	0	0	0	0	0	0
Anelloviridae	Betatorquevirus	Tentative specie 102	Tentative specie 102	0	0	0	0	0	0	0	0	0	0	0	0	0	0	0	0	0	0	0	0	0	14	0	0	0	0	0	0	0	0	0	0	0	0	0	0	0	0	0	0	0	0	0
Anelloviridae	Betatorquevirus	Tentative specie 104	Tentative specie 104	0	0	0	0	0	0	0	0	0	0	0	0	0	0	0	0	0	0	0	0	0	1	0	0	0	0	0	0	0	0	0	0	0	0	0	0	0	0	0	0	0	0	0
Anelloviridae	Betatorquevirus	Tentative specie 105	Tentative specie 105	0	0	0	0	0	0	0	0	0	0	0	0	0	0	0	0	0	0	0	0	0	2	0	0	0	0	0	0	0	0	0	0	0	0	0	0	0	0	0	0	0	0	0
Anelloviridae	Betatorquevirus	Tentative specie 108	Tentative specie 108	0	0	0	0	0	0	0	0	0	0	0	0	0	0	0	0	0	0	0	0	0	1	0	0	0	0	0	0	0	0	0	0	0	0	0	0	0	0	0	0	0	0	0
Anelloviridae	Betatorquevirus	Tentative specie 113	Tentative specie 113	0	0	0	0	0	0	0	0	0	0	0	0	0	0	0	0	0	0	0	0	0	1	0	0	0	0	0	0	0	0	0	0	0	0	0	0	0	0	0	0	0	0	0
Anelloviridae	Betatorquevirus	Tentative specie 114	Tentative specie 114	0	0	0	0	0	0	0	0	0	0	0	0	0	0	0	0	0	0	0	0	0	1	0	0	0	0	0	0	0	0	0	0	0	0	0	0	0	0	0	0	0	0	0
Anelloviridae	Betatorquevirus	Tentative specie 116	Tentative specie 116	0	0	0	0	0	0	0	0	0	0	0	0	0	0	0	0	0	0	0	0	0	1	0	0	0	0	0	0	0	0	0	0	0	0	0	0	0	0	0	0	0	0	0
Anelloviridae	Betatorquevirus	Tentative specie 118	Tentative specie 118	0	0	0	0	0	0	0	0	0	0	0	0	0	0	0	0	0	1	0	0	0	0	0	0	0	0	0	0	0	0	0	0	0	0	0	0	0	0	0	0	0	0	0
Anelloviridae	Betatorquevirus	Tentative specie 119	Tentative specie 119	0	0	0	0	0	0	0	0	0	0	0	0	0	0	0	0	2	15	0	0	0	0	0	0	0	0	0	0	1	0	0	0	0	0	0	0	0	0	0	0	0	0	0
Anelloviridae	Betatorquevirus	Tentative specie 120	Tentative specie 120	0	0	0	0	0	0	0	0	0	0	0	0	0	0	0	0	0	0	0	0	0	9	0	0	0	0	0	0	0	0	0	0	0	0	0	0	0	0	0	0	0	0	0
Anelloviridae	Betatorquevirus	Tentative specie 126	Tentative specie 126	0	0	0	0	0	0	0	0	0	0	0	0	0	0	0	0	0	0	0	0	0	2	0	0	0	0	0	0	0	0	0	0	0	0	0	0	0	0	0	0	0	0	0
Anelloviridae	Betatorquevirus	Tentative specie 127	Tentative specie 127	0	0	0	0	0	0	0	0	0	0	0	0	0	0	0	0	0	0	0	0	0	1	0	0	0	0	0	0	0	0	0	0	0	0	0	0	0	0	0	0	0	0	0
Anelloviridae	Betatorquevirus	Tentative specie 128	Tentative specie 128	0	0	0	0	0	0	0	0	0	0	0	0	0	0	0	0	0	1	0	0	0	0	0	0	0	0	0	0	0	0	0	0	0	0	0	0	0	0	0	0	0	0	0
Anelloviridae	Betatorquevirus	Tentative specie 129	Tentative specie 129	0	0	0	0	0	0	0	0	0	0	0	0	0	0	0	0	0	0	0	0	0	1	0	0	0	0	0	0	0	0	0	0	0	0	0	0	0	0	0	0	0	0	0
Anelloviridae	Betatorquevirus	Tentative specie 130	Tentative specie 130	0	0	0	0	0	0	0	0	0	0	0	0	0	0	0	0	0	0	0	0	0	0	0	4	0	0	0	0	0	0	0	0	0	0	0	0	0	0	0	0	0	0	0
Anelloviridae	Betatorquevirus	Tentative specie 131	Tentative specie 131	0	0	0	0	0	0	0	0	0	0	0	0	0	0	0	0	0	0	0	0	0	1	0	0	0	0	0	0	0	0	0	0	0	0	0	0	0	0	0	0	0	0	0
Anelloviridae	Betatorquevirus	Tentative specie 132	Tentative specie 132	0	0	0	0	0	0	0	0	0	0	0	0	0	0	0	0	0	0	0	0	0	6	0	0	0	0	0	0	0	0	0	0	0	0	0	0	0	0	0	0	0	0	0
Anelloviridae	Betatorquevirus	Tentative specie 133	Tentative specie 133	0	0	0	0	0	0	0	0	0	0	0	0	0	0	0	0	0	0	0	0	0	0	0	3	0	0	0	0	0	0	0	0	0	0	0	0	0	0	0	0	0	0	0
Anelloviridae	Betatorquevirus	Tentative specie 134	Tentative specie 134	0	0	0	0	0	0	0	0	0	0	0	0	0	0	0	0	0	0	0	0	0	0	0	0	0	0	0	0	0	0	0	0	1	0	0	0	0	0	0	0	0	0	0
Anelloviridae	Betatorquevirus	Tentative specie 137	Tentative specie 137	0	0	0	0	0	0	0	0	0	0	0	0	0	0	0	0	0	0	0	0	0	1	0	0	0	0	0	0	0	0	0	0	0	0	0	0	0	0	0	0	0	0	0
Anelloviridae	Betatorquevirus	Tentative specie 139	Tentative specie 139	0	0	0	0	0	0	0	0	0	0	0	0	0	0	0	0	0	0	0	0	0	1	0	0	0	0	0	0	0	0	0	0	0	0	0	0	0	0	0	0	0	0	0
Anelloviridae	Betatorquevirus	Tentative specie 140	Tentative specie 140	0	0	0	0	0	0	0	0	0	0	0	0	0	0	0	0	0	0	0	0	0	4	0	0	0	0	0	0	0	0	0	0	0	0	0	0	0	0	0	0	0	0	0
Anelloviridae	Betatorquevirus	Tentative specie 141	Tentative specie 141	0	0	0	0	0	0	0	0	0	0	0	0	0	0	0	0	0	0	0	0	0	5	0	0	0	0	0	0	0	0	0	0	0	0	0	0	0	0	0	0	0	0	0
Anelloviridae	Betatorquevirus	Tentative specie 142	Tentative specie 142	0	0	0	0	0	0	0	0	0	0	0	0	0	0	0	0	0	0	0	0	0	0	0	0	0	0	0	0	0	0	1	0	0	0	0	0	0	0	0	0	0	0	0
Anelloviridae	Betatorquevirus	Tentative specie 143	Tentative specie 143	0	0	0	0	0	0	0	0	0	0	0	0	0	0	0	0	0	2	0	0	0	7	0	0	0	0	0	0	0	0	0	0	0	0	0	0	0	0	0	0	0	0	0
Anelloviridae	Betatorquevirus	Tentative specie 144	Tentative specie 144	0	0	0	0	0	0	0	0	0	0	0	0	0	0	0	0	0	0	0	0	0	2	0	0	0	0	0	0	0	0	0	0	0	2	0	0	0	0	0	0	0	0	0
Anelloviridae	Betatorquevirus	Tentative specie 145	Tentative specie 145	0	0	0	0	0	0	0	0	0	0	0	0	0	0	0	0	0	0	0	0	0	0	0	0	0	0	0	2	2	0	0	0	0	0	0	0	0	0	0	0	0	0	0
Anelloviridae	Betatorquevirus	Tentative specie 146	Tentative specie 146	0	0	0	0	0	0	0	0	0	0	0	0	0	0	0	0	0	0	0	0	0	1	0	0	0	0	0	0	0	0	0	0	0	0	0	0	0	0	0	0	0	0	0
Anelloviridae	Betatorquevirus	Tentative specie 147	Tentative specie 147	0	0	0	0	0	0	0	0	0	0	0	0	0	0	0	0	0	0	0	0	0	3	0	0	0	0	0	0	0	0	0	0	0	0	0	0	0	0	0	0	0	0	0
Anelloviridae	Betatorquevirus	Tentative specie 149	Tentative specie 149	0	0	0	0	0	0	0	0	0	0	0	0	0	0	0	0	0	0	0	0	0	0	0	0	2	0	0	0	0	0	0	0	0	0	0	0	0	0	0	0	0	0	0
Anelloviridae	Betatorquevirus	Tentative specie 151	Tentative specie 151	0	0	0	0	0	0	0	0	0	0	0	0	0	0	0	0	0	2	0	0	0	0	0	0	0	0	0	0	0	0	0	0	0	0	0	0	0	0	0	0	0	0	0
Anelloviridae	Betatorquevirus	Tentative specie 152	Tentative specie 152	0	0	0	0	0	0	0	0	0	0	0	0	0	0	0	0	4	0	0	0	0	4	0	0	0	0	0	0	0	0	0	0	0	0	0	0	0	0	0	0	0	0	0
Anelloviridae	Betatorquevirus	Tentative specie 153	Tentative specie 153	0	0	0	0	0	0	0	0	0	0	0	0	0	0	0	0	0	5	0	0	0	3	0	0	0	0	0	1	0	2	0	0	1	0	0	0	0	0	0	0	0	0	0
Anelloviridae	Betatorquevirus	Tentative specie 154	Tentative specie 154	0	0	0	0	0	0	0	0	0	0	0	0	0	0	0	0	0	0	0	0	0	1	0	0	0	0	0	0	1	0	0	0	0	0	0	0	0	0	0	0	0	0	0
Anelloviridae	Betatorquevirus	Tentative specie 157	Tentative specie 157	0	0	0	0	0	0	0	0	0	0	0	0	0	0	0	0	0	0	0	0	0	3	0	0	0	0	0	0	0	0	0	0	0	0	0	0	0	0	0	0	0	0	0
Anelloviridae	Betatorquevirus	Tentative specie 158	Tentative specie 158	0	0	0	0	0	0	0	0	0	0	0	0	0	0	0	0	0	0	0	0	0	0	0	0	0	0	0	0	0	1	0	0	0	0	0	0	0	0	0	0	0	0	0
Anelloviridae	Betatorquevirus	Tentative specie 159	Tentative specie 159	0	0	0	0	0	0	0	0	0	0	0	0	0	0	0	0	0	0	0	0	0	1	0	0	0	0	0	0	0	0	0	0	0	0	0	0	0	0	0	0	0	0	0
Anelloviridae	Betatorquevirus	Tentative specie 160	Tentative specie 160	0	0	0	0	0	0	0	0	0	0	0	0	0	0	0	0	0	0	0	0	0	1	0	0	0	0	0	0	0	0	0	0	0	0	0	0	0	0	0	0	0	0	0
Anelloviridae	Betatorquevirus	Tentative specie 161	Tentative specie 161	0	0	0	0	0	0	0	0	0	0	0	0	0	0	0	0	0	1	0	0	0	0	0	0	0	0	0	0	0	0	0	0	0	0	0	0	0	0	0	0	0	0	0
Anelloviridae	Betatorquevirus	Tentative specie 162	Tentative specie 162	0	0	0	0	0	0	0	0	0	2	0	0	0	0	0	0	1	0	0	0	0	13	0	0	0	0	0	0	0	0	0	0	0	0	0	0	0	0	0	0	0	0	0
Anelloviridae	Betatorquevirus	Tentative specie 165	Tentative specie 165	0	0	0	0	0	0	0	0	0	0	0	0	0	0	0	0	0	0	0	0	0	0	0	0	0	0	0	0	0	0	0	0	0	0	0	0	0	0	0	0	4	0	0
Anelloviridae	Betatorquevirus	Tentative specie 166	Tentative specie 166	0	0	0	0	0	0	0	0	0	0	0	0	0	0	0	0	0	0	0	0	0	0	0	0	0	0	0	0	0	0	0	0	0	0	0	0	0	0	0	0	2	0	0
Anelloviridae	Betatorquevirus	Tentative specie 23	Tentative specie 23	0	0	0	0	0	0	0	0	0	0	0	0	0	0	0	0	0	0	0	0	0	0	0	0	0	0	0	0	4	0	0	0	0	0	0	0	0	0	0	0	0	0	0
Anelloviridae	Betatorquevirus	Tentative specie 26	Tentative specie 26	0	0	0	0	0	0	0	0	0	0	0	0	0	0	0	0	0	0	0	0	0	0	0	0	1	0	0	0	0	0	0	0	0	0	0	0	0	0	0	0	0	0	0
Anelloviridae	Betatorquevirus	Tentative specie 27	Tentative specie 27	0	0	0	0	0	0	0	0	0	0	0	0	0	0	0	0	0	6	0	0	0	0	0	0	0	0	0	0	0	0	0	0	0	0	0	0	0	0	0	0	0	0	0
Anelloviridae	Betatorquevirus	Tentative specie 29	Tentative specie 29	0	0	0	0	0	0	0	0	0	0	0	0	0	1	0	0	0	0	0	0	0	48	0	0	0	0	0	0	0	0	0	0	0	0	0	0	0	0	0	0	0	0	0
Anelloviridae	Betatorquevirus	Tentative specie 30	Tentative specie 30	0	0	0	0	0	0	0	0	0	0	0	0	0	0	0	0	0	4	0	0	0	0	0	0	0	0	0	0	0	0	0	0	0	0	0	0	0	0	0	0	0	0	0
Anelloviridae	Betatorquevirus	Tentative specie 34	Tentative specie 34	0	0	0	0	0	0	0	0	0	0	0	0	0	0	0	0	0	0	0	0	0	8	0	0	0	0	0	0	0	0	0	0	0	0	0	0	0	0	0	0	0	0	0
Anelloviridae	Betatorquevirus	Tentative specie 35	Tentative specie 35	0	0	0	0	0	0	0	0	0	0	0	0	0	0	0	0	0	0	0	0	0	2	0	0	0	0	0	0	0	0	0	0	0	0	0	0	0	0	0	0	0	0	0
Anelloviridae	Betatorquevirus	Tentative specie 38	Tentative specie 38	0	0	0	0	0	0	0	0	0	0	0	0	0	0	0	0	0	3	0	0	0	0	0	0	0	0	0	0	0	0	0	0	0	0	0	0	0	0	0	0	0	0	0
Anelloviridae	Betatorquevirus	Tentative specie 41	Tentative specie 41	0	0	0	0	0	0	0	0	0	0	0	0	0	0	0	0	0	0	0	0	0	0	0	0	0	0	0	0	0	0	0	0	0	0	0	1539	0	0	0	0	0	0	0
Anelloviridae	Betatorquevirus	Tentative specie 42	Tentative specie 42	0	0	0	0	0	0	0	0	0	0	0	0	0	0	0	0	0	0	0	0	0	0	0	0	0	0	0	1	0	0	0	0	0	0	0	0	0	0	0	0	0	0	0
Anelloviridae	Betatorquevirus	Tentative specie 45	Tentative specie 45	0	0	0	0	0	0	0	0	0	0	0	0	0	0	0	0	0	0	0	0	0	1	0	0	0	0	0	0	0	0	0	0	0	0	0	0	0	0	0	0	0	0	0
Anelloviridae	Betatorquevirus	Tentative specie 46	Tentative specie 46	0	0	0	0	0	0	0	0	0	0	0	0	0	0	0	0	0	0	0	0	0	1	0	0	0	0	0	0	0	0	0	0	0	0	0	0	0	0	0	0	0	0	0
Anelloviridae	Betatorquevirus	Tentative specie 47	Tentative specie 47	0	0	0	0	0	0	0	0	0	0	0	0	0	0	0	0	0	1	0	0	0	0	0	0	0	0	0	0	0	0	0	0	0	0	0	0	0	0	0	0	0	0	0
Anelloviridae	Betatorquevirus	Tentative specie 48	Tentative specie 48	0	0	0	0	0	0	0	0	0	0	0	0	0	0	0	0	0	0	0	0	0	2	0	0	0	0	0	0	0	0	0	0	0	0	0	0	0	0	0	0	0	0	0
Anelloviridae	Betatorquevirus	Tentative specie 50	Tentative specie 50	0	0	0	0	0	0	0	0	0	0	0	0	0	0	0	0	0	0	0	0	0	1	0	0	0	0	0	0	0	0	1	0	0	0	0	0	0	0	0	0	0	0	0
Anelloviridae	Betatorquevirus	Tentative specie 54	Tentative specie 54	0	0	0	0	0	0	0	0	0	0	0	0	0	0	0	0	0	0	0	0	0	0	0	0	0	0	0	0	1	0	0	0	0	0	0	0	0	0	0	0	0	0	0
Anelloviridae	Betatorquevirus	Tentative specie 63	Tentative specie 63	0	0	0	0	0	0	0	0	0	0	0	0	0	0	0	0	0	0	0	0	0	0	0	17	0	0	0	0	0	0	0	0	0	0	0	0	0	0	0	0	0	0	0
Anelloviridae	Betatorquevirus	Tentative specie 71	Tentative specie 71	0	0	0	0	0	0	0	0	0	0	0	0	0	0	0	0	0	0	0	0	0	5	0	0	0	0	0	0	0	0	0	0	0	0	0	0	0	0	0	0	0	0	0
Anelloviridae	Betatorquevirus	Tentative specie 73	Tentative specie 73	0	0	0	0	0	0	0	0	0	0	0	0	0	0	0	0	0	0	0	0	0	4	0	0	0	0	0	0	0	0	0	0	0	0	0	0	0	0	0	0	0	0	0
Anelloviridae	Betatorquevirus	Tentative specie 77	Tentative specie 77	0	0	0	0	0	0	0	0	0	0	0	0	0	0	0	0	0	0	0	0	0	3	0	0	0	0	0	0	0	0	0	0	0	0	0	0	0	0	0	0	0	0	0
Anelloviridae	Betatorquevirus	Tentative specie 78	Tentative specie 78	0	0	0	0	0	0	0	0	0	0	0	0	0	0	0	0	0	0	0	0	0	1	0	0	0	0	0	0	0	0	0	0	0	0	0	0	0	0	0	0	0	0	0
Anelloviridae	Betatorquevirus	Tentative specie 79	Tentative specie 79	0	0	0	0	0	0	0	0	0	0	0	0	0	0	0	0	0	0	0	0	0	3	0	0	0	0	0	0	0	0	0	0	0	0	0	0	0	0	0	0	0	0	0
Anelloviridae	Betatorquevirus	Tentative specie 83	Tentative specie 83	0	0	0	0	0	0	0	0	0	0	0	0	0	0	0	0	1	1	0	0	0	1	0	0	0	0	0	0	0	0	0	0	0	0	0	0	0	0	0	0	0	0	0
Anelloviridae	Betatorquevirus	Tentative specie 84	Tentative specie 84	0	0	0	0	0	0	0	0	0	0	0	0	0	0	0	0	0	0	0	0	0	3	0	0	0	0	0	0	0	0	0	0	0	0	0	0	0	0	0	0	0	0	0
Anelloviridae	Betatorquevirus	Tentative specie 85	Tentative specie 85	0	0	0	0	0	0	0	0	0	0	0	0	0	0	0	79	0	0	0	0	0	1	0	0	0	0	0	0	0	0	0	0	0	0	0	0	0	0	0	0	0	0	0
Anelloviridae	Betatorquevirus	Tentative specie 89	Tentative specie 89	0	0	0	0	0	0	0	0	0	0	0	0	0	0	4	0	0	0	0	0	0	0	0	0	0	0	0	0	0	0	0	0	0	0	0	0	0	0	0	0	0	0	0
Anelloviridae	Betatorquevirus	Tentative specie 95	Tentative specie 95	0	0	0	0	0	0	0	0	0	0	0	0	0	0	1	0	0	0	0	0	0	0	0	0	0	0	0	0	0	0	0	0	0	0	0	0	0	0	0	0	0	0	0
Anelloviridae	Betatorquevirus	Tentative specie 98	Tentative specie 98	0	0	0	0	0	0	0	0	0	0	0	0	0	0	0	0	0	0	0	0	0	1	0	0	0	0	0	0	0	0	0	0	0	0	0	0	0	0	0	0	0	0	0
Anelloviridae	Betatorquevirus	Tentative specie 99	Tentative specie 99	0	0	0	0	0	0	0	0	0	0	0	0	0	0	0	0	0	0	0	0	0	2	0	0	0	0	0	0	0	0	0	0	0	0	0	0	0	0	0	0	0	0	0
Anelloviridae	Gammatorquevirus	Gammatorquevirus homidi1	torque teno midi virus 1	0	0	0	0	0	0	0	0	0	0	0	0	0	0	0	0	0	2	0	0	0	0	0	0	0	0	0	0	0	0	0	0	0	0	0	0	0	0	0	0	0	0	0
Anelloviridae	Gammatorquevirus	Gammatorquevirus homidi10	torque teno midi virus 10	0	0	0	0	0	0	0	0	0	0	0	0	0	0	0	2	0	1	0	0	0	8	0	0	0	0	0	0	0	0	0	0	0	0	0	0	0	0	0	0	0	0	0
Anelloviridae	Gammatorquevirus	Gammatorquevirus homidi11	torque teno midi virus 11	0	0	0	0	0	0	0	0	0	0	0	0	0	0	0	0	2	1	0	0	0	1	0	0	0	0	0	0	0	0	0	0	0	0	0	0	0	0	0	0	0	0	0
Anelloviridae	Gammatorquevirus	Gammatorquevirus homidi12	torque teno midi virus 12	0	0	0	0	0	0	0	0	0	0	0	0	0	0	0	1	0	0	0	0	0	8	0	0	0	0	0	0	0	0	0	0	0	0	0	0	0	0	0	0	0	0	0
Anelloviridae	Gammatorquevirus	Gammatorquevirus homidi13	torque teno midi virus 13	0	0	0	0	0	0	0	0	0	0	0	0	0	0	0	0	0	0	0	0	0	3	0	0	0	0	0	0	0	0	0	0	0	0	0	0	0	0	0	0	0	0	0
Anelloviridae	Gammatorquevirus	Gammatorquevirus homidi14	torque teno midi virus 14	0	0	0	0	0	0	0	0	0	0	0	0	0	0	0	0	0	0	0	0	0	3	0	0	0	0	0	0	0	0	0	0	0	0	0	0	0	0	0	0	0	0	0
Anelloviridae	Gammatorquevirus	Gammatorquevirus homidi15	torque teno midi virus 15	0	0	0	0	0	0	0	0	0	0	2	0	0	0	0	0	0	0	0	0	0	0	0	0	0	0	0	0	0	0	0	0	0	0	0	0	0	0	0	0	0	0	0
Anelloviridae	Gammatorquevirus	Gammatorquevirus homidi2	torque teno midi virus 2	0	0	0	0	0	0	0	0	0	0	0	0	0	0	0	0	0	0	0	0	0	2	0	0	0	0	0	0	0	0	0	0	0	0	0	0	0	0	0	0	0	0	0
Anelloviridae	Gammatorquevirus	Gammatorquevirus homidi3	torque teno midi virus 3	0	0	0	0	0	0	0	0	0	0	0	0	0	0	0	0	0	0	0	0	0	1	0	0	0	0	0	0	0	0	0	0	0	0	0	0	0	0	0	0	0	0	0
Anelloviridae	Gammatorquevirus	Gammatorquevirus homidi4	torque teno midi virus 4	0	0	0	0	0	0	0	0	0	0	0	0	0	0	0	0	0	0	0	0	0	0	0	1	0	0	0	0	0	0	0	0	0	0	0	0	0	0	0	0	0	0	0
Anelloviridae	Gammatorquevirus	Gammatorquevirus homidi6	torque teno midi virus 6	0	0	0	0	0	0	0	0	0	0	0	0	0	0	0	0	0	0	0	0	0	3	0	0	0	0	0	0	0	0	0	0	0	0	0	0	0	0	0	0	0	0	0
Anelloviridae	Gammatorquevirus	Gammatorquevirus homidi7	torque teno midi virus 7	0	0	0	0	0	0	0	0	0	0	0	0	0	0	0	0	0	0	0	0	0	2	0	0	0	0	0	0	0	0	0	0	0	0	0	0	0	0	0	0	0	0	0
Anelloviridae	Gammatorquevirus	Gammatorquevirus homidi8	torque teno midi virus 8	0	0	0	0	0	0	0	0	0	0	0	0	0	0	0	0	0	0	0	0	0	3	0	1	0	0	0	0	1	0	0	0	0	0	0	0	0	0	0	0	0	0	0
Anelloviridae	Gammatorquevirus	Tentative specie 103	Tentative specie 103	0	0	0	0	0	0	0	0	0	0	0	0	0	0	0	0	0	0	0	0	0	1	0	0	0	0	0	0	0	0	0	0	0	0	0	0	0	0	0	0	0	0	0
Anelloviridae	Gammatorquevirus	Tentative specie 109	Tentative specie 109	0	0	0	0	0	0	0	0	0	0	0	0	0	0	0	0	0	0	0	0	0	1	0	0	0	0	0	0	0	0	0	0	0	0	0	0	0	0	0	0	0	0	0
Anelloviridae	Gammatorquevirus	Tentative specie 111	Tentative specie 111	0	0	0	0	0	0	0	0	0	0	0	0	0	0	0	0	0	0	0	0	0	1	0	0	0	0	0	0	0	0	0	0	0	0	0	0	0	0	0	0	0	0	0
Anelloviridae	Gammatorquevirus	Tentative specie 112	Tentative specie 112	0	0	0	0	0	0	0	0	0	0	0	0	0	0	0	0	0	0	0	0	0	1	0	0	0	0	0	0	0	0	0	0	0	0	0	0	0	0	0	0	0	0	0
Anelloviridae	Gammatorquevirus	Tentative specie 122	Tentative specie 122	0	0	0	0	0	0	0	0	0	0	0	0	0	0	0	0	0	0	0	0	0	0	0	1	0	0	0	0	0	0	0	0	0	0	0	0	0	0	0	0	0	0	0
Anelloviridae	Gammatorquevirus	Tentative specie 123	Tentative specie 123	0	0	0	0	0	0	0	0	0	0	0	0	0	0	0	0	1	0	0	0	0	2	0	0	0	0	0	0	0	0	0	0	0	0	0	0	0	0	0	0	0	0	0
Anelloviridae	Gammatorquevirus	Tentative specie 136	Tentative specie 136	0	0	0	0	0	0	0	0	0	0	0	0	0	0	0	0	0	0	0	0	0	2	0	0	0	0	0	0	0	0	0	0	0	0	0	0	0	0	0	0	0	0	0
Anelloviridae	Gammatorquevirus	Tentative specie 138	Tentative specie 138	0	0	0	0	0	0	0	0	0	0	0	0	0	0	0	0	0	0	0	0	0	12	0	0	0	0	0	0	0	0	0	0	0	0	0	0	0	0	0	0	0	0	0
Anelloviridae	Gammatorquevirus	Tentative specie 148	Tentative specie 148	0	0	0	0	0	0	0	0	0	0	0	0	0	0	0	0	0	0	0	0	0	2	0	0	0	0	0	0	0	0	0	0	0	0	0	0	0	0	0	0	0	0	0
Anelloviridae	Gammatorquevirus	Tentative specie 33	Tentative specie 33	0	0	0	0	0	0	0	0	0	0	0	0	0	0	0	0	0	0	0	0	0	1	0	0	0	0	0	0	0	0	0	0	0	0	0	0	0	0	0	0	0	0	0
Anelloviridae	Gammatorquevirus	Tentative specie 39	Tentative specie 39	0	0	0	0	0	0	0	0	0	0	0	0	0	0	0	0	2	2	0	0	0	2	0	0	0	0	0	0	0	0	0	0	0	0	0	0	0	0	0	0	0	0	0
Anelloviridae	Gammatorquevirus	Tentative specie 40	Tentative specie 40	0	0	0	0	0	0	0	0	0	0	0	0	0	0	0	0	0	0	0	0	0	0	0	1	0	0	0	0	0	0	0	0	0	0	0	0	0	0	0	0	0	0	0
Anelloviridae	Gammatorquevirus	Tentative specie 43	Tentative specie 43	0	0	0	0	0	0	0	0	0	0	0	0	0	0	0	1	0	0	0	0	0	4	0	0	0	0	0	0	0	0	0	0	0	0	0	0	0	0	0	0	0	0	0
Anelloviridae	Gammatorquevirus	Tentative specie 51	Tentative specie 51	0	0	0	0	0	0	0	0	0	0	0	0	0	0	0	0	0	0	0	0	0	2	0	2	0	0	0	0	0	0	0	0	0	0	0	0	0	0	0	0	0	0	0
Anelloviridae	Gammatorquevirus	Tentative specie 52	Tentative specie 52	0	0	0	0	0	0	0	0	0	0	0	0	0	0	0	236	0	0	0	0	0	3	0	0	0	0	0	0	0	0	0	0	0	0	0	0	0	0	0	0	0	0	0
Anelloviridae	Gammatorquevirus	Tentative specie 57	Tentative specie 57	0	0	0	0	0	0	0	0	0	0	0	0	0	0	0	0	0	0	0	0	0	3	0	0	0	0	0	0	0	0	0	0	0	0	0	0	0	0	0	0	0	0	0
Anelloviridae	Gammatorquevirus	Tentative specie 58	Tentative specie 58	0	0	0	0	0	0	0	0	0	0	0	0	0	0	0	0	0	0	0	0	0	4	0	0	0	0	0	0	0	0	0	0	0	0	0	0	0	0	0	0	0	0	0
Anelloviridae	Gammatorquevirus	Tentative specie 59	Tentative specie 59	0	0	0	0	0	0	0	0	0	0	0	0	0	0	0	0	1	2	0	0	0	2	0	0	0	0	0	0	0	0	0	0	0	0	0	0	0	0	0	0	0	0	0
Anelloviridae	Gammatorquevirus	Tentative specie 67	Tentative specie 67	0	0	0	0	0	0	0	0	0	0	0	0	0	0	0	0	0	0	0	0	0	0	0	2	0	0	0	0	0	0	0	0	0	0	0	0	0	0	0	0	0	0	0
Anelloviridae	Gammatorquevirus	Tentative specie 68	Tentative specie 68	0	0	0	0	0	0	0	0	0	0	0	0	0	0	0	0	0	0	0	0	0	2	0	2	0	0	0	0	0	0	0	0	0	0	0	0	0	0	0	0	0	0	0
Anelloviridae	Gammatorquevirus	Tentative specie 69	Tentative specie 69	0	0	0	0	0	0	0	0	0	0	0	0	0	0	0	0	0	1	0	0	0	2	0	0	0	0	0	0	0	0	0	0	0	0	0	0	0	0	0	0	0	0	0
Anelloviridae	Gammatorquevirus	Tentative specie 70	Tentative specie 70	0	0	0	0	0	0	0	0	0	0	0	0	0	0	0	0	0	0	0	0	0	2	0	0	0	0	0	0	0	0	0	0	0	0	0	0	0	0	0	0	0	0	0
Anelloviridae	Gammatorquevirus	Tentative specie 72	Tentative specie 72	0	0	0	0	0	0	0	0	0	0	0	0	0	0	0	0	0	0	0	0	0	2	0	0	0	0	0	0	0	0	0	0	0	0	0	0	0	0	0	0	0	0	0
Anelloviridae	Gammatorquevirus	Tentative specie 74	Tentative specie 74	0	0	0	0	0	0	0	0	0	0	0	0	0	0	0	0	0	0	0	0	0	2	0	0	0	0	0	0	0	0	0	0	0	0	0	0	0	0	0	0	0	0	0
Anelloviridae	Gammatorquevirus	Tentative specie 75	Tentative specie 75	0	0	0	0	0	0	0	0	0	0	0	0	0	0	0	0	0	0	0	0	0	16	0	0	0	0	0	0	0	0	0	0	0	0	0	0	0	0	0	0	0	0	0
Anelloviridae	Gammatorquevirus	Tentative specie 76	Tentative specie 76	0	0	0	0	0	0	0	0	0	0	0	0	0	0	0	0	0	0	0	0	0	6	0	0	0	0	0	0	0	0	0	0	0	0	0	0	0	0	0	0	0	0	0
Anelloviridae	Gammatorquevirus	Tentative specie 81	Tentative specie 81	0	0	0	0	0	0	0	0	0	0	0	0	0	0	0	0	0	0	0	0	0	4	0	0	0	0	0	0	0	0	0	0	0	0	0	0	0	0	0	0	0	0	0
Anelloviridae	Gammatorquevirus	Tentative specie 82	Tentative specie 82	0	0	0	0	0	0	0	0	0	0	0	0	0	0	0	0	0	0	0	0	0	0	0	0	0	0	0	0	2	0	0	0	0	0	0	0	0	0	0	0	0	0	0
Anelloviridae	Gammatorquevirus	Tentative specie 86	Tentative specie 86	0	0	0	0	0	0	0	0	0	0	0	0	0	0	0	2	0	0	0	0	0	0	0	0	0	0	0	0	0	0	0	0	0	0	0	0	0	0	0	0	0	0	0
Anelloviridae	Gammatorquevirus	Tentative specie 87	Tentative specie 87	0	0	0	0	0	0	0	0	0	0	0	0	0	0	0	0	0	0	0	0	0	1	0	0	0	0	0	0	0	0	0	0	0	0	0	0	0	0	0	0	0	0	0
Anelloviridae	Gammatorquevirus	Tentative specie 88	Tentative specie 88	0	0	0	0	0	0	0	0	0	0	0	0	0	0	0	0	0	0	0	0	0	1	0	0	0	0	0	0	0	0	0	0	0	0	0	0	0	0	0	0	0	0	0
Anelloviridae	Gammatorquevirus	Tentative specie 96	Tentative specie 96	0	0	0	0	0	0	0	0	0	0	0	0	0	0	0	0	2	2	0	0	0	3	0	0	0	0	0	0	0	0	0	0	0	0	0	0	0	0	0	0	0	0	0
Anelloviridae	Gammatorquevirus	Tentative specie 97	Tentative specie 97	0	0	0	0	0	0	0	0	0	0	0	0	0	0	0	0	0	0	0	0	0	4	0	0	0	0	0	0	0	0	0	0	0	0	0	0	0	0	0	0	0	0	0
Anelloviridae	Samektorquevirus	Samektorquevirus hominid15	Torque teno midi virus SAfiA-376-5	0	0	0	0	0	0	0	0	0	0	0	0	0	0	0	0	0	0	0	0	0	3	0	0	0	0	0	0	0	0	0	0	0	0	0	0	0	0	0	0	0	0	0
Anelloviridae	Samektorquevirus	Samektorquevirus hominid17	Torque teno midi virus SAfiA-610-7	0	0	0	0	0	0	0	0	0	0	0	0	0	0	0	0	0	0	0	0	0	1	0	0	0	0	0	0	0	0	0	0	0	0	0	0	0	0	0	0	0	0	0
Anelloviridae	Samektorquevirus	Samektorquevirus hominid18	Torque teno midi virus SAfiA-569-59	0	0	0	0	0	0	0	0	0	0	0	0	0	0	0	0	0	0	0	0	0	3	0	0	0	0	0	0	0	0	0	0	0	0	0	0	0	0	0	0	0	0	0
Orthoherpesviridae	Cytomegalovirus	Cytomegalovirus humanbeta5	human cytomegalovirus	0	0	0	0	0	0	0	0	0	0	0	237	0	0	0	0	0	0	0	0	0	0	0	0	242	162	654	1349	2	60	10	0	2	0	0	0	780	651	50	0	29	0	0
Orthoherpesviridae	Lymphocryptovirus	Lymphocryptovirus humangamma4	Epstein-Barr virus	0	0	0	0	0	0	0	0	0	0	0	0	0	0	0	0	2	2	0	284	0	596	0	0	0	0	0	0	0	0	0	0	8	0	0	0	24	920	0	16098	0	0	1336
Orthoherpesviridae	Roseolovirus	Roseolovirus humanbeta6b	human herpesvirus 6B	0	0	0	0	0	0	0	0	0	0	0	0	0	0	0	0	0	0	0	0	0	0	0	0	0	0	1	0	0	0	0	0	0	0	0	0	0	0	0	1	0	0	0
Orthoherpesviridae	Roseolovirus	Roseolovirus humanbeta7	human herpesvirus 7	2	2	0	146	0	2	0	0	0	2	2	0	0	0	0	0	0	2	0	8	94	2	0	162	1	100	51	22	6	126	4	4	2	4	0	4	0	6	2	90	185	12	0
Orthoherpesviridae	Simplexvirus	Simplexvirus humanalpha1	herpes simplex virus 1	0	0	0	0	0	0	0	0	0	0	0	0	0	0	0	0	0	0	0	13	0	0	0	0	0	0	0	0	0	0	0	0	0	0	0	0	0	2940	0	0	0	0	2
Orthoherpesviridae	Varicellovirus	Varicellovirus humanalpha3	varicella-zoster virus	0	0	0	0	0	0	0	0	0	0	0	0	0	0	0	0	0	0	2999	0	0	0	0	0	0	0	0	0	0	0	0	0	0	0	0	0	0	0	0	0	0	0	0
Papillomaviridae	Betapapillomavirus	Betapapillomavirus 1	human papillomavirus 5	0	0	0	0	0	0	0	0	0	0	0	0	0	0	0	0	0	0	0	0	2	0	0	0	0	0	0	0	0	0	0	0	0	2	2	0	0	2	0	0	0	0	0
Polyomaviridae	Betapolyomavirus	Betapolyomavirus hominis	BK polyomavirus	0	0	0	0	0	0	0	0	0	0	0	0	0	34	0	0	0	0	0	0	0	0	0	0	0	8	0	0	0	64	0	0	0	0	6	0	2	0	0	0	0	0	0
Polyomaviridae	Betapolyomavirus	Betapolyomavirus secuhominis	JC polyomavirus	0	0	0	0	0	0	0	0	0	0	0	0	0	0	0	0	0	0	0	0	0	0	0	0	0	0	0	6	0	0	0	0	0	0	0	0	0	0	0	0	0	0	0
Redondoviridae	Torbevirus	Torbevirus brisa	human respiratory-associated brisavirus	0	0	0	0	0	0	0	0	0	0	0	0	0	0	0	0	0	0	0	0	0	0	0	0	0	0	0	0	2	0	0	0	0	0	0	0	0	0	0	0	0	0	0
Redondoviridae	Torbevirus	Torbevirus viento	human lung-associated vientovirus	0	0	0	0	0	0	0	0	0	0	0	0	0	0	0	0	0	0	0	0	0	0	0	0	0	0	0	0	0	0	0	0	0	7	0	0	0	0	0	0	0	0	0
