# Supplementary material for: Extensive diversity of unusual microorganisms associated with severe pneumonia in kidney transplant recipients
Source: PLoS Pathog. 2025 Nov 3;21(11):e1013667. doi: 10.1371/journal.ppat.1013667 (PMC12591451; doi:10.1371/journal.ppat.1013667)
Supplement: S27 Table — (XLSX) [file ppat.1013667.s032.xlsx]

## Sheet: Supplementary Table 27
S27 Table. Read counts of RNA viruses in each RNA-seq library of BALF.
Family	Genus	Species	Virus name	Control-1	Control-2	Control-3	Control-4	Control-5	Control-6	Control-7	Control-8	Control-9	Control-10	Control-11	Severe-1	Severe-2	Severe-3	Severe-4	Severe-5	Severe-6	Severe-7	Severe-8	Severe-9-1	Severe-9-2	Severe-10	Severe-11	Critically ill-1	Critically ill-2	Critically ill-3	Critically ill-4	Critically ill-5	Critically ill-6	Critically ill-7	Critically ill-8	Critically ill-9	Critically ill-10	Critically ill-11	Critically ill-12	Critically ill-13	Critically ill-14	Critically ill-15	Critically ill-16	Critically ill-17	Critically ill-18	Critically ill-19	Critically ill-20
Picornaviridae	Enterovirus	Enterovirus alpharhino	human rhinovirus A	0	0	0	0	0	0	0	0	0	0	0	0	0	0	0	87076	0	0	0	0	0	0	0	0	0	0	0	0	0	0	0	0	0	0	0	0	0	0	0	0	0	0	0
Picornaviridae	Enterovirus	Enterovirus betarhino	human rhinovirus B	0	0	0	0	0	0	0	0	0	0	0	0	0	2	0	0	0	0	0	0	0	0	0	0	0	0	0	0	6	0	4836	0	0	0	0	0	0	4211	0	0	0	0	0
Picornaviridae	Enterovirus	Enterovirus cerhino	human rhinovirus C	0	0	0	0	0	0	0	0	0	0	0	57	0	47	7	0	0	0	37	8	6	1218	0	0	0	2439	0	2	0	0	0	589	806380	0	567	1532	10847299	3270	0	2	0	0	0
Coronaviridae	Alphacoronavirus	Alphacoronavirus amsterdamense	human coronavirus NL63	0	0	0	0	0	0	0	0	0	0	0	0	0	0	62	0	0	0	0	0	4838	11	0	0	0	0	0	0	0	0	0	0	0	0	0	833	0	0	0	0	0	0	0
Coronaviridae	Betacoronavirus	Betacoronavirus gravedinis	human coronavirus OC43	0	0	0	0	0	0	0	0	0	0	0	110	0	0	0	0	0	0	0	0	0	1	0	0	0	0	0	0	0	0	0	0	0	0	0	0	0	0	0	0	0	0	0
Coronaviridae	Betacoronavirus	Betacoronavirus pandemicum	severe acute respiratory syndrome coronavirus 2	0	0	0	0	0	0	0	0	0	0	0	0	0	0	0	0	0	0	0	0	0	0	0	0	0	0	0	0	0	0	0	0	0	0	0	0	0	0	0	95	0	0	0
Orthomyxoviridae	Alphainfluenzavirus	Alphainfluenzavirus influenzae	influenza A virus	0	0	0	0	0	0	0	0	0	0	0	0	0	0	0	0	0	0	0	0	0	0	0	0	0	0	0	0	0	0	0	0	0	1645	0	0	0	0	0	0	0	0	5195958
Pneumoviridae	Metapneumovirus	Metapneumovirus hominis	human metapneumovirus	0	0	0	0	0	0	0	0	0	0	0	0	0	0	0	0	0	8302	0	0	0	0	0	0	0	0	0	0	0	0	0	0	0	0	0	0	0	0	0	0	0	0	0
