# Supplementary material for: Extensive diversity of unusual microorganisms associated with severe pneumonia in kidney transplant recipients
Source: PLoS Pathog. 2025 Nov 3;21(11):e1013667. doi: 10.1371/journal.ppat.1013667 (PMC12591451; doi:10.1371/journal.ppat.1013667)
Supplement: S28 Table — (XLSX) [file ppat.1013667.s033.xlsx]

## Sheet: Supplementary Table 28
S28 Table. Read counts and relative abundance of fungi in DNA-seq libraries and RNA-seq libraries of BALF.
Cases	Read counts												Relative abundance
	DNA-seq						RNA-seq						DNA-seq						RNA-seq
	Pneumocystis	Malassezia	Candida	Aspergillus	Alternaria	Penicillium	Pneumocystis	Malassezia	Candida	Aspergillus	Alternaria	Penicillium	Pneumocystis	Malassezia	Candida	Aspergillus	Alternaria	Penicillium	Pneumocystis	Malassezia	Candida	Aspergillus	Alternaria	Penicillium
Control-1	0	10	0	41	0	2	0	7	1	7	1	2	0	1.55442e-06	0	6.37313e-06	0	3.10884e-07	0	1.05793e-06	1.51132e-07	1.05793e-06	1.51132e-07	3.02265e-07
Control-2	0	108	16	578	2	18	0	294	0	89	43	10	0	0.00181439	0.000268799	0.00971037	3.35999e-05	0.000302399	0	0.00585005	0	0.00177093	0.000855619	0.000198981
Control-3	0	10	0	7	0	0	0	365	3	106	4	53	0	0.00017882	0	0.000125174	0	0	0	0.00414613	3.40777e-05	0.00120408	4.5437e-05	0.00060204
Control-4	0	664	2	110	5	6	0	5	0	7	1	0	0	0.000142937	4.30532e-07	2.36792e-05	1.07633e-06	1.2916e-06	0	1.0292e-06	0	1.44088e-06	2.0584e-07	0
Control-5	0	70	12	113	2	2	0	16	0	323	18	3	0	6.3606e-05	1.09039e-05	0.000102678	1.81731e-06	1.81731e-06	0	9.1286e-06	0	0.000184284	1.02697e-05	1.71161e-06
Control-6	0	2	0	14	0	2	0	17	0	37	285	1	0	0.000126279	0	0.00088395	0	0.000126279	0	0.000277646	0	0.000604289	0.00465466	1.63321e-05
Control-7	0	42	0	62	16	2	0	139	0	37	39	1	0	1.47985e-05	0	2.18453e-05	5.63751e-06	7.04688e-07	0	2.56836e-05	0	6.83664e-06	7.20619e-06	1.84774e-07
Control-8	0	78	6	128	10	8	0	294	0	896	3	25	0	0.00695931	0.000535332	0.0114204	0.00089222	0.000713776	0	0.0135954	0	0.0414335	0.000138728	0.00115607
Control-9	0	12	0	7	0	0	0	260	0	540	2	2	0	0.000100372	0	5.85505e-05	0	0	0	0.00055044	0	0.00114322	4.23416e-06	4.23416e-06
Control-10	0	38	9	254	6	10	0	154	0	203	2	2	0	0.00324343	0.00076818	0.0216798	0.00051212	0.000853534	0	0.0108734	0	0.0143331	0.000141213	0.000141213
Control-11	2	18	2	489	16	0	0	163	2	2010	3	8	3.23578e-07	2.9122e-06	3.23578e-07	7.91148e-05	2.58862e-06	0	0	3.22361e-05	3.95535e-07	0.000397513	5.93303e-07	1.58214e-06
Severe-1	0	40	0	6	0	2	0	0	0	14	0	0	0	0.00152422	0	0.000228632	0	7.62108e-05	0	0	0	4.78814e-05	0	0
Severe-2	184221	17	0	6	0	1	26414	0	0	13	0	0	44.7464	0.00412922	0	0.00145737	0	0.000242895	11.4346	0	0	0.00562771	0	0
Severe-3	1928	139	1	19	13	4	965	52	1	34	25	0	0.215926	0.0155673	0.000111995	0.0021279	0.00145593	0.000447978	0.0685369	0.00369318	7.10227e-05	0.00241477	0.00177557	0
Severe-4	1346	327	0	19	1	4	483	28	224	56	16	21	0.0481712	0.0117028	0	0.00067998	3.57884e-05	0.000143154	0.00309263	0.000179283	0.00143426	0.000358565	0.000102447	0.000134462
Severe-5	3	6	0	4	0	0	0	16	0	146	145	1	0.000171213	0.000342427	0	0.000228284	0	0	0	2.4865e-05	0	0.000226893	0.000225339	1.55406e-06
Severe-6	0	161	0	21	0	0	0	8	0	3597	1	58	0	0.00634408	0	0.000827488	0	0	0	0.000191695	0	0.0861908	2.39619e-05	0.00138979
Severe-7	0	34	0	3	0	0	0	50	0	0	2	0	0	0.000424401	0	3.74471e-05	0	0	0	9.88932e-05	0	0	3.95573e-06	0
Severe-8	0	21	0	5	0	0	3	15	1	26	1	1	0	0.0017938	0	0.000427095	0	0	0.000463249	0.00231624	0.000154416	0.00401482	0.000154416	0.000154416
Severe-9-1	5009	188	8	10	0	0	66115	5	30	5	0	3	0.1737	0.0065194	0.000277421	0.000346777	0	0	2.9374	0.000222143	0.00133286	0.000222143	0	0.000133286
Severe-9-2	2	78	13	32	0	2	4	120	40	47	0	2	2.45345e-05	0.000956844	0.000159474	0.000392551	0	2.45345e-05	4.19633e-06	0.00012589	4.19633e-05	4.93069e-05	0	2.09816e-06
Severe-10	0	26	0	2	2	2	0	7	0	40	17	18	0	0.00980762	0	0.000754432	0.000754432	0.000754432	0	0.000153404	0	0.000876597	0.000372554	0.000394469
Severe-11	1	903	0	89	0	3	0	24	0	43	0	0	5.83533e-05	0.052693	0	0.00519344	0	0.00017506	0	0.00355608	0	0.00637131	0	0
Critically ill-1	596290	419	122	7	2	0	1143680	192	6	141	2	35	1.64068	0.00115287	0.00033568	1.92603e-05	5.50296e-06	0	0.252971	4.24686e-05	1.32714e-06	3.11879e-05	4.42381e-07	7.74168e-06
Critically ill-2	7625	145	0	2	2	0	28727	14	0	5	0	1	0.445464	0.00847111	0	0.000116843	0.000116843	0	0.221698	0.000108044	0	3.85871e-05	0	7.71742e-06
Critically ill-3	585416	37	0	19	8	0	605319	14	0	153	28	22	37.5941	0.00237606	0	0.00122014	0.000513743	0	1.81893	4.20688e-05	0	0.000459752	8.41376e-05	6.61082e-05
Critically ill-4	11	630	2	63	4	3	0	39	0	0	0	0	1.46341e-05	0.000838136	2.66075e-06	8.38136e-05	5.3215e-06	3.99112e-06	0	7.99524e-05	0	0	0	0
Critically ill-5	7502	517	1114	20	10	5	3516	0	1090	0	0	0	0.398364	0.0274533	0.0591546	0.00106202	0.000531011	0.000265506	0.247362	0	0.076685	0	0	0
Critically ill-6	6180	1656	0	4	0	0	1092	0	0	46	0	0	0.0273568	0.00733055	0	1.77066e-05	0	0	0.0402106	0	0	0.00169385	0	0
Critically ill-7	10960	575	0	81	6	16	499	202	0	103	25	0	0.0475329	0.00249374	0	0.000351293	2.60217e-05	6.93911e-05	0.000796095	0.000322267	0	0.000164324	3.98845e-05	0
Critically ill-8	720	29	0	9	4	0	133	31	0	101	2	4	0.00274329	0.000110493	0	3.42911e-05	1.52405e-05	0	7.32035e-05	1.70625e-05	0	5.55906e-05	1.1008e-06	2.20161e-06
Critically ill-9	0	250	0	6	7	0	0	26	0	208	391	0	0	0.0169033	0	0.00040568	0.000473293	0	0	0.000152226	0	0.00121781	0.00228924	0
Critically ill-10	0	286	20	96	4	3	2	21	0	2	42	0	0	0.00855647	0.000598355	0.0028721	0.000119671	8.97532e-05	0.000405433	0.00425704	0	0.000405433	0.00851409	0
Critically ill-11	5	12	0	0	0	0	14	0	0	0	1	0	6.79353e-06	1.63045e-05	0	0	0	0	2.36325e-05	0	0	0	1.68803e-06	0
Critically ill-12	93	229	2	119	2	14	0	62	0	61	5	35	0.00768151	0.0189147	0.000165194	0.00982902	0.000165194	0.00115636	0	0.000731857	0	0.000720053	5.90207e-05	0.000413145
Critically ill-13	0	1316	38	126	0	1	6	123	3	7	1	0	0	0.146777	0.00423823	0.0140531	0	0.000111532	0.00041065	0.00841831	0.000205325	0.000479091	6.84416e-05	0
Critically ill-14	39134	25	0	2	0	0	105497	16	0	55	1	4	4.11634	0.00262964	0	0.000210371	0	0	1.81569	0.000275373	0	0.000946595	1.72108e-05	6.88433e-05
Critically ill-15	1012	59	0	18	0	2	3780	38	2	66	67	72	0.0926316	0.00540046	0	0.0016476	0	0.000183066	0.0307375	0.000309001	1.62632e-05	0.000536686	0.000544817	0.000585475
Critically ill-16	199066	369	4	871	42	10	1123883	104	0	1181	5	74	11.7791	0.0218343	0.000236686	0.0515385	0.00248521	0.000591716	6.90932	0.000639363	0	0.00726045	3.07386e-05	0.000454931
Critically ill-17	0	596	2	6	0	0	0	30	0	39	0	0	0	0.000428391	1.43755e-06	4.31266e-06	0	0	0	4.1204e-06	0	5.35652e-06	0	0
Critically ill-18	352	4668	0	4	0	0	18759	1462	0	7	0	1	0.000474615	0.00629404	0	5.39335e-06	0	0	0.000401762	3.13117e-05	0	1.49919e-07	0	2.1417e-08
Critically ill-19	0	122	1	19	55	1	0	1	0	19	1	1	0	0.000169893	1.39256e-06	2.64587e-05	7.65909e-05	1.39256e-06	0	1.95401e-06	0	3.71261e-05	1.95401e-06	1.95401e-06
Critically ill-20	0	12	8	0	0	0	0	1	7	0	0	1	0	0.00160406	0.00106938	0	0	0	0	1.18206e-05	8.27443e-05	0	0	1.18206e-05
