# Supplementary material for: Extensive diversity of unusual microorganisms associated with severe pneumonia in kidney transplant recipients
Source: PLoS Pathog. 2025 Nov 3;21(11):e1013667. doi: 10.1371/journal.ppat.1013667 (PMC12591451; doi:10.1371/journal.ppat.1013667)
Supplement: S29 Table — (XLSX) [file ppat.1013667.s034.xlsx]

## Sheet: Supplementary Table 29
S29 Table. Fungal and viral agents (bold red) and their abundance (RPM) in DNA-seq and RNA-seq libraries.
		Agents	Control-1	Control-2	Control-3	Control-4	Control-5	Control-6	Control-7	Control-8	Control-9	Control-10	Control-11	Severe-1	Severe-2	Severe-3	Severe-4	Severe-5	Severe-6	Severe-7	Severe-8	Severe-9-1	Severe-9-2	Severe-10	Severe-11	Critically ill-1	Critically ill-2	Critically ill-3	Critically ill-4	Critically ill-5	Critically ill-6	Critically ill-7	Critically ill-8	Critically ill-9	Critically ill-10	Critically ill-11	Critically ill-12	Critically ill-13	Critically ill-14	Critically ill-15	Critically ill-16	Critically ill-17	Critically ill-18	Critically ill-19	Critically ill-20
DNA-Seq	DNA virus	torque teno virus 1	0	0	0	0	0	0	0	0	0	0	0	2.87333	1.47792	2.19073	0	1.32613	8.18559	0.540648	0	0	0	1.5768	0	1.88053	0	0	0	34.8841	1.10386	0	38.2802	0	0	0	0	0	10.3239	0	0	0	0.717882	4.25214	0
		torque teno virus 3	0	0	1.76249	0	0	0	0	0	0	0	0	5.02833	1.8474	0.876294	0.706523	0	6.03149	8.38005	0	0	0	42.5737	0	0.313422	0	0	0	2.02227	0	0	21.8744	0	0	0.974472	0	0	3.75416	0	0	0	2.15365	0.63782	0
		torque teno virus 5	0	0	0	0	0	0	0	0	0	0	0	4.30999	0	0	0	0	0	1.35162	0	0	0	0.675773	0	0	0	416.366	0	1.01113	0	0	0	0	0	0.649648	0	0.549498	0.938541	0	0	0	0	0	0
		torque teno virus 10	0	0	0	0	0	0	0	0	0	0	0	0	0	0	0	0	0	0	0	0	0	0.450515	0	0	0	0	0	0	0	0	12.7601	0	0	0	0	0	0	0	0	0	0	0.212607	0
		torque teno virus 13	0	0	0	0	0	0	0	0	0	0	0	10.0567	0	8.54386	0	0	0	8.10972	0	0	0	9.23557	0	1.25369	0	10.5955	0	1.01113	4.96739	0	3.64573	0	0	0.649648	0	0	0	0	0	0	1.67506	0	0
		torque teno virus 15	0	0	1.76249	0	0	0	0	0	0	0	0	481.283	0	0	0	0	8.61641	2.16259	0	0	0	1.35155	0	1.88053	0	0	0	19.2115	37.5314	0	0.607622	0	0	0	0	0	0	0	0	0	0	0	0
		torque teno virus 19	0	0	0	0	0	0	0	0	0	0	0	0.718332	0	0	0	0	0	0	0	0	0	3.37887	0	0.626844	0	0	0	0.505566	6.62319	0	0	0	0	0	0	0	0	0.426257	0	0	0	0	0
		torque teno virus 20	0	0	0	0	0	0	0	0	0	0	0	0	1.47792	1.31444	0	0	0.861641	8.9207	0	0	0	10.5871	0	9.40267	0	0.392428	0	0.505566	1.10386	0	1.21524	0	0	0	0	0	17.8323	0	0	0	0	0	0
		torque teno virus 21	0	0	0	0	0	0	0	0	0	0	0	0	0	0	0	0	0	1.0813	0	0	0	1.5768	0	0	0	0	0	17.6948	6.07125	0	1.82287	0	0	0	0	0	0	0	0	0	0.478588	0.212607	0
		torque teno virus 24	0	0	0	0	1.65783	0	0	0	0	0	0	94.1016	4.43377	0.65722	0	1.32613	0.861641	16.4898	0	0	0	5.40618	0	0.313422	0	0	0	84.4296	1.10386	0.10633	0	0	0	0.974472	0	0	0.938541	0	0	0	0	0.425214	0
		torque teno virus 29	0	0	0	0	0	0	0	0	0	0	0	1286.53	0	2.40981	0	0	0	39.197	0	0	0	9.68608	0	0	0	0	0	13.6503	4.41546	0.212661	1.21524	0	0	0	0	0	3.75416	0	0	0	4.068	0.212607	0
		torque teno virus 31	0	0	0	0	0	0	0	0	0	0	0	0	0	0	0	0	0	0.540648	0	0	0	0	0	0	4.03678	0	0	2.02227	0	0	0	0	0	0	0	0	1.87708	0.426257	0	0	4.78588	0.63782	0
		Tentative specie 1	0	0	0	0	0	0	0	0	0	0	0	0	1.10844	0	0	0	0	0.540648	0	0	0	0.225258	0	0	0	0	0	1.01113	12.6944	0	9.72195	0	0	0	0	0	0	0	0	0	0	0	0
		Tentative specie 2	0	0	0	0	0	0	0	0	0	0	0	0	0	0.438147	0	0	0	0	0	0	0	14.867	0	0.626844	0	0	0	0.505566	0	0	0	0	0	0	0	0	0	0	0	0	0	0	0
		Tentative specie 4	0	0	0	0	0	0	0	0	0	0	0	0	0.738961	0.438147	0	0	0.43082	0	0	0	0	44.1505	0	0.626844	0	0	0	3.0334	0	0.10633	0	0	0	0	0	0	0	0	0	0	0	0.63782	0
		Tentative specie 5	0	0	0	0	0	0	0	0	0	0	0	0	0	0	0	0	0	0.540648	0	0	0	0.675773	0	0	0	0	0	4.5501	0	0	0	0	0	0	0	0	0	0	0	0	0	0	0
		Tentative specie 11	0	0	0	0	0	0	0	0	0	0	0	0	0	0	0	0	0	13.2459	0	0	0	0	0	0	0	0	0	0	0.551932	0.212661	0	0	0	0	0	0	0	0	0	0	0	0	0
		Tentative specie 12	0	0	0	0	0	0	0	0	0	0	0	14.3666	4.80325	0	0	0	0	0.270324	0	0	0	11.9387	0	0	0	0	0	1.5167	134.12	0	0	0	0	0	0	0	0	0	0	0	0	0.63782	0
		Tentative specie 14	0	0	0	0	0	1.39918	0	0	0	0	0	3.59166	0	0	0	0	0	0.540648	0	0	0	54.9629	0	0.313422	0	0	0	0	0	0	0	0	0	0	0	0	1.87708	0	0	0	0	0.212607	0
		Tentative specie 19	0	0	0	0	0	0	0	0	0	0	0	0	0	1.97166	0	0	0	0.540648	0	0	0	0	0	8.14898	0	0	0	1.01113	0	0	0	0	0	0	0	0	1.87708	0	0	0	0	0.212607	0
		Tentative specie 20	0	0	0	0	0	0	0.195358	0	0	0	0	0	0	0.438147	0	0	3.87738	0.270324	0	0	0	3.60412	0	5.01476	0	0.784855	0	0.505566	17.1099	0	0	0	0	0	0	0	3.75416	0	0	0	0	0	0
		Tentative specie 25	0	0	0	0	0.828913	0	0	0	0	0	0	3511.21	0	0.219073	0	0	0	2.70324	0	0	0	0.450515	0	0	0	0	0	0	0	1.27597	0	0	0	0	0	0	0	0	0	0	0.478588	0	0
		Tentative specie 28	0	0	0	0	0	0	0	0	0	0	0	0	0.36948	0	0	0	0	0	0	0	0	78.3897	0	0.313422	0	0	0	0	0	0	0	0	0	0	0	0	0	0	0	0	0	0	0
		Tentative specie 29	0	0	0	0	0	0	0	0	0	0	0	0	0	0.219073	0	0	0	0	0	0	0	10.8124	0	0	0	0	0	0	0	0	0	0	0	0	0	0	0	0	0	0	0	0	0
		Tentative specie 32	0	0	0	0	0	0	0.390717	0	0	0	0	3.59166	0	7.4485	0	0	0	0	0	0	0	0.225258	0	0.313422	0	0	0	0.505566	0	0	0	0	0	0	0	0	0	0	0	0	0	0	0
		Tentative specie 41	0	0	0	0	0	0	0	0	0	0	0	0	0	0	0	0	0	0	0	0	0	0	0	0	0	0	0	0	0	0	0	0	0	0	0	845.678	0	0	0	0	0	0	0
		Tentative specie 49	0	0	0	0	0	0	0	0	0	0	0	0	0	0	0	0	0	0	0	0	0	163.537	0	0	0	0	0	0	0	0	0	0	0	0	0	0	0	0	0	0	0	0	0
		Tentative specie 52	0	0	0	0	0	0	0	0	0	0	0	0	0	0	0	156.483	0	0	0	0	0	0.675773	0	0	0	0	0	0	0	0	0	0	0	0	0	0	0	0	0	0	0	0	0
		Tentative specie 63	0	0	0	0	0	0	0	0	0	0	0	0	0	0	0	0	0	0	0	0	0	0	0	5.32818	0	0	0	0	0	0	0	0	0	0	0	0	0	0	0	0	0	0	0
		Tentative specie 64	0	0	0	0	0	0	0	0	0	0	0	0	0	0.438147	0	0	0	0	0	0	2.51001	6.98299	0	0	0	0	0	93.5298	0	0	0	0	0	0	0	0	0	0.852513	0	0	0	0	0
		Tentative specie 66	0	0	0	0	0	0	0	0	0	0	0	0	0	0	0	0	0	0	0	0	0	128.847	0	0	0	128.716	0	0	0.551932	0	7.29146	0	0	1.2993	0	0	0	0	0	0	0.239294	0	0
		Tentative specie 80	0	0	0	0	0	0	0	0	0	0	0	0	39.9039	0	0	0	6.03149	3.51421	0	0	0	0	0	3.76107	0	0	0	0	1.10386	0.212661	0	0	0	0	0	0	0	0	0	0	0	0	0
		Tentative specie 85	0	0	0	0	0	0	0	0	0	0	0	0	0	0	0	52.382	0	0	0	0	0	0.225258	0	0	0	0	0	0	0	0	0	0	0	0	0	0	0	0	0	0	0	0	0
		Tentative specie 90	0	0	0	0	0	0	0	0	0	0	0	2.87333	6.65065	0	0	0	3.44656	0.270324	0	0	0	4.05464	0	29.1483	0	0	0	2.52783	0	0	1.21524	0	0	1.62412	0	0	0.938541	199.062	0	0	0	165.408	0
		Tentative specie 94	0	0	0	0	0	0	0.195358	0	0	0	0	134.328	0	0.219073	0	0	0	1.35162	0	0	0	0.450515	0	4.07449	0	0	0	0	0	0	0.607622	0	0.241815	0	0	0	0	0	0	0	0	0	0
		Tentative specie 119	0	0	0	0	0	0	0	0	0	0	0	0	0	0	0	0	0.861641	4.05486	0	0	0	0	0	0	0	0	0	0	0.551932	0	0	0	0	0	0	0	0	0	0	0	0	0	0
		Tentative specie 156	0	0	0	0	0	0	0	0	0	0	0	1417.27	0	0	0	0	0	0.540648	0	0	0	12.6144	0	0	0	0	0	38.9286	0	0.212661	0	0	0	0	0	0	0	29.838	1.54214	0	0	0	0
		CMV	0	0	0	0	0	0	0	0	0	0	0	170.245	0	0	0	0	0	0	0	0	0	0	0	0	195.38	63.5733	239.828	682.009	1.10386	6.37983	6.07622	0	0.483631	0	0	0	732.062	277.493	38.5534	0	6.93952	0	0
		EBV	0	0	0	0	0	0	0	0	0	0	0	0	0	0	0	0	0.861641	0.540648	0	120.144	0	134.254	0	0	0	0	0	0	0	0	0	0	1.93452	0	0	0	22.525	392.156	0	4105.26	0	0	657.988
		HHV-7	0.198994	0.646206	0	18.3091	0	0.932787	0	0	0	1.8472	0.189957	0	0	0	0	0	0	0.540648	0	3.38433	39.3235	0.450515	0	50.7744	0.807355	39.2428	18.7022	11.1225	3.31159	13.3976	2.43049	2.736	0.483631	1.2993	0	2.19799	0	2.55754	1.54214	22.9515	44.2694	2.55128	0
		HSV-1	0	0	0	0	0	0	0	0	0	0	0	0	0	0	0	0	0	0	0	5.49954	0	0	0	0	0	0	0	0	0	0	0	0	0	0	0	0	0	1253.19	0	0	0	0	0.985012
		VZV	0	0	0	0	0	0	0	0	0	0	0	0	0	0	0	0	0	0	1198.22	0	0	0	0	0	0	0	0	0	0	0	0	0	0	0	0	0	0	0	0	0	0	0	0
		BKV	0	0	0	0	0	0	0	0	0	0	0	0	0	7.4485	0	0	0	0	0	0	0	0	0	0	0	3.13942	0	0	0	6.80515	0	0	0	0	1.5612	0	1.87708	0	0	0	0	0	0
		JCV	0	0	0	0	0	0	0	0	0	0	0	0	0	0	0	0	0	0	0	0	0	0	0	0	0	0	0	3.0334	0	0	0	0	0	0	0	0	0	0	0	0	0	0	0
		HuLaBV	0	0	0	0	0	0	0	0	0	0	0	0	0	0	0	0	0	0	0	0	0	0	0	0	0	0	0	0	1.10386	0	0	0	0	0	0	0	0	0	0	0	0	0	0
		HuLaVV	0	0	0	0	0	0	0	0	0	0	0	0	0	0	0	0	0	0	0	0	0	0	0	0	0	0	0	0	0	0	0	0	0	2.27377	0	0	0	0	0	0	0	0	0
	Fungi	P. jirovecii	0	0	0	0	0	0	0	0	0	0	0.189957	0	68066.1	422.374	475.49	1.98919	0	0	0	2095.44	0.846083	0	0.470552	186891	6156.08	229733	4.0338	3792.76	3410.94	1165.38	437.488	0	0	1.62412	24.1986	0	36728.8	431.372	153493	0	84.2315	0	0
		C. albicans	0	5.16965	0	0.250809	4.97348	0	0	2.64626	0	8.31241	0.189957	0	0	0.219073	0	0	0	0	0	3.34668	5.49954	0	0	38.2375	0	0	0.733419	563.201	0	0	0	0	4.83631	0	0.5204	20.8809	0	0	3.08427	0.510033	0	0.212607	3.94005
RNA-Seq	DNA virus	torque teno virus 1	0	0	0	0	0	0	0	0	0	0.898263	0	0	0	1.79279	0	0	0	0.88228	0	0	0	0	0	0.283051	0	0	0	110.247	1.23864	0	0	0	0	0.548034	0	0	0	0	0	0	0.130768	2.92305	0
		torque teno virus 3	0	0	0.365257	0	0	0	0	0	0	0	0	0	0	0	0	0	0	3.97026	0	0	0	0	0	0.495339	3.59214	0	0	0	0	0	0	0	0	0.274017	0	0	0	0	0	0	0.212499	0	0
		torque teno virus 5	0	0	0	0	0	0	0	0	0	0	0	0.289143	0	0	0	0	0	0	0	0	0	0	0	0	0	18.9545	0	0	0	0	0	0	0	0	0	1.06033	0	0	0	0	0	0	0
		torque teno virus 10	0	0	0	0	0	0	0	0	0	0	0	0	0	0	0	0	0	0	0	0	0	0	0	0	0	0	0	0	0	0	0	0	0	0	0	0	0	0	0	0	0	0	0
		torque teno virus 13	0	0	0	0	0	0	0	0	0	0	0	0	1.95012	6.57356	0	0	0	1.32342	0	0	0	1.40047	0	0	0	0	0	3.72818	6.1932	0	0	0	0	0	0	0	0	0	0	0	0	0	0
		torque teno virus 15	0	0	0	0	0	0	0	0	0	0	0	13.5897	1.95012	0	0	0	0	2.2057	0	0	1.32508	0	0	0.212288	0	0	0	41.5425	37.7785	0	0	0	0	0	0	0	0	0	0	0	0	0	0
		torque teno virus 19	0	0	0	0	0	0	0	0	0	0	0	0	0	0.199199	0	0	0	0	0	0	0	0	0	0	0	0	0	0	11.1478	0	0	0	0	0	0	0	0	0	0	0	0	0	0
		torque teno virus 20	0	0	0	0	0	0	0	0	0	0	0	0	20.4763	0	0	0	0	1.76456	0	0	0	0	0	1.20297	0	0	0	9.05414	0	0	0	0	0	0	0	0	0	0	0	0	0	2.39158	0
		torque teno virus 21	0	0	0	0	0	0	0	0	0	0	0	0	0.975062	0	0	0	0	1.76456	0	0	0	0	0	0	0	0	0	22.9016	0.61932	0	0	0	0	0	0	0	0	0	0	0	0.0490381	0	0
		torque teno virus 24	0	0	0	0	0	0	0	0	0	0	0	7.51772	8.77556	0	0	0	0	4.85254	0	0	0.662539	0	0	0	0	0	0	99.5955	0	0	0	0	0.352297	0	0	0	0	0	0	0	0	1.06293	0
		torque teno virus 29	0	0	0	0	0	0	0	0	0	0	0	22.5532	0	1.19519	0.32843	0	0	22.9393	0	0	0	0	0	0	0	0	0	9.05414	11.1478	0	0	0	0	0	0	0	0	0	0	0	0.179806	0	0
		torque teno virus 31	0	0	0	0	0	0	0	0	0	0	0	0	0	0	0	0	0	0	0	0	0	0	0	0	2.87371	0	0	0	0	0	0	0	0	0	0	0	0	0	0	0	0.130768	0.531463	0
		Tentative specie 1	0	0	0	0	0	0	0	0	0	0	0	0	23.4015	0	0	0	0	0	0	0	0	0	0	0	7.18428	0	0	0	11.7671	0	0	0	0	0	0	0	0	0	0	0	0	0	0
		Tentative specie 2	0	0	0	0	0	0	0	0	0	0.449131	0	0	0.975062	0.398397	0	0	0	0	0	0	0	0	0	0	0	0	0	0	3.0966	0	0	0	0	0	0	0	0	0	0	0	0	0	0
		Tentative specie 4	0	0	0	0	0	0	0	0	0	0	0	0	1.95012	0	0	0	0	0	0	0	0	11.2038	0	0	0	0	0	3.19558	0	0	0	0	0	0	0	0	0	0	0	0	0	1.06293	0
		Tentative specie 5	0	0	0	0	0	0	0	0	0	0	0	0	0	0	0	0	0	0	0	0	0	0	0	0	0	0	0	33.5536	0	0	0	0	0	0	0	0	0	0	0	0	0	0	0
		Tentative specie 11	0	0	0	0	0	0	0	0	0	0	0	0	0	0	0	0	0	22.9393	0	0	0	0	0	0	0	0	0	0	0	0	0	0	0	0	0	0	0	0	0	0	0	0	0
		Tentative specie 12	0	0	0	0	0	0	0	0	0	0	0	0.578286	25.3516	0	0	0	0	0	0	0	0	0.840285	0	0	0	0	0	0	214.904	0	0	0	0	0	0	0	0	0	0	0	0	1.32866	0
		Tentative specie 14	0	0	0	0	0	0	0	0	0	0	0	0	0.975062	0	0	0	0	0	0	0	0	0	0	0	0	0	0	0	0	0	0	0	0	0	0	0	0	0	0	0	0	0	0
		Tentative specie 19	0	0	0	0	0	0	0	0	0	0	0	0	0	0	0	0	0	0	0	0	0	0	0	5.09492	0	0	0	0	0	0	0	0	0	0	0	0	0	0	0	0	0	0.265731	0
		Tentative specie 20	0	0	0	0	0	0	0	0	0	0	0	0	0.975062	0	0	0	0	0	0	0	0	0	0	0.636865	0	0	0	4.26077	9.90912	0	0	0	0	0	0	0	0	0	0	0	0	0	0
		Tentative specie 25	0	0	0	0	0	0	0	0	0	0	0	318.636	0	0	0	0	0	0	0	0	0	0	0	0	0	0	0	4.26077	0	0	0	0	0	0	0	0	0	0	0	0	0.0490381	0	0
		Tentative specie 28	0	0	0	0	0	0	0	0	0	0	0	0	0	0	0	0	0	0	0	0	0	0.56019	0	0	0	0	0	0	0	0	0	0	0	0	0	0	0	0	0	0	0	0	0
		Tentative specie 29	0	0	0	0	0	0	0	0	0	0	0	0	0	0	0	0	0	0	0	0	0	0	0	0	0	0	0	0	0	0	0	0	0	0	0	0	0	0	0	0	0	0	0
		Tentative specie 32	0	0	0	0	0	0	0	0	0	0	0	0	0	3.18718	0	0	0	0.44114	0	0	0	0	0	0.990679	0.359214	0	0	0	0	0	0	0	0	0	0	0	0	0	0	0	0	0.265731	0
		Tentative specie 41	0	0	0	0	0	0	0	0	0	0	0	0	0	0	0	0	0	0	0	0	0	0	0	0	0	0	0	0	0	0	0	0	0	0	0	299.191	0	0	0	0	0	0	0
		Tentative specie 49	0	0	0	0	0	0	0	0	0	0	0	0	0	0	0	0	0	0	0	0	0	0	0	0	0	0	0	0	0	0	0	0	0	0	0	0	0	0	0	0	0	0	0
		Tentative specie 52	0	0	0	0	0	0	0	0	0	0	0	0	0	0	0	0	0	0	0	0	0	0	0	0	0	0	0	0	0	0	0	0	0	0	0	0	0	0	0	0	0	0	0
		Tentative specie 63	0	0	0	0	0	0	0	0	0	0	0	0	0	0	0	0	0	0	0	0	0	0	0	0.0707628	0	0	0	0	0	0	0	0	0	0	0	0	0	0	0	0	0	0	0
		Tentative specie 64	0	0	0	0	0	0	0	0	0	0	0	0	0	0	0	0	0	1.76456	0	0	1.98762	0	0	0	0	0	0	267.363	0	0	0	0	0	0	0	0	0	0	0	0	0	0	0
		Tentative specie 66	0	0	0	0	0	0	0	0	0	0	0	0	0	0	0	0	0	0	0	0	0	0.56019	0	0	0	0	0	0.532597	0	0	0	0	0	0	0	0	0	0	0	0	0	0	0
		Tentative specie 80	0	0	0.730513	0	0	0	0	0	0	0	0	0	148.209	0.398397	0	0	0	0	0	0	0	0	0	0	0	0	0	0	0	0	0	0	0	0	0	0	0	0	0	0	0	0.265731	0
		Tentative specie 85	0	0	0	0	0	0	0	0	0	0	0	0	0	0	0	0	0	0	0	0	0	0	0	0	0	0	0	0	0	0	0	0	0	0	0	0	0	0	0	0	0	0	0
		Tentative specie 90	0	0	0	0	0	0	0	0	0	0	0	0	35.1022	0	0	0	0	0	0	0	0	0	0	15.8509	0	0	0	18.1083	0.61932	0	0	0	0	0	0	0	0	0	0	0	0	70.1531	0
		Tentative specie 94	0	0	0	0	0	0	0	0	0	0	0	8.09601	0	0	0	0	0	0	0	0	0	0	0	0	0	0	0	0	0.61932	0	0	0	0	0	0	0	0	0	0	0	0	0	0
		Tentative specie 119	0	0	0	0	0	0	0	0	0	0	0	0	0	0	0	0	0	0	0	0	0	0	0	0	0	0	0	0	0	0	0	0	0	0	0	0	0	0	0	0	0	0	0
		Tentative specie 156	0	0	0	0	0	0	0	0	0	0	0	84.7189	0	0	0	0	0	0	0	0.419093	0	0	0	0	0	0	0	59.1182	0	0	0	0	0	0	0	0	0	0	0	0	0.0326921	0	0
		CMV	0	0	0	0	0	0	0	0	0	0.898263	0	45.3955	0	0	0	0	0	0	0.61884	0	0	0	0	0	34.1253	7.36619	14.4324	93.2044	0	0	0	0	0	0	0	0	3.9313	0	0	0	0.0653842	0	0
		EBV	0	0	0	0	0	0	0	0	0	0.898263	0	0	0	0	0	0	0	0	0	9.42959	0	0	0	0	0	0	0	1.06519	0	0	0	0	0	0	0	0	0	0	0	120.348	0	0	1.65934
		HHV-7	0	0	0	0.242603	0	0	0	0	0	0	0	0	1.95012	0	0	0	0	0	0	0	0.993809	0	0	0.353814	0	0	0	0	0	0	0	0	0	0	0	0.353445	0	0	0	0.625625	0.130768	0	0
		HSV-1	0	0	0	0	0	0	0	0	0	0.449131	0	0	0	0	0	0	0	0	0	1.46682	0	0	0	0	0	0	0	0	0	0	0	0	0	0	0	0	0	4.87807	0	0	0	0	0
		VZV	0	0	0	0	0	0	0	0	0	0	0	0	0	0	0	0	0	0	2835.68	0	0	0	0	0	0	0	0	0	0	0	0	0	0	0	0	0	0	0	0	0	0	0	0
		BKV	0	0	0	0	0	0	0	0	0	0	0	0	0	2.98798	0	0	0	0	0	0	0	0	0	0	0	0	0	0	0	0	0	0	0	0	0	0	0	0	0	0	0	0	0
		JCV	0	0	0	0	0	0	0	0	0	0	0	0	0	0	0	0	0	0	0	0	0	0	0	0	0	0	0	3.72818	0	0	0	0	0	0	0	0	0	0	0	0	0	0	0
		HuLaBV	0	0	0	0	0	0	0	0	0	0	0	0	0	0	0	0	0	0	0	0	0	0	0	0	0	0	0	0	0	0	0	0	0	0	0	0	0	0	0	0	0	0	0
		HuLaVV	0	0	0	0	0	0	0	0	0	0	0	0	0	0	0	0	0	0	0	0	0	0	0	0	0	0	0	0	0	0	0	0	0	1.09607	0	0	0	0	0	0	0	0	0
	RNA virus	HCoV NL63	0	0	0	0	0	0	0	0	0	0	0	0	0	0	10.1813	0	0	0	0	0	1602.68	3.08104	0	0	0	0	0	0	0	0	0	0	0	0	0	147.21	0	0	0	0	0	0	0
		HCoV OC43	0	0	0	0	0	0	0	0	0	0	0	31.8057	0	0	0	0	0	0	0	0	0	0.280095	0	0	0	0	0	0	0	0	0	0	0	0	0	0	0	0	0	0	0	0	0
		SARS-CoV-2	0	0	0	0	0	0	0	0	0	0	0	0	0	0	0	0	0	0	0	0	0	0	0	0	0	0	0	0	0	0	0	0	0	0	0	0	0	0	0	5.40313	0	0	0
		HRV-A	0	0	0	0	0	0	0	0	0	0	0	0	0	0	0	18729.2	0	0	0	0	0	0	0	0	0	0	0	0	0	0	0	0	0	0	0	0	0	0	0	0	0	0	0
		HRV-B	0	0	0	0	0	0	0	0	0	0	0	0	0	0.398397	0	0	0	0	0	0	0	0	0	0	0	0	0	0	3.71592	0	1216.65	0	0	0	0	0	0	419.215	0	0	0	0	0
		HRV-C	0	0	0	0	0	0	0	0	0	0	0	16.4812	0	9.36234	1.1495	0	0	0	5.72427	1.67637	1.98762	341.156	0	0	0	219.099	0	1.06519	0	0	0	55.6241	284085	0	50.4259	270.738	789704	325.536	0	0.11375	0	0	0
		IAV	0	0	0	0	0	0	0	0	0	0	0	0	0	0	0	0	0	0	0	0	0	0	0	0	0	0	0	0	0	0	0	0	0	225.379	0	0	0	0	0	0	0	0	507169
		HMPV	0	0	0	0	0	0	0	0	0	0	0	0	0	0	0	0	0	3662.34	0	0	0	0	0	0	0	0	0	0	0	0	0	0	0	0	0	0	0	0	0	0	0	0	0
	Fungi	P. jirovecii	0	0	0	0	0	0	0	0	0	0	0	0	25755.3	192.227	79.3158	0	0	0	0.46413	13854.2	1.32508	0	0	80930	10319.1	54376.7	0	1872.61	676.298	81.2938	33.4603	0	0.704593	1.91812	0	1.06033	7680.38	376.308	113494	0	306.635	0	0
		C. albicans	0.117274	0	1.09577	0	0	0	0	0	0	0	0.251481	0	0	0.199199	36.7841	0	0	0	0.15471	6.28639	13.2508	0	0	0.424577	0	0	0	580.53	0	0	0	0	0	0	0	0.530167	0	0.199105	0	0	0	0	0.683259
																																												CMV
																																												EBV
																																												HHV-7
																																												HSV-1
																																												VZV
																																												BKV
																																												JCV
																																												HuLaBV
																																												HuLaVV
