# Supplementary material for: Extensive diversity of unusual microorganisms associated with severe pneumonia in kidney transplant recipients
Source: PLoS Pathog. 2025 Nov 3;21(11):e1013667. doi: 10.1371/journal.ppat.1013667 (PMC12591451; doi:10.1371/journal.ppat.1013667)
Supplement: S30 Table — (XLSX) [file ppat.1013667.s035.xlsx]

## Sheet: Supplementary Table 30
S30 Table. Bacterial agents, their pathogenicity and abundance (RPM).
Case no.	Sample	Pathogenetic agent	Abundance in DNA-seq (RPM)	Abundance in RNA-seq (RPM)	Previously reported to be associated with pneumonia	Reference
Severe-1	BALF	Streptococcus pneumoniae	14308.5	120788	Yes	Weiser et al. Streptococcus pneumoniae: transmission, colonization and invasion. Nat Rev Microbiol. 2018 Henriques-Normark et al.The Pneumococcus: Epidemiology, Microbiology, and Pathogenesis. Cold Spring Harb Perspect Med. 2013
Severe-2	BALF	Hyphomicrobium nitrativorans	30.2974	39.0025	No (Environmental bacteria)	Cucaita et al. Co-culturing Hyphomicrobium nitrativorans strain NL23 and Methylophaga nitratireducenticrescens strain JAM1 allows sustainable denitrifying activities under marine conditions. PeerJ. 2021
Severe-2	BALF	Faucicola osloensis	206.54	387.1	Yes	Bilyk et al. Moraxella osloensis bacteremia with pneumonia: first reported case in israel. Harefuah. 2020 Vuori-Holopainen et al. Clinical "pneumococcal pneumonia" due to Moraxella osloensis: case report and a review. Scand J Infect Dis. 2001
Severe-5	BALF	Methylophilus sp.TWE2	828.166	48729.2	No (Environmental bacteria)	Xia et al. Complete genome sequence of Methylophilus sp. TWE2 isolated from methane oxidation enrichment culture of tap-water. J Biotechnol. 2015 Gao et al. Airborne microbial communities in the atmospheric environment of urban hospitals in China. J Hazard Mater. 2018
Severe-9-1	BALF	Pseudomonas aeruginosa	3416.06	2427.59	Yes	Qin et al. Pseudomonas aeruginosa: pathogenesis, virulence factors, antibiotic resistance, interaction with host, technology advances and emerging therapeutics. Signal Transduct Target Ther. 2022 Fujitani et al. Pneumonia due to Pseudomonas aeruginosa: part I: epidemiology, clinical diagnosis, and source. Chest. 2011
Critically ill-2	BALF	Staphylococcus epidermidis	3432.87	28566.9	Yes	Zar et al. Nosocomial Pneumonia in Pediatric Patients: Practical Problems and Rational Solutions. Paediatr Drugs. 2002
Critically ill-4	BALF	Rothia mucilaginosa	88389.8	30559.7	Yes	Maraki et al. Rothia mucilaginosa pneumonia: a literature review. Infect Dis (Lond). 2015;
Critically ill-6	BALF	Staphylococcus epidermidis	38262.7	3841.64	Yes	Zar et al. Nosocomial Pneumonia in Pediatric Patients: Practical Problems and Rational Solutions. Paediatr Drugs. 2002
Critically ill-7	BALF	Leptotrichiasp.oraltaxon212	1681.19	37738.1	Yes	Eribe et al. Leptotrichia species in human infections II. J Oral Microbiol. 2017
Critically ill-8	BALF	Gemella sp. oral taxon 928	366.396	98426.5	Yes	Estivals et al. Necrotizing pneumonia due to Gemella morbillorum in an immunocompetent patient. Rev Mal Respir. 2007 Hussain et al. Pneumonia and bacteraemia caused by Gemella morbillorum in a previously healthy infant: first reported case in literature. BMJ Case Rep. 2018
Critically ill-12	BALF	Tropheryma whipplei	1212.79	451.521	Yes	Fenollar et al. Tropheryma whipplei and Whipple's disease. J Infect. 2014 Bousbia et al. Tropheryma whipplei in patients with pneumonia. Emerg Infect Dis. 2010
Critically ill-13	BALF	Staphylococcus hominis	475.865	792.423	Yes	Kodaka et al. Gemella haemolysans as an emerging pathogen for bacteremia among the elderly. J Gen Fam Med. 2021 Eslinger et al. Gemella Haemolysans Infective Endocarditis in a Patient With Febrile Neutropenia. Cureus. 2022
Critically ill-14	BALF	Rothia mucilaginosa	2470.24	2396.71	Yes	Maraki et al. Rothia mucilaginosa pneumonia: a literature review. Infect Dis (Lond). 2015;
Critically ill-14	BALF	Granulicatella adiacens	2892.58	75.2044	Yes	Yang et al. Lung abscess secondary to lung cancer with a coinfection of Granulicatella adiacens and other bacteria: a case report. BMC Infect Dis. 2021
Critically ill-17	BALF	Rothia mucilaginosa	112140	109750	Yes	Maraki et al. Rothia mucilaginosa pneumonia: a literature review. Infect Dis (Lond). 2015;
Critically ill-17	BALF	Schaalia odontolytica	23407.7	29737.7	Yes	Könönen et al. Polymicrobial infections with specific Actinomyces and related organisms, using the current taxonomy. J Oral Microbiol. 2024
Critically ill-19	BALF	Lactobacillus sp. JM1	4357.8	21183.8	Yes	Doerr et al. Probiotic-Associated Aspiration Pneumonia Due to Lactobacillus rhamnosus. J Clin Microbiol. 2014
Critically ill-19	BALF	Lacticaseibacillus paracasei	51874.6	6049.11	Yes	Rossi et al. Lactobacilli Infection Case Reports in the Last Three Years and Safety Implications. Nutrients. 2022
Critically ill-19	BALF	Mycobacterium tuberculosis	87.8066	51.8176	Yes	Wei et al. Pneumonia caused by Mycobacterium tuberculosis. Microbes Infect. 2020
Critically ill-20	BALF	Ralstonia mannitolilytica	3235.76	10741	Yes	Ma et al. Spherical pneumonia caused by Ralstonia mannitolilytica: a case report and literature review.BMC Pulmonary Medicine. 2023
