# Supplementary material for: Extensive diversity of unusual microorganisms associated with severe pneumonia in kidney transplant recipients
Source: PLoS Pathog. 2025 Nov 3;21(11):e1013667. doi: 10.1371/journal.ppat.1013667 (PMC12591451; doi:10.1371/journal.ppat.1013667)
Supplement: S31 Table — (XLSX) [file ppat.1013667.s036.xlsx]

## Sheet: Supplementary Table 31
S31 Table. Agents identified in the blood samples of these KTR cases and their abundance (RPM).
	HPgV	Anelloviruses	CMV	EBV
Severe-1	NA	NA	NA	NA
Severe-2	0	34.5311	0	0
Severe-3	0	3.22419	0	0.716487
Severe-4	1.02167	77.6472	0	0
Severe-5	1.43342	2.50849	0	0
Severe-6	0	5.69846	0	2.84923
Severe-7	NA	NA	NA	NA
Severe-8	NA	NA	NA	NA
Severe-9-1	1.48883	0	0	0.992552
Severe-9-2	0	0	0	0
Severe-10	1.05966	50.334	0	1.05966
Severe-11	0	0	0	0
Critically ill-1	0	137.347	0	0
Critically ill-2	0	5.55688	8.33532	0
Critically ill-3	0.722147	12.9986	0	0
Critically ill-4	1.27407	16.5628	0	0
Critically ill-5	0	38.7609	0	0
Critically ill-6	NA	NA	NA	NA
Critically ill-7	NA	NA	NA	NA
Critically ill-8	0.69975	2.799	1.04962	0
Critically ill-9	3.00027	0	0	0
Critically ill-10	0	0	0	0
Critically ill-11	1.54828	1.54828	0	0
Critically ill-12	0	1.03071	0	0
Critically ill-13	7.51811	9.39764	0	0
Critically ill-14	17.8925	3.1575	17.8925	4.73625
Critically ill-15	0	38.0707	7.40264	0
Critically ill-16	1811.82	0	0	0
Critically ill-17	0	0.576561	0	0
Critically ill-18	0	69.3964	2.5782	0
Critically ill-19	0	185.961	0	0
Critically ill-20	0	0	0	0
