# Supplementary material for: Extensive diversity of unusual microorganisms associated with severe pneumonia in kidney transplant recipients
Source: PLoS Pathog. 2025 Nov 3;21(11):e1013667. doi: 10.1371/journal.ppat.1013667 (PMC12591451; doi:10.1371/journal.ppat.1013667)
Supplement: S32 Table — (XLSX) [file ppat.1013667.s037.xlsx]

## Sheet: Supplementary Table 32
S32 Table. Allelic profiles of SOD, mt26S, cytochrome b, and DHPS genes in P. jirovecii identified.
Cases	mtLSUa		cytochrome bb		DHPSc		SODd		MLST genotype
	85	248	832-833	838	165	171	110	215
Severe-2	T	C	TT	C/T	A	C	-	-	Not determined
Severe-3	T	C	TT	T	A	C	T	C	D
Severe-4	T	C	TT	T	A	C	C/T	C/T	E#
Severe-9-1	T	C	TT	T	A	C	T	C	D
Critically ill-1	T	C	TT	C/T	A	C	C/T	C/T	A#
Critically ill-2	T	C	TT	T	A	C	T	C	D
Critically ill-3	T	C	TT	C/T	A	C	C/T	C/T	A#
Critically ill-5	T	C	TT	C/T	A	C	C	T	C
Critically ill-6	T	C	TT	C/T	A	C	C/T	C/T	A#
Critically ill-7	T	C	TT	T	A	C	C	T	B
Critically ill-8	T	C	TT	C/T	A	C	C	T	C
Critically ill-14	T	C	TT	T	A	C	C	T	B
Critically ill-15	T	C	TT	T	A	C	-	-	Not determined
Critically ill-16	T	C	TT	T	A	C	C	T	B
Critically ill-18	T	C	-	-	-	-	T	C	Not determined
mtLSU, mitochondrial large subunit ribosomal RNA; CYB, cytochrome b; SOD, superoxide dismutase; DHPS, dihydropteroate synthase; A, adenine; C, cytosine; G, guanine; T, thymine; -, sequencing failure.
a Nucleotide sequences were aligned to the mt26S reference sequence (M58605).
b Nucleotide sequences were aligned to the CYB reference sequence (AF320344).
c Nucleotide sequences were aligned to the DHPS reference sequence (AF139132).
d Nucleotide sequences were aligned to the SOD reference sequence (AF146753).
#, mixed sequences containing degenerate bases on several different alleles that could not be identified
