# Supplementary material for: Extensive diversity of unusual microorganisms associated with severe pneumonia in kidney transplant recipients
Source: PLoS Pathog. 2025 Nov 3;21(11):e1013667. doi: 10.1371/journal.ppat.1013667 (PMC12591451; doi:10.1371/journal.ppat.1013667)
Supplement: S33 Table — (XLSX) [file ppat.1013667.s038.xlsx]

## Sheet: Supplementary Table 33
S33 Table. Routine clinical microbial detections in 32 KTR cases.
Patient	Culture results	Smear results	Serological tests*	qPCR	Pathogens determined by clinician
Severe-1	No	No	No	No	No
Severe-2	No	No	Mycoplasma pneumoniae (Ig G320, IgM 320)	No	Mycoplasma pneumoniae
Severe-3	No	No	No	No	No
Severe-4	No	No	No	No	No
Severe-5	No	No	No	No	No
Severe-6	No	No	No	No	No
Severe-7	No	No	No	No	No
Severe-8	No	No	No	No	No
Severe-9-1	Enterococcus spp.(BALF)	No	Cytomegalovirus (IgG 500, IgM<1)	No	No
Severe-9-2	No	No	No	No	No
Severe-10	No	No	No	No	No
Severe-11	No	No	No	No	No
Critically ill-1	No	No	No	No	No
Critically ill-2	No	No	No	Cytomegalovirus (2.03*10^3)	Cytomegalovirus
Critically ill-3	No	No	No	No	No
Critically ill-4	No	No	No	No	No
Critically ill-5	Candida albicans (BALF); Candida albicans (F); Stenotrophomonas maltophilia (S)	No	No	No	Candida albicans
Critically ill-6	No	No	Cytomegalovirus (IgG 403.1, IgM<1)	Cytomegalovirus (7.55*10^3)	Cytomegalovirus
Critically ill-7	No	No	No	No	No
Critically ill-8	No	No	Cytomegalovirus (IgG 500, IgM<1)	No	No
Critically ill-9	No	No	No	No	No
Critically ill-10	Candida spp. (S);	No	No	No	No
Critically ill-11	No	No	No	No	No
Critically ill-12	Legionella spp. (B);	No	No	No	Legionella spp.
Critically ill-13	No	No	No	No	No
Critically ill-14	Pseudomonas aeruginosa 1+ (BALF);	No	No	No	Pseudomonas aeruginosa
Critically ill-15	No	No	No	No	No
Critically ill-16	No	No	No	No	No
Critically ill-17	No	No	No	SARS-CoV-2 (ORF1ab 34.12, N 32.56)	SARS-CoV-2
Critically ill-18	No	No	No	No	No
Critically ill-19	No	No	Mycoplasma pneumoniae (IgM 4.6, IgG 642.9)	No	No
Critically ill-20	No	No	Cytomegalovirus (IgG>500, IgM<1); Human simplex herpesvirus (IgG 32.1)	No	No
Abbreviations: B, blood; BALF, bronchoalveolar lavage fluid; F, feces; qPCR: quantative polymerase chain reaction (qPCR) detections of Cytomegalovirus in blood or SARS-CoV-2 in oral throat swab.; S, sputum.
*Serum tests including: 1) Indirect immunofluorescence assay, used to detect IgM of nine pathogens, including Legionella pneumophila, Mycoplasma pneumoniae, Chlamydia pneumoniae, Q fever Rickettsia, adenovirus, respiratory syncytial virus, influenza A virus, influenza B virus, parainfluenza virus; 2) determination of antibodies, targeting three virus, including cytomegalovirus, rubella virus, and…
