# Supplementary material for: Extensive diversity of unusual microorganisms associated with severe pneumonia in kidney transplant recipients
Source: PLoS Pathog. 2025 Nov 3;21(11):e1013667. doi: 10.1371/journal.ppat.1013667 (PMC12591451; doi:10.1371/journal.ppat.1013667)
Supplement: S34 Table — (XLSX) [file ppat.1013667.s039.xlsx]

## Sheet: Supplementary Table 34
S34 Table. Microbial community composition of blank controls in this study (data are shown as relative abundance, %).​
Type	Genus	DNA_Seq_Blank_1	DNA_Seq_Blank_2	RNA_Seq_Blank_1
Bacteria	Burkholderia	54.0595	2.29838	1.27201
Bacteria	Sphingomonas	15.4641	51.6091	1.57598
Bacteria	Sphingobium	4.59149	8.838	0.657374
Bacteria	Roseateles	3.55146	2.32495	1.25191
Bacteria	Cutibacterium	1.00934	0.578714	2.80014
Bacteria	Bradyrhizobium	0.837141	4.10733	2.93729
Bacteria	Pseudomonas	0.772352	1.02245	3.03202
Bacteria	Streptomyces	0.687104	0.880027	3.08178
Bacteria	Comamonas	0.530246	0.55852	0.61272
Bacteria	Diaphorobacter	0.30178	1.08569	0.654823
Bacteria	Salmonella	0.115938	0.75727	1.74279
Bacteria	Variovorax	0.531951	0.4161	1.12337
Bacteria	Escherichia	0.380209	0.130729	0.5148
Bacteria	Acidovorax	0.369979	0.277931	1.49528
Bacteria	Shinella	0.293255	0.242326	0.881921
Bacteria	Cupriavidus	0.272795	0.266772	0.887025
Bacteria	Massilia	0.242106	0.158894	0.951454
Bacteria	Rhodoferax	0.221646	0.184402	0.559454
Bacteria	Caldimonas	0.218236	0.215224	0.742217
Bacteria	Paraburkholderia	0.179022	0.195562	0.696287
Bacteria	Brevundimonas	0.105708	0.190247	0.679701
Bacteria	Microbacterium	0.0886585	0.0781184	0.99579
Bacteria	Stenotrophomonas	0.0852486	0.147203	0.562962
Bacteria	Corynebacterium	0.0852486	0.0743984	1.96
Bacteria	Acinetobacter	0.0545591	0.0584559	3.11304
Fungi	Malassezia	0.0323945	0.0180682	0.713192
Bacteria	Streptococcus	0.0306895	0.00850268	0.90999
Bacteria	Rhodococcus	0.0289845	0.0504847	3.98475
Bacteria	Klebsiella	0.0238696	0.0637701	0.734562
Bacteria	Polynucleobacter	0	0.0132854	1.49081
Bacteria	Flavobacterium	0	0.00743984	5.62931
Bacteria	Bacillus	0	0	2.96632
Bacteria	Dietzia	0	0	1.80403
Bacteria	Rheinheimera	0	0	1.43914
Bacteria	Nesterenkonia	0	0	0.749872
Bacteria	Mycobacterium	2.53529	2.32389	0.421026
Bacteria	Sphingopyxis	0.872946	2.25587	0.322149
Bacteria	Novosphingobium	0.552411	2.05924	0.201582
Bacteria	Delftia	0.31542	0.572337	0.382432
