# Supplementary material for: Extensive diversity of unusual microorganisms associated with severe pneumonia in kidney transplant recipients
Source: PLoS Pathog. 2025 Nov 3;21(11):e1013667. doi: 10.1371/journal.ppat.1013667 (PMC12591451; doi:10.1371/journal.ppat.1013667)
Supplement: S35 Table — (XLSX) [file ppat.1013667.s040.xlsx]

## Sheet: Supplementary Table 35
S35 Table. Bacteria considered as background contamination and their biological characteristics.
Bacterial genus	Biologycal description	Reference
Sphingomonas	Hydrocarbon-Degrading Sphingomonads	PMID: 11491340; PMID: 8785434
Cutibacterium	Skin commensals	PMID: 29848774
Sphingobium	Hydrocarbon-Degrading Sphingomonads	PMID: 11491340
Cupriavidus	Isolated from various ecological environments,	PMID: 15545472
Novosphingobium	Hydrocarbon-Degrading Sphingomonads	PMID: 33872983
Diaphorobacter	Isolated from activated sludge	PMID: 24105945
Bacillus	Widely distributed in environment, with particular role soil	PMID: 26873553
Burkholderia	Typically reported to inhabit soil and water environments.	PMID: 32818444
Streptomyces	A genus of soil dwelling bacteria with the ability to produce natural products	PMID: 24535490; PMID: 16022666
Bradyrhizobium	Associated with agronomically important crops	PMID: 33709900
Salmonella	Genus Salmonella are recognized worldwide as major zoonotic pathogens often found to persist in non-enteric environments including heterogeneous aquatic biofilms.	PMID: 22890729
Massilia	Massilia spp. are ubiquitous in the environment	PMID: 32354976
Sphingopyxis	Sphingopyxis strains are recovered from diverse environmental niches.	PMID: 33280938
Delftia	Delftia spp. are broadly distributed in the environment	PMID: 36107145
Caulobacter	Caulobacter have consistently been found in association with various plant species	PMID: 35064419
Comamonas	Genus Comamonas is a group of bacteria that are able to degrade a variety of environmental waste.	PMID: 29034863
Roseateles	Isolated from industrial water and freshwater	PMID: 17978231; PMID: 18175673
Caldimonas	Produce Polyhydroxyalkanoates thermophilic bacteria	PMID: 37965057
Stutzerimonas	A nonfluorescent denitrifying bacterium widely distributed in the environment, and it has also been isolated as an opportunistic pathogen from humans.	PMID: 16760312; PMID: 35889082
