# Supplementary material for: Extensive diversity of unusual microorganisms associated with severe pneumonia in kidney transplant recipients
Source: PLoS Pathog. 2025 Nov 3;21(11):e1013667. doi: 10.1371/journal.ppat.1013667 (PMC12591451; doi:10.1371/journal.ppat.1013667)
Supplement: S36 Table — (XLSX) [file ppat.1013667.s041.xlsx]

## Sheet: Supplementary Table 36
S36 Table. PCR/qPCR primers used in this study
Type	Species	Primer name	Primersequences	Gene	Length	Source
RNA virus	HRV A-C	1142RhV-Fv1	AGCCTGCGTGGCKGCC	5'UTR	207bp	https://pmc.ncbi.nlm.nih.gov/articles/PMC7108260/
		1142RhV-Rv1	GAAACACGGACACCCAAAGTAGT
		1142RhV-Pv1	CTCCGGCCCCTGAATGYGGCTAA
	HMPV	PNE-F1	GTGTAGGTAGNATGTTYGCNATGCARCC	L gene	200bp	This study
		PNE-F2	ACTGATCTNAGYAARTTYAAYCARGC
		PNE-R	GTCCCACAANTTTTGRCACCANCCYTC
	Hepatitis GB virus C	Blood1-F	CAGGATGTGAATCATTTGCCT	NS3	404bp	This study
		Blood1-R	ACCTTGTCCCCCTTGCTCAA
		Blood2-F	CATCCAGGGAACGTCATGGT	NS4	323bp	This study
		Blood2-R	ACGGAAGTCAGAGACCTCCAT
	SARS-CoV-2 and HCoV-NL63	HCoV-F1	ACTCAAHTGAATYTNAARTAYGC	RdRp	350bp	This study
		HCoV-F2	GGTTGGGAYTAYCCHAARTGYGA
		HCoV-R	CCATCATCASWNARAATCATCAT
	IAV	641F	AATAACAGACACTATCAAGAG	HA	381bp	https://www.ncbi.nlm.nih.gov/pubmed/35176118
		1022R	TACTGGACCACAACTGCCTGT
Fungi	Pneumocystis jirovecii	pAZ102-E	GATGGCTGTTTCCAAGCCCA	mtLSU rRNA	346bp	https://pmc.ncbi.nlm.nih.gov/articles/PMC86366/
		pAZ102-H	GTGTACGTTGCAAAGTACTC
		A-nest	CCTGATTCTTTTTTCGATGGGGGTG	DHPS	300bp
		B-nest	GGAACTTTCAACTTGGCAACCAC
		A-hum	GCGCCTACACATATTATGGCCATT
		B-hum	CATAAACATCATGAACCCG
		mtSSU-1103F	CCCCACTGCTGGACTTTCTT	mtSSU rRNA	131bp
		mtSSU-1234R	AGTGGGGGAGGTAGTTGTGA
		ITS1-F	CTGCGGAAGGATCATTAGAAA	ITS1	204bp
		ITS1-R	CGCGAGAGCCAAGAGATC
		SOD-F	GGGTTTAATTAGTCTTTTTAGGCAC	SOD	652bp
		SOD-FR	AACACTTCCCCATTCCTTTTT
		CytbFw	CCCAGAATTCTCGTTTGGTCTATT	cytochrome b	638bp	https://www.clinicalmicrobiologyandinfection.org/article/S1198-743X(14)61744-4/fulltext
		CytbRw	AAGAGGTCTAAAAGCAGAACCTCAA
	Candida albicans	Can-cob-F	AACCCTACTATACAACGGTTC	cytochrome b	315bp	This study
		Can-cob-R1	CATAGCGATAACACCACCTAA
		Can-cob-R2	TGGTAATAAGTATCATTCTGGT
DNA virus	CMV	CMV-848F	CGCGGTTCATCAAAGACAAC	UL54	1219 bp	https://pmc.ncbi.nlm.nih.gov/articles/PMC3697653/
		CMV-1028R	CACGCCGTATTTCTTGACTT
		CMV-471F	CGGCCGCCACCAAGGTGTATATTG
		CMV-607R	GCACCGTCGTACCTTTGCTGTAG
		CMV-255F	GGTGCTCCGTGAATCGTTAC
		CMV-465R	GTGAGAAGCCGAGGGAAAGG
		CMV-612F	CGTTGCTGTGTCACCTAACG
		CMV-860R	AACACGGCTCTGAAAARTTG
		CMV-F	GCAGAGCTCGTTTAGTGAACC	UL75	123bp	https://pmc.ncbi.nlm.nih.gov/articles/PMC267534/
		CMV-R	CCGTTCCCGGCCGCGGAGGC
		HBV5-F1	TCGGGTCTTCATCTCTTCACGAT	UL47	246bp	This study
		HBV5-F2	AGTTCCCTTCCGAATACGAGCT
		HBV5-R2	TGGCCGGATTGTTGTGAGAAG
		HBV5-R1	TGCATACGGGGTACATGTCGAT
		CMV-F	GACTAGTGTGATGCTGGCCAAG	IE	200bp	https://journals.asm.org/doi/10.1128/jcm.01515-06#T1
		CMV-R	GCTACAATAGCCTCTTCCTCATCTG
		CMV-Probe	AGCCTGAGGTTATCAGTGTAATGAAGCGCC
	EBV	HGV4-F1	TGGACATGCTCTACGCCTTCT	BALF5	346bp	This study
		HGV4-F2	TACAGCATCAACCCAGCCTCT
		HGV4-R2	AATCTCTGCCACCTCCACGT
		HGV4-R1	ATGTGAGCGATCTTGGCAATCT
		EBV-F	CGGAAGCCCTCTGGACTTC	BALF5	89bp	https://journals.asm.org/doi/10.1128/jcm.01515-06#T1
		EBV-R	CCCTGTTTATCCGATGGAATG
		EBV-Probe	TGTACACGCACGAGAAATGCGCC
	HHV-7	HHV7-F1	AGAGCTGTGGTTGGCAGATATT	UL38	328bp	This study
		HHV7-F2	ACTATGAAATGGCTGAGGTTGCA
		HHV7-R2	CATGCACAGTGAGAATGTCATCT
		HHV7-R1	ACTCGCTAAAATTGATTCCCTGA
		HHV-7-F	TTAGACATCTTACACGACAGC	U36	147bp	https://virologyj.biomedcentral.com/articles/10.1186/s12985-021-01510-6
		HHV-7-R	CAGCTTTTCGAACTTGTCAC
		HHV-7-Probe	TTCATCGGGTACGTCCA
	BKV	BK-F1	ACCCACCATTGCAGAGTTTCTT	Small t antigen	280bp	This study
		BK-F2	AATCTATCCAAACCAAGGGCT
		BK-R	CAAAGGGGGCGACGAGGAT
	JCV	JC-F	GCTGCTGCCACAGGATTTTCA	VP1	280bp	This study
		JC-R	GTCTAGGATCTAAATAGTGAAT
		JC-R2	TTGAAACTTTATGATCCCAGTCA
	HuLaVV	TV-F	GATATGCATCAAGAAAGAGAG	ORF3	260bp	This study
		TV-F2	TTAAGAGGGCTGCTAGGAATTA
		TV-R	TTCTCAGGTAATATAGCACCC
	VZV	HAV3-F1	TCAATCCCTCGACAGTCTTTA	UL30	304bp	This study
		HAV3-F2	TGCTGGAGTTTGATAGTGAAT
		HAV3-R2	ACGTGCAACCGAATCTAATTTA
		HAV3-R1	TATTCGGTCCACTAGCGTAATA
	HSV-1	HAV1-F1	ACTTCTGCCCGGCCATCAAGA	UL36	292bp	This study
		HAV1-F2	TTCGTCACCTTCGGCTGGTAC
		HAV1-R2	AGCGAAAACAGGAGGACGTGCT
		HAV1-R1	TTCAGGTGGGATTCGGGGAGGT
	anelloviruses	TTV-F	GTGCCGNAGGTGAGTTTA	UTR	63bp	https://pmc.ncbi.nlm.nih.gov/articles/PMC9231046/
		TTV-R	AGCCCGGCCAGTCC
		TTV-Probe	GGGGCAATTCGGGCT
	Tentative specie 1	TS1-S6-1F	TGACTCAACTTCTTCGGAGC	UTR	238bp	This study
		TS1-S6-1R	ACCTTTGACCCGGAAGGAAT		bp
		TS1-S6-2F	CGAGTTGCCATTGGACACTG		bp
		TS1-S6-2R	GTTCCGGTGAGGATGACCTT		bp
	Tentative specie 11	TS11-M7-1F	AGACACCTACCATGAGCTTTGTAG	ORF1	257bp	This study
	Tentative specie 11	TS11-M7-1R	GCGAACAGGTCGTCTAGGTCT		bp
	Tentative specie 11	TS11-M7-2F	GCAACCACAGAGAGATAGCATTCT		bp
	Tentative specie 11	TS11-M7-2R	TCCACCTTCTCCTTCTCCACG		bp
	Tentative specie 119	TS119-M7-1F	AGCATATAAGTATAAAGGTGTGTG	ORF1	310bp	This study
	Tentative specie 119	TS119-M7-1R	ACAGACACAATATATAAACACGCA		bp
	Tentative specie 119	TS119-M7-2F	CTTTGGTTTTTGGATAGTAACCTG		bp
	Tentative specie 119	TS119-M7-2R	CCTTTTAGAATGCTTCAACATACC		bp
	Tentative specie 12	TS12-S6-1F	ACAGCAGAATAAGTCCAGAAAT	ORF1	246bp	This study
	Tentative specie 12	TS12-S6-1R	CAAAGTTGTACCCTATTGGAAC		bp
	Tentative specie 12	TS12-S6-2F	TACAACCCACTTACAGACAAAG		bp
	Tentative specie 12	TS12-S6-2R	GTCGTCTGTTGAGTCTATCATT		bp
	Tentative specie 14	TS14-M10-1F	TAAGGTTGTTTTCTTCCGTTGA	ORF1	240bp	This study
	Tentative specie 14	TS14-M10-1R	CCTTCAGCTACAAAGACGAAC		bp
	Tentative specie 14	TS14-M10-2F	TGGAGGAAAGAATCTAGGTCTC		bp
	Tentative specie 14	TS14-M10-2R	CTTCTTCACGAACAGACGATCA		bp
	Tentative specie 156	TS156-M1-1F	ACCGCTAAGTGAACAGAGGAG	ORF1	260bp	This study
	Tentative specie 156	TS156-M1-1R	AAACAGCAACTACTCAAGCAG		bp
	Tentative specie 156	TS156-M1-2F	TATTTTTGGGATATCTCGCTTGG		bp
	Tentative specie 156	TS156-M1-2R	AGAGAGGGACTCAAACAAGTC		bp
	Tentative specie 19	TS19-S1-1F	AAACTTTGGAAATGGAAAGATGC	ORF1	284bp	This study
	Tentative specie 19	TS19-S1-1R	TGTAGAAAGTTTGGGTCGCTTAG		bp
	Tentative specie 19	TS19-S1-2F	TCCAGCAACAAGTACTGAATGAC		bp
	Tentative specie 19	TS19-S1-2R	AAGAGCGTTTGAACTAAAGAACC		bp
	Tentative specie 2	TS2-M10-1F	TATCTACCCTGCCACAAACAG	UTR	374bp	This study
	Tentative specie 2	TS2-M10-1R	GCCCCACTCACTTTCGTTAC		bp
	Tentative specie 2	TS2-M10-2F	GACTGGGAAACAGAGTATCAG		bp
	Tentative specie 2	TS2-M10-2R	AATGGCAACTCGGAGTCTGT		bp
	Tentative specie 20	TS20-S6-1F	GACGCAGACTGAGACTGAGAC	ORF1	234bp	This study
	Tentative specie 20	TS20-S6-1R	GTCTACGTCTGGGTGTCTGTAA		bp
	Tentative specie 20	TS20-S6-2F	TGACTCAGTGGAACCCAGCTA		bp
	Tentative specie 20	TS20-S6-2R	TGGAGTACGACCACTTGTTCAT		bp
	Tentative specie 25	TS25-M1-1F	AAAACTGTACAGGCACCCAGA	ORF1	259bp	This study
	Tentative specie 25	TS25-M1-1R	TTAAAGCCTATGCAGGGGCTC		bp
	Tentative specie 25	TS25-M1-2F	GTGACCTACAGCAGAACCGGA		bp
	Tentative specie 25	TS25-M1-2R	TGAGCCAGGGGTTTCTGAGTT		bp
	Tentative specie 28	TS28-M10-1F	GTAGACACCGACAAGCGAGAC	UTR	250bp	This study
	Tentative specie 28	TS28-M10-1R	CGAGTCCAACTCCAAGAGCA		bp
	Tentative specie 28	TS28-M10-2F	AGTTTGAAGGTTACACGGAACG		bp
	Tentative specie 28	TS28-M10-2R	CTCTGCCAAGAGCTCCTCAA		bp
	Tentative specie 29	TS29-M10-1F	AATGATTACAGCAACAGCATGC	ORF1	320bp	This study
	Tentative specie 29	TS29-M10-1R	TTAAGTTGCTGTGTGTAGGTGTT		bp
	Tentative specie 29	TS29-M10-2F	GCACAAATTACTGCCTAAACAC		bp
	Tentative specie 29	TS29-M10-2R	TTCCTTTGTCTGATAAGTAGGTT		bp
	Tentative specie 32	TS32-M3-1F	AAGCCCTCTATGACCAGTAC	ORF1	294bp	This study
	Tentative specie 32	TS32-M3-1R	ACAGGTCTTGCTGAGTGTACC		bp
	Tentative specie 32	TS32-M3-2F	ACCTCAAACACCAAAACAGG		bp
	Tentative specie 32	TS32-M3-2R	GAGTGTACCACTTGTCTTCAAAT		bp
	Tentative specie 4	TS4-M10-1F	TTGCAGAGTACAACGTTCAAG	ORF1	242bp	This study
	Tentative specie 4	TS4-M10-1R	ACTGTACGAAGAGTTCCAAAGG		bp
	Tentative specie 4	TS4-M10-2F	CCATTTGTCTATTAGTGTTGTAGG		bp
	Tentative specie 4	TS4-M10-2R	AGTTAGTTAGATTCTTTGGAAGCA		bp
	Tentative specie 41	TS41-S13-1F	ACTATAAAACTGCCTGCAAATGTC	ORF1	255bp	This study
	Tentative specie 41	TS41-S13-1R	TTCGATTTCCTGTGAGCTTTC		bp
	Tentative specie 41	TS41-S13-2F	TTATTTTAAGCTTGGAGGATGCGT		bp
	Tentative specie 41	TS41-S13-2R	TCTGGAATGAGTTGGTCTCCT		bp
	Tentative specie 49	TS49-M10-1F	CGGTTGGAGTAACATACGTCT	ORF1	268bp	This study
	Tentative specie 49	TS49-M10-1R	CTTCTGGTACGTCATGCTAAG		bp
	Tentative specie 49	TS49-M10-2F	AGAGCTGAGTCAGTAAACTGT		bp
	Tentative specie 49	TS49-M10-2R	TTAAAGACATAGTCACCTGCG		bp
	Tentative specie 5	TS5-S5-1F	GTGCCGAAGGTGAGTTTACAC	UTR	262bp	This study
	Tentative specie 5	TS5-S5-1R	CTCTACGGATCATTGGTGGTG		bp
	Tentative specie 5	TS5-S5-2F	TATGGGCAAGGCTCTTAAAGC		bp
	Tentative specie 5	TS5-S5-2R	TTGCCAGATGCATAACGACCT		bp
	Tentative specie 52	TS52-M5-1F	AGTTTTGGTACAAAGGGTCCTG	ORF1	285bp	This study
	Tentative specie 52	TS52-M5-1R	AAGGGAATGCTATTTACCTACAC		bp
	Tentative specie 52	TS52-M5-2F	GTTGGTGATGTACTGTTGGGAA		bp
	Tentative specie 52	TS52-M5-2R	AACAATATACCATGCACCATGAC		bp
	Tentative specie 63	TS63-S1-1F	GGCTTCCTTACACCACAAGCT	ORF1	276bp	This study
	Tentative specie 63	TS63-S1-1R	TAACCCAGGGATAAAATGGTCT		bp
	Tentative specie 63	TS63-S1-2F	CCTACAGGAGACCAGTTCAAC		bp
	Tentative specie 63	TS63-S1-2R	TTTTGGCATCCTCGTTTTCCTC		bp
	Tentative specie 64	TS64-S5-1F	AGAAGTCTGCAGCAAAGTACCA	ORF1	276bp	This study
	Tentative specie 64	TS64-S5-1R	ATTCCACCCAAGAATGCATCC		bp
	Tentative specie 64	TS64-S5-2F	TACCTTCTACCGTGTGGTTTTG		bp
	Tentative specie 64	TS64-S5-2R	CGTGACCTTTAACCTAGCCTG		bp
	Tentative specie 66	TS66-M10-1F	CTCCTTCGACCAGAGACGAGG	ORF1	275bp	This study
	Tentative specie 66	TS66-M10-1R	GGGTAGATAATAGGAGCGGGT		bp
	Tentative specie 66	TS66-M10-2F	ACGTCTACTCCTCCAACCAGG		bp
	Tentative specie 66	TS66-M10-2R	GTTGGACTGCGAGGTGTCTGA		bp
	Tentative specie 80	TS80-M2-1F	AAGCACCTGGAAGGTTACACA	ORF1	283bp	This study
	Tentative specie 80	TS80-M2-1R	GGGCTGCGAACTCACATTTTA		bp
	Tentative specie 80	TS80-M2-2F	GAGCCGAACGGATGTGTAAAG		bp
	Tentative specie 80	TS80-M2-2R	GAACCAAAGCCACAGACTTTG		bp
	Tentative specie 85	TS85-M5-1F	ATTTGACACAGAATACATGACTGT	ORF1	255bp	This study
	Tentative specie 85	TS85-M5-1R	CTGTAACGAAGTTGGTAGTAGCTG		bp
	Tentative specie 85	TS85-M5-2F	AGATGATGACTTTACATTATGGCC		bp
	Tentative specie 85	TS85-M5-2R	TTAGGTTGATCAATTGGGTTGCAG		bp
	Tentative specie 90	TS90-S1-1F	AAGGGCGCTGTCACTGTCTG	UTR	285bp	This study
	Tentative specie 90	TS90-S1-1R	CATCGTAGGCGTCTCCAGCG		bp
	Tentative specie 90	TS90-S1-2F	AACGGTCTCGGGACATGACC		bp
	Tentative specie 90	TS90-S1-2R	CATCGTTGCCACCACCAGCT		bp
	Tentative specie 94	TS94-M1-1F	AAGAAAAGGGCACTGTTACTGC	UTR	354bp	This study
	Tentative specie 94	TS94-M1-1R	TCCTTACTCGTCTTCCTCGA		bp
	Tentative specie 94	TS94-M1-2F	AACCACCTGCTATGAGTTGGAG		bp
	Tentative specie 94	TS94-M1-2R	CGACGAGGGCGTCTATATCT		bp
	torque teno virus 1	TTV1-S5-1F	AGTTGGTATCGTCTGAGTGTGT	UTR	255bp	This study
	torque teno virus 1	TTV1-S5-1R	TGTGGCTGCAACGATCCTAT		bp
	torque teno virus 1	TTV1-S5-2F	GACACAGTATTGTTGCCACAGA		bp
	torque teno virus 1	TTV1-S5-2R	CACCTTTGTCGCTTGGCTAC		bp
	torque teno virus 10	TTV10-S8-1F	CATGGCATGGGGATGGTGGA	ORF1	292bp	This study
	torque teno virus 10	TTV10-S8-1R	CCACCGAAGGCCTGTTTTACTAC		bp
	torque teno virus 10	TTV10-S8-2F	CTGGTGGTGGAGACGACGCT		bp
	torque teno virus 10	TTV10-S8-2R	TAGGTGGCTGCTGTAGTTCTCTG		bp
	torque teno virus 13	TTV13-S3-1F	CCAGCAGTTCGCAGTCCAAC	UTR	276bp	This study
	torque teno virus 13	TTV13-S3-1R	TTGCACCAGGGGGAAGGGTC		bp
	torque teno virus 13	TTV13-S3-2F	CCCCTGTTATCTTTCCCGCAG		bp
	torque teno virus 13	TTV13-S3-2R	CTCGGAGTGCTTAGTGACCTT		bp
	torque teno virus 15	TTV15-M1-1F	CAAGGGTTGTTCGTTTGTGGTG	ORF1	258bp	This study
	torque teno virus 15	TTV15-M1-1R	CAGCTAGACCTGGCCAGATAC		bp
	torque teno virus 15	TTV15-M1-2F	TTGACCGCAAAGTTACAAGAGG		bp
	torque teno virus 15	TTV15-M1-2R	TCTACAGAGACACCAACACAGAC		bp
	torque teno virus 19	TTV19-S6-1F	ATGTTTATCGGCAGGGCCTAC	UTR	274bp	This study
	torque teno virus 19	TTV19-S6-1R	CATCCCCATGCCATGGTAGG		bp
	torque teno virus 19	TTV19-S6-2F	GCCACAAGAAAAGGAAAGTGC		bp
	torque teno virus 19	TTV19-S6-2R	GGACTAGGTCTGGCTCTCCTT		bp
	torque teno virus 20	TTV20-M7-1F	TGAGGTGTAAGCCCGCTTGC	ORF1	273bp	This study
	torque teno virus 20	TTV20-M7-1R	CGCTTACCGTGGGACCAAGA		bp
	torque teno virus 20	TTV20-M7-2F	GGTGGAAGAGGTGCTTGAGC		bp
	torque teno virus 20	TTV20-M7-2R	GGAGACGTGGGTGGCTTAAT		bp
	torque teno virus 21	TTV21-S5-1F	GCTTGCTCTCTGGGAACATG	ORF1	256bp	This study
	torque teno virus 21	TTV21-S5-1R	CGGACTGTACGGCAAAGATG		bp
	torque teno virus 21	TTV21-S5-2F	TATGCAAGGCCCAATATAAGTGG		bp
	torque teno virus 21	TTV21-S5-2R	GCCTTTCTACACCAGCAGAC		bp
	torque teno virus 24	TTV24-M1-1F	GCTACTGCGACGTGTGCGAG	UTR	283bp	This study
	torque teno virus 24	TTV24-M1-1R	TCCTCCATGGCCACCGTCTC		bp
	torque teno virus 24	TTV24-M1-2F	GCTAGGCCTCCAATGAGCCA		bp
	torque teno virus 24	TTV24-M1-2R	CGTCTCTGCCACCACCATCG		bp
	torque teno virus 29	TTV29-M1-1F	TCCGCCAGGACACAAAGTCA	ORF1	327bp	This study
	torque teno virus 29	TTV29-M1-1R	CTACTCACATATCGTCCTCGGC		bp
	torque teno virus 29	TTV29-M1-2F	ACCGCCAGTGCATTCTATCC		bp
	torque teno virus 29	TTV29-M1-2R	TCTTCGTACCCTCCATGGTCTG		bp
	torque teno virus 3	TTV3-M7-1F	GGCACAAGAGACGCTTAATACT	ORF1	256bp	This study
	torque teno virus 3	TTV3-M7-1R	AAGGGAGGACTGGTGTGTATC		bp
	torque teno virus 3	TTV3-M7-2F	ACGCTGCTATATAGTGGGCTAC		bp
	torque teno virus 3	TTV3-M7-2R	TACAGTGGGGTGTCTGTATGC		bp
	torque teno virus 31	TTV31-S18-1F	GCCTCTTCCAGCAACTAACCCG	UTR	262bp	This study
	torque teno virus 31	TTV31-S18-1R	ATAGAGGTGGACACCGACAAGT		bp
	torque teno virus 31	TTV31-S18-2F	CCAGATGGGTCTCCATGTAGAC		bp
	torque teno virus 31	TTV31-S18-2R	GTGAAAGTTCCACGGCCTACAA		bp
	torque teno virus 5	TTV5-S3-1F	GAATAGTGGGCTACGACCCCA	ORF1	278bp	This study
	torque teno virus 5	TTV5-S3-1R	CATGAGCATTCCTGGGTGCA		bp
	torque teno virus 5	TTV5-S3-2F	GTGGACTGAACAGAACCAGCC		bp
	torque teno virus 5	TTV5-S3-2R	GGCTGTGATGTCAGTGTCGT		bp
Bacteria	Streptococcus pneumoniae	G3DP-F	AGTTACACGCATCAACGACCTTA	GAP	228bp	https://pubmlst.org/organisms/streptococcus­pneumoniae
		G3DP-R1	TTTGTAGTACATGAAGCACCTGAGA
		G3DP-R2	GTCGTTTCCACCAGGAGCAG
		aroE-up	GCCTTTGAGGCGACAGC	aroE	405bp
		aroE-dn	TGCAGTTCARAAACATWTTCTAA
		gdh-up	ATGGACAAACCAGCNAGYTT	gdh	460bp
		gdh-dn	GCTTGAGGTCCCATRCTNCC
		gki-up	GGCATTGGAATGGGATCACC	gki	483bp
		gki-dn	TCTCCCGCAGCTGACAC
		recP-up	GCCAACTCAGGTCATCCAGG	recP	450bp
		recP-dn	TGCAACCGTAGCATTGTAAC
		spi-up	TTATTCCTCCTGATTCTGTC	spi	474bp
		spi-dn	GTGATTGGCCAGAAGCGGAA
		xpt-up	TTATTAGAAGAGCGCATCCT	xpt	486bp
		xpt-dn	AGATCTGCCTCCTTAAATAC
		ddl-up	TGC(C/T)CAAGTTCCTTATGTGG	ddl	441bp
		ddl-dn	CACTGGGT(G/A)AAACC(A/T)GGCAT
	Rothia mucilaginosa	P19-Roth-F	CCGTATGCTGGAAAGAGCGCC	RMDY18_18750	381bp	This study
		P19-Roth-R	GGCCGGTGAAGAGGTGCAGTT
	Staphylococcus epidermidis	P14-sta-F	GATTCCATTATTGATTGTAGTG	SERP2371	365bp	This study
		P14-sta-R	GATCTGTAAATCTACCACTAG
	Staphylococcus hominis	P25_sta-F	ATGGACCTGCGCCGTATTAG	16S rRNA	325bp	This study
		P25_sta-R	GCTTGCCACCTACGTATTACC
	Mycobacterium tuberculosis	Pt8	GTGCGGATGGTCGCAGAGAT	IS986	245bp	https://pubmed.ncbi.nlm.nih.gov/17321183/
		Pt9	CTCGATGCCCTCACGGTTCA
		INS1	CGTGAGGGCATCGAGGTGGC	IS986	225bp
		INS2	GCGTAGGCGTCGGTGACAAA
	Pseudomonas aeruginosa	oprL-F	ATGGAAATGCTGAAATTCGGC	oprL	504bp	https://pmc.ncbi.nlm.nih.gov/articles/PMC529303/#sec6
		oprL-R	CTTCTTCAGCTCGACGCGACG
	Faucicola osloensis	M2-MA-1F	TAAGTCTGATTACCCGACAAATA	modA	219bp	This study
	Faucicola osloensis	M2-MA-1R	AAGCTATCTCAAAGAATGCG		bp
	Faucicola osloensis	M2-MA-2F	TACCCGACAAATAAATATCAAAG		bp	This study
	Faucicola osloensis	M2-MA-2R	CTATCTCAAAGAATGCGCCT		bp
	Gemella sp. oral taxon 928	Gemella_F1	TACACGTATTTTCGGACCAG	50S	350bp	This study
	Gemella sp. oral taxon 928	Gemella_F2	AACTACATGAAAATCGTATCAC		bp
	Gemella sp. oral taxon 928	Gemella_R1	TTTATCTTCTAAACGAGCCATC		bp	This study
	Gemella sp. oral taxon 928	Gemella_R2	TTTCTTACCATCTTTTGTTTCG		bp
	Granulicatella adiacens	Granulicatella_F1	ACATGGGTAGATCACTTGGTTT	23S	311bp	This study
	Granulicatella adiacens	Granulicatella_F2	ATACTTCATGCGCCCTATTCA		bp
	Granulicatella adiacens	Granulicatella_R1	CCCATCAAAGAAGGTGACAAT		bp	This study
	Granulicatella adiacens	Granulicatella_R2	ACGAACTCTACTAGCATCCTG		bp
	Hyphomicrobium nitrativorans	Hyp_R2	TCACAAGTCCCACCACACCA	copper oxidase	248bp	This study
	Hyphomicrobium nitrativorans	Hyp-F1	TCCTTGTAATCGCCCGCCTGAA		bp
	Hyphomicrobium nitrativorans	Hyp-F2	GGACCTTTACGACCGACAGC		bp	This study
	Hyphomicrobium nitrativorans	Hyp-R1	TGCACGGCTATGACTTCAAGGT		bp
	Lacticaseibacillus paracasei	Lac-par_F1	TGAACAGGGCGAATGAGTAAG	23S	291bp	This study
	Lacticaseibacillus paracasei	Lac-par_F2	CCCGAAACCAAGTGACCTAC		bp
	Lacticaseibacillus paracasei	Lac-par_R1	AACGCCACATCCTTTTCCAC		bp	This study
	Lacticaseibacillus paracasei	Lac-par_R2	CCTTATCGCTCACTGTCTGAC		bp
	Lactobacillus sp. JM1	Lac-sp_F1	CAATAATTGGACTCTTGGTACT	SH3 domain-containing protein	279bp	This study
	Lactobacillus sp. JM1	Lac-sp_F2	CACCTGTTCTCAAATTGATT		bp
	Lactobacillus sp. JM1	Lac-sp_R1	GAGTGACTGGACTAAACAAAA		bp	This study
	Lactobacillus sp. JM1	Lac-sp_R2	TACTTCCAACAAACACTGAAA		bp
	Leptotrichiasp.oraltaxon212	Lep-sp_F1	ATTAGGAAGAGCAGGATATCA	MotB	304bp	This study
	Leptotrichiasp.oraltaxon212	Lep-sp_F2	GAAGATAAGAAATTAGGAGCT		bp
	Leptotrichiasp.oraltaxon212	Lep-sp_R1	AGCTAAATGGTAATTCAACAG		bp	This study
	Leptotrichiasp.oraltaxon212	Lep-sp_R2	TTTTAGCACCTATTGTTTTAG		bp
	Methylophilus sp.TWE2	M5-MB-1F	GGGCTAAGCACGTAACCGAAG	23S	269bp	This study
	Methylophilus sp.TWE2	M5-MB-1R	CACGCTTGAACCGGGACATC		bp
	Methylophilus sp.TWE2	M5-MB-2F	TGGCATGGTAGGAGAGCGTTC		bp	This study
	Methylophilus sp.TWE2	M5-MB-2R	CGGCTGACCTAACCTTCTCCG		bp
	Ralstonia mannitolilytica	Ral-ma_F1	TTCGTCTTCTTCTTCGTCGCC	RpoD	258bp	This study
	Ralstonia mannitolilytica	Ral-ma_F2	GTCTTCGTCTTCCTCGGCTT		bp
	Ralstonia mannitolilytica	Ral-ma_R1	AAGAAGAGGCGGAGGAAGAAG		bp	This study
	Ralstonia mannitolilytica	Ral-ma_R2	ATGTACATGCGCGAAATGGG		bp
	Schaalia odontolytica	Sch-od_F1	GATGGTCTTCTCCGGCATCTA	lepA	323bp	This study
	Schaalia odontolytica	Sch-od_F2	TGGAGCGCGAGTTTAACCTC		bp
	Schaalia odontolytica	Sch-od_R1	CATGCGCTGACCGTAGTTGTA		bp	This study
	Schaalia odontolytica	Sch-od_R2	CGTGCGGGACTTGAGTTGAT		bp
	Tropheryma whipplei	Tro-wh_F1	GATATCCTCTCGCGGCACC	23S	222bp	This study
	Tropheryma whipplei	Tro-wh_F2	CCCTCTTCGGTTGACTGTTC		bp
	Tropheryma whipplei	Tro-wh_R1	TGAATATATAGGGCGGGCAGAG		bp	This study
	Tropheryma whipplei	Tro-wh_R2	GGAACGTGGGGAAGTGAAAC		bp
