# Supplementary material for: Extensive diversity of unusual microorganisms associated with severe pneumonia in kidney transplant recipients
Source: PLoS Pathog. 2025 Nov 3;21(11):e1013667. doi: 10.1371/journal.ppat.1013667 (PMC12591451; doi:10.1371/journal.ppat.1013667)
Supplement: S37 Table — (XLSX) [file ppat.1013667.s042.xlsx]

## Sheet: Supplementary Table 37
S37 Table. Completed or partial genomes of the agents obtained in this study and their genetic features.
Accession number	Case no.	Sample	Strains	Type	Genome sequence	Gene region	Closest strains (nt identity)	Taxonomy Species	Taxonomy Genus	Taxonomy Family
Agents detected in BALF of the patients
PQ600458	Severe-1	BALF	Strepuococcus pneumoniae KTRM1	Bacteria	Partial	16S rRNA	CP000410.2 Streptococcus pneumoniae D39 (100.00)	Streptococcus pneumoniae	Streptococcus	Streptococcaceae
PQ625867	Severe-1	BALF	HCoV_OC43/SH/KTRM1/2021	RNA virus	Partial	RdRp	KX344031.1 Human coronavirus OC43 isolaue LRuI_238 (98.95)	Betacoronavirus gravedinis	Betacoronavirus	Coronaviridae
PQ625858	Severe-1	BALF	RV_C1/SH/KTRM1/2021	RNA virus	Complete	VP42, VP1	OM001407.1 RvC1/uSA/2021/9HZPGH (98.77)	Enterovirus cerhino	Enterovirus	Picornaviridae
PQ602529	Severe-1	BALF	HCMV/SH/KTRM1/2021	DNA virus	Partial	UL54	KJ361950.1 Human herpesvirus 5 strain HAN11 (99.84)	Cytomegalovirus humanbeta5	Cytomegalovirus	Alphaherpesvirinae
PQ600459	Severe-2	BALF	Hyphomicrobium niurauivorans KTRM2	Bacteria	Partial	16S rRNA	CP006912.1 Hyphomicrobium niurauivorans NL23 (97.14)	Hyphomicrobium nitrativorans	Hyphomicrobium	Hyphomicrobiaceae
PQ587309; PQ591774; PQ602474	Severe-2	BALF	Pneumocysuis jirovecii isolate KTRM2	Fungi	Partial	COX1, Cob, SOD, DHPS, mULST	MH010446.1 Pneumocystis jirovecii isolate SW7 (99.83)	Pneumocystis jirovecii	Pneumocystis	Pneumocystaceae
PQ600460	Severe-2	BALF	Moraxella osloensis KTRM2	Bacteria	Partial	16S rRNA	AP031472.1 Moraxella osloensis NBRC 115781 DNA (99.93)	Moraxella osloensis	Moraxella	Moraxellaceae
PQ587310; PQ591784; PQ602484; PQ602496	Severe-3	BALF	Pneumocysuis jirovecii isolate KTRM3	Fungi	Partial	COX1, Cob, SOD, DHPS, mULST	MH010446.1 Pneumocystis jirovecii isolate SW7 (100.00)	Pneumocystis jirovecii	Pneumocystis	Pneumocystaceae
PQ602530	Severe-3	BALF	BKV/SH.KTRM3/2019	DNA virus	Partial	Small t antigen	OM938865.1 Betapolyomavirus hominis isolate B100 (100.00)	Betapolyomavirus hominis	Betapolyomavirus	Polyomaviridae
PQ587311; PQ591786; PQ602486; PQ602498	Severe-4	BALF	Pneumocysuis jirovecii isolate KTRM4	Fungi	Partial	COX1, Cob, SOD, DHPS, mULST	MH010446.1 Pneumocystis jirovecii isolate SW7 (100.00)	Pneumocystis jirovecii	Pneumocystis	Pneumocystaceae
PQ600461	Severe-5	BALF	Methylophilus sp.TWE2 KTRM5	Bacteria	Partial	16S rRNA	CP012020.1 Meuhylophilus sp. TWE2 (98.38)	unclassified Methylophilus	Methylophilus	Methylophilaceae
PQ625859	Severe-5	BALF	RV_A43/SH/KTRM5/2019	RNA virus	Complete	VP42, VP1	FJ445131.1 Human rhinovirus 43 strain ATCC VR1153 (90.87)	Enterovirus alpharhino	Enterovirus	Picornaviridae
PQ625860	Severe-7	BALF	HMPV_B2/SH/KTRM7/2020	RNA virus	Complete	N gene, L gene	MZ504966.1 Human meuapneumovirus isolaue B/HMPV/Beijing/BJ8088/2015 (99.08)	Metapneumovirus hominis	Metapneumovirus	Pneumoviridae
PQ602531	Severe-8	BALF	VZV/SH/KTRM8/2022	DNA virus	Partial	UL30	MF004348.1 Human alphaherpesvirus 3 strain YC02 (100.00)	Varicellovirus humanalpha3	Varicellovirus	Alphaherpesvirinae
PQ600462	Severe-9-1	BALF	Pseudomonas aeruginosa KTRM9-1	Bacteria	Partial	16S rRNA	CP131783.1 Pseudomonas aeruginosa strain 2016C02074, (99.67)	Pseudomonas aeruginosa	Pseudomonas	Pseudomonadaceae
PQ587312; PQ591787; PQ602487; PQ602499	Severe-9-1	BALF	Pneumocysuis jirovecii isolate KTRM91	Fungi	Partial	COX1, Cob, SOD, DHPS, mULST	MH010446.1 Pneumocystis jirovecii isolate SW7 (100.00)	Pneumocystis jirovecii	Pneumocystis	Pneumocystaceae
PQ602532	Severe-9-1	BALF	EBV/SH/KTRM91/2023	DNA virus	Partial	BALF5	LC573556.1 Human gammaherpesvirus 4 sLCLT1.12 (99.70)	Lymphocryptovirus humangamma4	Lymphocryptovirus	Alphaherpesvirinae
PQ602533	Severe-9-1	BALF	HSV-1/SH/KTRM91/2023	DNA virus	Partial	UL36	OQ724893.1 Human alphaherpesvirus 1 strain BP-K8 (100.00)	Simplexvirus humanalpha1	Simplexvirus	Alphaherpesvirinae
PQ625861	Severe-9-2	BALF	HCoV_NL63/SH/KTRM92/2024	RNA virus	Complete	RdRp, S gene, N gene	LC823189.1 HCoVNL63_Fukusihma_OH158_2023 (99.69)	Alphacoronavirus amsterdamense	Alphacoronavirus	Coronaviridae
PQ602534	Severe-9-2	BALF	HHV-7/SH/KTRM92/2024	DNA virus	Partial	UL38	KF558370.1 Human herpesvirus 7 isolaue UCL1 (98.99)	Roseolovirus humanbeta7	Roseolovirus	Alphaherpesvirinae
PQ625880	Severe-10	BALF	RV_C1/SH/KTRM10/2021	RNA virus	Complete	VP42, VP1	OM001407.1 RvC1/uSA/2021/9HZPGH (97.75)	Enterovirus cerhino	Enterovirus	Picornaviridae
PQ602535	Severe-10	BALF	EBV/SH/KTRM10/2021	DNA virus	Partial	BALF5	LR812977.1 Human gammaherpesvirus 4 isolaue eBL_CL03 (100.00)	Lymphocryptovirus humangamma4	Lymphocryptovirus	Alphaherpesvirinae
PQ587313; PQ591779; PQ602479; PQ602491	Critically ill-1	BALF	Pneumocysuis jirovecii isolate KTRS1	Fungi	Partial	COX1, Cob, SOD, DHPS, mULST	MH010446.1 Pneumocystis jirovecii isolate SW7 (99.83)	Pneumocystis jirovecii	Pneumocystis	Pneumocystaceae
PQ602536	Critically ill-1	BALF	HHV-7/SH/KTRS1/2019	DNA virus	Partial	UL38	KF558370.1 Human herpesvirus 7 isolaue UCL1 (100.00)	Roseolovirus humanbeta7	Roseolovirus	Alphaherpesvirinae
PQ600463	Critically ill-2	BALF	Staphylococcus epidermidis KTRS2	Bacteria	Partial	16S rRNA	CP071996.1 Staphylococcus epidermidis strain AZ39 (100.00)	Staphylococcus epidermidis	Staphylococcus	Staphylococcaceae
PQ587314; PQ591785; PQ602485; PQ602497	Critically ill-2	BALF	Pneumocysuis jirovecii isolate KTRS2	Fungi	Partial	COX1, Cob, SOD, DHPS, mULST	MH010446.1 Pneumocystis jirovecii isolate SW7 (100.00)	Pneumocystis jirovecii	Pneumocystis	Pneumocystaceae
PQ602537	Critically ill-2	BALF	HCMV/SH/KTRS2/2021	DNA virus	Partial	UL54	KJ361950.1 Human herpesvirus 5 strain HAN11 (99.67)	Cytomegalovirus humanbeta5	Cytomegalovirus	Alphaherpesvirinae
PQ587315; PQ591777; PQ602477; PQ602490	Critically ill-3	BALF	Pneumocysuis jirovecii isolate KTRS3	Fungi	Partial	COX1, Cob, SOD, DHPS, mULST	MH010446.1 Pneumocystis jirovecii isolate SW7 (99.83)	Pneumocystis jirovecii	Pneumocystis	Pneumocystaceae
PQ625868	Critically ill-3	BALF	RV_C15/SH/KTRS3/2021	RNA virus	Partial	VP42, VP1	MN306035.1 Rhinovirus C strain SC0645 (VP42-99.70,VP1-99.66)	Enterovirus cerhino	Enterovirus	Picornaviridae
PQ602538	Critically ill-3	BALF	HCMV/SH/KTRS3/2021	DNA virus	Partial	UL54	MT044478.1 Human beuaherpesvirus 5 strain HANSOT1 (100.00)	Cytomegalovirus humanbeta5	Cytomegalovirus	Alphaherpesvirinae
PQ602539	Critically ill-3	BALF	HHV-7/SH/KTRS3/2021	DNA virus	Partial	UL38	KF558370.1 Human herpesvirus 7 isolaue UCL1 (99.72)	Roseolovirus humanbeta7	Roseolovirus	Alphaherpesvirinae
PQ602540	Critically ill-3	BALF	BKV/SH/KTRS3/2021	DNA virus	Partial	Small t antigen	AB369098.1 BK polyomavirus DNA, complete genome, isolate: FUJ-27(100.00)	Betapolyomavirus hominis	Betapolyomavirus	Polyomaviridae
PQ600464	Critically ill-4	BALF	Rouhia mucilaginosa KTRS4	Bacteria	Partial	16S rRNA	AP014938.1 Rouhia mucilaginosa NuM-Rm6536 (99.86)	Rothia mucilaginosa	Rothia	Micrococcaceae
PQ602541	Critically ill-4	BALF	HCMV/SH/KTRS4/2021	DNA virus	Partial	UL54	MT044478.1 Human beuaherpesvirus 5 strain HAN-SOT1 (99.69)	Cytomegalovirus humanbeta5	Cytomegalovirus	Alphaherpesvirinae
PQ587316; PQ591783; PQ602483; PQ602495	Critically ill-5	BALF	Pneumocysuis jirovecii isolate KTRS5	Fungi	Partial	COX1, Cob, SOD, DHPS, mULST	MH010446.1 Pneumocystis jirovecii isolate SW7 (99.83)	Pneumocystis jirovecii	Pneumocystis	Pneumocystaceae
PQ587325	Critically ill-5	BALF	Candida albicans isolate KTRS5	Fungi	Partial	ITS	MZ375513.1 Candida albicans isolate PYCC 8448 (99.60)	Candida albicans	Candida	Debaryomycetaceae
PQ602542	Critically ill-5	BALF	HCMV/SH/KTRS5/2019	DNA virus	Partial	UL54	KJ361950.1 Human herpesvirus 5 strain HAN11 (100.00)	Cytomegalovirus humanbeta5	Cytomegalovirus	Alphaherpesvirinae
PQ602543	Critically ill-5	BALF	JCV/SH/KTRS5/2019	DNA virus	Partial	Large t-antigen	AF295738.1 JC polyomavirus strain 702A (100.00)	Betapolyomavirus secuhominis	Betapolyomavirus	Polyomaviridae
PQ605630	Critically ill-6	BALF	uncultured Staphylococcus sp. KTRS6SE	Bacteria	Partial	16S rRNA	CP071996.1 Staphylococcus epidermidis strain AZ39 (99.51)	Staphylococcus epidermidis	Staphylococcus	Staphylococcaceae
PQ587317; PQ591781; PQ602481; PQ602493	Critically ill-6	BALF	Pneumocysuis jirovecii isolate KTRS6	Fungi	Partial	COX1, Cob, SOD, DHPS, mULST	MH010446.1 Pneumocystis jirovecii isolate SW7 (99.83)	Pneumocystis jirovecii	Pneumocystis	Pneumocystaceae
PQ625869;PQ625882	Critically ill-6	BALF	RV_B48/SH/KTRS6/2019	RNA virus	Partial	VP42, VP1	ON311184.1 Rhinovirus B48 strain B48_1 (VP42-98.03)	Enterovirus betarhino	Enterovirus	Picornaviridae
PQ602544	Critically ill-6	BALF	HCMV/SH/KTRS6/2019	DNA virus	Partial	UL85	NC_006273.2 Human herpesvirus 5 strain Merlin (99.30)	Cytomegalovirus humanbeta5	Cytomegalovirus	Alphaherpesvirinae
PQ602545	Critically ill-6	BALF	HuLaBV/SH/KTRS6/2019	DNA virus	Partial	Replication-associated protein	MK059756.1 Human lung-associated brisavirus MD (97.16)	Torbevirus brisavirus	Torbevirus	Redondoviridae
PQ600465	Critically ill-7	BALF	Lepuourichia sp.oral taxon212 KTRS7	Bacteria	Partial	16S rRNA	CP012410.1 Lepuourichia sp. oral uaxon 212 strain W10393 (99.91)	unclassified Leptotrichia	Leptotrichia	Leptotrichiaceae
PQ587318; PQ591780; PQ602480; PQ602492	Critically ill-7	BALF	Pneumocysuis jirovecii isolate KTRS7	Fungi	Partial	COX1, Cob, SOD, DHPS, mULST	MH010446.1 Pneumocystis jirovecii isolate SW7 (100.00)	Pneumocystis jirovecii	Pneumocystis	Pneumocystaceae
PQ602546	Critically ill-7	BALF	HCMV/SH/KTRS7/2019	DNA virus	Partial	RL5A	AC146907.1 Human Herpesvirus 5 FIX-BAC (100.00)	Pneumocystis jirovecii	Pneumocystis	Pneumocystaceae
PQ602547	Critically ill-7	BALF	BKV/SH/KTRS7/2019	DNA virus	Partial	Small t antigen	AB269827.1 BK polyomavirus DNA, complete genome, strain: FUJ-18 (100.00)	Betapolyomavirus hominis	Betapolyomavirus	Polyomaviridae
PQ600466	Critically ill-8	BALF	Gemella sp. oral taxon 928 KTRS8	Bacteria	Partial	16S rRNA	CP050965.1 Gemella haemolysans strain FDAARGOS_740 (97.30)	Gemella haemolysans	Gemella	Gemellaceae
PQ587319; PQ591782; PQ602482; PQ602494	Critically ill-8	BALF	Pneumocysuis jirovecii isolate KTRS8	Fungi	Partial	COX1, Cob, SOD, DHPS, mULST	MH010446.1 Pneumocystis jirovecii isolate SW7 (100.00)	Pneumocystis jirovecii	Pneumocystis	Pneumocystaceae
PQ625862	Critically ill-8	BALF	RV_B70/SH/KTRS8/2019	RNA virus	Complete	VP42, VP1	MW587091.1 Rhinovirus B isolaue S0975ZSZ (99.04)	Enterovirus betarhino	Enterovirus	Picornaviridae
PQ602548	Critically ill-8	BALF	HCMV/SH/KTRS8/2019	DNA virus	Partial	UL47	KJ361950.1 Human herpesvirus 5 strain HAN11 (100.00)	Cytomegalovirus humanbeta5	Cytomegalovirus	Alphaherpesvirinae
PQ625863	Critically ill-10	BALF	RV_C1/SH/KTRS10/2022	RNA virus	Complete	VP42, VP1	MZ268706.1 Rhinovirus C1 strain RvC1/USA/2021/8QSTY6 (98.62)	Enterovirus cerhino	Enterovirus	Picornaviridae
PQ602549	Critically ill-10	BALF	EBV/SH/KTRS10/2022	DNA virus	Partial	BALF5	AB850644.1 Human herpesvirus 4 DNA, complete genome, strain: HN2 (99.69)	Lymphocryptovirus humangamma4	Lymphocryptovirus	Alphaherpesvirinae
OR432630-OR432637	Critically ill-11	BALF	IVA_H1N1/SH/KTRS11/2019	RNA virus	Complete	HA, NA, PA, PB1, PB2, NP, NEP, M2	Influenza A virus (A/Wuhan/1054/2019(H1N1)) (98.20-99.80)	Alphainfluenzavirus influenzae	Alphainfluenzavirus	Orthomyxoviridae
PQ602550	Critically ill-11	BALF	HuLaVV/SH/KTRS11/2019	DNA virus	Partial	ORF3	MK059770.1 Human oral-associated vientovirus MC (96.84)	Torbevirus viento	Torbevirus	Redondoviridae
PQ600467	Critically ill-12	BALF	Tropheryma whipplei KTRS12	Bacteria	Partial	16S rRNA	AE014184.1 Tropheryma whipplei str. Twist (99.46)	Tropheryma whipplei	Tropheryma	Tropherymataceae
PQ625870	Critically ill-12	BALF	RV_C15/SH/KTRS12/2019	RNA virus	Partial	VP42, VP1	MN306035.1 Rhinovirus C strain SC0645 (VP42-99.64,VP1-99.64)	Enterovirus cerhino	Enterovirus	Picornaviridae
PQ602551	Critically ill-12	BALF	BKV/SH/KTRS12/2019	DNA virus	Partial	Agnoprotein	AB263930.1 BK polyomavirus DNA, complete genome, isolate: NEC-12 (100.00)	Betapolyomavirus hominis	Betapolyomavirus	Polyomaviridae
PQ587210-PQ587215	Critically ill-13	BALF	HCoV_NL63_S13/SH/2022	RNA virus	Partial	Nearly complete	ON554005.1 HCoV-NL63/BIME242-02/2018 (99.02)	Alphacoronavirus amsterdamense	Alphacoronavirus	Coronaviridae
PQ625864	Critically ill-13	BALF	RV_C1/SH/KTRS13/2022	RNA virus	Complete	VP42, VP1	OM001407.1 RvC1/USA/2021/9HZPGH (98.94)	Enterovirus cerhino	Enterovirus	Picornaviridae
PQ600468	Critically ill-13	BALF	Staphylococcus hominis KTRS13	Bacteria	Partial	16S rRNA	CP031277.1 Staphylococcus hominis strain 19A (100.00)	Staphylococcus hominis	Staphylococcus	Staphylococcaceae
PQ600469	Critically ill-14	BALF	Rouhia mucilaginosa KTRS14	Bacteria	Partial	16S rRNA	AP014938.1 Rouhia mucilaginosa NuM-Rm6536 (97.75)	Rothia mucilaginosa	Rothia	Micrococcaceae
PQ600470	Critically ill-14	BALF	Granulicatella adiacens KTRS14	Bacteria	Partial	16S rRNA	CP102283.1 Granulicatella adiacens ATCC 49175 (96.77)	Granulicatella adiacens	Granulicatella	Carnobacteriaceae
PQ587320; PQ591776; PQ602476; PQ602489	Critically ill-14	BALF	Pneumocysuis jirovecii isolate KTRS14	Fungi	Partial	COX1, Cob, SOD, DHPS, mULST	MH010446.1 Pneumocystis jirovecii isolate SW7 (100.00)	Pneumocystis jirovecii	Pneumocystis	Pneumocystaceae
PQ625865	Critically ill-14	BALF	RV_C15/SH/KTRS14/2019	RNA virus	Complete	VP42, VP1	MN306035.1 Rhinovirus C strain SC0645 (99.77)	Enterovirus cerhino	Enterovirus	Picornaviridae
PQ602552	Critically ill-14	BALF	HCMV/SH/KTRS14/2019	DNA virus	Partial	UL54	HQ380895.1 Human herpesvirus 5 strain JHC (100.00)	Cytomegalovirus humanbeta5	Cytomegalovirus	Alphaherpesvirinae
PQ602553	Critically ill-14	BALF	EBV/SH/KTRS14/2019	DNA virus	Partial	BALF5	LR812977.1 Human gammaherpesvirus 4 isolaue eBL_CL03 (100.00)	Lymphocryptovirus humangamma4	Lymphocryptovirus	Alphaherpesvirinae
PQ602554	Critically ill-14	BALF	BKV/SH/KTRS14/2019	DNA virus	Partial	Small t antigen	AB369098.1 BK polyomavirus DNA, complete genome, isolate: FUJ-27(100.00)	Betapolyomavirus hominis	Betapolyomavirus	Polyomaviridae
PQ587321; PQ591778; PQ602478	Critically ill-15	BALF	Pneumocysuis jirovecii isolate KTRS15	Fungi	Partial	COX1, Cob, SOD, DHPS, mULST	MH010446.1 Pneumocystis jirovecii isolate SW7 (100.00)	Pneumocystis jirovecii	Pneumocystis	Pneumocystaceae
PQ625871	Critically ill-15	BALF	RV_B97/SH/KTRS15/2020	RNA virus	Partial	VP42, VP1	KY369883.1 Rhinovirus B97 strain SC1079 (VP42-94.35, VP1-96.05)	Enterovirus betarhino	Enterovirus	Picornaviridae
PQ625872-PQ625875	Critically ill-15	BALF	RV_C15/SH/KTRS15/2020	RNA virus	Partial	VP42, VP1	MN306035.1 Rhinovirus C strain SC0645 (VP42-99.32, VP1-99.15)	Enterovirus cerhino	Enterovirus	Picornaviridae
PQ602555	Critically ill-15	BALF	HCMV/SH/KTRS15/2020	DNA virus	Partial	UL54	MT044478.1 Human beuaherpesvirus 5 strain HANSOT1 (100.00)	Cytomegalovirus humanbeta5	Cytomegalovirus	Alphaherpesvirinae
PQ602556	Critically ill-15	BALF	HSV-1/SH/KTRS15/2020	DNA virus	Partial	UL30	OQ724893.1 Human alphaherpesvirus 1 strain BP-K8 (99.84)	Simplexvirus humanalpha1	Simplexvirus	Alphaherpesvirinae
PQ602557	Critically ill-15	BALF	EBV/SH/KTRS15/2020	DNA virus	Partial	BALF5	MH144222.1 Human gammaherpesvirus 4 isolate NKTCL-SG11 (100.00)	Lymphocryptovirus humangamma4	Lymphocryptovirus	Alphaherpesvirinae
PQ587322; PQ591775; PQ602475; PQ602488	Critically ill-16	BALF	Pneumocysuis jirovecii isolate KTRS16	Fungi	Partial	COX1, Cob, SOD, DHPS, mULST	MH010446.1 Pneumocystis jirovecii isolate SW7 (100.00)	Pneumocystis jirovecii	Pneumocystis	Pneumocystaceae
PQ602558	Critically ill-16	BALF	HCMV/SH/KTRS16/2020	DNA virus	Partial	UL77	KY490088.1 Human betaherpesvirus 5 strain HANSCTR13 (98.22)	Pneumocystis jirovecii	Pneumocystis	Pneumocystaceae
PQ600471	Critically ill-17	BALF	Rouhia mucilaginosa KTRS17	Bacteria	Partial	16S rRNA	AP014938.1 Rouhia mucilaginosa NuM-Rm6536 (98.85)	Rothia mucilaginosa	Rothia	Micrococcaceae
PQ600472	Critically ill-17	BALF	Schaalia odontolytica KTRS17	Bacteria	Partial	16S rRNA	CP040006.1 Schaalia odontolytica strain XH001 (99.36)	Schaalia odontolytica	Schaalia	Actinomycetaceae
PQ602559	Critically ill-17	BALF	EBV/SH/KTRS17/2024	DNA virus	Partial	BALF5	LC573556.1 Human gammaherpesvirus 4 sLCLT1.12 (100.00)	Lymphocryptovirus humangamma4	Lymphocryptovirus	Alphaherpesvirinae
PQ569995-PQ570001	Critically ill-17	BALF	SARS-CoV-2/SH/KTRS17/2024	RNA virus	Partial	RdRp	OK081947.1 SARS-CoV-2/human/USA/MN-MDH-11999/2021 (99.30)	Betacoronavirus pandemicum	Betacoronavirus	Coronaviridae
PQ591788; PQ602499	Critically ill-18	BALF	Pneumocysuis jirovecii KTRS18	Fungi	Partial	mtLSU; SOD	MH010446.1 Pneumocystis jirovecii isolate SW7 (100.00)	Pneumocystis jirovecii	Pneumocystis	Pneumocystaceae
PQ602560	Critically ill-18	BALF	HCMV/SH/KTRS18/2024	DNA virus	Partial	TRS1	KY490088.1 Human betaherpesvirus 5 strain HANSCTR13 (100.00)	Cytomegalovirus humanbeta5	Cytomegalovirus	Alphaherpesvirinae
PQ602561	Critically ill-18	BALF	HHV-7/SH/KTRS18/2024	DNA virus	Partial	UL38	KF558370.1 Human herpesvirus 7 isolate UCL-1 (100.00)	Roseolovirus humanbeta7	Roseolovirus	Alphaherpesvirinae
PV355092	Critically ill-19	BALF	Lacticaseibacillus_paracasei_KTRS19	Bacteria	Partial	16S rRNA	CP171623.1 Lacticaseibacillus paracasei strain E chromosome (97.87)	Lacticaseibacillus paracasei	Lacticaseibacillus	Lactobacillaceae
PV355091	Critically ill-19	BALF	Lactobacillus_sp._JM1_KTRS19	Bacteria	Partial	16S rRNA	CP044412.1 Lactobacillus sp. JM1 (99.70)	Lactobacillus sp.	Lactobacillus	Lactobacillaceae
PV355093	Critically ill-20	BALF	Ralstonia_mannitolilytica_KTRS20	Bacteria	Partial	16S rRNA	CP010799.2 Ralstonia mannitolilytica strain SN82F48 chromosome 1 (99.62)	Ralstonia mannitolilytica	Ralstonia	Burkholderiaceae
C_AA106472.1*	Critically ill-20	BALF	EBV/SH/KTRS20/2025	DNA virus	Partial	BALF5	MH590440.1 Human gammaherpesvirus 4 isolate HKHD71 (100.00)	Lymphocryptovirus humangamma4	Lymphocryptovirus	Alphaherpesvirinae
PV344451-PV344457	Critically ill-20	BALF	IVA_H1N1/SH/KTRS11/2025	RNA virus	Complete	HA, NA, PA, PB1, PB2, NP, NEP, M2	Influenza A virus A/Michigan/UM-10061639393|2025 (95.20-98.90 )	Alphainfluenzavirus influenzae	Alphainfluenzavirus	Orthomyxoviridae
Agents detected in blood of the patients
PQ625876-PQ625879	Critically ill-13	Blood	HPgV_genouype 3/KTRS13/2022	RNA virus	Partial	NS3, NS5B	AB003288.1 Hepatitis GB virus C isolate:BG1HC (NS3-90.44, NS5B-94.30)	Pegivirus hominis	Pegivirus	Flaviviridae
PQ602562	Critically ill-14	Blood	HCMV/SH/KTRS14/2019	DNA virus	Partial	UL54	KJ361950.1 Human herpesvirus 5 strain HAN11 (100.00)	Cytomegalovirus humanbeta5	Cytomegalovirus	Alphaherpesvirinae
PQ602563	Critically ill-14	Blood	EBV/SH/KTRS14/2019	DNA virus	Partial	BALF5	MH144222.1 Human gammaherpesvirus 4 isolate NKTCL-SG11 (100.00)	Lymphocryptovirus humangamma4	Lymphocryptovirus	Alphaherpesvirinae
PQ625881	Critically ill-14	Blood	HPgV_genouype 3/KTRS14/2019	RNA virus	Complete	NS3, NS5B	AB003288.1 Hepatitis GB virus C isolate:BG1HC (91.89; NS3-89.89, NS5B-92.73)	Pegivirus hominis	Pegivirus	Flaviviridae
PQ602564	Critically ill-15	Blood	HCMV/SH/KTRS15/2020	DNA virus	Partial	UL54	MT044478.1 Human beuaherpesvirus 5 strain HAN-SOT1 (100.00)	Cytomegalovirus humanbeta5	Cytomegalovirus	Alphaherpesvirinae
PQ625866	Critically ill-16	Blood	HPgV_genouype 3/KTRS16/2020	RNA virus	Complete	NS3, NS5B	MW176105.1 Human pegivirus strain lungcab4 (92.13)	Pegivirus hominis	Pegivirus	Flaviviridae
* The sequences have been submitted to GenBank and are currently undergoing processing; therefore, accession numbers have not yet been assigned. This accession number is for GenBase of National Genomics Data Center
